# Supplementary material for: Towards the Application of Supramolecular Self-Associating Amphiphiles as Next-Generation Delivery Vehicles
Source: Molecules. 2020 Sep 9;25(18):4126. doi: 10.3390/molecules25184126 (PMC7570936; doi:10.3390/molecules25184126)
Supplement: Supplementary file 1 [file molecules-25-04126-s001.zip]

Archive with 8 entries (7 files):
- supplimentary information/ESI.pdf
- supplimentary information/XRD data/
- supplimentary information/XRD data/2019jrh0005_res.cif
- supplimentary information/XRD data/2019jrh0005_res_cifreport.pdf
- supplimentary information/XRD data/2019jrh0028.cif
- supplimentary information/XRD data/2019jrh0028_cifreport.pdf
- supplimentary information/XRD data/2019jrh0029_res.cif
- supplimentary information/XRD data/2019jrh0029_res_cifreport.pdf
