# Supplementary material for: Towards the Application of Supramolecular Self-Associating Amphiphiles as Next-Generation Delivery Vehicles
Source: Molecules. 2020 Sep 9;25(18):4126. doi: 10.3390/molecules25184126 (PMC7570936; doi:10.3390/molecules25184126)
Supplement: Supplementary file 1 [file molecules-25-04126-s001.zip › supplimentary information/XRD data/2019jrh0005_res.cif]

data_2019jrh0005_res
_audit_creation_date               2020-04-16
_audit_creation_method
;
Olex2 1.3
(compiled 2020.02.04 svn.rd84adfe8 for OlexSys, GUI svn.r6032)
;
_shelxl_version_number             2013-4
_audit_contact_author_address      ?
_audit_contact_author_email        ?
_audit_contact_author_name         ''
_audit_contact_author_phone        ?
_publ_contact_author_id_orcid      ?
_publ_section_references
;
Dolomanov, O.V., Bourhis, L.J., Gildea, R.J, Howard, J.A.K. & Puschmann, H.
 (2009), J. Appl. Cryst. 42, 339-341.

Sheldrick, G.M. (2015). Acta Cryst. A71, 3-8.

Sheldrick, G.M. (2015). Acta Cryst. C71, 3-8.
;
_chemical_name_common              ?
_chemical_name_systematic
;
 ?
;
_chemical_formula_moiety           'C9 H8 F3 N2 O4 S, C16 H18 N3 S, O'
_chemical_formula_sum              'C25 H26 F3 N5 O5 S2'
_chemical_formula_weight           597.63
_chemical_melting_point            ?
_chemical_oxdiff_formula           C20H209N2O2S2
_chemical_oxdiff_usercomment       150K
loop_
  _atom_type_symbol
  _atom_type_description
  _atom_type_scat_dispersion_real
  _atom_type_scat_dispersion_imag
  _atom_type_scat_source
 'C' 'C' 0.0181 0.0091 'International Tables Vol C Tables 4.2.6.8 and 6.1.1.4'
 'H' 'H' 0.0000 0.0000 'International Tables Vol C Tables 4.2.6.8 and 6.1.1.4'
 'F' 'F' 0.0727 0.0534 'International Tables Vol C Tables 4.2.6.8 and 6.1.1.4'
 'N' 'N' 0.0311 0.0180 'International Tables Vol C Tables 4.2.6.8 and 6.1.1.4'
 'O' 'O' 0.0492 0.0322 'International Tables Vol C Tables 4.2.6.8 and 6.1.1.4'
 'S' 'S' 0.3331 0.5567 'International Tables Vol C Tables 4.2.6.8 and 6.1.1.4'

_shelx_space_group_comment
;
The symmetry employed for this shelxl refinement is uniquely defined
by the following loop, which should always be used as a source of
symmetry information in preference to the above space-group names.
They are only intended as comments.
;
_space_group_crystal_system        'monoclinic'
_space_group_IT_number             14
_space_group_name_H-M_alt          'P 1 21/c 1'
_space_group_name_Hall             '-P 2ybc'
loop_
  _space_group_symop_operation_xyz
 'x, y, z'
 '-x, y+1/2, -z+1/2'
 '-x, -y, -z'
 'x, -y-1/2, z-1/2'

_cell_length_a                     5.79939(20)
_cell_length_b                     29.6243(15)
_cell_length_c                     15.3739(5)
_cell_angle_alpha                  90
_cell_angle_beta                   90.375(3)
_cell_angle_gamma                  90
_cell_volume                       2641.23(19)
_cell_formula_units_Z              4
_cell_measurement_reflns_used      3662
_cell_measurement_temperature      149.99(16)
_cell_measurement_theta_max        70.0640
_cell_measurement_theta_min        4.1180
_shelx_estimated_absorpt_T_max     ?
_shelx_estimated_absorpt_T_min     ?
_exptl_absorpt_coefficient_mu      2.436
_exptl_absorpt_correction_T_max    1.000
_exptl_absorpt_correction_T_min    0.782
_exptl_absorpt_correction_type     gaussian
_exptl_absorpt_process_details
;
CrysAlisPro 1.171.38.46 (Rigaku Oxford Diffraction, 2015)
Numerical absorption correction based on gaussian integration over
			a multifaceted crystal model
Empirical absorption correction using spherical harmonics,
 implemented in SCALE3 ABSPACK scaling algorithm.
;
_exptl_crystal_colour              'dull dark blue'
_exptl_crystal_colour_lustre       dull
_exptl_crystal_colour_modifier     dark
_exptl_crystal_colour_primary      blue
_exptl_crystal_density_diffrn      1.503
_exptl_crystal_density_meas        ?
_exptl_crystal_density_method      ?
_exptl_crystal_description         irregular
_exptl_crystal_F_000               1240
loop_
  _exptl_crystal_face_index_h
  _exptl_crystal_face_index_k
  _exptl_crystal_face_index_l
  _exptl_crystal_face_perp_dist
 -3 1 -5 0.0623
 3 -1 5 0.0623
 0 -1 0 0.0145
 0 1 0 0.0145
 0 0 -1 0.0278
 0 0 1 0.0278

_exptl_crystal_size_max            0.185
_exptl_crystal_size_mid            0.056
_exptl_crystal_size_min            0.029
loop_
  _exptl_oxdiff_crystal_face_indexfrac_h
  _exptl_oxdiff_crystal_face_indexfrac_k
  _exptl_oxdiff_crystal_face_indexfrac_l
  _exptl_oxdiff_crystal_face_x
  _exptl_oxdiff_crystal_face_y
  _exptl_oxdiff_crystal_face_z
 -2.9953 1.0007 -5.0054 -0.0679 -0.0657 0.9397
 2.9953 -1.0007 5.0054 0.0679 0.0657 -0.9397
 -0.0003 -0.9998 -0.0008 0.0145 -0.0497 -0.0052
 0.0003 0.9998 0.0008 -0.0145 0.0497 0.0052
 0.0005 -0.0003 -1.0002 -0.0841 -0.0295 0.0457
 -0.0005 0.0003 1.0002 0.0841 0.0295 -0.0457

_exptl_special_details
;
 ?
;
_exptl_transmission_factor_max     ?
_exptl_transmission_factor_min     ?
_diffrn_reflns_av_R_equivalents    0.0563
_diffrn_reflns_av_unetI/netI       0.0539
_diffrn_reflns_Laue_measured_fraction_full  0.976
_diffrn_reflns_Laue_measured_fraction_max  0.999
_diffrn_reflns_limit_h_max         4
_diffrn_reflns_limit_h_min         -6
_diffrn_reflns_limit_k_max         35
_diffrn_reflns_limit_k_min         -32
_diffrn_reflns_limit_l_max         18
_diffrn_reflns_limit_l_min         -18
_diffrn_reflns_number              16388
_diffrn_reflns_point_group_measured_fraction_full  0.976
_diffrn_reflns_point_group_measured_fraction_max  0.999
_diffrn_reflns_theta_full          67.684
_diffrn_reflns_theta_max           66.579
_diffrn_reflns_theta_min           4.145
_diffrn_ambient_environment        N~2~
_diffrn_ambient_temperature        149.99(16)
_diffrn_detector                   'CCD plate'
_diffrn_detector_area_resol_mean   5.2887
_diffrn_detector_type              AtlasS2
_diffrn_measured_fraction_theta_full  0.976
_diffrn_measured_fraction_theta_max  0.999
_diffrn_measurement_details
;
List of Runs (angles in degrees, time in seconds):

  # Type    Start    End  Width  t~exp~   \w     \q     \k     \f   Frames
--------------------------------------------------------------------------
  1  \w    -67.00  27.00   1.00   10.00    --  -41.66  57.00-120.00   94
  2  \w   -114.00 -14.00   1.00   10.00    --  -41.66 -57.00  90.00  100
  3  \w    -30.00  66.00   1.00   10.00    --   41.66 -57.00 -30.00   96
  4  \w     32.00  84.00   1.00   10.00    --   41.66-125.00 -60.00   52
  5  \w     54.00 109.00   1.00   20.00    --  106.53 -94.00 -90.00   55
  6  \w    103.00 137.00   1.00   20.00    --  106.53 125.00 150.00   34
  7  \w     25.00 108.00   1.00   20.00    --  106.53 -94.00-180.00   83
  8  \w     79.00 178.00   1.00   20.00    --  106.53  30.00 -30.00   99
  9  \w     66.00 132.00   1.00   20.00    --  106.53 -45.00-120.00   66
 10  \w     33.00  59.00   1.00   20.00    --  106.53-125.00-180.00   26
 11  \w     86.00 120.00   1.00   20.00    --  106.53-125.00-180.00   34
 12  \w     39.00 132.00   1.00   20.00    --  106.53 -45.00 150.00   93
 13  \w    102.00 128.00   1.00   20.00    --  106.53 125.00-120.00   26
 14  \w     34.00 126.00   1.00   20.00    --  106.53 -45.00   0.00   92
 15  \w     48.00 103.00   1.00   20.00    --  106.53 -94.00  30.00   55
 16  \w    139.00 171.00   1.00   20.00    --  106.53 125.00-120.00   32
 17  \w     86.00 176.00   1.00   20.00    --  106.53  30.00-120.00   90
;
_diffrn_measurement_device         'four-circle diffractometer'
_diffrn_measurement_device_type    'SuperNova, Dual, Cu at zero, AtlasS2'
_diffrn_measurement_method         '\w scans'
_diffrn_orient_matrix_type        
 'CrysAlisPro convention (1999,Acta A55,543-557)'
_diffrn_orient_matrix_UB_11        -0.1226823000
_diffrn_orient_matrix_UB_12        -0.0145131000
_diffrn_orient_matrix_UB_13        0.0840770000
_diffrn_orient_matrix_UB_21        -0.0106854000
_diffrn_orient_matrix_UB_22        0.0496740000
_diffrn_orient_matrix_UB_23        0.0294567000
_diffrn_orient_matrix_UB_31        -0.2353640000
_diffrn_orient_matrix_UB_32        0.0052772000
_diffrn_orient_matrix_UB_33        -0.0458280000
_diffrn_radiation_monochromator    mirror
_diffrn_radiation_probe            x-ray
_diffrn_radiation_type             'Cu K\a'
_diffrn_radiation_wavelength       1.54184
_diffrn_source                     'micro-focus sealed X-ray tube'
_diffrn_source_type                'SuperNova (Cu) X-ray Source'
_reflns_Friedel_coverage           0.000
_reflns_Friedel_fraction_full      .
_reflns_Friedel_fraction_max       .
_reflns_number_gt                  3427
_reflns_number_total               4655
_reflns_odcompleteness_completeness  99.83
_reflns_odcompleteness_iscentric   1
_reflns_odcompleteness_theta       66.97
_reflns_special_details
;
 Reflections were merged by SHELXL according to the crystal
 class for the calculation of statistics and refinement.
 
 _reflns_Friedel_fraction is defined as the number of unique
 Friedel pairs measured divided by the number that would be
 possible theoretically, ignoring centric projections and
 systematic absences.
;
_reflns_threshold_expression       'I > 2\s(I)'
_computing_cell_refinement         'CrysAlisPro 1.171.38.46 (Rigaku OD, 2015)'
_computing_data_collection         'CrysAlisPro 1.171.38.46 (Rigaku OD, 2015)'
_computing_data_reduction          'CrysAlisPro 1.171.38.46 (Rigaku OD, 2015)'
_computing_molecular_graphics      'Olex2 1.3 (Dolomanov et al., 2009)'
_computing_publication_material    'Olex2 1.3 (Dolomanov et al., 2009)'
_computing_structure_refinement    'SHELXL 2013/4 (Sheldrick, 2015)'
_computing_structure_solution      'ShelXT (Sheldrick, 2015)'
_refine_diff_density_max           0.548
_refine_diff_density_min           -0.427
_refine_diff_density_rms           0.064
_refine_ls_extinction_coef         .
_refine_ls_extinction_method       none
_refine_ls_goodness_of_fit_ref     1.111
_refine_ls_hydrogen_treatment      constr
_refine_ls_matrix_type             full
_refine_ls_number_parameters       396
_refine_ls_number_reflns           4655
_refine_ls_number_restraints       0
_refine_ls_R_factor_all            0.0877
_refine_ls_R_factor_gt             0.0630
_refine_ls_restrained_S_all        1.111
_refine_ls_shift/su_max            0.000
_refine_ls_shift/su_mean           0.000
_refine_ls_structure_factor_coef   Fsqd
_refine_ls_weighting_details      
 'w=1/[\s^2^(Fo^2^)+(0.0264P)^2^+5.4020P] where P=(Fo^2^+2Fc^2^)/3'
_refine_ls_weighting_scheme        calc
_refine_ls_wR_factor_gt            0.1331
_refine_ls_wR_factor_ref           0.1432
_refine_special_details
;
 ?
;
_olex2_refinement_description
;
1. Fixed Uiso
 At 1.2 times of:
  All C(H) groups, All C(H,H) groups, All N(H) groups
 At 1.5 times of:
  All C(H,H,H) groups
2. Uiso/Uaniso restraints and constraints
Uanis(O5) = Uanis(O5A)
3. Others
 Sof(F1A)=Sof(F3A)=Sof(F2A)=1-FVAR(1)
 Sof(F3)=Sof(F2)=Sof(F1)=FVAR(1)
 Fixed Sof: O5(0.5) O5A(0.5)
4.a Secondary CH2 refined with riding coordinates:
 C9(H9A,H9B)
4.b Aromatic/amide H refined with riding coordinates:
 N1(H1), N2(H2), C23(H23), C21(H21), C20(H20), C17(H17), C6(H6), C4(H4),
 C13(H13), C14(H14), C7(H7), C3(H3)
4.c Idealised Me refined as rotating group:
 C24(H24A,H24B,H24C), C25(H25A,H25B,H25C), C10(H10A,H10B,H10C), C11(H11A,H11B,
 H11C)
;
_atom_sites_solution_hydrogens     geom
_atom_sites_solution_primary       direct
_atom_sites_solution_secondary     ?
loop_
  _atom_site_label
  _atom_site_type_symbol
  _atom_site_fract_x
  _atom_site_fract_y
  _atom_site_fract_z
  _atom_site_U_iso_or_equiv
  _atom_site_adp_type
  _atom_site_occupancy
  _atom_site_site_symmetry_order
  _atom_site_calc_flag
  _atom_site_refinement_flags_posn
  _atom_site_refinement_flags_adp
  _atom_site_refinement_flags_occupancy
  _atom_site_disorder_assembly
  _atom_site_disorder_group
 S1 S 0.71588(16) 0.13655(4) 0.50897(6) 0.0329(2) Uani 1 1 d . . . . .
 S2 S 0.47942(17) 0.33804(4) 0.25667(7) 0.0355(3) Uani 1 1 d . . . . .
 O3 O 0.8357(5) 0.11491(10) 0.43713(17) 0.0382(7) Uani 1 1 d . . . . .
 O2 O 0.6436(5) 0.18246(11) 0.48772(19) 0.0425(7) Uani 1 1 d . . . . .
 O1 O 0.9333(5) 0.23099(11) 0.63511(18) 0.0431(8) Uani 1 1 d . . . . .
 O4 O 0.5275(5) 0.10947(12) 0.54402(19) 0.0456(8) Uani 1 1 d . . . . .
 N4 N 0.0139(5) 0.33357(12) 0.3580(2) 0.0310(7) Uani 1 1 d . . . . .
 N5 N 0.4307(6) 0.16931(11) 0.2957(2) 0.0318(7) Uani 1 1 d . . . . .
 N1 N 1.2916(5) 0.23808(13) 0.5720(2) 0.0348(8) Uani 1 1 d . . . . .
 H1 H 1.4112 0.2225 0.5583 0.042 Uiso 1 1 calc R U . . .
 N2 N 1.1108(5) 0.16955(13) 0.5775(2) 0.0367(8) Uani 1 1 d . . . . .
 H2 H 1.2328 0.1589 0.5535 0.044 Uiso 1 1 calc R U . . .
 N3 N 0.2276(6) 0.49964(12) 0.2134(3) 0.0462(9) Uani 1 1 d . . . . .
 C22 C 0.3426(6) 0.20983(14) 0.3140(2) 0.0288(8) Uani 1 1 d . . . . .
 C18 C 0.3424(6) 0.29103(13) 0.2978(2) 0.0271(8) Uani 1 1 d . . . . .
 C19 C 0.1288(6) 0.29547(14) 0.3439(2) 0.0281(8) Uani 1 1 d . . . . .
 C23 C 0.4458(6) 0.25020(14) 0.2839(2) 0.0296(8) Uani 1 1 d . . . . .
 H23 H 0.5852 0.2489 0.2545 0.036 Uiso 1 1 calc R U . . .
 C5 C 1.3116(6) 0.28477(16) 0.5663(2) 0.0343(10) Uani 1 1 d . . . . .
 C21 C 0.1326(7) 0.21387(14) 0.3629(2) 0.0319(9) Uani 1 1 d . . . . .
 H21 H 0.0635 0.1881 0.3853 0.038 Uiso 1 1 calc R U . . .
 C15 C 0.0836(7) 0.37358(14) 0.3251(2) 0.0312(9) Uani 1 1 d . . . . .
 C16 C 0.2848(6) 0.38110(14) 0.2738(2) 0.0297(8) Uani 1 1 d . . . . .
 C20 C 0.0346(6) 0.25455(14) 0.3766(2) 0.0314(9) Uani 1 1 d . . . . .
 H20 H -0.1004 0.2559 0.4087 0.038 Uiso 1 1 calc R U . . .
 C8 C 1.0988(6) 0.21421(16) 0.5975(2) 0.0357(10) Uani 1 1 d . . . . .
 C17 C 0.3333(7) 0.42239(14) 0.2383(3) 0.0348(9) Uani 1 1 d . . . . .
 H17 H 0.4653 0.4259 0.2050 0.042 Uiso 1 1 calc R U . . .
 F3 F 1.469(2) 0.4404(2) 0.4624(5) 0.075(3) Uani 0.688(18) 1 d . . P A 1
 C6 C 1.1464(7) 0.31550(17) 0.5964(3) 0.0403(11) Uani 1 1 d . . . . .
 H6 H 1.0137 0.3050 0.6232 0.048 Uiso 1 1 calc R U . . .
 C9 C 0.9216(7) 0.13995(16) 0.5963(3) 0.0382(10) Uani 1 1 d . . . . .
 H9A H 0.8443 0.1505 0.6482 0.046 Uiso 1 1 calc R U . . .
 H9B H 0.9812 0.1100 0.6083 0.046 Uiso 1 1 calc R U . . .
 C4 C 1.5089(7) 0.30190(17) 0.5264(3) 0.0403(11) Uani 1 1 d . . . . .
 H4 H 1.6200 0.2820 0.5059 0.048 Uiso 1 1 calc R U . . .
 C24 C 0.6486(7) 0.16425(15) 0.2497(3) 0.0375(10) Uani 1 1 d . . . . .
 H24A H 0.6412 0.1805 0.1957 0.056 Uiso 1 1 calc R U . . .
 H24B H 0.6759 0.1329 0.2381 0.056 Uiso 1 1 calc R U . . .
 H24C H 0.7719 0.1761 0.2849 0.056 Uiso 1 1 calc R U . . .
 C12 C 0.1857(7) 0.45967(15) 0.2515(3) 0.0372(10) Uani 1 1 d . . . . .
 C13 C -0.0118(8) 0.45282(16) 0.3055(3) 0.0416(10) Uani 1 1 d . . . . .
 H13 H -0.1084 0.4770 0.3176 0.050 Uiso 1 1 calc R U . . .
 C14 C -0.0597(7) 0.41198(15) 0.3389(3) 0.0389(10) Uani 1 1 d . . . . .
 H14 H -0.1916 0.4086 0.3723 0.047 Uiso 1 1 calc R U . . .
 C25 C 0.3185(7) 0.12701(15) 0.3198(3) 0.0405(10) Uani 1 1 d . . . . .
 H25A H 0.3704 0.1179 0.3766 0.061 Uiso 1 1 calc R U . . .
 H25B H 0.3569 0.1040 0.2783 0.061 Uiso 1 1 calc R U . . .
 H25C H 0.1544 0.1312 0.3204 0.061 Uiso 1 1 calc R U . . .
 C7 C 1.1800(7) 0.36123(17) 0.5864(3) 0.0442(11) Uani 1 1 d . . . . .
 H7 H 1.0686 0.3812 0.6063 0.053 Uiso 1 1 calc R U . . .
 C2 C 1.3771(8) 0.37808(17) 0.5470(3) 0.0434(11) Uani 1 1 d . . . . .
 C3 C 1.5424(8) 0.34755(17) 0.5166(3) 0.0436(11) Uani 1 1 d . . . . .
 H3 H 1.6750 0.3582 0.4898 0.052 Uiso 1 1 calc R U . . .
 C1 C 1.4168(10) 0.4274(2) 0.5406(3) 0.0569(13) Uani 1 1 d . . . . .
 F2 F 1.227(2) 0.4510(3) 0.5561(11) 0.109(6) Uani 0.688(18) 1 d . . P A 1
 C10 C 0.0822(9) 0.53906(16) 0.2303(4) 0.0602(14) Uani 1 1 d . . . . .
 H10A H -0.0731 0.5327 0.2122 0.090 Uiso 1 1 calc R U . . .
 H10B H 0.1397 0.5645 0.1985 0.090 Uiso 1 1 calc R U . . .
 H10C H 0.0848 0.5458 0.2914 0.090 Uiso 1 1 calc R U . . .
 C11 C 0.4168(10) 0.5051(2) 0.1505(4) 0.0724(17) Uani 1 1 d . . . . .
 H11A H 0.5621 0.5043 0.1807 0.109 Uiso 1 1 calc R U . . .
 H11B H 0.4006 0.5335 0.1211 0.109 Uiso 1 1 calc R U . . .
 H11C H 0.4107 0.4811 0.1087 0.109 Uiso 1 1 calc R U . . .
 F1 F 1.575(4) 0.4409(3) 0.5921(14) 0.173(9) Uani 0.688(18) 1 d . . P A 1
 O5 O 1.0789(19) 0.0306(4) 0.4714(9) 0.090(2) Uani 0.5 1 d . . P B 1
 F1A F 1.634(5) 0.4393(6) 0.525(3) 0.128(16) Uani 0.312(18) 1 d . . P A 2
 F3A F 1.299(11) 0.4494(8) 0.489(4) 0.23(3) Uani 0.312(18) 1 d . . P A 2
 F2A F 1.394(6) 0.4498(5) 0.6114(13) 0.084(8) Uani 0.312(18) 1 d . . P A 2
 O5A O 1.1844(19) 0.0495(4) 0.4782(9) 0.090(2) Uani 0.5 1 d . . P C 2

loop_
  _atom_site_aniso_label
  _atom_site_aniso_U_11
  _atom_site_aniso_U_22
  _atom_site_aniso_U_33
  _atom_site_aniso_U_23
  _atom_site_aniso_U_13
  _atom_site_aniso_U_12
 S1 0.0229(5) 0.0490(6) 0.0267(5) 0.0023(4) 0.0022(4) 0.0060(4)
 S2 0.0252(5) 0.0387(6) 0.0427(6) 0.0053(5) 0.0086(4) 0.0002(4)
 O3 0.0359(16) 0.0497(18) 0.0291(15) 0.0001(13) 0.0060(12) 0.0070(13)
 O2 0.0387(17) 0.0519(19) 0.0369(16) -0.0013(14) -0.0014(13) 0.0160(14)
 O1 0.0255(15) 0.067(2) 0.0369(16) -0.0058(15) 0.0082(12) 0.0048(14)
 O4 0.0235(15) 0.071(2) 0.0420(17) 0.0040(16) 0.0056(12) -0.0061(14)
 N4 0.0273(17) 0.043(2) 0.0223(16) 0.0001(14) 0.0005(13) 0.0025(15)
 N5 0.0319(18) 0.0365(19) 0.0269(17) 0.0019(14) -0.0024(13) 0.0003(15)
 N1 0.0180(16) 0.059(2) 0.0272(17) -0.0042(16) 0.0006(13) 0.0061(15)
 N2 0.0199(17) 0.056(2) 0.0343(19) 0.0017(16) 0.0028(14) 0.0054(15)
 N3 0.040(2) 0.036(2) 0.063(3) 0.0022(18) 0.0003(18) -0.0017(16)
 C22 0.026(2) 0.042(2) 0.0190(18) -0.0005(16) -0.0063(14) 0.0024(17)
 C18 0.0220(19) 0.039(2) 0.0202(18) 0.0023(16) -0.0035(14) -0.0042(16)
 C19 0.028(2) 0.041(2) 0.0158(17) -0.0001(16) -0.0046(14) -0.0007(17)
 C23 0.0235(19) 0.043(2) 0.0228(18) 0.0000(17) -0.0009(15) -0.0009(17)
 C5 0.022(2) 0.062(3) 0.0192(18) -0.0042(18) -0.0054(15) 0.0038(18)
 C21 0.033(2) 0.041(2) 0.0219(18) 0.0030(17) -0.0018(16) -0.0062(18)
 C15 0.030(2) 0.039(2) 0.0245(19) -0.0011(17) -0.0013(16) 0.0017(17)
 C16 0.0223(19) 0.040(2) 0.0270(19) -0.0034(17) -0.0026(15) 0.0019(16)
 C20 0.0223(19) 0.049(3) 0.0230(19) 0.0013(17) 0.0020(15) -0.0017(17)
 C8 0.018(2) 0.066(3) 0.0224(19) 0.0012(19) -0.0055(15) 0.0034(19)
 C17 0.028(2) 0.039(2) 0.037(2) -0.0002(18) 0.0026(17) -0.0025(17)
 F3 0.099(7) 0.063(4) 0.064(4) 0.012(3) 0.033(5) 0.007(4)
 C6 0.022(2) 0.067(3) 0.032(2) -0.009(2) -0.0001(17) 0.004(2)
 C9 0.027(2) 0.056(3) 0.032(2) 0.007(2) 0.0026(17) 0.0038(19)
 C4 0.029(2) 0.064(3) 0.028(2) -0.003(2) 0.0039(17) 0.008(2)
 C24 0.033(2) 0.042(2) 0.037(2) -0.0005(19) 0.0028(18) 0.0029(19)
 C12 0.033(2) 0.039(2) 0.040(2) -0.0029(19) -0.0066(18) -0.0025(18)
 C13 0.039(3) 0.043(3) 0.043(3) -0.002(2) 0.0016(19) 0.007(2)
 C14 0.034(2) 0.048(3) 0.034(2) 0.000(2) 0.0043(18) 0.0060(19)
 C25 0.038(2) 0.040(3) 0.043(2) 0.000(2) -0.0011(19) -0.0033(19)
 C7 0.035(2) 0.062(3) 0.035(2) -0.011(2) -0.0007(18) 0.011(2)
 C2 0.044(3) 0.058(3) 0.028(2) -0.003(2) -0.0013(18) 0.002(2)
 C3 0.034(2) 0.069(3) 0.028(2) 0.003(2) 0.0050(18) 0.000(2)
 C1 0.059(3) 0.068(4) 0.044(3) -0.002(3) 0.001(3) 0.005(3)
 F2 0.112(8) 0.061(4) 0.155(11) 0.003(6) 0.082(10) 0.019(4)
 C10 0.057(3) 0.033(3) 0.090(4) 0.007(3) 0.004(3) 0.006(2)
 C11 0.059(4) 0.053(3) 0.105(5) 0.021(3) 0.012(3) -0.006(3)
 F1 0.244(18) 0.068(6) 0.204(15) 0.024(9) -0.181(13) -0.046(10)
 O5 0.077(7) 0.070(7) 0.124(5) 0.009(5) -0.016(6) 0.006(4)
 F1A 0.099(17) 0.068(10) 0.22(3) -0.049(17) 0.11(2) -0.023(10)
 F3A 0.34(5) 0.074(15) 0.28(4) 0.07(2) -0.26(4) -0.06(3)
 F2A 0.138(19) 0.049(7) 0.066(10) -0.014(7) 0.038(13) -0.002(11)
 O5A 0.077(7) 0.070(7) 0.124(5) 0.009(5) -0.016(6) 0.006(4)

_geom_special_details
;
 All esds (except the esd in the dihedral angle between two l.s. planes)
 are estimated using the full covariance matrix.  The cell esds are taken
 into account individually in the estimation of esds in distances, angles
 and torsion angles; correlations between esds in cell parameters are only
 used when they are defined by crystal symmetry.  An approximate (isotropic)
 treatment of cell esds is used for estimating esds involving l.s. planes.
;
loop_
  _geom_bond_atom_site_label_1
  _geom_bond_atom_site_label_2
  _geom_bond_distance
  _geom_bond_site_symmetry_2
  _geom_bond_publ_flag
 S1 O3 1.457(3) . ?
 S1 O2 1.460(3) . ?
 S1 O4 1.461(3) . ?
 S1 C9 1.793(4) . ?
 S2 C18 1.726(4) . ?
 S2 C16 1.725(4) . ?
 O1 C8 1.229(5) . ?
 N4 C19 1.329(5) . ?
 N4 C15 1.352(5) . ?
 N5 C22 1.335(5) . ?
 N5 C24 1.460(5) . ?
 N5 C25 1.461(5) . ?
 N1 H1 0.8600 . ?
 N1 C5 1.391(6) . ?
 N1 C8 1.382(5) . ?
 N2 H2 0.8600 . ?
 N2 C8 1.360(6) . ?
 N2 C9 1.435(5) . ?
 N3 C12 1.344(6) . ?
 N3 C10 1.465(6) . ?
 N3 C11 1.476(6) . ?
 C22 C23 1.416(6) . ?
 C22 C21 1.441(5) . ?
 C18 C19 1.437(5) . ?
 C18 C23 1.367(6) . ?
 C19 C20 1.422(6) . ?
 C23 H23 0.9300 . ?
 C5 C6 1.402(6) . ?
 C5 C4 1.398(6) . ?
 C21 H21 0.9300 . ?
 C21 C20 1.349(6) . ?
 C15 C16 1.430(5) . ?
 C15 C14 1.425(6) . ?
 C16 C17 1.369(6) . ?
 C20 H20 0.9300 . ?
 C17 H17 0.9300 . ?
 C17 C12 1.413(6) . ?
 F3 C1 1.300(8) . ?
 C6 H6 0.9300 . ?
 C6 C7 1.377(7) . ?
 C9 H9A 0.9700 . ?
 C9 H9B 0.9700 . ?
 C4 H4 0.9300 . ?
 C4 C3 1.375(7) . ?
 C24 H24A 0.9600 . ?
 C24 H24B 0.9600 . ?
 C24 H24C 0.9600 . ?
 C12 C13 1.433(6) . ?
 C13 H13 0.9300 . ?
 C13 C14 1.344(6) . ?
 C14 H14 0.9300 . ?
 C25 H25A 0.9600 . ?
 C25 H25B 0.9600 . ?
 C25 H25C 0.9600 . ?
 C7 H7 0.9300 . ?
 C7 C2 1.390(6) . ?
 C2 C3 1.401(6) . ?
 C2 C1 1.481(7) . ?
 C3 H3 0.9300 . ?
 C1 F2 1.326(10) . ?
 C1 F1 1.273(9) . ?
 C1 F1A 1.33(2) . ?
 C1 F3A 1.228(18) . ?
 C1 F2A 1.285(15) . ?
 C10 H10A 0.9600 . ?
 C10 H10B 0.9600 . ?
 C10 H10C 0.9600 . ?
 C11 H11A 0.9600 . ?
 C11 H11B 0.9600 . ?
 C11 H11C 0.9600 . ?

loop_
  _geom_angle_atom_site_label_1
  _geom_angle_atom_site_label_2
  _geom_angle_atom_site_label_3
  _geom_angle
  _geom_angle_site_symmetry_1
  _geom_angle_site_symmetry_3
  _geom_angle_publ_flag
 O3 S1 O2 112.21(18) . . ?
 O3 S1 O4 113.54(19) . . ?
 O3 S1 C9 105.89(18) . . ?
 O2 S1 O4 112.31(19) . . ?
 O2 S1 C9 107.7(2) . . ?
 O4 S1 C9 104.49(18) . . ?
 C16 S2 C18 103.74(19) . . ?
 C19 N4 C15 122.2(3) . . ?
 C22 N5 C24 121.9(3) . . ?
 C22 N5 C25 123.1(3) . . ?
 C24 N5 C25 115.0(3) . . ?
 C5 N1 H1 116.8 . . ?
 C8 N1 H1 116.8 . . ?
 C8 N1 C5 126.5(3) . . ?
 C8 N2 H2 119.7 . . ?
 C8 N2 C9 120.6(3) . . ?
 C9 N2 H2 119.7 . . ?
 C12 N3 C10 121.3(4) . . ?
 C12 N3 C11 121.3(4) . . ?
 C10 N3 C11 117.4(4) . . ?
 N5 C22 C23 121.8(3) . . ?
 N5 C22 C21 120.7(4) . . ?
 C23 C22 C21 117.4(4) . . ?
 C19 C18 S2 120.5(3) . . ?
 C23 C18 S2 116.9(3) . . ?
 C23 C18 C19 122.6(4) . . ?
 N4 C19 C18 126.3(4) . . ?
 N4 C19 C20 118.2(3) . . ?
 C20 C19 C18 115.5(4) . . ?
 C22 C23 H23 119.7 . . ?
 C18 C23 C22 120.6(3) . . ?
 C18 C23 H23 119.7 . . ?
 N1 C5 C6 124.6(4) . . ?
 N1 C5 C4 117.2(4) . . ?
 C4 C5 C6 118.2(4) . . ?
 C22 C21 H21 119.5 . . ?
 C20 C21 C22 120.9(4) . . ?
 C20 C21 H21 119.5 . . ?
 N4 C15 C16 126.2(4) . . ?
 N4 C15 C14 117.9(4) . . ?
 C14 C15 C16 115.9(4) . . ?
 C15 C16 S2 120.4(3) . . ?
 C17 C16 S2 117.6(3) . . ?
 C17 C16 C15 122.0(4) . . ?
 C19 C20 H20 118.5 . . ?
 C21 C20 C19 122.9(4) . . ?
 C21 C20 H20 118.5 . . ?
 O1 C8 N1 124.2(4) . . ?
 O1 C8 N2 122.7(4) . . ?
 N2 C8 N1 113.0(3) . . ?
 C16 C17 H17 119.5 . . ?
 C16 C17 C12 121.0(4) . . ?
 C12 C17 H17 119.5 . . ?
 C5 C6 H6 119.9 . . ?
 C7 C6 C5 120.3(4) . . ?
 C7 C6 H6 119.9 . . ?
 S1 C9 H9A 109.0 . . ?
 S1 C9 H9B 109.0 . . ?
 N2 C9 S1 113.0(3) . . ?
 N2 C9 H9A 109.0 . . ?
 N2 C9 H9B 109.0 . . ?
 H9A C9 H9B 107.8 . . ?
 C5 C4 H4 119.3 . . ?
 C3 C4 C5 121.4(4) . . ?
 C3 C4 H4 119.3 . . ?
 N5 C24 H24A 109.5 . . ?
 N5 C24 H24B 109.5 . . ?
 N5 C24 H24C 109.5 . . ?
 H24A C24 H24B 109.5 . . ?
 H24A C24 H24C 109.5 . . ?
 H24B C24 H24C 109.5 . . ?
 N3 C12 C17 121.0(4) . . ?
 N3 C12 C13 121.7(4) . . ?
 C17 C12 C13 117.4(4) . . ?
 C12 C13 H13 119.4 . . ?
 C14 C13 C12 121.1(4) . . ?
 C14 C13 H13 119.4 . . ?
 C15 C14 H14 118.7 . . ?
 C13 C14 C15 122.6(4) . . ?
 C13 C14 H14 118.7 . . ?
 N5 C25 H25A 109.5 . . ?
 N5 C25 H25B 109.5 . . ?
 N5 C25 H25C 109.5 . . ?
 H25A C25 H25B 109.5 . . ?
 H25A C25 H25C 109.5 . . ?
 H25B C25 H25C 109.5 . . ?
 C6 C7 H7 119.4 . . ?
 C6 C7 C2 121.3(4) . . ?
 C2 C7 H7 119.4 . . ?
 C7 C2 C3 118.7(5) . . ?
 C7 C2 C1 120.8(4) . . ?
 C3 C2 C1 120.5(4) . . ?
 C4 C3 C2 120.1(4) . . ?
 C4 C3 H3 120.0 . . ?
 C2 C3 H3 120.0 . . ?
 F3 C1 C2 113.0(5) . . ?
 F3 C1 F2 102.1(7) . . ?
 F2 C1 C2 112.3(6) . . ?
 F1 C1 F3 108.1(10) . . ?
 F1 C1 C2 112.4(6) . . ?
 F1 C1 F2 108.3(10) . . ?
 F1A C1 C2 114.9(10) . . ?
 F3A C1 C2 118.8(10) . . ?
 F3A C1 F1A 105(2) . . ?
 F3A C1 F2A 102(2) . . ?
 F2A C1 C2 115.9(8) . . ?
 F2A C1 F1A 96.9(12) . . ?
 N3 C10 H10A 109.5 . . ?
 N3 C10 H10B 109.5 . . ?
 N3 C10 H10C 109.5 . . ?
 H10A C10 H10B 109.5 . . ?
 H10A C10 H10C 109.5 . . ?
 H10B C10 H10C 109.5 . . ?
 N3 C11 H11A 109.5 . . ?
 N3 C11 H11B 109.5 . . ?
 N3 C11 H11C 109.5 . . ?
 H11A C11 H11B 109.5 . . ?
 H11A C11 H11C 109.5 . . ?
 H11B C11 H11C 109.5 . . ?

loop_
  _geom_torsion_atom_site_label_1
  _geom_torsion_atom_site_label_2
  _geom_torsion_atom_site_label_3
  _geom_torsion_atom_site_label_4
  _geom_torsion
  _geom_torsion_site_symmetry_1
  _geom_torsion_site_symmetry_2
  _geom_torsion_site_symmetry_3
  _geom_torsion_site_symmetry_4
  _geom_torsion_publ_flag
 S2 C18 C19 N4 1.8(5) . . . . ?
 S2 C18 C19 C20 -178.6(3) . . . . ?
 S2 C18 C23 C22 -178.7(3) . . . . ?
 S2 C16 C17 C12 -178.2(3) . . . . ?
 O3 S1 C9 N2 66.1(4) . . . . ?
 O2 S1 C9 N2 -54.2(4) . . . . ?
 O4 S1 C9 N2 -173.8(3) . . . . ?
 N4 C19 C20 C21 177.3(4) . . . . ?
 N4 C15 C16 S2 -5.9(6) . . . . ?
 N4 C15 C16 C17 175.5(4) . . . . ?
 N4 C15 C14 C13 -176.8(4) . . . . ?
 N5 C22 C23 C18 174.9(3) . . . . ?
 N5 C22 C21 C20 -175.5(4) . . . . ?
 N1 C5 C6 C7 -178.8(4) . . . . ?
 N1 C5 C4 C3 179.1(4) . . . . ?
 N3 C12 C13 C14 175.9(4) . . . . ?
 C22 C21 C20 C19 0.4(6) . . . . ?
 C18 S2 C16 C15 8.9(4) . . . . ?
 C18 S2 C16 C17 -172.4(3) . . . . ?
 C18 C19 C20 C21 -2.4(5) . . . . ?
 C19 N4 C15 C16 -1.3(6) . . . . ?
 C19 N4 C15 C14 175.8(4) . . . . ?
 C19 C18 C23 C22 0.9(5) . . . . ?
 C23 C22 C21 C20 2.3(5) . . . . ?
 C23 C18 C19 N4 -177.9(4) . . . . ?
 C23 C18 C19 C20 1.7(5) . . . . ?
 C5 N1 C8 O1 -15.3(6) . . . . ?
 C5 N1 C8 N2 165.5(3) . . . . ?
 C5 C6 C7 C2 -0.4(6) . . . . ?
 C5 C4 C3 C2 0.0(6) . . . . ?
 C21 C22 C23 C18 -2.9(5) . . . . ?
 C15 N4 C19 C18 3.5(6) . . . . ?
 C15 N4 C19 C20 -176.1(3) . . . . ?
 C15 C16 C17 C12 0.4(6) . . . . ?
 C16 S2 C18 C19 -7.1(3) . . . . ?
 C16 S2 C18 C23 172.6(3) . . . . ?
 C16 C15 C14 C13 0.6(6) . . . . ?
 C16 C17 C12 N3 -177.0(4) . . . . ?
 C16 C17 C12 C13 1.8(6) . . . . ?
 C8 N1 C5 C6 8.6(6) . . . . ?
 C8 N1 C5 C4 -170.3(3) . . . . ?
 C8 N2 C9 S1 89.3(4) . . . . ?
 C17 C12 C13 C14 -2.9(6) . . . . ?
 C6 C5 C4 C3 0.2(6) . . . . ?
 C6 C7 C2 C3 0.5(7) . . . . ?
 C6 C7 C2 C1 -176.9(4) . . . . ?
 C9 N2 C8 O1 3.1(6) . . . . ?
 C9 N2 C8 N1 -177.6(3) . . . . ?
 C4 C5 C6 C7 0.0(6) . . . . ?
 C24 N5 C22 C23 5.1(5) . . . . ?
 C24 N5 C22 C21 -177.2(3) . . . . ?
 C12 C13 C14 C15 1.7(7) . . . . ?
 C14 C15 C16 S2 177.0(3) . . . . ?
 C14 C15 C16 C17 -1.7(6) . . . . ?
 C25 N5 C22 C23 -175.0(3) . . . . ?
 C25 N5 C22 C21 2.7(5) . . . . ?
 C7 C2 C3 C4 -0.4(6) . . . . ?
 C7 C2 C1 F3 -129.9(8) . . . . ?
 C7 C2 C1 F2 -15.0(11) . . . . ?
 C7 C2 C1 F1 107.4(16) . . . . ?
 C7 C2 C1 F1A 162(2) . . . . ?
 C7 C2 C1 F3A -72(5) . . . . ?
 C7 C2 C1 F2A 50(2) . . . . ?
 C3 C2 C1 F3 52.7(9) . . . . ?
 C3 C2 C1 F2 167.6(10) . . . . ?
 C3 C2 C1 F1 -70.0(17) . . . . ?
 C3 C2 C1 F1A -16(2) . . . . ?
 C3 C2 C1 F3A 110(5) . . . . ?
 C3 C2 C1 F2A -127(2) . . . . ?
 C1 C2 C3 C4 177.1(4) . . . . ?
 C10 N3 C12 C17 -176.8(4) . . . . ?
 C10 N3 C12 C13 4.4(7) . . . . ?
 C11 N3 C12 C17 5.4(7) . . . . ?
 C11 N3 C12 C13 -173.3(5) . . . . ?

_shelx_res_file
;
TITL 2019jrh0005_res_a.res in P2(1)/c
REM Old TITL 2019jrh0005_res in P21/c #14
REM SHELXT solution in P2(1)/c
REM R1 0.202, Rweak 0.121, Alpha 0.045, Orientation as input
REM Formula found by SHELXT: C28 N5 O5 S2
CELL 1.54184 5.799388 29.624321 15.373947 90 90.375 90
ZERR 4 0.000195 0.001539 0.000527 0 0.003 0
LATT 1
SYMM -X,0.5+Y,0.5-Z
SFAC C H F N O S
UNIT 100 104 12 20 20 8
EADP O5 O5A

L.S. 20
PLAN  20
CONF
BOND $H
LIST 6
MORE -1
fmap 2
acta
SHEL 999 0.84
REM <olex2.extras>
REM <HklSrc "%.\\2019jrh0005_res.hkl">
REM </olex2.extras>

WGHT    0.026400    5.402000
FVAR       0.25102   0.68846
S1    6    0.715883    0.136548    0.508966    11.00000    0.02288    0.04900 =
         0.02671    0.00228    0.00217    0.00597
S2    6    0.479420    0.338037    0.256665    11.00000    0.02517    0.03869 =
         0.04274    0.00530    0.00857    0.00018
O3    5    0.835732    0.114906    0.437128    11.00000    0.03594    0.04971 =
         0.02915    0.00009    0.00596    0.00698
O2    5    0.643559    0.182463    0.487716    11.00000    0.03874    0.05186 =
         0.03693   -0.00132   -0.00140    0.01596
O1    5    0.933262    0.230993    0.635114    11.00000    0.02554    0.06712 =
         0.03687   -0.00579    0.00819    0.00479
O4    5    0.527522    0.109472    0.544021    11.00000    0.02352    0.07133 =
         0.04198    0.00402    0.00558   -0.00613
N4    4    0.013949    0.333568    0.357967    11.00000    0.02726    0.04328 =
         0.02235    0.00006    0.00050    0.00248
N5    4    0.430661    0.169311    0.295703    11.00000    0.03194    0.03650 =
         0.02691    0.00192   -0.00241    0.00034
N1    4    1.291645    0.238084    0.572013    11.00000    0.01801    0.05932 =
         0.02716   -0.00420    0.00062    0.00610
AFIX  43
H1    2    1.411205    0.222519    0.558319    11.00000   -1.20000
AFIX   0
N2    4    1.110817    0.169547    0.577525    11.00000    0.01991    0.05600 =
         0.03428    0.00171    0.00280    0.00540
AFIX  43
H2    2    1.232850    0.158945    0.553478    11.00000   -1.20000
AFIX   0

N3    4    0.227633    0.499643    0.213408    11.00000    0.03955    0.03555 =
         0.06349    0.00217    0.00035   -0.00168
C22   1    0.342632    0.209834    0.314000    11.00000    0.02582    0.04160 =
         0.01902   -0.00051   -0.00634    0.00238
C18   1    0.342375    0.291029    0.297806    11.00000    0.02201    0.03908 =
         0.02023    0.00230   -0.00345   -0.00416
C19   1    0.128786    0.295467    0.343934    11.00000    0.02771    0.04063 =
         0.01583   -0.00010   -0.00457   -0.00072
C23   1    0.445815    0.250202    0.283931    11.00000    0.02355    0.04254 =
         0.02277   -0.00004   -0.00093   -0.00088
AFIX  43
H23   2    0.585220    0.248933    0.254474    11.00000   -1.20000
AFIX   0

C5    1    1.311633    0.284773    0.566332    11.00000    0.02189    0.06164 =
         0.01920   -0.00421   -0.00537    0.00384
C21   1    0.132568    0.213870    0.362885    11.00000    0.03329    0.04058 =
         0.02189    0.00296   -0.00184   -0.00623
AFIX  43
H21   2    0.063502    0.188083    0.385330    11.00000   -1.20000
AFIX   0
C15   1    0.083640    0.373583    0.325079    11.00000    0.03000    0.03910 =
         0.02453   -0.00114   -0.00131    0.00171
C16   1    0.284836    0.381105    0.273848    11.00000    0.02232    0.03969 =
         0.02705   -0.00344   -0.00264    0.00189
C20   1    0.034646    0.254548    0.376554    11.00000    0.02228    0.04879 =
         0.02301    0.00130    0.00204   -0.00166
AFIX  43
H20   2   -0.100408    0.255889    0.408737    11.00000   -1.20000
AFIX   0

C8    1    1.098830    0.214211    0.597467    11.00000    0.01849    0.06613 =
         0.02237    0.00121   -0.00548    0.00341
C17   1    0.333256    0.422395    0.238320    11.00000    0.02831    0.03882 =
         0.03733   -0.00016    0.00262   -0.00248
AFIX  43
H17   2    0.465302    0.425946    0.205009    11.00000   -1.20000
AFIX   0

PART 1
F3    3    1.469401    0.440372    0.462383    21.00000    0.09852    0.06272 =
         0.06397    0.01187    0.03300    0.00675
PART 0
C6    1    1.146443    0.315496    0.596410    11.00000    0.02173    0.06710 =
         0.03197   -0.00926   -0.00013    0.00444
AFIX  43
H6    2    1.013660    0.304954    0.623246    11.00000   -1.20000
AFIX   0
C9    1    0.921581    0.139951    0.596260    11.00000    0.02728    0.05581 =
         0.03154    0.00658    0.00261    0.00383
AFIX  23
H9A   2    0.844316    0.150542    0.648174    11.00000   -1.20000
H9B   2    0.981157    0.109980    0.608266    11.00000   -1.20000
AFIX   0
C4    1    1.508948    0.301898    0.526362    11.00000    0.02881    0.06375 =
         0.02827   -0.00253    0.00387    0.00814
AFIX  43
H4    2    1.620030    0.281970    0.505924    11.00000   -1.20000
AFIX   0

C24   1    0.648587    0.164251    0.249656    11.00000    0.03322    0.04194 =
         0.03744   -0.00052    0.00275    0.00286
AFIX 137
H24A  2    0.641171    0.180516    0.195701    11.00000   -1.50000
H24B  2    0.675927    0.132861    0.238140    11.00000   -1.50000
H24C  2    0.771922    0.176051    0.284856    11.00000   -1.50000
AFIX   0
C12   1    0.185692    0.459671    0.251500    11.00000    0.03286    0.03858 =
         0.03998   -0.00293   -0.00663   -0.00252
C13   1   -0.011795    0.452815    0.305465    11.00000    0.03852    0.04331 =
         0.04308   -0.00173    0.00160    0.00748
AFIX  43
H13   2   -0.108443    0.477033    0.317580    11.00000   -1.20000
AFIX   0
C14   1   -0.059674    0.411980    0.338857    11.00000    0.03415    0.04821 =
         0.03428    0.00011    0.00432    0.00598
AFIX  43
H14   2   -0.191623    0.408638    0.372302    11.00000   -1.20000
AFIX   0
C25   1    0.318463    0.127007    0.319817    11.00000    0.03845    0.04010 =
         0.04303   -0.00048   -0.00106   -0.00331
AFIX 137
H25A  2    0.370438    0.117927    0.376590    11.00000   -1.50000
H25B  2    0.356859    0.104049    0.278290    11.00000   -1.50000
H25C  2    0.154370    0.131247    0.320414    11.00000   -1.50000
AFIX   0

C7    1    1.179983    0.361229    0.586380    11.00000    0.03542    0.06208 =
         0.03507   -0.01051   -0.00068    0.01109
AFIX  43
H7    2    1.068566    0.381215    0.606347    11.00000   -1.20000
AFIX   0
C2    1    1.377079    0.378082    0.547003    11.00000    0.04406    0.05830 =
         0.02769   -0.00320   -0.00133    0.00235
C3    1    1.542413    0.347553    0.516598    11.00000    0.03371    0.06857 =
         0.02846    0.00308    0.00497   -0.00002
AFIX  43
H3    2    1.675020    0.358182    0.489765    11.00000   -1.20000
AFIX   0
C1    1    1.416840    0.427364    0.540555    11.00000    0.05875    0.06835 =
         0.04368   -0.00197    0.00074    0.00525
PART 1
F2    3    1.227488    0.451001    0.556149    21.00000    0.11193    0.06143 =
         0.15512    0.00347    0.08201    0.01932

PART 0
C10   1    0.082229    0.539063    0.230319    11.00000    0.05750    0.03287 =
         0.09022    0.00711    0.00373    0.00632
AFIX 137
H10A  2   -0.073143    0.532747    0.212157    11.00000   -1.50000
H10B  2    0.139742    0.564515    0.198473    11.00000   -1.50000
H10C  2    0.084786    0.545765    0.291411    11.00000   -1.50000
AFIX   0
C11   1    0.416782    0.505104    0.150494    11.00000    0.05930    0.05338 =
         0.10474    0.02105    0.01221   -0.00573
AFIX 137
H11A  2    0.562058    0.504271    0.180745    11.00000   -1.50000
H11B  2    0.400563    0.533538    0.121132    11.00000   -1.50000
H11C  2    0.410739    0.481055    0.108689    11.00000   -1.50000
AFIX   0

PART 1
F1    3    1.574862    0.440948    0.592150    21.00000    0.24366    0.06829 =
         0.20443    0.02427   -0.18108   -0.04616

O5    5    1.078940    0.030646    0.471440    10.50000    0.07672    0.06986 =
         0.12395    0.00929   -0.01607    0.00642
PART 2
F1A   3    1.634286    0.439314    0.524876   -21.00000    0.09887    0.06830 =
         0.21913   -0.04850    0.10602   -0.02320
F3A   3    1.299310    0.449448    0.489253   -21.00000    0.33721    0.07372 =
         0.28065    0.06706   -0.26205   -0.05547
F2A   3    1.393828    0.449818    0.611450   -21.00000    0.13773    0.04947 =
         0.06602   -0.01435    0.03811   -0.00155

O5A   5    1.184442    0.049489    0.478185    10.50000    0.07672    0.06986 =
         0.12395    0.00929   -0.01607    0.00642
HKLF 4

REM  2019jrh0005_res_a.res in P2(1)/c
REM R1 =  0.0630 for    3427 Fo > 4sig(Fo)  and  0.0877 for all    4655 data
REM    396 parameters refined using      0 restraints

END

WGHT      0.0264      5.4024

REM Highest difference peak  0.548,  deepest hole -0.427,  1-sigma level  0.064
Q1    1   0.8039  0.1382  0.5605  11.00000  0.05    0.34
Q2    1   0.6276  0.4892  0.1044  11.00000  0.05    0.33
Q3    1   0.8620  0.0372  0.5620  11.00000  0.05    0.31
Q4    1   0.7901  0.1423  0.2978  11.00000  0.05    0.25
Q5    1   0.7316  0.1749  0.5031  11.00000  0.05    0.24
Q6    1   0.9953  0.0260  0.5230  11.00000  0.05    0.24
Q7    1   0.3874  0.3376  0.2061  11.00000  0.05    0.24
Q8    1   0.2078  0.2105  0.3227  11.00000  0.05    0.23
Q9    1   0.5258  0.1711  0.5032  11.00000  0.05    0.23
Q10   1   0.4917  0.5229  0.0741  11.00000  0.05    0.22
Q11   1   1.2636  0.1660  0.6559  11.00000  0.05    0.22
Q12   1   0.5673  0.1312  0.1759  11.00000  0.05    0.22
Q13   1   0.1777  0.3803  0.3073  11.00000  0.05    0.22
Q14   1   0.9507  0.0592  0.4622  11.00000  0.05    0.22
Q15   1   1.1631  0.2347  0.5732  11.00000  0.05    0.21
Q16   1   0.1628  0.1295  0.3758  11.00000  0.05    0.21
Q17   1   1.0468  0.0704  0.4659  11.00000  0.05    0.21
Q18   1   0.3458  0.1649  0.2598  11.00000  0.05    0.21
Q19   1   0.7050  0.3114  0.2412  11.00000  0.05    0.21
Q20   1   1.4156  0.3694  0.5048  11.00000  0.05    0.20
;
_shelx_res_checksum                74921
_shelx_hkl_file
;
   0   0  -2   85.43    3.15
   0   0   2   80.53    1.99
   0   0   3    0.23    0.69
   0   0  -3    0.93    1.26
   0   0  -4 1153.82   16.24
   0   0   4 1107.39   10.30
   0   0   5    0.24    0.86
   0   0  -5   -0.54    1.71
   0   0  -6   80.97    5.57
   0   0   6   71.08    3.25
   0   0  -7    0.78    1.84
   0   0  -8   81.76    6.63
   0   0  -9    2.46    2.95
   0   0  -9    1.11    2.14
   0   0 -10   13.01    3.74
   0   0 -11    0.35    1.69
   0   0 -11   -1.05    2.22
   0   0 -12   55.85    7.66
   0   0 -12   56.29    5.22
   0   0 -13    1.13    2.63
   0   0 -13    2.14    2.25
   0   0 -14   10.25    3.20
   0   0 -15    6.09    3.20
   0   0 -15    6.53    3.09
   0   0 -16   25.48    3.66
   0   0 -17    0.16    1.73
   0   0  18    8.20    2.07
   0   0 -18   10.25    2.07
   0   0 -19    1.02    1.26
   0   1  -2    1.21    0.79
   0  -1  -2    1.78    0.99
   0   1   2    1.78    0.50
   0   1  -3   14.74    1.86
   0  -1  -3   14.82    1.98
   0   1   3   13.41    1.08
   0  -1  -4 4615.73   33.17
   0   1  -4 4597.14   31.90
   0   1  -5   93.70    5.34
   0  -1  -5   90.08    5.39
   0   1   5   84.44    3.08
   0  -1   5   82.59    3.50
   0   1   6   19.11    1.65
   0   1  -6   24.17    3.20
   0  -1  -6   23.33    3.36
   0  -1   6   20.95    2.01
   0  -1   7    1.10    1.02
   0   1  -7   -0.51    1.99
   0  -1  -7    2.28    1.91
   0  -1  -8    3.89    2.66
   0   1  -8    0.46    1.95
   0   1  -8    3.38    1.99
   0   1  -9   66.86    6.73
   0  -1  -9   67.66    6.83
   0   1 -10   19.41    4.13
   0  -1 -10   20.39    4.42
   0  -1 -11   24.18    5.05
   0  -1 -11   21.71    3.07
   0   1 -11   21.73    4.66
   0   1 -11   19.67    3.18
   0  -1 -12   37.14    6.19
   0   1 -12   40.41    4.50
   0   1 -12   42.22    6.80
   0   1 -12   36.85    4.07
   0  -1 -12   40.69    4.44
   0   1 -13   13.76    3.25
   0  -1 -13   13.87    4.83
   0   1 -13   13.51    4.48
   0  -1 -13   14.78    3.18
   0  -1 -14   30.28    4.38
   0   1 -14   28.50    4.25
   0  -1 -15   27.62    3.94
   0   1 -15   28.41    4.05
   0   1 -16   11.50    3.29
   0  -1 -16   13.28    3.33
   0  -1 -17    0.11    1.75
   0   1 -17    2.75    1.84
   0  -1  18    4.04    2.24
   0   1  18    4.09    2.09
   0   1 -18    2.20    1.83
   0  -1 -18    5.12    2.13
   0  -1 -19    1.03    1.21
   0   1 -19    1.83    1.22
   0   2  -1  293.02    4.58
   0  -2  -1  289.45    4.83
   0  -2  -2    0.67    0.97
   0   2  -2    0.26    0.62
   0   2   2   -0.08    0.55
   0   2  -2   -0.20    0.87
   0  -2  -3  543.29   10.49
   0   2   3  521.09    6.06
   0   2  -3  531.20    9.44
   0   2   4  407.73    5.89
   0   2  -4  436.08   10.06
   0  -2  -4  431.22   10.63
   0   2   5   37.08    2.05
   0  -2  -5   40.39    3.89
   0  -2   5   36.96    2.67
   0   2  -5   40.53    3.68
   0  -2  -6    2.82    2.02
   0   2  -6    2.04    1.59
   0   2  -6    3.79    2.13
   0   2   6    1.21    0.77
   0  -2   6    1.17    1.16
   0   2  -7   89.60    6.36
   0   2  -7   99.23    5.13
   0  -2  -7   90.19    6.48
   0  -2   7   84.38    4.16
   0  -2  -8   55.60    5.70
   0   2  -8   60.17    4.39
   0   2  -8   51.87    5.29
   0  -2  -9  135.76    9.35
   0   2  -9  146.14    9.41
   0  -2 -10   22.65    4.87
   0   2 -10   20.32    4.40
   0   2 -11   56.27    7.31
   0   2 -11   44.03    4.23
   0  -2 -11   56.09    7.40
   0   2 -11   49.40    4.80
   0  -2 -11   48.45    4.87
   0  -2 -12   12.01    2.73
   0   2 -12   14.40    2.94
   0  -2 -12   12.37    4.44
   0   2 -12   13.30    2.91
   0   2 -12   13.90    4.48
   0   2 -13   36.73    6.47
   0  -2 -13   37.37    4.56
   0  -2 -13   41.14    6.74
   0   2 -13   38.79    4.23
   0   2 -13   37.89    4.59
   0  -2 -14   33.49    4.28
   0  -2 -14   37.48    4.71
   0   2 -14   40.10    4.84
   0  -2 -15   14.73    3.78
   0   2 -15   14.16    3.77
   0  -2 -16    6.74    2.51
   0   2 -16    9.62    2.68
   0   2  17   -0.17    1.96
   0   2 -17    0.75    1.88
   0  -2 -17    2.18    1.87
   0  -2  18    8.24    2.10
   0  -2 -18    8.61    2.03
   0   2  18    8.67    2.12
   0   2 -18    9.79    2.12
   0   2 -19    0.28    1.13
   0  -3   0    1.57    0.79
   0   3  -1  283.04    5.24
   0  -3  -1  292.17    5.53
   0   3  -2    2.56    0.68
   0   3  -2    1.77    1.03
   0  -3  -2    2.26    1.25
   0   3  -3  427.75    5.59
   0   3  -3  412.43    8.54
   0   3   3  405.08    5.92
   0  -3  -3  431.08    9.16
   0  -3  -3  420.30    9.63
   0   3   4   22.99    1.60
   0   3  -4   25.64    2.73
   0   3  -4   28.25    1.96
   0  -3  -4   25.79    3.11
   0   3  -5    1.26    1.62
   0   3  -5    1.40    1.15
   0   3   5    1.25    0.76
   0  -3  -5    0.59    1.70
   0   3  -6   -0.58    1.26
   0  -3  -6    1.34    2.00
   0   3   6   -0.20    0.64
   0   3  -6    0.01    1.62
   0  -3   6    0.04    1.10
   0  -3   7    6.40    1.72
   0  -3  -7    6.36    2.69
   0   3  -7    5.33    2.38
   0   3  -7    7.54    1.84
   0  -3  -8   -1.25    2.25
   0   3  -8    0.27    2.05
   0   3  -9    1.35    2.33
   0  -3  -9    0.68    2.47
   0   3 -10   97.45    8.33
   0  -3 -10   98.20    8.65
   0  -3 -11  147.73    7.96
   0  -3 -11  150.88   11.42
   0   3 -11  153.81   11.17
   0   3 -11  149.43    7.42
   0   3 -11  153.04    8.00
   0   3 -12   29.92    4.12
   0   3 -12   28.73    6.36
   0  -3 -12   23.81    3.78
   0   3 -12   25.83    3.74
   0  -3 -12   28.84    6.21
   0  -3 -13   11.22    2.93
   0   3 -13   10.43    3.21
   0   3 -13   13.90    5.00
   0  -3 -13   10.53    4.35
   0   3 -13   11.96    2.85
   0   3 -14    3.24    2.27
   0   3 -14    4.50    2.47
   0  -3 -14    4.94    2.66
   0  -3 -15   61.84    5.35
   0   3 -15   63.66    5.69
   0  -3 -16    0.35    1.96
   0   3 -16    5.84    2.67
   0   3  17    3.25    2.04
   0  -3 -17    4.58    2.24
   0   3 -17    1.56    1.67
   0   3 -18    6.32    1.89
   0  -3 -18    6.72    1.98
   0   3  18    4.00    1.95
   0   3 -19    3.13    1.30
   0  -4   0  539.78    8.08
   0  -4   1   10.55    1.47
   0  -4  -1   11.71    1.62
   0   4  -1   10.96    1.50
   0   4  -2  427.44    8.13
   0  -4  -2  447.44    8.60
   0   4  -3  295.36    4.49
   0  -4  -3  309.38    8.10
   0   4  -4  742.56    8.44
   0   4  -4  720.00   13.31
   0  -4  -4  735.68   14.94
   0   4  -5   -0.83    1.67
   0  -4  -5    0.20    1.76
   0   4  -5    1.03    1.06
   0  -4   6    2.98    1.40
   0   4  -6    2.29    1.98
   0   4  -6    1.16    1.16
   0  -4  -6    1.97    2.07
   0  -4  -7  127.69    8.07
   0   4  -7  127.79    7.55
   0   4  -7  127.29    5.27
   0  -4   7  113.64    5.55
   0   4  -8    2.98    2.03
   0  -4  -8    6.05    2.64
   0   4  -9    1.57    2.12
   0  -4  -9    2.24    2.16
   0  -4 -10    6.63    3.48
   0   4 -10    2.65    2.77
   0   4 -11   47.06    6.52
   0  -4 -11   47.93    4.78
   0  -4 -11   56.23    7.54
   0   4 -11   51.82    4.86
   0   4 -11   50.89    4.68
   0   4 -12  148.91    7.86
   0   4 -12  158.36    8.44
   0  -4 -12  168.48   12.69
   0  -4 -12  156.93    8.68
   0   4 -12  160.43   12.20
   0   4 -13    3.11    3.21
   0  -4 -13   -0.09    2.91
   0  -4 -13    4.56    2.26
   0   4 -13    3.10    2.04
   0   4 -13    4.31    2.20
   0  -4 -13    4.05    2.44
   0   4 -14   17.06    3.17
   0  -4 -14   16.05    3.29
   0   4 -14   12.12    2.93
   0  -4 -15    6.14    2.78
   0   4 -15    7.37    3.12
   0   4 -15    7.59    2.55
   0  -4 -16    5.65    2.39
   0   4 -16    5.79    2.15
   0   4  16    7.58    2.79
   0   4  17   -0.27    1.89
   0   4 -17    0.24    1.71
   0  -4 -17    3.28    1.94
   0  -4 -18    5.29    1.86
   0   4 -18    4.07    1.76
   0   4  18    6.89    1.94
   0  -5   0    0.16    1.29
   0  -5  -1   33.42    2.66
   0  -5   1   35.14    2.61
   0  -5  -2    1.03    1.40
   0   5  -2    1.55    1.21
   0   5  -3  276.61    7.78
   0  -5  -3  297.63    8.31
   0  -5  -4   46.73    4.00
   0   5  -4   38.69    3.50
   0   5  -5    3.86    1.79
   0  -5  -5    3.18    2.20
   0   5  -5    3.23    0.98
   0   5  -6   37.08    4.10
   0  -5  -6   35.37    4.33
   0   5  -6   32.51    2.42
   0  -5   7   -0.53    1.38
   0   5  -7    1.24    1.75
   0  -5  -7   -1.03    2.01
   0   5  -8   18.24    3.49
   0  -5  -8   16.03    3.76
   0   5  -9    3.86    2.52
   0  -5  -9    4.60    2.87
   0  -5 -10   21.54    4.46
   0   5 -10   18.14    4.00
   0   5 -11    1.70    2.63
   0  -5 -11   -0.48    2.80
   0  -5 -11    1.21    1.56
   0   5 -11    1.28    1.92
   0   5 -12  131.97    7.63
   0  -5 -12  131.68    7.76
   0  -5 -12  141.22    8.32
   0  -5 -12  142.22   12.06
   0   5 -12  139.32   11.69
   0   5 -12  144.80    8.38
   0   5 -13    2.14    3.63
   0  -5 -13    3.04    3.56
   0   5 -13    3.17    2.44
   0  -5 -13    3.80    2.46
   0   5 -13    2.64    2.09
   0   5 -14    8.77    2.69
   0  -5 -14   10.19    3.01
   0   5 -14    6.33    2.23
   0   5 -15   -1.24    1.91
   0   5 -15   -0.42    1.62
   0  -5 -15    0.80    2.05
   0   5 -16   16.82    3.00
   0  -5 -16   18.53    3.16
   0   5 -16   17.95    2.72
   0   5  16   19.48    3.51
   0   5 -17    2.30    1.76
   0   5  17    1.52    2.03
   0  -5 -17    2.74    1.95
   0   5  18    3.69    1.97
   0  -5 -18    2.93    1.78
   0   5 -18    5.28    1.99
   0  -6   0  334.06    7.96
   0  -6   1   18.04    2.44
   0  -6  -1   16.46    2.26
   0   6  -2  220.11    6.85
   0  -6  -2  228.48    7.10
   0  -6  -3   49.94    3.89
   0   6  -3   44.78    3.55
   0   6  -4  402.88   10.63
   0  -6  -4  426.77   11.48
   0   6  -5   67.08    4.90
   0  -6  -5   68.18    5.67
   0   6  -6    2.18    1.80
   0  -6  -6    0.49    2.09
   0   6  -7   14.28    2.98
   0  -6   7   14.84    2.74
   0  -6  -7   13.78    3.40
   0  -6  -8  208.79   11.42
   0   6  -8  202.50   10.47
   0  -6  -9   78.21    7.63
   0   6  -9   81.10    7.37
   0   6 -10   49.34    6.33
   0  -6 -10   49.37    6.47
   0   6 -11   49.93    6.72
   0  -6 -11   50.61    5.03
   0  -6 -11   49.27    4.51
   0  -6 -11   56.66    7.45
   0   6 -11   50.22    4.70
   0   6 -12  156.57    8.27
   0  -6 -12  151.13    8.23
   0   6 -12  154.64    8.40
   0  -6 -12  160.78   12.55
   0   6 -12  159.22   12.37
   0  -6 -13   32.79    4.24
   0   6 -13   36.32    4.24
   0   6 -13   34.35    4.40
   0   6 -13   43.43    7.03
   0   6 -14    0.84    1.87
   0   6 -14    1.95    2.05
   0  -6 -14    0.58    2.38
   0  -6 -15   11.55    2.95
   0   6 -15    9.49    2.41
   0   6  15   10.60    3.21
   0   6 -15   12.35    2.87
   0   6  16    6.99    2.86
   0   6 -16    5.62    2.20
   0   6 -16    1.90    1.86
   0  -6 -16    3.45    2.19
   0   6  17    3.03    2.01
   0   6 -17    5.53    1.99
   0  -6 -17    4.99    1.96
   0  -6 -18   14.80    2.27
   0   6  18   14.03    2.28
   0   6 -18   17.25    2.39
   0  -7   0    0.75    1.58
   0  -7  -1  964.43   14.80
   0  -7   1  978.12   14.84
   0  -7  -2    1.49    1.61
   0  -7   2    1.22    1.70
   0   7  -3  135.40    6.27
   0  -7  -3  148.33    6.66
   0   7  -4   21.92    2.99
   0  -7  -4   24.73    3.29
   0   7  -5  146.08    7.32
   0  -7  -5  166.47    8.08
   0  -7  -6  109.45    7.71
   0   7  -6  106.14    6.86
   0  -7  -7    1.11    2.35
   0   7  -7    0.56    1.88
   0   7  -8   97.70    7.56
   0  -7  -8   94.73    8.01
   0  -7   8   84.56    5.90
   0   7  -9    1.14    1.98
   0  -7  -9    1.14    2.36
   0   7 -10   68.58    7.40
   0  -7 -10   71.68    5.50
   0  -7 -10   70.82    7.95
   0  -7 -11   28.78    5.53
   0  -7 -11   30.18    3.84
   0   7 -11   27.22    5.32
   0   7 -11   25.72    3.48
   0   7 -12    2.99    2.42
   0  -7 -12    1.32    2.31
   0  -7 -12    4.73    3.77
   0   7 -12    0.24    2.72
   0  -7 -13    0.41    1.94
   0   7 -13    2.56    2.07
   0   7 -13    1.85    2.06
   0  -7 -14    1.10    2.03
   0   7 -14    2.23    2.17
   0   7 -14    0.81    1.90
   0   7  14    2.69    2.55
   0  -7 -15   16.03    3.34
   0   7 -15   18.23    3.21
   0   7 -15   17.17    3.07
   0   7  15   18.31    3.63
   0   7 -16    7.84    2.31
   0  -7 -16    5.47    2.27
   0   7 -16    5.96    1.92
   0   7  16    6.35    2.32
   0   7  17    3.60    2.28
   0  -7 -17    1.42    1.79
   0   7 -18    7.00    2.06
   0   7  18    7.27    2.15
   0  -7 -18    3.01    1.54
   0  -8   0    2.76    2.09
   0  -8  -1   32.35    3.31
   0  -8   1   32.28    3.37
   0  -8  -2    0.65    1.76
   0  -8   2    1.17    1.74
   0  -8  -3   17.39    2.92
   0  -8   3   16.77    2.95
   0   8  -3   16.97    2.65
   0   8  -4   82.02    5.41
   0  -8  -4   89.05    5.80
   0  -8  -5   38.81    4.48
   0   8  -5   34.56    4.04
   0  -8  -6    7.08    2.93
   0   8  -6    8.71    2.53
   0  -8  -7   12.23    3.51
   0   8  -7   11.40    2.97
   0   8  -8   17.38    3.53
   0  -8  -8   22.45    4.45
   0  -8   8   12.78    2.78
   0   8  -9   17.07    3.90
   0  -8  -9   16.75    4.11
   0  -8 -10   14.93    4.30
   0  -8 -10   16.77    2.96
   0   8 -10   14.35    4.04
   0  -8 -11   38.22    4.34
   0   8 -11   37.32    4.16
   0   8 -11   38.85    6.05
   0  -8 -11   43.37    6.78
   0  -8 -12   -1.16    1.98
   0  -8 -12    2.75    3.47
   0   8 -12    0.99    1.74
   0   8 -12   -1.66    3.46
   0  -8 -13    4.36    2.39
   0   8 -13    6.34    2.40
   0   8  13    7.35    2.67
   0   8 -13    6.52    2.41
   0  -8 -14   37.58    4.55
   0   8  14   35.02    4.54
   0   8 -14   35.63    4.33
   0   8 -14   38.34    4.36
   0   8 -15   13.91    2.86
   0   8 -15   13.28    2.82
   0  -8 -15   14.00    3.03
   0   8  15   12.25    3.03
   0   8 -16    9.73    2.46
   0   8  16    6.10    2.89
   0   8 -16    7.20    2.30
   0  -8 -16   10.51    2.80
   0   8  17   35.90    3.72
   0   8 -17   34.46    3.16
   0  -8 -17   36.74    3.56
   0   8 -17   37.09    3.58
   0   8 -18   35.52    2.99
   0   8  18   32.79    2.93
   0  -8 -18   33.93    2.91
   0  -9   0   -0.20    1.91
   0  -9   1 1040.33   17.55
   0  -9  -1 1041.36   17.57
   0  -9  -2   13.15    2.59
   0  -9   2   16.38    2.86
   0  -9   3   29.03    3.57
   0  -9  -3   31.05    3.78
   0   9  -4   50.70    4.58
   0  -9  -4   58.30    5.10
   0   9  -5   65.11    5.35
   0  -9  -5   72.33    6.00
   0   9  -6   37.28    4.52
   0  -9  -6   40.57    5.33
   0  -9  -7    6.59    2.72
   0   9  -7    6.82    2.52
   0  -9   8   65.57    5.92
   0  -9  -8   80.20    7.85
   0   9  -8   73.29    6.88
   0   9  -9    0.80    2.18
   0  -9  -9    0.47    2.45
   0  -9 -10    5.79    3.10
   0   9 -10    4.94    2.98
   0  -9 -10    6.46    2.28
   0   9 -10    4.31    1.87
   0  -9 -11   31.76    6.35
   0  -9 -11   27.11    3.69
   0   9 -11   31.87    3.92
   0   9 -11   31.09    5.78
   0  -9 -12   13.97    3.04
   0   9 -12   15.52    4.91
   0   9 -12   17.71    3.19
   0  -9 -12   22.57    5.63
   0   9  12   14.59    3.21
   0   9 -13    2.66    2.13
   0   9  13   -0.36    2.20
   0  -9 -13    3.69    2.28
   0   9 -13    2.05    1.64
   0   9 -14    9.90    2.68
   0  -9 -14    8.33    2.75
   0   9  14   11.01    3.04
   0   9 -14   10.36    2.83
   0   9 -15    2.03    1.84
   0  -9 -15    2.27    2.31
   0   9 -15    1.24    2.14
   0   9  15    2.52    2.31
   0   9 -16   63.06    4.77
   0  -9 -16   57.36    4.86
   0   9  16   60.79    5.10
   0   9 -16   61.59    4.62
   0   9  17    1.34    1.82
   0  -9 -17    0.22    1.48
   0   9 -17    1.10    1.49
   0   9 -18    4.41    1.69
   0  -9 -18    2.41    1.50
   0   9  18    2.33    1.54
   0 -10   0  999.91   18.07
   0 -10   1    6.65    2.44
   0 -10  -1    9.52    2.79
   0 -10   2   18.00    3.12
   0 -10  -2   20.99    3.29
   0 -10  -3   11.56    2.69
   0 -10   3   11.87    2.95
   0 -10   4  382.48   12.64
   0 -10  -4  388.10   12.81
   0 -10  -5    8.40    2.90
   0  10  -5    8.66    2.46
   0  10  -6  129.81    8.26
   0 -10  -6  138.13    9.49
   0 -10  -6  147.36    9.05
   0 -10  -7    2.02    2.78
   0  10  -7    1.58    2.08
   0 -10  -8  245.68   13.85
   0  10  -8  243.79   12.66
   0  10  -9    1.79    2.52
   0 -10  -9    2.83    3.16
   0 -10 -10    5.75    3.64
   0 -10 -10    7.87    2.50
   0  10 -10    7.58    2.31
   0  10  10    7.05    2.47
   0  10 -10    7.13    3.36
   0 -10 -11  214.20   14.79
   0  10 -11  195.45    9.34
   0  10 -11  206.93   13.80
   0  10  11  204.27    9.70
   0 -10 -11  191.89    9.02
   0  10 -12   32.21    4.19
   0 -10 -12   35.14    4.48
   0  10 -12   34.98    6.27
   0 -10 -12   28.67    6.06
   0  10  12   31.07    4.28
   0  10 -13   13.83    3.13
   0 -10 -13   14.72    3.36
   0  10  13   14.45    3.47
   0  10 -13   16.31    3.08
   0  10 -14   -0.59    1.61
   0 -10 -14   -2.22    2.01
   0  10  14   -0.42    2.21
   0  10 -14    0.82    1.93
   0 -10 -15   24.49    3.65
   0  10  15   22.90    3.69
   0  10 -15   23.52    3.41
   0  10 -15   22.61    3.22
   0 -10 -16   21.67    3.17
   0  10 -16   22.63    3.00
   0  10  16   25.24    3.61
   0  10 -16   23.97    3.03
   0 -10 -17    1.01    1.52
   0  10  17    4.21    2.14
   0  10 -17    0.63    1.45
   0  10  18   -0.04    1.37
   0  10 -18    4.21    1.59
   0 -10 -18    1.79    1.27
   0 -11   0    0.12    1.96
   0 -11   1    1.68    2.37
   0 -11  -1    2.41    2.31
   0 -11  -2  112.01    6.75
   0 -11   2  120.06    7.15
   0 -11   3    0.71    2.38
   0 -11  -3   -0.51    2.40
   0 -11   4   29.17    4.07
   0 -11  -4   32.42    4.40
   0 -11  -5   39.03    4.89
   0 -11   5   39.71    4.92
   0  11  -6    4.87    2.65
   0 -11  -6    0.50    2.45
   0  11  -7  269.81   12.77
   0 -11  -7  279.20   14.49
   0  11  -8   -2.53    2.41
   0 -11  -8   -0.83    2.51
   0 -11  -9   10.19    3.89
   0  11  -9    7.96    3.38
   0 -11 -10   85.64    5.94
   0 -11 -10   89.87    9.53
   0  11 -10   82.94    8.76
   0  11  10   85.52    6.28
   0  11 -10   88.69    6.04
   0  11  11   12.69    3.11
   0 -11 -11   11.56    4.32
   0  11 -11   11.79    4.14
   0  11 -11   13.00    2.91
   0 -11 -11   11.38    2.91
   0  11 -12    2.86    3.10
   0 -11 -12   -0.26    1.95
   0  11  12   -0.25    2.44
   0 -11 -12    6.50    3.80
   0  11 -12    0.26    1.69
   0  11 -13   12.39    3.03
   0  11  13   16.91    3.49
   0  11 -13   18.76    3.22
   0 -11 -13    9.76    2.68
   0 -11 -14    3.21    2.25
   0  11  14    0.77    2.30
   0  11 -14    0.97    1.51
   0  11 -14    1.16    1.90
   0  11  15   -0.31    2.10
   0 -11 -15   -1.91    1.87
   0  11 -15    3.02    2.00
   0  11 -15   -0.07    1.47
   0  11 -16    5.09    1.97
   0 -11 -16    4.34    2.04
   0  11  16    6.03    2.43
   0  11 -16    4.99    1.75
   0  11  17    0.13    1.57
   0  11 -17    0.55    1.53
   0 -11 -17    0.70    1.47
   0  11 -18    5.05    1.44
   0 -12   0  247.62   10.06
   0 -12  -1   93.53    6.45
   0 -12   1   87.77    6.20
   0 -12  -2  598.60   15.87
   0 -12   2  626.29   16.27
   0 -12   3    7.53    3.01
   0 -12  -3    2.37    2.31
   0 -12   4   -0.51    2.34
   0 -12  -4    0.07    2.31
   0 -12  -5   20.04    3.80
   0 -12   5   19.17    3.91
   0 -12   6  171.65   10.41
   0 -12  -6  177.07   10.50
   0  12  -7    2.96    2.59
   0 -12   7    2.30    2.95
   0 -12  -7    8.02    3.40
   0  12  -8  128.15    9.75
   0 -12  -8  130.09   10.62
   0 -12   8  132.48   10.29
   0  12  -9   16.68    4.14
   0 -12  -9   20.49    3.23
   0 -12  -9   17.71    4.92
   0  12   9   17.31    3.14
   0 -12   9   19.30    4.87
   0  12  -9   16.60    2.92
   0 -12 -10   60.67    5.30
   0  12 -10   61.56    7.78
   0  12 -10   59.65    5.15
   0 -12  10   63.32    8.36
   0  12 -10   46.60    4.50
   0  12  10   58.85    5.29
   0 -12 -10   58.88    7.92
   0  12 -11    8.28    2.21
   0 -12 -11    7.62    3.79
   0 -12  11   11.96    4.38
   0  12  11    9.02    2.74
   0 -12 -11   10.82    2.96
   0  12 -11   12.51    4.51
   0  12  12   -1.32    2.66
   0  12 -12    2.58    1.86
   0 -12 -12    0.57    2.00
   0  12 -13   15.06    3.27
   0 -12 -13   11.93    2.93
   0  12 -13   14.30    2.85
   0  12  13   11.88    3.07
   0 -12 -14    0.47    1.89
   0  12 -14    2.51    2.30
   0  12 -14    2.53    2.00
   0  12  14    0.58    2.26
   0  12  15    2.54    2.06
   0 -12 -15    3.69    2.08
   0  12 -15    4.22    1.88
   0  12 -15    2.05    1.81
   0  12  16    1.56    1.89
   0  12 -16    0.67    1.61
   0 -12 -16    0.27    1.71
   0  12 -16    0.39    1.24
   0  12  17    7.19    2.07
   0 -12 -17    9.62    2.10
   0  12 -17    8.70    1.87
   0  12 -18    5.52    1.37
   0 -13   0    1.22    2.31
   0 -13   1    0.35    2.37
   0 -13  -1   -0.10    2.39
   0 -13   2   80.03    6.37
   0 -13  -2   82.02    6.45
   0 -13  -3  271.25   11.61
   0 -13   3  300.60   12.35
   0 -13  -4  140.62    8.85
   0 -13   4  137.12    8.79
   0 -13   5    3.56    2.70
   0 -13  -5    2.90    2.53
   0 -13  -6    6.34    3.11
   0 -13   6    4.83    2.44
   0 -13  -7    8.95    3.77
   0 -13   7    8.58    3.59
   0 -13  -8    9.34    3.76
   0 -13   8   11.21    3.47
   0  13   9   13.60    3.18
   0 -13   9   19.63    5.07
   0  13  -9   11.69    2.65
   0 -13  -9   13.87    2.88
   0 -13  -9   14.07    4.58
   0  13  -9   12.77    2.65
   0 -13  10   81.89    9.37
   0 -13 -10   81.54    9.57
   0  13  10   82.63    6.44
   0 -13 -10   91.00    6.43
   0  13 -10   89.46    6.31
   0  13  11    0.98    2.22
   0  13 -11    2.16    1.91
   0 -13 -11    7.03    4.12
   0 -13  11    1.11    3.00
   0 -13 -11    2.35    2.15
   0  13  12    2.95    2.37
   0  13 -12    0.34    1.72
   0 -13 -12    1.68    1.94
   0  13 -13   -0.03    1.50
   0 -13 -13    1.80    2.13
   0  13  13   -0.16    2.29
   0  13  14   27.64    3.93
   0  13 -14   33.43    4.13
   0  13 -14   27.94    3.61
   0 -13 -14   27.99    3.84
   0  13  15    0.15    2.06
   0 -13 -15    0.90    1.83
   0  13 -15   -0.21    1.89
   0  13 -15   -0.35    1.36
   0  13 -16    5.97    1.70
   0  13 -16    4.03    1.79
   0 -13 -16    2.22    1.72
   0  13  16    5.00    2.11
   0  13  17    8.62    2.03
   0  13 -17    6.58    1.72
   0 -13 -17    4.81    1.66
   0 -14   0    5.11    2.96
   0 -14  -1  283.01   11.86
   0 -14   1  282.71   12.00
   0 -14  -2   29.37    4.34
   0 -14   2   23.95    4.03
   0 -14   3  294.68   12.74
   0 -14  -3  283.17   12.28
   0 -14  -4   23.00    4.45
   0 -14   4   24.62    4.54
   0 -14   5   25.08    4.54
   0 -14  -5   27.24    4.66
   0 -14  -6  168.51   11.01
   0 -14   6  165.71   10.84
   0 -14   7   87.72    8.37
   0 -14  -7   87.61    9.03
   0  14  -8    0.57    1.91
   0 -14  -8   -0.22    2.78
   0 -14   8    0.97    2.71
   0 -14  -8   -0.57    1.87
   0  14   8    0.57    2.01
   0 -14  -9   23.91    5.58
   0 -14  -9   22.12    3.39
   0 -14   9   23.42    5.52
   0  14   9   21.67    3.48
   0  14  -9   21.65    3.28
   0  14  -9   23.47    3.63
   0 -14 -10   36.06    6.95
   0  14 -10   29.21    3.91
   0 -14 -10   31.16    4.09
   0  14  10   34.35    4.44
   0 -14  10   38.07    6.88
   0 -14 -11   53.85    8.53
   0  14 -11   51.06    5.05
   0 -14 -11   54.06    5.11
   0  14  11   54.24    5.57
   0 -14  11   53.88    8.39
   0  14 -11   55.75    5.34
   0 -14 -12   12.43    2.96
   0  14  12   14.34    3.24
   0  14 -12   12.99    2.86
   0 -14 -13    0.75    1.83
   0  14  13   -0.09    2.25
   0  14 -13    2.03    1.85
   0  14 -14    4.38    2.31
   0  14 -14    0.71    1.58
   0 -14 -14    2.56    2.08
   0  14  14    0.40    2.07
   0  14  15    7.36    2.39
   0  14 -15    6.88    2.29
   0 -14 -15    9.98    2.50
   0  14 -15    7.75    1.93
   0  14  16   -1.34    1.74
   0  14 -16    0.74    1.69
   0 -14 -16    0.34    1.59
   0  14  17    5.05    1.75
   0 -14 -17    3.54    1.54
   0  14 -17    4.88    1.58
   0 -15   0   -0.61    2.61
   0 -15   1  116.02    8.12
   0 -15  -1  118.44    8.17
   0 -15   2    0.96    2.63
   0 -15  -2    4.57    2.64
   0 -15  -3   26.15    4.22
   0 -15   3   27.99    4.56
   0 -15   4    0.10    2.43
   0 -15  -4    1.98    2.50
   0 -15  -5   64.13    7.04
   0 -15   5   65.94    7.09
   0 -15   6   65.74    7.24
   0 -15  -6   61.68    7.14
   0 -15  -7  127.13   11.16
   0 -15   7  131.21   10.60
   0 -15  -8    5.41    3.54
   0 -15   8    9.06    3.54
   0  15   8    7.40    2.26
   0 -15  -8    5.95    2.00
   0  15  -8    4.62    2.02
   0  15  -8    8.67    2.74
   0  15  -9   90.70    6.75
   0 -15  -9   94.93    6.47
   0  15   9   94.17    6.62
   0 -15   9   93.00    9.70
   0  15  -9   91.22    6.20
   0 -15  -9   97.54   10.86
   0  15 -10   21.09    3.37
   0  15  10   21.10    3.64
   0 -15 -10   20.07    5.77
   0 -15  10   22.62    5.61
   0 -15 -10   21.56    3.63
   0 -15 -11   21.09    3.54
   0  15 -11   16.05    3.09
   0  15 -11   19.96    3.28
   0  15  11   18.78    3.72
   0  15  12    8.56    2.75
   0 -15 -12    8.45    2.69
   0  15 -12    7.42    2.31
   0  15  13   15.88    3.29
   0 -15 -13   17.26    3.30
   0  15 -13   18.21    3.13
   0  15 -14    5.11    1.94
   0  15 -14    9.90    2.57
   0  15  14    7.30    2.72
   0 -15 -14    7.49    2.47
   0 -15 -15   -0.20    1.65
   0  15 -15    0.02    1.75
   0  15 -15    1.10    1.40
   0  15  15   -0.48    1.96
   0  15  16    3.14    1.80
   0 -15 -16    2.56    1.78
   0  15 -16    1.84    1.69
   0  15 -17   14.83    1.95
   0  15  17   13.73    1.98
   0 -15 -17   14.35    2.02
   0 -16   0  104.54    8.11
   0 -16   1   11.22    3.49
   0 -16  -1    6.84    2.96
   0 -16   2  284.01   13.23
   0 -16  -2  285.90   13.04
   0 -16  -3    9.09    3.17
   0 -16   3   10.56    3.45
   0 -16  -4    0.93    2.37
   0 -16   4   -2.96    2.77
   0 -16   5    0.56    2.83
   0 -16  -5   -0.60    2.48
   0 -16  -6   50.80    6.72
   0 -16   6   50.97    6.81
   0 -16   7    2.64    2.90
   0  16   7    2.17    1.97
   0  16  -7    3.48    2.34
   0 -16  -7    3.55    1.90
   0 -16  -7    2.68    3.40
   0 -16  -8   37.55    4.09
   0  16   8   36.48    4.37
   0  16  -8   32.45    3.80
   0  16  -8   36.28    4.39
   0 -16   8   44.25    6.95
   0 -16  -8   40.21    7.21
   0  16  -9    8.18    2.64
   0 -16  -9    9.37    2.59
   0 -16   9    8.42    3.88
   0  16   9    9.48    2.50
   0  16  -9    8.76    2.76
   0 -16  -9   10.87    4.42
   0 -16 -10   65.15    8.90
   0 -16  10   56.61    8.35
   0 -16 -10   52.50    5.06
   0  16  10   50.72    5.32
   0  16 -10   51.16    4.93
   0  16 -11   21.52    3.68
   0  16  11   28.54    4.19
   0  16 -11   22.45    3.50
   0 -16 -11   25.80    3.78
   0  16 -12   16.11    2.92
   0 -16 -12   20.65    3.51
   0  16 -12   18.61    3.52
   0  16  12   18.87    3.44
   0  16  13    5.73    2.57
   0  16 -13    5.17    2.07
   0 -16 -13    8.36    2.50
   0  16  14    1.55    2.07
   0  16 -14    3.58    2.02
   0 -16 -14    1.69    1.90
   0  16 -14    4.48    1.79
   0 -16 -15   13.35    2.67
   0  16 -15   14.56    2.80
   0  16  15   12.97    2.63
   0 -16 -16    2.33    1.52
   0  16  16    0.88    1.62
   0  16 -16    4.10    1.72
   0  16 -17    6.87    1.55
   0 -17   0    1.10    2.45
   0 -17   1    6.55    2.92
   0 -17  -1   10.42    3.41
   0 -17  -2   -0.64    2.57
   0 -17   2    0.30    2.44
   0 -17   3   17.07    4.30
   0 -17  -3   14.16    3.86
   0 -17   4    3.95    3.00
   0 -17  -4    4.95    2.99
   0 -17   5    5.16    2.87
   0 -17  -5   13.12    3.87
   0 -17  -6   29.81    5.53
   0  17  -6   23.81    3.59
   0 -17   6   29.79    5.52
   0 -17   7    9.58    4.26
   0  17   7    7.31    2.71
   0  17  -7    8.60    2.28
   0 -17  -7    6.56    3.43
   0  17  -7   11.03    3.01
   0 -17  -7    6.09    2.36
   0  17  -7    2.27    2.28
   0  17   8    6.00    2.62
   0 -17  -8   -1.37    3.56
   0  17  -8    4.85    2.43
   0 -17  -8    3.27    2.01
   0  17  -8    0.01    1.78
   0 -17   8    2.52    3.37
   0 -17  -9   21.39    3.54
   0 -17   9   25.99    6.29
   0  17  -9   20.51    3.56
   0  17   9   25.44    4.09
   0 -17  -9   21.70    5.67
   0  17  -9   27.07    3.74
   0  17 -10   34.67    4.22
   0 -17  10   39.32    7.38
   0 -17 -10   34.26    4.44
   0  17  10   35.63    4.58
   0 -17 -10   29.73    6.89
   0  17 -11    0.19    1.60
   0 -17 -11    0.23    1.94
   0  17  11   -0.75    2.19
   0  17 -11    0.03    2.11
   0  17 -12    2.51    2.58
   0  17  12   -3.32    2.52
   0  17 -12   -0.11    1.50
   0 -17 -12    0.53    1.97
   0  17  13    7.00    2.73
   0  17 -13    7.44    2.15
   0 -17 -13    7.80    2.67
   0  17  14    5.18    2.25
   0 -17 -14    8.94    2.46
   0  17 -14   10.19    2.67
   0  17 -14    9.03    2.15
   0  17 -15   10.19    2.47
   0 -17 -15    9.18    2.14
   0  17  15    9.72    2.41
   0 -17 -16    5.74    1.68
   0  17 -16    3.91    1.78
   0  17  16    3.37    1.61
   0 -18   0  289.27   14.11
   0 -18   1   12.96    4.14
   0 -18  -1    8.20    3.30
   0 -18   2   77.44    7.72
   0 -18  -2   79.34    7.71
   0 -18   3   16.07    4.27
   0 -18  -3   16.77    4.01
   0 -18  -4    0.36    2.56
   0 -18   4   -1.79    2.89
   0  18  -5    5.26    2.27
   0 -18   5    2.10    2.75
   0 -18  -5    3.45    2.70
   0 -18   6  128.74   10.86
   0  18   6  132.88    7.65
   0 -18  -6  143.50   11.43
   0 -18  -6  131.93    7.28
   0  18  -6  136.62    7.81
   0  18   7    0.69    2.17
   0  18  -7   -0.26    1.91
   0 -18  -7    0.45    3.13
   0 -18  -7   -0.32    1.77
   0  18  -7   -1.75    2.05
   0  18  -7   -0.25    2.16
   0 -18   7   -1.34    3.23
   0 -18  -8   21.23    5.80
   0  18   8   17.00    3.18
   0  18  -8   16.84    3.59
   0 -18   8   19.11    4.86
   0 -18  -8   11.86    2.65
   0  18  -8   11.27    2.51
   0 -18  -9    0.41    1.92
   0  18  -9    0.02    1.56
   0 -18  -9    2.95    3.60
   0  18   9   -3.44    2.82
   0 -18   9    0.52    3.55
   0  18  -9    1.32    2.18
   0  18  10  110.12    7.64
   0 -18 -10  108.32    7.33
   0  18 -10  109.19    7.07
   0  18  11   -1.63    2.54
   0  18 -11   -0.07    2.23
   0  18 -11   -0.51    1.76
   0 -18 -11    2.79    2.21
   0  18 -12   11.96    2.70
   0  18 -12   11.88    3.07
   0  18  12   12.50    3.07
   0 -18 -12   13.24    3.02
   0 -18 -13    4.30    2.24
   0  18 -13    5.43    2.31
   0  18 -13    3.51    1.72
   0  18  13    3.32    2.28
   0  18  14    1.65    2.04
   0  18 -14    2.75    1.94
   0 -18 -14    2.33    1.90
   0  18  15    1.17    1.67
   0 -18 -15    3.95    1.76
   0  18 -15    2.60    1.85
   0  18 -16    8.05    1.91
   0  18  16    7.21    1.78
   0 -18 -16    7.00    1.72
   0 -19   0   -0.74    2.77
   0 -19   1  105.93    9.09
   0 -19  -1  108.39    9.02
   0 -19  -2    2.36    2.71
   0 -19   2    4.00    3.19
   0 -19  -3   74.62    7.95
   0 -19   3   77.95    8.15
   0  19  -4   -1.19    1.79
   0 -19  -4    0.66    2.69
   0  19  -4    0.48    1.92
   0 -19   4    1.21    2.99
   0  19  -5   70.74    5.92
   0 -19   5   69.75    8.19
   0 -19  -5   72.95    5.46
   0  19   5   75.53    5.83
   0 -19  -5   69.66    7.99
   0 -19  -6    7.39    2.23
   0 -19   6    7.47    3.70
   0  19   6    7.45    2.59
   0  19  -6    5.42    2.30
   0  19  -6    5.72    2.18
   0 -19  -6    6.20    3.86
   0  19  -7   16.43    3.07
   0  19  -7   21.70    3.37
   0 -19  -7   17.70    5.28
   0  19   7   17.34    3.33
   0 -19  -7   17.37    3.30
   0 -19   7   16.30    4.63
   0  19  -7   24.13    4.17
   0 -19  -8    0.53    3.45
   0  19  -8    1.51    2.04
   0 -19  -8    3.03    2.05
   0  19   8    3.73    2.54
   0  19  -8    1.79    1.70
   0 -19   8   -1.93    3.40
   0  19  -8    0.94    2.40
   0 -19  -9   42.90    4.85
   0  19  -9   39.49    4.46
   0  19  -9   40.53    5.04
   0 -19   9   38.90    7.03
   0  19   9   40.69    4.94
   0 -19 -10    3.10    2.16
   0  19 -10    1.30    1.57
   0  19  10    2.87    2.37
   0  19 -11    1.18    1.53
   0  19 -11    0.38    2.24
   0 -19 -11    0.86    2.11
   0  19  11   -0.42    2.19
   0  19 -12    9.89    2.69
   0 -19 -12    5.27    2.38
   0  19  12    6.59    2.54
   0  19 -12    9.53    2.31
   0  19 -13   36.41    4.14
   0  19  13   32.10    4.06
   0 -19 -13   37.02    4.05
   0  19  14    5.00    2.10
   0 -19 -14    9.18    2.50
   0  19 -14    7.20    2.27
   0 -19 -15    8.36    2.00
   0  19  15    5.47    1.94
   0  19 -15    8.57    2.14
   0  19 -16    4.98    1.59
   0 -20   0    4.68    3.33
   0 -20  -1   -0.37    2.52
   0 -20   1    1.98    3.00
   0 -20   2   -0.56    3.07
   0 -20  -2    0.58    2.72
   0  20  -3   48.04    4.61
   0 -20   3   46.13    6.69
   0  20   3   50.54    4.80
   0 -20  -3   43.60    6.52
   0  20  -3   49.70    4.77
   0 -20  -4    1.16    1.73
   0  20  -4    0.52    1.87
   0 -20   4   -1.28    3.45
   0  20  -4    2.66    2.22
   0  20   4   -0.99    2.09
   0  20  -4   -0.12    1.65
   0 -20  -4   -0.28    3.02
   0 -20   5   26.37    5.56
   0  20  -5   27.95    4.13
   0  20  -5   26.32    3.56
   0 -20  -5   29.63    5.88
   0 -20  -5   26.95    3.60
   0  20   5   28.72    4.05
   0 -20   6   -1.96    3.24
   0 -20  -6    2.43    1.94
   0 -20  -6    5.32    3.62
   0  20   6   -0.48    2.09
   0  20  -6   -0.28    2.02
   0  20  -6    2.48    2.06
   0  20   7   31.26    4.43
   0 -20   7   26.91    5.92
   0 -20  -7   27.64    3.96
   0  20  -7   24.55    3.65
   0 -20  -7   29.36    6.90
   0  20  -7   25.59    4.16
   0  20  -7   22.33    3.47
   0 -20  -8    2.37    2.16
   0  20  -8    4.61    2.73
   0 -20  -8    2.97    3.43
   0  20  -8    4.45    2.04
   0  20   8    1.91    2.43
   0  20  -8    4.96    2.42
   0 -20   8    4.36    3.12
   0  20  -9    0.06    2.43
   0  20  -9    1.07    1.58
   0 -20  -9    1.83    2.07
   0  20   9    3.56    2.17
   0  20  10    1.01    2.22
   0 -20 -10    5.12    2.35
   0  20 -10    2.80    1.80
   0 -20 -11    0.22    1.98
   0  20 -11    0.56    2.12
   0  20  11   -2.64    2.62
   0  20 -11   -3.04    1.85
   0 -20 -12    8.82    2.74
   0  20 -12    5.05    2.49
   0  20  12    4.89    2.34
   0  20  13   -0.08    1.90
   0  20 -13    5.66    2.35
   0 -20 -13    3.68    2.03
   0  20 -13    4.56    2.29
   0  20 -14   -0.68    1.66
   0 -20 -14    1.69    1.76
   0  20  14   -0.21    1.81
   0  20 -15    3.03    1.67
   0  20  15    1.62    1.59
   0 -20 -15    1.78    1.40
   0 -21   0   -1.10    1.84
   0  21   0    2.15    2.04
   0 -21   0    0.61    2.87
   0  21   1    0.13    2.07
   0 -21  -1    3.26    2.02
   0 -21   1    1.80    2.77
   0 -21  -1    3.33    3.19
   0  21  -1    1.92    1.98
   0 -21   1   -1.10    2.23
   0  21  -1    2.44    2.16
   0  21  -2   15.45    2.95
   0 -21   2   12.30    4.22
   0  21   2   13.82    3.19
   0  21  -2   14.63    3.10
   0  21  -2   11.73    2.71
   0 -21  -2   15.07    4.08
   0 -21  -2   10.02    2.55
   0 -21  -3   14.95    2.94
   0 -21   3   22.29    5.09
   0 -21  -3   18.92    4.69
   0  21   3   14.25    3.03
   0  21  -3   16.80    3.22
   0  21  -3   15.69    3.10
   0  21  -3   16.26    3.11
   0 -21   4   -4.88    3.58
   0  21  -4   -0.92    1.78
   0  21   4    0.04    2.07
   0 -21  -4    0.93    2.71
   0  21  -4    0.69    2.11
   0 -21  -4    1.16    1.85
   0  21  -4    0.26    2.14
   0 -21   5   38.55    6.74
   0  21  -5   36.53    4.27
   0  21  -5   35.85    4.54
   0  21   5   35.78    4.36
   0 -21  -5   37.92    6.28
   0 -21  -5   37.92    4.45
   0  21  -6   -2.45    1.99
   0 -21  -6    1.31    3.42
   0 -21  -6    2.78    2.22
   0 -21   6    0.10    3.17
   0  21   6    0.11    2.07
   0  21  -6    0.28    2.42
   0 -21  -7   11.51    5.22
   0  21  -7   11.06    2.77
   0  21  -7   10.81    2.77
   0 -21   7    8.99    4.06
   0  21  -7   14.44    3.54
   0 -21  -7   14.67    3.11
   0  21   7   10.18    3.04
   0  21   8    5.19    2.39
   0  21  -8    7.75    2.44
   0 -21  -8    8.33    2.71
   0  21  -8   10.07    3.13
   0  21  -8    9.16    2.80
   0  21  -9    2.83    1.69
   0  21  -9    0.85    2.37
   0  21   9    4.38    2.29
   0 -21  -9    6.32    2.62
   0  21 -10    2.27    1.74
   0  21 -10   -3.37    2.83
   0  21  10    3.62    2.35
   0 -21 -10    3.10    2.38
   0  21  11    9.45    2.73
   0  21 -11    6.64    2.67
   0 -21 -11   11.24    2.81
   0 -21 -12   12.24    2.72
   0  21  12    8.92    2.73
   0  21 -12   14.01    3.01
   0  21 -13   25.63    3.38
   0  21 -13   21.44    3.18
   0  21  13   17.93    3.01
   0 -21 -13   17.90    2.93
   0  21 -14    0.80    1.70
   0 -21 -14    1.06    1.45
   0  21  14    0.58    1.72
   0  21  15   -0.02    1.47
   0  21 -15    0.37    1.36
   0 -22   0    0.36    1.86
   0  22   0    0.20    1.86
   0 -22   0    2.81    2.79
   0  22   0    0.72    2.15
   0  22   1    3.69    2.05
   0  22  -1    3.63    2.07
   0 -22   1    5.40    3.35
   0 -22  -1   -1.84    2.99
   0 -22   1    0.64    1.88
   0  22   1    2.00    1.97
   0 -22  -1    2.06    2.01
   0  22  -1    4.13    2.20
   0  22  -2   93.57    6.63
   0 -22   2   96.14    9.74
   0  22   2   95.82    6.69
   0 -22  -2   89.81    6.32
   0 -22  -2   91.86    9.36
   0  22  -2   86.09    6.30
   0  22  -2   94.08    6.53
   0 -22  -3   11.55    2.66
   0  22  -3   10.80    2.92
   0  22   3   13.18    2.93
   0  22  -3    9.19    2.59
   0 -22   3   15.41    4.44
   0  22  -3   14.13    2.93
   0 -22  -3   13.07    4.38
   0  22  -4    1.05    1.98
   0  22   4    4.61    2.32
   0 -22   4    4.14    3.21
   0 -22  -4    3.77    3.28
   0  22  -4    3.09    1.71
   0 -22  -4    1.13    2.07
   0  22  -4    4.82    2.43
   0 -22  -5   -0.10    1.82
   0  22   5   -0.62    2.30
   0  22  -5   -2.78    2.28
   0  22  -5   -1.39    2.61
   0 -22   5    2.24    3.27
   0 -22  -5    1.15    3.37
   0 -22  -6   82.74    9.74
   0  22  -6   84.45    6.77
   0 -22   6   85.64    9.86
   0  22   6   84.71    6.78
   0  22  -6   85.94    6.34
   0 -22  -6   90.37    6.59
   0 -22  -7   29.46    4.22
   0  22  -7   27.71    3.74
   0  22  -7   33.83    4.70
   0 -22   7   32.15    6.46
   0  22  -7   23.16    3.63
   0  22   7   28.97    4.28
   0  22  -8    8.53    2.66
   0  22  -8    7.65    2.28
   0  22   8    6.42    2.75
   0 -22  -8    8.05    2.66
   0  22  -8    7.54    3.02
   0  22   9    5.71    2.72
   0  22  -9    4.49    2.00
   0 -22  -9    6.47    2.64
   0  22  -9    2.02    2.37
   0 -22 -10  100.45    6.85
   0  22 -10   85.33    6.62
   0  22  10  106.24    7.23
   0  22  11    2.60    2.29
   0 -22 -11    5.70    2.30
   0  22 -11    2.05    2.15
   0  22  12   15.47    3.01
   0 -22 -12   18.55    3.04
   0  22 -12   16.01    3.11
   0  22  13   21.93    3.20
   0 -22 -13   21.08    2.87
   0  22 -13   24.67    3.07
   0  22 -13   22.35    3.02
   0  22  14    6.44    1.86
   0 -22 -14    9.19    1.94
   0  22 -14   10.88    2.25
   0  22 -15    2.96    1.47
   0 -23   0   -2.12    2.26
   0  23   0   -0.19    2.05
   0 -23   0   -1.58    3.39
   0  23   0    1.63    2.08
   0  23  -1   21.74    3.72
   0 -23  -1   21.33    3.35
   0 -23   1   16.98    2.96
   0 -23  -1   20.51    5.10
   0  23   1   19.88    3.53
   0  23  -1   22.64    3.66
   0  23   1   23.88    3.72
   0 -23   1   18.43    4.94
   0  23  -2  135.89    7.91
   0 -23  -2  132.95   11.45
   0  23  -2  136.17    7.85
   0 -23   2  131.73   11.40
   0  23  -2  137.75    7.97
   0 -23  -2  123.33    7.70
   0  23   2  135.06    7.96
   0 -23  -3    1.31    2.13
   0 -23   3    1.77    3.02
   0  23  -3    1.70    2.00
   0  23  -3    2.95    2.47
   0  23   3   -0.42    2.43
   0  23  -3    3.99    2.22
   0 -23  -3    9.65    4.46
   0 -23  -4   35.09    6.39
   0 -23   4   38.52    6.91
   0  23   4   27.29    3.79
   0 -23  -4   35.32    4.34
   0  23  -4   30.39    3.85
   0  23  -4   36.92    4.52
   0 -23  -5   39.42    6.89
   0  23  -5   46.51    5.17
   0 -23   5   40.32    6.82
   0  23  -5   43.71    4.64
   0 -23  -5   42.69    4.67
   0  23   5   44.75    5.00
   0 -23   6   -2.78    3.60
   0 -23  -6   -1.20    3.03
   0  23   6   -2.06    2.40
   0  23  -6   -1.35    1.70
   0 -23  -6   -1.27    2.17
   0  23  -6    4.02    2.52
   0  23   7   13.09    3.39
   0 -23  -7   14.18    3.09
   0  23  -7   13.16    2.72
   0  23  -7   18.05    3.77
   0  23  -7   11.02    2.88
   0  23   8   21.40    3.88
   0 -23  -8   23.01    3.74
   0  23  -8   24.05    4.14
   0  23  -8   24.71    3.86
   0  23   9   64.08    5.86
   0  23  -9   63.41    5.95
   0 -23  -9   64.50    5.70
   0  23  10    4.86    2.45
   0  23 -10    6.25    2.71
   0 -23 -10    7.61    2.60
   0  23  11    0.31    2.18
   0  23 -11    0.75    2.04
   0 -23 -11    3.04    1.93
   0 -23 -12   -1.59    1.82
   0  23 -12    2.37    2.11
   0  23  12    1.36    1.89
   0 -23 -13    0.85    1.42
   0  23 -13    0.75    1.57
   0  23  13    0.84    1.68
   0  23 -14    2.57    1.59
   0  23  14   -0.32    1.44
   0  24   0  377.19   13.28
   0 -24   0  327.88   12.37
   0 -24   0  371.78   18.96
   0  24   0  366.79   12.22
   0 -24  -1   38.82    6.59
   0  24  -1   51.50    5.48
   0  24  -1   50.55    5.34
   0  24   1   49.92    4.98
   0 -24  -1   36.29    4.51
   0  24   1   47.10    5.19
   0 -24   1   38.55    6.62
   0  24   2  418.61   14.04
   0  24  -2  426.71   14.10
   0 -24  -2  406.17   13.73
   0  24  -2  401.86   13.44
   0  24  -2  427.88   13.74
   0 -24  -2  427.75   20.56
   0 -24   2  423.41   20.63
   0  24   3   14.57    3.38
   0  24  -3   11.00    2.62
   0  24  -3   16.56    3.43
   0 -24  -3    7.78    3.64
   0 -24   3    9.33    3.72
   0 -24  -3    8.08    2.55
   0  24  -3   13.63    3.19
   0  24   4   25.97    4.04
   0 -24  -4   21.38    3.51
   0  24  -4   25.17    3.64
   0 -24   4   24.91    6.12
   0  24  -4   24.02    3.93
   0 -24  -4   26.99    5.83
   0 -24  -5   -2.36    2.40
   0  24  -5   -1.82    1.87
   0  24  -5   -3.24    2.56
   0 -24   5    1.72    3.30
   0  24   5   -0.82    2.31
   0 -24  -6    5.68    2.24
   0  24  -6    8.59    2.47
   0  24  -6    9.86    3.26
   0  24   6    7.11    2.79
   0  24  -6    4.31    2.19
   0  24  -7   38.79    4.61
   0 -24  -7   41.91    4.72
   0  24   7   38.17    4.82
   0  24  -7   47.71    5.37
   0  24  -8   -1.32    2.50
   0 -24  -8   -0.38    2.14
   0  24  -8    1.75    2.11
   0  24   8    1.06    2.23
   0  24   9    1.52    2.13
   0  24  -9   -1.02    2.32
   0 -24  -9   -0.12    1.85
   0 -24 -10   15.60    3.03
   0  24 -10   15.58    3.38
   0  24  10   17.43    3.27
   0  24  11   19.64    3.21
   0 -24 -11   18.00    3.01
   0  24 -11   20.12    3.41
   0 -24 -12    2.20    1.60
   0  24 -12    4.03    2.01
   0  24 -12    2.69    2.20
   0  24  12    0.60    1.76
   0 -24 -13    3.65    1.53
   0  24  13    2.36    1.61
   0  24 -13    3.25    1.69
   0  24 -14    1.89    1.38
   0 -25   0   -1.91    2.80
   0 -25   0   -1.51    3.39
   0  25   0    1.10    2.28
   0  25   0    0.97    2.27
   0  25   1   13.80    3.05
   0  25   1   15.13    3.37
   0  25  -1   13.12    3.13
   0  25  -1   15.97    3.50
   0  25  -1   15.22    3.24
   0 -25  -1   10.33    2.80
   0 -25   1    9.17    4.00
   0 -25  -1   13.48    4.52
   0  25  -2   74.72    6.33
   0  25   2   67.97    6.10
   0 -25   2   72.49    8.95
   0 -25  -2   71.71    8.99
   0  25  -2   73.18    6.05
   0  25  -2   65.41    5.69
   0 -25  -2   67.43    6.02
   0  25   3    5.72    2.54
   0 -25   3    0.40    3.08
   0  25  -3    4.78    2.39
   0  25  -3    6.02    2.40
   0 -25  -3    9.52    4.38
   0  25  -3    6.75    2.76
   0 -25  -3    2.59    2.22
   0  25  -4  124.22    8.08
   0  25   4  125.48    8.00
   0  25  -4  117.67    7.38
   0 -25  -4  118.25    7.61
   0  25  -5   30.77    3.99
   0 -25  -5   28.07    3.93
   0  25  -5   32.06    4.54
   0  25   5   33.35    4.61
   0  25  -6    4.81    2.86
   0 -25  -6   -1.28    2.33
   0  25   6    1.49    2.26
   0  25  -6   -2.22    2.44
   0 -25  -7   50.18    5.04
   0  25  -7   47.68    5.51
   0  25   7   56.93    5.63
   0  25  -7   52.09    5.24
   0  25  -8    9.77    2.87
   0  25  -8    8.03    2.77
   0 -25  -8    6.28    2.41
   0  25   8    9.81    2.83
   0  25   9   20.39    3.64
   0 -25  -9   18.67    3.21
   0  25  10    5.54    2.30
   0  25 -10    3.55    2.39
   0 -25 -10    2.43    1.99
   0 -25 -11    0.82    1.77
   0  25  11    1.24    1.95
   0  25 -11    1.22    2.02
   0 -25 -12   -0.56    1.56
   0  25  12   -0.58    1.70
   0  25 -12    5.24    2.15
   0  25 -12    0.77    1.59
   0  25  13    2.03    1.65
   0  25 -13    0.33    1.37
   0  26   0   22.48    3.80
   0  26   0   18.95    3.64
   0 -26  -1   41.90    4.82
   0  26   1   57.33    5.12
   0  26  -1   54.10    5.43
   0  26  -1   50.68    5.35
   0  26  -1   49.88    5.05
   0  26   1   53.90    5.31
   0  26  -2   33.05    4.24
   0  26   2   33.22    4.48
   0  26  -2   30.98    4.06
   0  26  -2   36.12    4.52
   0 -26  -2   24.52    3.84
   0  26  -3    4.01    2.51
   0  26   3    6.62    2.77
   0 -26  -3    7.71    2.77
   0  26  -3    8.94    3.04
   0  26  -3    7.54    2.55
   0  26  -4   12.23    3.01
   0  26  -4   11.76    2.72
   0  26   4   11.73    3.22
   0 -26  -4   10.03    2.89
   0 -26  -5   -3.82    2.59
   0  26  -5    1.66    2.55
   0  26   5    2.17    2.37
   0  26  -6   49.80    5.39
   0  26   6   45.16    5.00
   0  26  -6   37.78    4.48
   0 -26  -6   41.37    4.46
   0 -26  -7   12.42    2.87
   0  26  -7   10.99    2.85
   0  26   7   14.46    3.33
   0  26  -7   15.14    3.47
   0  26  -8    0.40    1.96
   0 -26  -8   -0.34    1.80
   0  26   8    3.22    2.40
   0  26  -8   -1.34    2.43
   0  26   9    3.72    2.39
   0 -26  -9    2.09    1.94
   0  26  -9   -1.90    2.70
   0 -26 -10   39.68    4.05
   0  26  10   42.60    4.24
   0  26 -10   40.64    4.39
   0  26  11   16.49    2.83
   0  26 -11   18.04    3.03
   0  26 -11   18.39    2.81
   0 -26 -11   11.62    2.22
   0  26 -12    2.54    1.65
   0  26 -12    0.85    1.58
   0 -26 -12   -1.24    1.54
   0  26  12   -0.89    1.60
   0  26 -13   -0.02    1.27
   0  27   0   -0.19    1.81
   0  27   0   -2.64    2.44
   0  27   0    0.26    1.90
   0  27  -1   14.48    3.12
   0  27   1   13.90    2.97
   0 -27  -1    7.02    2.37
   0  27  -1   17.88    3.41
   0  27  -1   16.15    3.53
   0  27   1   14.65    3.31
   0  27  -2    0.78    1.82
   0  27  -2    1.40    2.28
   0 -27  -2   -2.00    2.67
   0  27  -2    0.86    2.04
   0  27   2    1.55    2.19
   0  27  -3   13.54    2.79
   0  27  -3   14.14    3.29
   0  27   3   18.86    3.66
   0 -27  -3   14.85    3.17
   0 -27  -4    0.67    1.98
   0  27  -4    1.03    2.09
   0  27   4   -2.23    2.36
   0  27   5   -0.37    2.38
   0 -27  -5   -2.49    2.51
   0  27  -5   -0.90    2.24
   0  27  -6    0.12    2.12
   0  27   6    2.73    2.27
   0 -27  -6    0.08    2.16
   0  27  -6    2.82    2.69
   0 -27  -7   -1.17    1.87
   0  27  -7    3.14    2.09
   0  27  -7    1.93    2.12
   0  27   7    0.82    2.11
   0  27  -8    0.89    1.81
   0  27   8    5.81    2.59
   0 -27  -8    0.98    1.72
   0  27  -8    0.88    2.19
   0  27   9    2.29    2.10
   0  27  -9   -0.90    2.35
   0 -27  -9   -0.92    1.93
   0  27 -10    2.40    2.19
   0 -27 -10    2.38    1.74
   0  27  10    2.68    2.01
   0 -27 -11   19.92    2.55
   0  27 -11   22.88    2.83
   0  27  11   20.31    2.82
   0  27 -11   27.24    3.39
   0  27 -12    1.51    1.38
   0  27 -12    0.66    1.68
   0  27  12   -0.75    1.47
   0  28   0   -0.73    2.24
   0  28   0   -0.85    2.17
   0  28   0    0.74    1.89
   0  28  -1    0.65    1.64
   0  28  -1   -1.69    2.29
   0  28  -1    0.00    2.15
   0  28   1   -3.24    2.50
   0  28  -2   16.55    3.31
   0  28  -2   17.53    3.18
   0  28  -2   16.98    3.51
   0  28   2   16.96    3.40
   0 -28  -2   11.02    2.70
   0  28   3   53.75    5.38
   0 -28  -3   47.19    4.97
   0  28  -3   55.92    5.37
   0 -28  -4   -0.42    1.88
   0  28   4    0.18    2.09
   0  28  -4    0.36    2.08
   0 -28  -5    2.61    2.04
   0  28  -5   -1.60    2.46
   0  28  -5   -0.33    2.40
   0  28   5    1.10    2.18
   0  28  -6    0.84    2.15
   0 -28  -6    1.18    1.91
   0  28   6    1.06    1.96
   0  28  -6    0.67    2.09
   0  28  -7   -0.87    2.26
   0 -28  -7    0.78    1.82
   0  28   7    0.42    2.00
   0  28  -7    1.16    2.08
   0  28  -8   -3.73    2.61
   0  28  -8    2.39    2.00
   0  28   8   -0.47    1.86
   0 -28  -8    1.61    1.79
   0 -28  -9    4.54    1.95
   0  28  -9    5.94    2.30
   0  28   9    3.40    2.02
   0  28  10   26.90    3.27
   0  28 -10   27.14    3.04
   0  28 -10   28.45    3.46
   0 -28 -10   23.07    2.86
   0  28 -11    1.05    1.33
   0  28  11   -1.13    1.47
   0  28 -11   -0.06    1.76
   0  28 -12    6.55    1.50
   0  29   0   -1.57    1.85
   0  29   0   -0.89    2.38
   0  29   0    2.80    2.26
   0  29  -1   38.10    4.31
   0  29  -1   36.95    4.22
   0  29   1   35.51    4.24
   0  29   1   38.78    4.73
   0  29  -1   40.07    4.71
   0  29  -2   -0.51    1.73
   0  29  -2    1.53    2.06
   0  29   2    0.63    2.21
   0 -29  -3   -2.08    2.24
   0  29   3    0.02    2.11
   0  29  -3    0.30    1.99
   0  29  -4    5.03    2.58
   0  29   4   -0.49    2.25
   0 -29  -4    1.06    1.91
   0  29  -5   26.04    3.78
   0  29  -5   29.59    4.16
   0 -29  -5   25.83    3.65
   0  29   5   28.10    3.81
   0  29   6   -0.34    2.22
   0  29  -6   -3.91    2.37
   0  29  -6   -2.58    2.33
   0 -29  -6   -1.64    1.95
   0 -29  -7    1.10    1.71
   0  29  -7    0.80    1.92
   0  29   7    0.37    1.87
   0  29  -7   -2.52    2.22
   0  29  -8   -3.36    2.45
   0  29   8    1.07    1.88
   0 -29  -8   -0.05    1.54
   0  29  -8    2.42    2.07
   0  29  -9   14.01    2.87
   0 -29  -9   10.81    2.11
   0  29   9   13.22    2.44
   0  29 -10    3.00    1.55
   0  29 -10    2.65    1.98
   0  29  10    0.67    1.46
   0  29  11    3.05    1.51
   0  29 -11    3.12    1.65
   0  29 -11    3.25    1.30
   0  30   0   11.92    2.68
   0  30   0   10.12    2.83
   0  30   0   12.12    3.06
   0  30  -1    3.74    1.92
   0  30  -1    2.01    2.16
   0  30   1    1.06    2.02
   0  30   1    1.33    1.80
   0  30  -1    2.39    2.23
   0  30   2    7.23    2.58
   0  30   2    6.61    2.17
   0  30  -2    5.85    2.55
   0  30  -3    9.96    2.88
   0  30   3   10.53    2.77
   0  30   4   12.64    2.79
   0 -30  -4    5.72    2.21
   0  30  -4   13.03    3.01
   0  30  -4   11.14    2.85
   0  30   5   -0.60    1.92
   0  30  -5   -0.78    2.13
   0  30  -5   -0.25    2.09
   0 -30  -5   -2.93    2.04
   0  30  -6   -0.66    1.88
   0 -30  -6   -0.66    1.72
   0  30  -6   -2.04    2.35
   0  30   6   -0.11    1.79
   0  30  -7   -1.57    2.43
   0  30   7   -2.45    1.85
   0  30  -7    1.20    2.02
   0 -30  -7   -0.34    1.78
   0  30   8    5.66    1.95
   0  30  -8    8.06    2.44
   0  30   9   -0.82    1.59
   0  30  -9    1.52    1.34
   0  30  -9    2.34    1.97
   0  30 -10    1.71    1.19
   0  30  10    1.54    1.45
   0  30 -10    2.77    1.76
   0  31   0    0.08    1.94
   0  31   0    0.75    1.83
   0  31  -1    0.96    2.01
   0  31   1    1.92    2.06
   0  31   1    4.03    1.91
   0  31   2    1.74    2.09
   0  31  -2    1.81    1.93
   0  31   2    1.72    1.74
   0  31   3    3.89    1.82
   0  31  -3    2.68    2.05
   0  31   3    3.63    2.33
   0  31  -3    5.08    2.46
   0  31   4    3.91    2.17
   0  31  -4    3.46    2.06
   0  31  -4    4.38    2.29
   0 -31  -5    0.99    1.57
   0  31  -5    1.91    2.04
   0  31   5    1.67    1.79
   0  31  -5   -0.36    1.88
   0 -31  -6    2.67    1.55
   0  31   6    4.45    2.00
   0  31  -6    4.50    2.07
   0  31  -6    5.48    2.44
   0  31  -7   -3.44    2.49
   0  31  -7    2.14    1.84
   0  31   7   -1.90    1.95
   0  31  -8   -1.02    1.97
   0  31   8    0.68    1.53
   0  31  -9    1.44    1.70
   0  31   9    1.83    1.45
   0  31 -10    3.95    1.59
   0  32  -1    2.70    2.09
   0  32   1    2.46    2.03
   0  32  -2    9.36    2.40
   0  32   2   10.51    2.64
   0  32   2   10.72    2.15
   0  32  -2    7.47    2.32
   0  32  -3   -1.87    1.88
   0  32  -3    0.18    2.10
   0  32   3   -1.51    1.99
   0  32   3   -0.64    1.36
   0  32  -4   -0.29    1.95
   0  32  -4    0.89    2.06
   0  32   4   -2.05    2.06
   0  32   4    2.47    1.45
   0  32  -5    5.40    2.24
   0  32   5    3.26    1.69
   0  32  -5   -1.48    2.23
   0  32   5    2.84    1.91
   0  32  -5    2.96    1.83
   0  32  -6    3.61    2.01
   0  32   6    0.06    1.57
   0  32  -6   -2.70    2.02
   0  32  -7    0.53    1.75
   0  32  -7    1.74    1.79
   0  32   7    0.54    1.50
   0  32   8   -0.70    1.42
   0  32  -8    0.83    1.68
   0  32  -9    7.51    1.88
   0  33   1    5.97    2.20
   0  33  -1    3.44    2.15
   0  33  -1    6.58    2.15
   0  33  -2    0.58    1.56
   0  33  -2    2.92    2.08
   0  33   2    1.37    1.86
   0  33  -3    4.23    2.23
   0  33   3    6.16    2.10
   0  33  -3    6.33    2.00
   0  33  -4   -1.22    1.83
   0  33  -4   -2.58    1.97
   0  33  -4    1.31    2.01
   0  33   4    1.28    1.60
   0  33   4   -1.66    1.72
   0  33  -5    0.07    1.69
   0  33   5    5.13    2.01
   0  33  -5    5.59    2.14
   0  33   6   -2.11    1.43
   0  33  -6   -0.15    1.53
   0  33  -6   -3.84    1.96
   0  33  -7   -0.42    1.65
   0  33   7    0.73    1.31
   0  33  -8    2.97    1.58
   0  34   0    8.65    2.27
   0  34  -1    2.63    1.98
   0  34   1    0.07    1.79
   0  34  -2    6.61    1.86
   0  34  -2    6.14    2.17
   0  34   2    5.94    1.99
   0  34  -2    4.71    1.74
   0  34   3    3.65    1.93
   0  34   3    0.53    1.48
   0  34  -3    3.20    1.78
   0  34  -3    2.36    1.72
   0  34   4   19.66    2.49
   0  34   4   24.64    2.98
   0  34  -4   19.01    2.67
   0  34  -4   24.97    2.96
   0  34   5    0.31    1.41
   0  34  -5    0.92    1.52
   0  34  -5    2.38    1.64
   0  34   6    7.11    1.75
   0  34  -6    5.58    1.75
   0  34  -7    2.01    1.36
   0  35   0   -2.73    1.68
   0  35   1    0.80    1.60
   0  35  -1   -0.35    1.58
   0  35  -2    3.88    1.93
   0  35   2    2.00    1.52
   0  35  -3    1.24    1.67
   0  35   3   -0.57    1.34
   0  35  -3   -1.26    1.36
   0  35  -4    0.96    1.60
   0  35  -4   -0.01    1.29
   0  35  -5    1.71    1.56
   0  36   0    9.16    2.04
   0  36  -1    6.04    1.80
   0  36   1    4.94    1.64
   0  36  -2    2.85    1.64
   0  36   2    2.77    1.44
   0  36  -3    7.38    1.85
   1   0 -18    1.29    1.38
  -1   0  18    1.65    1.76
   1   0 -17    1.43    1.57
   1   0 -16   29.61    3.55
   1   0 -15    2.34    2.51
   1   0 -14   25.16    4.11
   1   0 -13   -1.79    3.28
   1   0 -13   -1.70    1.90
   1   0 -12   41.46    6.31
   1   0 -12   47.78    4.93
   1   0 -11    6.53    2.61
   1   0 -11    4.93    4.52
  -1   0  11    2.41    2.50
   1   0 -10   50.60    5.99
   1   0  -9   -0.26    2.10
   1   0  -8  205.93   10.04
  -1   0   8  204.84    8.61
  -1   0   7   -0.01    1.68
   1   0  -7    1.57    2.34
   1   0  -6   32.47    3.55
  -1   0   6   29.36    3.24
  -1   0   5    0.96    1.55
   1   0  -5    0.22    1.49
   1   0  -4  651.22   11.64
  -1   0   4  678.22   12.82
  -1   0   3    0.28    1.35
   1   0  -3    0.17    1.10
   1   0  -2    1.06    0.91
   1   0  -1   -0.02    0.65
   1   0   0  367.82    4.48
  -1   0   0  379.56    7.33
  -1   0   0  370.34    7.47
  -1   0  -1   -0.05    0.74
  -1   0  -1   -0.26    0.93
  -1   0  -2  238.16    4.86
  -1   0  -2  244.14    5.83
  -1   0  -3    9.24    2.30
  -1   0  -4 9985.52   51.59
  -1   0  -4 9999.00   50.09
  -1   0  -5    0.32    1.95
  -1   0  -5    2.66    2.32
  -1   0  -6    3.26    2.25
  -1   0  -6    1.78    2.29
  -1   0  -7   -0.40    2.07
  -1   0  -7    0.43    2.31
  -1   0  -8  152.59    9.20
  -1   0  -8  194.15   12.52
  -1   0  -9    1.66    2.36
  -1   0  -9    1.14    2.06
  -1   0 -10  187.93   11.89
  -1   0 -10  171.30   10.30
  -1   0 -11    1.79    1.80
  -1   0 -11    2.13    1.82
  -1   0 -11   -0.61    2.37
  -1   0 -12   95.44    6.40
  -1   0 -12  101.75    9.84
  -1   0 -12   92.83    6.59
  -1   0 -13   -0.85    2.23
  -1   0 -13   -1.75    3.42
  -1   0 -14   40.25    4.36
  -1   0 -14   38.40    4.57
  -1   0 -15    0.23    1.79
  -1   0 -15   -0.46    1.92
  -1   0 -16    2.93    1.86
  -1   0 -16    1.33    1.99
   1   0  17   -0.51    1.66
  -1   0 -17   -0.80    1.70
  -1   0 -18   14.32    2.45
   1   0  18   10.25    2.23
  -1   1  18    0.68    1.71
  -1  -1  18    1.62    1.90
   1   1 -18    0.90    1.48
   1  -1 -18    0.71    1.35
  -1   1  17    1.07    2.09
   1  -1 -17    1.41    1.66
   1   1 -17   -0.86    1.65
   1  -1 -16    6.98    2.46
   1   1 -16    9.30    2.62
   1   1 -16    7.55    2.81
   1   1 -15   17.48    3.58
   1  -1 -15   17.02    3.17
   1  -1 -15   15.75    3.50
   1  -1 -14   16.10    3.62
   1   1 -14   15.59    3.52
   1   1 -13    9.12    3.91
   1   1 -13    6.59    2.77
   1  -1 -13    6.68    3.91
   1  -1 -13   12.91    3.28
   1   1 -12   25.37    5.19
   1  -1 -12   24.16    3.68
   1   1 -12   22.90    3.53
   1  -1 -12   22.78    4.80
  -1   1  11  111.83    7.14
   1  -1 -11  144.04    7.82
   1  -1 -11  126.36    9.94
   1   1 -11  136.00   10.03
   1   1 -11  143.36    7.89
   1  -1 -10    5.99    3.50
   1   1 -10    5.00    3.39
   1   1  -9   35.74    4.82
   1  -1  -9   37.92    4.98
   1   1  -8   20.04    3.74
   1  -1  -8   18.58    3.67
  -1   1   8   16.29    2.82
  -1  -1   8   18.29    3.01
  -1  -1   7  308.43   10.24
   1  -1  -7  311.95   11.46
   1   1  -7  319.86   11.30
  -1   1   7  315.48   10.15
   1   1  -6  296.06    9.83
   1  -1  -6  287.87   10.06
  -1   1   6  287.66    9.26
  -1  -1   6  305.06    9.76
   1   1  -5    2.49    1.70
  -1   1   5    2.79    1.50
  -1  -1   5    2.38    1.72
   1  -1  -5    1.10    1.73
  -1   1   4   72.25    4.24
   1  -1  -4   70.72    4.16
  -1  -1   4   74.54    4.44
   1   1  -4   66.06    3.75
   1   1  -3    0.29    1.03
   1  -1  -3    1.37    1.26
  -1  -1   3    0.83    1.31
  -1   1   3   -0.11    1.26
   1   1  -2  236.87    4.24
   1  -1  -2  232.37    5.42
  -1  -1   1  790.38    9.86
   1  -1  -1  783.88    8.28
   1  -1   0  952.38    9.09
  -1   1   0  960.87   12.06
  -1   1   0  965.22   11.85
  -1  -1   0  958.94   11.80
  -1  -1   0  981.42   11.83
  -1   1  -1   22.07    1.58
  -1  -1  -1   21.70    1.46
  -1   1  -1   20.82    1.91
  -1  -1  -1   20.44    1.77
  -1  -1  -2  499.07    6.76
  -1   1  -2  516.27    8.61
  -1   1  -2  512.70    7.59
  -1  -1  -2  508.32    8.41
  -1   1  -3 2649.61   22.82
  -1  -1  -3 2624.91   22.77
  -1   1  -3 2697.25   24.38
  -1   1  -4  859.39   15.27
  -1  -1  -4  875.06   16.08
  -1   1  -4  897.30   15.80
  -1  -1  -4  834.86   15.00
  -1  -1  -5  324.65   10.60
  -1  -1  -5  325.16   10.37
  -1   1  -5  319.09   10.13
  -1   1  -5  316.10   10.06
  -1   1  -6  210.95    9.17
  -1  -1  -6  208.95    9.17
  -1  -1  -6  222.14    9.28
  -1   1  -6  214.77    8.94
  -1  -1  -7    8.77    2.91
  -1  -1  -7   10.58    2.93
  -1   1  -7    9.22    2.67
  -1   1  -7    9.92    2.88
  -1  -1  -8 1563.16   28.99
  -1  -1  -8 1547.62   27.62
  -1   1  -8 1605.68   29.44
  -1   1  -8 1541.33   26.25
  -1  -1  -9   12.25    3.47
  -1   1  -9   14.70    3.78
  -1   1  -9   13.64    3.36
  -1  -1  -9   18.23    4.50
  -1  -1 -10   11.06    3.40
  -1  -1 -10   18.18    5.17
  -1   1 -10   19.79    5.89
  -1  -1 -11    2.61    1.62
  -1   1 -11    2.99    2.17
  -1   1 -11    3.33    2.79
  -1   1 -11    3.03    1.83
  -1  -1 -11    3.95    2.09
  -1  -1 -11    1.24    2.44
  -1   1 -12    6.67    5.45
  -1   1 -12    7.61    2.81
  -1  -1 -12    3.41    2.48
  -1   1 -12    4.66    2.66
  -1  -1 -12    5.28    3.30
  -1  -1 -12    5.32    5.03
  -1   1 -13    4.54    2.26
  -1  -1 -13    0.88    3.65
  -1  -1 -13    3.19    2.02
  -1   1 -13    6.09    2.64
  -1   1 -13    6.91    4.10
  -1  -1 -13    8.59    3.04
  -1   1 -14    3.69    2.20
  -1  -1 -14    0.90    2.03
  -1  -1 -15    0.05    1.74
  -1  -1 -15    0.41    1.93
  -1   1 -15   -0.02    1.72
  -1   1 -15    1.08    2.03
  -1   1 -16    5.50    2.06
  -1   1 -16    6.80    2.37
  -1  -1 -16    3.75    1.96
  -1  -1 -17    1.73    1.91
  -1   1 -17    3.01    2.11
   1   1  17    2.51    1.88
  -1   1 -18   15.77    2.36
  -1  -1 -18   15.80    2.41
   1  -1  18   11.96    1.95
  -1  -2  18    3.40    1.79
   1   2 -18    2.67    1.55
  -1   2  18    1.77    1.91
   1  -2 -18    3.13    1.61
   1   2 -17    4.72    1.90
   1  -2 -17    2.98    1.74
  -1   2  17    3.37    2.13
   1   2 -16    4.98    2.17
   1   2 -16    5.85    2.42
   1  -2 -16    5.69    2.11
   1   2 -15   37.83    4.69
   1  -2 -15   39.35    4.69
   1  -2 -15   33.50    4.16
   1  -2 -14   16.93    3.78
   1   2 -14   13.48    3.83
   1  -2 -13   36.73    4.65
   1  -2 -13   37.49    6.45
   1   2 -13   43.26    6.71
   1   2 -13   37.37    4.57
   1   2 -12    4.27    3.05
   1   2 -12    5.06    2.13
   1  -2 -12    3.51    1.72
   1  -2 -12    5.31    2.79
   1   2 -11   47.02    4.93
   1  -2 -11   46.48    6.72
   1   2 -11   41.17    5.91
   1  -2 -11   41.49    4.36
   1   2 -10  131.99    9.43
   1  -2 -10  134.86    9.73
   1   2  -9    3.44    2.41
   1  -2  -9    3.03    2.23
  -1  -2   8   22.04    3.27
   1   2  -8   21.35    3.49
   1  -2  -8   20.91    3.63
  -1   2   8   21.58    2.83
  -1  -2   7  144.21    7.36
   1   2  -7  144.64    7.75
  -1   2   7  144.57    6.79
   1  -2  -7  139.54    7.95
  -1  -2   6    0.62    1.64
   1   2  -6    1.64    1.85
   1  -2  -6    0.05    1.79
  -1   2   6    1.54    1.44
  -1  -2   5  353.51   10.20
   1  -2  -5  347.74   10.36
   1   2  -5  342.15    9.33
  -1   2   5  359.79    9.74
  -1  -2   4  239.43    7.95
   1  -2  -4  240.41    7.85
  -1   2   4  240.98    7.70
   1   2  -4  229.02    6.73
   1  -2  -3 1303.72   15.64
  -1   2   3 1314.24   16.80
  -1  -2   3 1334.20   17.42
   1   2  -2  125.32    3.07
   1  -2  -2  123.74    4.32
  -1  -2   1 1797.38   14.53
   1  -2  -1 1769.06   14.64
   1  -2   0    3.05    1.59
  -1  -2   0   -0.29    1.08
  -1  -2   0    0.37    0.29
  -1   2   0    0.06    1.07
  -1  -2   0    0.95    1.20
  -1  -2  -1  344.32    6.58
  -1   2  -1  348.14    6.45
  -1  -2  -1  339.66    5.58
  -1   2  -1  341.67    7.12
  -1   2  -2  930.76   12.09
  -1  -2  -2  910.92   11.64
  -1   2  -2  909.94   11.07
  -1  -2  -2  882.40    9.23
  -1   2  -3   28.83    3.50
  -1   2  -3   24.25    2.77
  -1  -2  -3   18.69    2.35
  -1   2  -4 5959.97   39.02
  -1  -2  -4 5954.95   39.83
  -1   2  -4 5979.15   39.28
  -1  -2  -5  741.99   15.73
  -1   2  -5  735.65   14.80
  -1   2  -5  731.79   15.38
  -1  -2  -6    1.99    2.29
  -1   2  -6    0.27    1.83
  -1  -2  -6    3.22    2.65
  -1   2  -6    1.10    1.98
  -1   2  -7   79.50    5.67
  -1   2  -7   76.04    6.22
  -1  -2  -7   82.65    6.32
  -1  -2  -7   82.06    6.62
  -1  -2  -8   98.45    7.74
  -1   2  -8  114.34    8.80
  -1   2  -8   98.66    7.23
  -1  -2  -8  115.83    9.24
  -1   2  -9  140.35    9.58
  -1  -2  -9  142.19    9.78
  -1  -2  -9  131.93    8.96
  -1   2  -9  142.53    8.71
  -1  -2 -10    4.71    3.29
  -1  -2 -10    8.99    3.23
  -1   2 -10    6.33    3.34
  -1  -2 -11    7.87    3.44
  -1   2 -11    6.57    2.37
  -1   2 -11    9.23    3.39
  -1  -2 -11    8.13    2.29
  -1   2 -11    8.22    2.51
  -1  -2 -11    7.65    2.16
  -1  -2 -12   16.05    3.03
  -1   2 -12   16.08    2.93
  -1   2 -12   20.36    5.08
  -1  -2 -12   13.11    4.40
  -1   2 -12   15.45    3.28
  -1   2 -13   31.92    6.20
  -1  -2 -13   20.42    3.26
  -1  -2 -13   26.99    6.13
  -1  -2 -13   24.62    3.98
  -1   2 -13   26.61    3.75
  -1   2 -13   22.45    3.60
  -1  -2 -14    5.54    2.45
  -1  -2 -14    8.55    3.25
  -1   2 -14    4.77    2.41
  -1   2 -15    1.31    1.83
  -1   2 -15    4.17    2.42
  -1  -2 -15    3.80    2.22
  -1   2 -16    4.89    2.23
  -1  -2 -16    1.07    1.98
  -1   2 -16    1.81    1.71
  -1  -2 -17    7.55    2.30
  -1   2 -17   11.19    2.43
   1   2  17    6.77    2.02
  -1   2 -18    3.76    1.74
   1  -2  18    3.69    1.63
  -1  -2 -18    4.90    1.94
   1   3 -18    4.78    1.66
  -1   3  18    6.29    2.04
  -1  -3  18    4.46    1.96
   1  -3 -18    6.51    1.70
  -1   3  17   -0.27    1.92
   1  -3 -17   -0.73    1.47
   1   3 -17    1.98    1.79
   1  -3 -16   11.67    2.80
   1   3 -16   10.72    2.93
   1  -3 -15   14.36    3.21
   1   3 -15   17.20    3.75
   1  -3 -14   57.39    5.16
   1  -3 -14   57.23    5.58
   1   3 -14   62.67    5.72
   1   3 -13    4.92    4.08
   1  -3 -13    3.66    3.56
   1   3 -13    2.68    2.44
   1  -3 -13    1.73    2.11
   1   3 -12    6.47    2.18
   1  -3 -12    4.30    2.17
   1   3 -12    7.28    3.35
   1  -3 -12    5.16    3.18
   1  -3 -11   61.69    7.52
   1   3 -11   55.46    6.69
   1   3 -11   61.48    5.41
   1  -3 -11   60.77    5.23
   1  -3 -10   20.61    4.61
   1   3 -10   20.48    4.23
   1  -3  -9   15.13    3.61
   1   3  -9    9.46    2.91
   1   3  -8   37.48    4.42
   1  -3  -8   43.22    5.05
  -1   3   8   39.08    3.80
  -1  -3   8   38.84    4.32
  -1   3   7   41.80    3.77
   1  -3  -7   46.84    5.05
  -1  -3   7   44.04    4.45
   1   3  -7   43.28    4.34
   1   3  -6  119.51    6.27
  -1   3   6  121.54    6.09
   1  -3  -6  121.03    7.00
  -1  -3   6  124.00    6.61
  -1   3   5    2.79    1.52
  -1  -3   5    2.63    1.56
   1  -3  -5    3.14    1.91
   1   3  -5    2.07    1.39
   1   3  -4   15.84    1.95
  -1   3   4   18.24    2.45
   1  -3  -4   19.37    2.73
   1  -3  -4   20.77    2.76
  -1  -3   4   17.01    2.55
   1   3  -3   -0.24    1.14
  -1  -3   3    1.29    1.54
  -1   3   3    1.37    1.52
   1  -3  -3    1.16    1.49
   1   3  -2   58.30    2.33
   1  -3  -2   57.53    3.36
  -1  -3   1   95.55    3.41
  -1  -3   1   95.49    2.04
   1  -3  -1   95.07    3.98
  -1  -3   0  103.43    4.10
  -1  -3   0  108.57    4.30
   1  -3   0  105.61    4.16
  -1   3  -1   39.96    2.54
  -1  -3  -1   34.20    2.88
  -1  -3  -1   37.92    2.41
  -1  -3  -1   39.02    2.26
   1  -3   1   34.98    2.76
  -1   3  -1   35.34    2.66
  -1   3  -2  848.20   12.27
  -1  -3  -2  826.03   11.68
  -1   3  -2  853.14   13.13
  -1  -3  -2  806.79    9.33
  -1  -3  -3    6.87    0.87
  -1  -3  -3    7.87    1.83
  -1   3  -3    6.53    1.68
  -1   3  -3    8.23    2.06
  -1  -3  -4  277.33    8.93
  -1   3  -4  296.37    9.04
  -1   3  -4  288.38    9.13
  -1   3  -5  212.93    8.55
  -1  -3  -5  212.36    8.66
  -1   3  -5  220.57    8.27
  -1  -3  -6  200.97    9.23
  -1   3  -6  211.08    8.53
  -1   3  -6  203.87    9.10
  -1   3  -7   49.16    5.01
  -1   3  -7   51.56    4.59
  -1  -3  -7   49.91    5.24
  -1  -3  -8   50.45    6.30
  -1   3  -8   46.82    5.05
  -1  -3  -8   49.17    5.88
  -1   3  -8   46.71    5.31
  -1  -3  -9    1.52    2.22
  -1   3  -9    2.01    3.10
  -1   3  -9   -0.66    1.84
  -1  -3  -9   -0.89    2.55
  -1  -3 -10   41.08    6.07
  -1   3 -10   37.36    5.64
  -1  -3 -10   41.53    5.76
  -1   3 -11    5.50    2.07
  -1  -3 -11    8.52    3.51
  -1  -3 -11    6.88    3.57
  -1   3 -11    9.81    2.77
  -1   3 -11    5.55    3.10
  -1  -3 -11    6.96    2.26
  -1  -3 -12   15.25    3.72
  -1   3 -12   21.08    5.38
  -1   3 -12   11.44    3.22
  -1   3 -12   10.45    2.82
  -1  -3 -12   13.89    4.88
  -1  -3 -12   14.70    3.13
  -1  -3 -13   14.85    3.66
  -1   3 -13    9.80    2.98
  -1  -3 -13   10.83    2.85
  -1   3 -13   14.99    3.32
  -1   3 -14   43.80    4.86
  -1   3 -14   38.12    4.70
  -1  -3 -14   45.57    5.40
  -1  -3 -14   40.69    4.16
  -1   3 -15    2.10    2.29
  -1  -3 -15    1.43    2.39
  -1   3 -15    6.65    3.05
  -1   3 -16    1.41    1.86
  -1   3 -16    3.22    2.03
  -1  -3 -16    1.40    2.14
   1   3  16    3.55    2.03
   1   3  17    5.98    2.09
  -1   3 -17    5.53    1.74
  -1   3 -17    5.62    2.10
  -1  -3 -17    5.91    2.19
   1  -3  18    4.12    1.96
  -1   3 -18    5.12    1.97
  -1  -3 -18    3.63    1.76
   1  -4 -18    5.34    1.57
   1   4 -18    3.86    1.59
  -1   4  18    5.02    1.99
   1  -4 -17    0.24    1.55
   1   4 -17    1.52    1.53
  -1   4  17    1.90    2.03
  -1   4  16   32.51    4.29
   1  -4 -16   28.07    3.49
   1   4 -16   32.72    3.92
   1   4 -15   21.72    3.49
   1  -4 -15   22.81    3.38
   1  -4 -14    8.12    2.55
   1   4 -14    6.02    3.16
   1  -4 -14    8.37    2.98
   1   4 -13    7.30    2.62
   1  -4 -13    5.32    2.37
   1  -4 -13    6.85    3.60
   1  -4 -13    5.74    2.43
   1   4 -12    0.58    1.68
   1  -4 -12    2.08    3.04
   1   4 -12    5.66    3.43
   1  -4 -12    1.42    1.86
   1  -4 -11   66.08    5.53
   1   4 -11   59.63    6.87
   1  -4 -11   65.20    7.69
   1   4 -11   67.45    5.49
   1   4 -10    7.37    2.84
   1  -4 -10    8.86    3.38
   1   4  -9   76.53    6.75
   1  -4  -9   82.16    7.42
   1  -4  -8  129.79    8.65
  -1  -4   8  116.43    7.27
   1   4  -8  128.97    7.97
  -1  -4   7  474.10   13.85
   1   4  -7  476.88   13.84
   1  -4  -7  485.32   15.33
  -1   4   7  478.94   12.62
   1   4  -6   49.33    4.32
  -1  -4   6   51.38    4.58
   1  -4  -6   51.74    5.05
  -1   4   6   49.07    4.14
  -1   4   5  149.82    6.51
   1  -4  -5  142.20    7.38
  -1  -4   5  147.64    6.96
   1   4  -5  144.85    6.29
   1   4  -4  183.83    6.16
   1  -4  -4  185.77    7.38
  -1   4   4  185.33    6.99
  -1  -4   4  187.64    7.46
  -1  -4   3  253.18    8.12
   1   4  -3  237.60    6.11
   1  -4  -3  248.50    7.71
  -1   4   3  244.33    7.72
   1   4  -2    3.61    0.99
   1  -4  -2    4.40    1.62
   1  -4  -1   53.74    3.48
  -1  -4   1   57.13    2.06
  -1  -4   1   55.77    2.70
  -1  -4   0  343.48    4.66
   1  -4   0  330.70    7.97
  -1  -4   0  331.42    7.32
  -1  -4  -1    4.22    1.34
  -1   4  -1    4.12    1.50
  -1  -4  -1    3.39    0.96
   1  -4   1    3.35    1.51
  -1  -4  -2   16.88    1.70
  -1  -4  -2   16.26    2.04
  -1   4  -2   20.07    2.35
  -1   4  -2   20.37    2.49
  -1   4  -3   82.05    4.56
  -1  -4  -3   75.47    2.73
  -1   4  -3   82.25    4.61
  -1  -4  -3   81.05    4.64
  -1  -4  -4  693.65   14.44
  -1   4  -4  686.55   14.01
  -1   4  -4  696.67   13.39
  -1   4  -5    0.74    1.63
  -1  -4  -5    0.95    1.72
  -1   4  -5    0.76    1.68
  -1  -4  -6   58.41    5.43
  -1   4  -6   64.59    4.86
  -1   4  -6   56.30    5.14
  -1   4  -7   36.68    4.51
  -1   4  -7   29.95    3.58
  -1  -4  -7   36.08    4.57
  -1   4  -8  281.28   12.73
  -1  -4  -8  306.50   13.71
  -1   4  -8  294.04   11.07
  -1  -4  -9    6.40    3.02
  -1   4  -9    8.70    3.11
  -1  -4  -9    6.52    2.89
  -1  -4 -10   59.51    6.80
  -1  -4 -10   64.67    7.24
  -1   4 -10   62.80    7.04
  -1   4 -11    3.26    3.05
  -1   4 -11    3.69    2.06
  -1  -4 -11    1.43    2.42
  -1  -4 -11    4.43    3.20
  -1  -4 -11    3.13    2.06
  -1   4 -11    2.48    1.75
  -1  -4 -11    4.13    2.25
  -1  -4 -12   46.12    4.42
  -1  -4 -12   49.21    5.02
  -1   4 -12   56.87    7.76
  -1   4 -12   50.17    4.99
  -1  -4 -12   51.29    7.45
  -1   4 -12   49.64    4.78
  -1  -4 -13   34.94    4.35
  -1   4 -13   38.96    4.56
  -1   4 -13   30.59    4.00
  -1   4 -14   81.48    6.34
  -1  -4 -14   84.50    6.53
  -1   4 -14   79.73    6.03
  -1  -4 -15   26.22    4.06
  -1   4 -15   24.55    3.59
  -1  -4 -16    9.42    3.03
  -1   4 -16   13.66    3.31
  -1   4 -16   10.04    2.66
   1   4  16    8.99    2.84
  -1  -4 -17    1.69    1.85
   1   4  17    0.61    1.63
  -1   4 -17   -0.16    1.67
  -1   4 -17    0.57    1.47
   1  -4  18   20.86    2.27
  -1   4 -18   22.87    2.57
  -1  -4 -18   23.46    2.67
   1  -5 -18    5.21    1.47
   1   5 -18    5.56    1.68
  -1   5  18    2.39    1.72
   1   5 -17   -1.21    1.60
  -1   5  17    1.87    1.91
   1   5 -17    2.49    1.83
   1  -5 -17   -0.50    1.44
  -1   5  16   10.91    3.72
   1   5 -16    9.32    2.96
   1  -5 -16    5.78    2.26
   1  -5 -15    3.81    2.19
   1   5 -15    4.55    2.48
   1   5 -14   26.19    3.96
   1  -5 -14   20.62    3.42
   1  -5 -13   23.00    3.84
   1   5 -13   24.85    3.87
   1  -5 -13   20.73    3.31
   1  -5 -12   22.67    3.42
   1  -5 -12   19.61    3.42
   1   5 -12   16.47    4.35
   1   5 -12   20.09    3.38
   1  -5 -12   24.15    5.26
   1  -5 -11    6.16    2.26
   1  -5 -11    9.07    3.64
   1   5 -11    4.59    2.93
   1   5 -11    8.47    2.42
   1   5 -10   -0.11    2.17
   1  -5 -10   -0.11    1.65
   1  -5 -10   -0.10    2.17
   1   5 -10    0.77    1.63
   1   5  -9   16.89    3.60
  -1  -5   9   16.42    3.25
   1  -5  -9   15.48    3.73
   1   5  -8   41.32    4.87
  -1  -5   8   40.17    4.65
   1  -5  -8   40.88    5.36
  -1   5   7   12.50    2.44
   1   5  -7   13.21    2.60
  -1  -5   7   13.27    2.83
   1  -5  -7   11.90    3.23
  -1  -5   6   13.25    2.81
  -1   5   6   13.36    2.46
   1   5  -6   13.28    2.56
   1  -5  -6   13.93    3.09
   1  -5  -5   11.95    2.84
   1   5  -5   11.35    2.23
  -1   5   5   11.16    2.30
   1  -5  -5   11.88    2.82
  -1  -5   5   10.86    2.56
  -1   5   4  491.77   11.69
  -1  -5   4  505.54   12.54
   1   5  -4  497.60   10.42
   1  -5  -4  510.58   12.51
   1  -5  -3    2.50    1.90
  -1  -5   3    2.61    1.67
  -1   5   3    1.17    1.48
   1   5  -3    1.95    1.22
  -1   5   2 1230.60   17.04
   1  -5  -2 1221.07   16.63
  -1  -5   1  106.37    3.30
   1  -5  -1  101.73    4.95
  -1  -5   1  102.92    3.71
  -1  -5   0  747.20    8.41
   1  -5   0  753.50   12.73
   1  -5   1   10.02    2.18
  -1  -5  -1    9.63    1.43
  -1  -5  -2  114.68    4.58
  -1   5  -2  118.89    5.29
  -1   5  -3    5.16    1.68
  -1  -5  -3    7.63    2.13
  -1  -5  -3    6.80    1.20
  -1   5  -3    3.99    1.66
  -1  -5  -4  461.06   12.46
  -1   5  -4  469.68   12.02
  -1   5  -4  468.96   11.01
  -1   5  -5    2.15    1.64
  -1  -5  -5    2.31    1.92
  -1   5  -5    1.67    1.76
  -1  -5  -6   17.65    3.48
  -1   5  -6   16.10    3.17
  -1   5  -6   16.99    2.87
  -1  -5  -7   20.84    3.78
  -1   5  -7   17.55    2.95
  -1   5  -7   20.40    3.44
  -1   5  -8  689.23   16.53
  -1   5  -8  675.73   19.72
  -1  -5  -8  677.19   20.25
  -1   5  -9    0.12    2.05
  -1  -5  -9    1.32    2.17
  -1  -5  -9    2.97    2.61
  -1  -5 -10   11.46    2.63
  -1  -5 -10   11.76    3.82
  -1  -5 -10    6.33    3.37
  -1   5 -10   14.22    4.23
  -1   5 -10   10.07    2.52
  -1  -5 -11   20.90    4.74
  -1   5 -11   25.42    5.12
  -1  -5 -11   21.44    3.53
  -1   5 -11   26.22    3.73
  -1  -5 -11   19.55    3.17
  -1  -5 -11   21.17    4.94
  -1   5 -12   15.54    3.15
  -1   5 -12   20.90    5.51
  -1  -5 -12   22.02    5.43
  -1  -5 -12   23.26    3.90
  -1   5 -12   20.03    3.67
  -1   5 -13   15.44    3.40
  -1  -5 -13   14.00    3.12
  -1   5 -13   11.04    2.95
  -1  -5 -14    6.04    2.93
  -1   5 -14   10.08    3.28
  -1   5 -14    5.56    2.60
  -1   5 -15   24.69    3.62
  -1  -5 -15   27.24    4.07
   1   5  15   22.46    3.64
   1   5  16   40.70    4.16
  -1   5 -16   43.03    4.18
  -1   5 -16   50.86    4.75
  -1  -5 -16   43.58    4.61
  -1  -5 -17    3.94    2.03
  -1   5 -17    2.83    1.76
   1   5  17    2.88    2.01
  -1   5 -17    3.45    2.10
   1  -5  18    6.41    1.91
  -1   5 -18    7.20    1.86
  -1  -5 -18    4.88    1.86
  -1   6  18   -2.27    1.66
   1  -6 -18   -0.47    1.18
   1  -6 -17   -0.69    1.50
   1   6 -17    1.35    1.51
  -1   6  17   -0.30    1.89
   1   6 -17   -1.18    1.39
   1   6 -16   30.13    3.83
  -1   6  16   27.55    3.84
   1  -6 -16   25.75    3.28
   1   6 -15    4.67    2.51
   1  -6 -15    1.17    2.07
  -1   6  15    1.77    3.11
   1   6 -14    4.96    2.39
   1  -6 -14    7.20    2.44
   1  -6 -13   10.50    2.70
   1   6 -13   12.86    3.00
   1   6 -13   15.29    2.99
   1  -6 -12   21.20    3.27
   1   6 -12   20.48    3.44
   1   6 -12   17.02    4.49
   1  -6 -12   21.11    3.54
   1  -6 -12   25.33    5.56
   1   6 -11   22.57    4.55
   1  -6 -11   21.08    4.90
   1  -6 -11   21.75    3.29
   1   6 -11   22.18    3.37
   1  -6 -11   22.39    3.47
   1   6 -10   16.54    2.90
   1   6 -10   16.10    3.56
   1  -6 -10   17.14    4.45
   1  -6 -10   15.86    2.85
   1   6  -9   11.57    3.08
   1  -6  -9   14.96    3.84
  -1  -6   9   16.37    3.36
  -1  -6   8  324.54   12.62
   1  -6  -8  329.82   14.19
   1   6  -8  320.96   12.73
   1  -6  -7    0.90    2.16
  -1   6   7    1.45    1.53
   1   6  -7    1.37    1.65
  -1  -6   7    3.69    2.13
  -1  -6   6   81.04    5.97
  -1   6   6   72.33    5.11
   1   6  -6   76.60    5.32
   1  -6  -6   79.36    6.64
   1  -6  -5   -1.03    2.23
  -1   6   5    0.72    1.52
   1   6  -5    0.96    1.44
  -1  -6   5    0.69    1.74
  -1   6   4  141.56    6.58
  -1  -6   4  149.10    7.22
   1   6  -4  141.85    5.95
   1  -6  -4  153.32    7.26
  -1   6   3   14.50    2.43
   1   6  -3   12.79    1.93
   1  -6  -3   15.19    2.56
  -1  -6   2  415.91    8.11
   1  -6  -2  412.63   10.43
  -1   6   2  407.61   10.53
  -1  -6   1  100.40    3.73
   1  -6  -1  104.84    5.39
  -1  -6   1   95.03    3.73
  -1  -6   0   83.81    3.38
   1  -6   0   81.31    4.74
  -1  -6  -1  478.87    8.55
   1  -6   1  492.83   11.41
  -1  -6  -2  238.47    6.86
  -1   6  -2  246.80    7.93
   1  -6   2  234.07    8.44
  -1  -6  -3  402.74   10.84
  -1   6  -3  416.73   11.03
  -1   6  -4   31.91    3.51
  -1  -6  -4   27.93    1.87
  -1  -6  -4   34.69    3.87
  -1   6  -5   31.34    3.81
  -1  -6  -5   31.45    4.06
  -1   6  -5   30.03    3.37
  -1   6  -6   15.67    3.21
  -1   6  -6   16.43    2.80
  -1  -6  -6   14.61    3.28
  -1   6  -7    2.81    2.20
  -1   6  -7    4.09    2.00
  -1  -6  -7    1.05    2.02
  -1   6  -8  118.65    8.79
  -1  -6  -8  124.05    9.18
  -1  -6  -9   34.60    5.37
  -1   6  -9   30.69    5.04
  -1  -6 -10    2.21    1.81
  -1  -6 -10    3.40    2.76
  -1  -6 -10    0.04    2.34
  -1   6 -10    1.11    2.45
  -1   6 -10    0.10    1.83
  -1  -6 -11   10.32    3.75
  -1  -6 -11   10.10    4.00
  -1   6 -11   11.99    4.05
  -1  -6 -11    8.17    2.33
  -1   6 -11   10.49    2.85
  -1   6 -12   24.89    4.11
  -1   6 -12   28.99    6.07
  -1  -6 -12   26.92    5.45
  -1  -6 -12   29.85    4.06
  -1  -6 -12   27.48    5.70
  -1  -6 -13   22.09    3.88
  -1   6 -13   17.84    3.28
  -1   6 -13   17.40    3.75
   1   6  14   12.13    2.92
  -1   6 -14   12.47    3.08
  -1  -6 -14    9.07    2.78
  -1   6 -14   14.08    2.69
   1   6  15    3.74    2.29
  -1  -6 -15    6.31    2.60
  -1   6 -15    5.88    2.60
   1   6  16   29.21    3.70
  -1   6 -16   36.65    4.13
  -1   6 -16   29.29    3.55
  -1  -6 -16   33.21    4.09
  -1   6 -17   20.78    2.89
   1   6  17   17.00    2.64
  -1   6 -17   17.37    2.55
  -1  -6 -17   21.00    2.95
  -1  -6 -18   11.15    2.06
  -1   6 -18    9.53    1.81
  -1   7  18    6.66    1.98
   1   7 -18    7.94    1.86
   1   7 -17    3.58    1.61
  -1   7  17    4.08    2.10
   1  -7 -17    3.33    1.55
   1   7 -17    3.43    1.81
  -1   7  16   18.79    3.45
   1   7 -16   17.26    3.17
   1  -7 -16   17.49    2.87
   1   7 -15   53.47    5.09
   1  -7 -15   48.61    4.60
  -1   7  15   50.75    5.09
   1   7 -14    4.71    2.67
  -1   7  14    4.72    3.13
   1  -7 -14    3.65    2.32
   1   7 -14    4.25    2.51
   1  -7 -13    5.92    2.29
   1   7 -13    7.94    2.52
   1   7 -12    3.27    2.26
   1  -7 -12    2.89    2.64
   1   7 -12    0.30    2.51
   1  -7 -12    3.98    2.38
   1  -7 -12    3.02    2.31
   1  -7 -11    8.01    2.61
   1  -7 -11    6.83    3.46
   1   7 -11    6.97    3.69
   1  -7 -11    7.58    2.33
   1   7 -11    5.74    2.20
   1  -7 -10    8.78    3.62
   1   7 -10    7.49    2.31
   1  -7 -10    8.01    2.15
   1   7 -10    6.70    2.86
  -1  -7   9    3.02    2.06
   1   7  -9    0.95    1.87
   1  -7  -9    0.01    2.18
  -1  -7   8    3.55    1.81
   1  -7  -8    5.51    3.00
   1   7  -8    2.76    1.74
   1   7  -7   64.83    5.56
  -1  -7   7   59.30    5.58
  -1   7   7   55.72    4.81
   1  -7  -7   60.85    6.22
  -1   7   6  138.17    7.29
   1   7  -6  149.59    7.72
  -1  -7   6  148.81    8.17
   1  -7  -6  148.27    9.01
   1  -7  -5    1.28    2.30
  -1  -7   5    1.82    1.97
  -1   7   5    2.10    1.77
   1   7  -5    1.20    1.53
   1  -7  -4  397.53   12.00
   1   7  -4  373.21   10.04
  -1   7   4  385.14   11.10
  -1  -7   3   10.14    1.74
  -1   7   3    9.76    2.28
   1  -7  -3    9.27    2.53
  -1  -7   2   49.47    3.22
   1  -7  -2   47.42    4.18
  -1   7   2   43.78    3.97
  -1  -7   2   44.76    2.19
   1  -7  -1  151.53    6.77
  -1  -7   1  145.29    4.97
  -1  -7   0   52.23    3.04
   1  -7   0   50.20    4.18
   1  -7   1  374.72   10.71
  -1  -7  -1  361.52    8.04
   1  -7   2  264.74    9.39
  -1  -7  -2  261.42    7.54
  -1   7  -3   18.45    3.00
  -1  -7  -3   20.56    2.70
   1  -7   3   21.38    3.29
  -1  -7  -4   77.65    5.69
  -1   7  -4   82.02    5.73
  -1   7  -5   39.70    4.37
  -1  -7  -5   43.37    4.83
  -1  -7  -6   58.63    5.69
  -1   7  -6   58.80    5.62
  -1  -7  -7   33.75    4.77
  -1   7  -7   31.98    4.46
  -1  -7  -8   -0.30    2.21
  -1   7  -8    0.05    2.09
  -1  -7  -9    1.89    2.99
  -1   7  -9    1.58    2.67
  -1   7 -10   17.90    4.56
  -1  -7 -10   23.22    5.05
  -1  -7 -10   20.53    4.72
  -1   7 -10   23.38    3.61
  -1  -7 -10   19.53    3.31
  -1  -7 -11   29.01    5.80
  -1  -7 -11   26.83    5.40
  -1   7 -11   31.64    5.81
  -1   7 -11   31.74    4.06
  -1  -7 -11   30.73    3.93
  -1   7 -12   -0.41    2.01
  -1   7 -12    3.16    3.50
  -1  -7 -12   -0.15    3.39
  -1  -7 -12    0.13    3.04
  -1  -7 -12    0.34    2.02
   1   7  13   94.94    6.69
  -1   7 -13   97.30    7.18
  -1  -7 -13  102.35    7.21
  -1  -7 -14    0.12    2.03
   1   7  14   -0.33    2.00
  -1   7 -14    0.80    2.15
   1   7  15    1.84    1.97
  -1   7 -15    1.40    2.00
  -1  -7 -15    1.15    2.20
  -1   7 -16    8.07    2.29
  -1  -7 -16    5.89    2.37
  -1   7 -16    6.62    2.32
   1   7  16    7.57    2.47
   1   7  17   10.25    2.13
  -1  -7 -17   10.38    2.43
  -1   7 -17   11.48    2.33
  -1   7 -17    9.80    2.11
  -1   7 -18    2.28    1.41
  -1  -7 -18    1.37    1.43
   1   8 -18   27.00    2.52
  -1   8  18   24.29    2.64
   1  -8 -17    8.43    1.97
   1   8 -17    7.97    2.11
  -1   8  17    9.42    2.79
   1  -8 -16    7.31    2.06
  -1   8  16    9.71    2.88
   1   8 -16    8.58    2.38
   1   8 -15    4.99    2.65
  -1   8  15    4.45    3.24
   1  -8 -15    4.35    2.25
   1   8 -15    6.29    2.34
   1   8 -14  116.38    6.74
   1   8 -14  109.15    7.35
   1  -8 -14  101.35    6.55
  -1   8  14  108.63    7.62
   1  -8 -13    7.56    2.55
   1   8 -13    7.71    2.49
  -1   8  13    9.81    3.08
   1  -8 -12   44.57    4.40
   1   8 -12   47.46    5.02
   1  -8 -12   47.81    7.23
   1   8 -11   92.70    8.65
   1  -8 -11  105.27   10.01
   1  -8 -11   98.30    6.93
   1  -8 -11   92.47    6.07
   1   8 -11  110.02    7.14
   1  -8 -10   34.47    5.75
   1  -8 -10   29.37    3.57
   1  -8 -10   31.72    3.83
   1   8 -10   29.61    4.97
   1   8 -10   33.12    3.90
   1   8  -9    0.87    2.00
   1  -8  -9    1.29    2.26
  -1  -8   9   -0.82    1.82
   1   8  -8    8.29    2.78
   1  -8  -8    9.08    3.29
  -1  -8   8   11.45    3.00
  -1  -8   7  139.29    8.56
   1   8  -7  143.02    8.26
   1  -8  -7  146.23    9.70
   1  -8  -6   -0.08    2.28
   1   8  -6    1.25    1.68
  -1  -8   6    1.61    2.02
   1  -8  -6   -1.63    2.67
  -1   8   6    0.77    1.60
   1   8  -5   13.23    2.54
  -1   8   5   11.94    2.70
   1  -8  -5   13.30    3.09
  -1  -8   5   16.27    3.22
   1   8  -4   28.51    3.25
  -1   8   4   30.56    3.68
   1  -8  -4   31.05    4.01
  -1   8   3   52.60    4.52
   1  -8  -3   57.65    4.87
  -1  -8   3   59.28    3.98
  -1   8   2   41.31    4.03
  -1  -8   2   51.49    3.61
  -1  -8   2   42.31    2.33
   1  -8  -2   49.19    4.44
   1  -8  -1    9.42    2.67
  -1  -8   1    8.63    1.73
  -1  -8   0   92.34    4.36
   1  -8   0   98.54    5.92
  -1  -8  -1   90.89    4.47
   1  -8   1   96.35    5.92
  -1  -8  -2   38.36    3.24
   1  -8   2   37.79    4.02
  -1  -8  -3   36.90    3.60
  -1   8  -3   40.07    4.00
   1  -8   3   38.32    4.27
  -1   8  -4    0.73    1.73
  -1  -8  -4    2.23    1.99
  -1  -8  -5    5.13    2.56
  -1   8  -5    5.34    2.24
  -1   8  -6   24.73    3.93
  -1  -8  -6   23.10    3.97
  -1  -8  -7    2.48    2.67
  -1   8  -7   -0.08    2.02
  -1  -8  -8   24.91    4.72
  -1   8  -8   26.99    4.68
  -1   8  -9  196.89   12.15
  -1  -8  -9  194.66   12.35
  -1  -8 -10   61.47    7.53
  -1   8 -10   57.89    5.09
  -1  -8 -10   61.48    7.67
  -1  -8 -10   61.91    5.17
  -1   8 -10   56.22    7.12
  -1  -8 -11    1.41    3.25
  -1   8 -11    0.12    2.02
  -1   8 -11    3.95    3.05
  -1  -8 -11   -0.04    1.79
  -1  -8 -11    0.87    2.81
  -1   8 -12   27.55    5.73
  -1  -8 -12   26.11    5.79
  -1   8 -12   25.01    3.92
  -1  -8 -12   26.59    5.94
  -1  -8 -12   26.37    3.89
   1   8  12   25.24    3.81
   1   8  13   63.93    5.70
  -1   8 -13   71.51    6.21
  -1  -8 -13   69.98    6.09
   1   8  14    6.08    2.48
  -1   8 -14    0.91    2.02
  -1  -8 -14    3.24    2.20
  -1  -8 -15   16.11    3.19
  -1   8 -15   16.06    3.10
   1   8  15   12.73    2.80
  -1   8 -16    4.70    2.13
  -1   8 -16    8.62    2.33
   1   8  16    7.12    2.40
  -1  -8 -16    7.26    2.52
  -1  -8 -17    0.09    1.68
  -1   8 -17    2.14    1.72
  -1   8 -17   -0.48    1.51
   1   8  17    0.03    1.58
  -1  -8 -18    4.50    1.61
  -1   8 -18    2.93    1.30
   1   9 -18    4.68    1.53
  -1   9  18    2.69    1.64
  -1   9  17   67.46    4.70
   1   9 -17   63.68    4.38
   1  -9 -17   57.69    3.69
   1  -9 -16   -0.58    1.47
  -1   9  16    0.21    1.92
   1   9 -16   -0.91    1.62
   1   9 -15   92.44    6.46
   1  -9 -15   86.15    5.71
  -1   9  15   88.73    6.45
   1   9 -15   99.04    5.84
  -1   9  14   33.72    4.57
   1   9 -14   37.37    4.12
   1  -9 -14   32.82    3.90
   1   9 -14   37.77    4.61
   1   9 -13   20.52    3.75
  -1   9  13   18.42    3.86
   1  -9 -13   18.40    3.15
   1  -9 -12    6.93    2.32
  -1   9  12   11.77    3.34
   1   9 -12   16.34    3.44
   1  -9 -12   12.61    4.65
   1  -9 -11   10.86    2.46
   1   9 -11   10.99    2.64
  -1   9  11   12.63    3.37
   1   9 -11   12.20    3.96
   1  -9 -11   11.65    4.36
   1  -9 -10   40.17    3.97
   1   9 -10   36.57    4.30
   1   9 -10   34.35    5.30
   1  -9 -10   39.85    6.26
   1  -9  -9   21.41    4.66
   1   9  -9   19.62    3.88
  -1  -9   9   16.71    3.56
  -1  -9   8   72.39    6.69
   1  -9  -8   81.51    7.97
   1   9  -8   80.34    6.86
   1  -9  -7    9.28    3.49
  -1  -9   7    7.77    2.76
   1   9  -7    7.28    2.41
   1   9  -6   19.69    3.29
  -1  -9   6   22.30    3.98
   1  -9  -6   23.36    4.29
   1   9  -5    3.43    1.88
   1  -9  -5    5.84    2.66
  -1  -9   4    0.07    1.81
   1  -9  -4    1.45    2.49
   1  -9  -3   61.68    5.30
  -1  -9   3   62.77    4.33
  -1  -9   2   19.71    1.82
   1  -9  -2   24.95    3.51
  -1  -9   2   21.13    2.48
   1  -9  -1   91.07    5.96
  -1  -9   1   84.50    4.60
   1  -9   0   45.76    4.44
  -1  -9   0   45.14    3.40
  -1  -9  -1   62.74    4.05
   1  -9   1   62.58    5.13
  -1  -9  -2   -0.15    1.41
   1  -9   2   -2.11    2.53
   1  -9   3  158.88    8.29
  -1  -9  -3  152.02    7.03
   1  -9   4   35.01    4.39
  -1  -9  -4   34.68    4.06
  -1   9  -4   30.65    4.03
  -1   9  -5   -0.94    1.96
  -1  -9  -5   -0.09    2.09
  -1   9  -6   79.70    6.75
  -1  -9  -6   78.87    6.92
  -1  -9  -7   -1.65    2.47
  -1   9  -7   -0.57    2.24
  -1  -9  -8   33.61    5.33
  -1   9  -8   33.10    5.13
  -1   9  -9  120.49    9.87
  -1  -9  -9  119.99   10.12
  -1  -9 -10   16.47    4.78
  -1   9 -10   18.44    4.67
  -1  -9 -10   16.54    3.06
   1   9  10   16.51    3.00
  -1   9 -10   18.91    3.36
  -1   9 -11   18.01    4.73
  -1   9 -11   14.53    3.11
  -1  -9 -11   16.57    4.56
  -1  -9 -11   15.33    3.09
  -1   9 -11   18.08    3.48
  -1  -9 -11   14.68    4.53
   1   9  11   17.36    3.15
  -1  -9 -12   43.25    7.02
  -1  -9 -12   50.92    5.18
  -1  -9 -12   55.41    8.18
  -1   9 -12   50.59    7.83
   1   9  12   49.61    5.07
  -1   9 -12   53.78    5.25
  -1   9 -13    6.97    2.89
  -1  -9 -13    2.29    2.24
   1   9  13    3.66    2.58
  -1   9 -14    1.88    2.13
   1   9  14    0.62    2.08
  -1  -9 -14    1.05    2.16
   1   9  15   11.89    2.91
  -1   9 -15   14.64    3.24
  -1  -9 -15   14.37    3.27
  -1  -9 -16    6.05    2.13
  -1   9 -16    7.18    2.31
   1   9  16    7.57    2.24
  -1   9 -17    2.94    1.62
  -1   9 -17    0.33    1.53
  -1  -9 -17   -0.45    1.55
  -1   9 -18    9.86    1.67
  -1  -9 -18    9.31    1.82
   1  10 -18    7.36    1.54
  -1  10  18    6.93    1.67
   1 -10 -17    6.17    1.78
  -1  10  17    4.21    2.36
   1  10 -17    4.60    1.86
   1  10 -16   -1.29    1.68
   1 -10 -16    0.33    1.51
  -1  10  16   -0.41    1.86
   1 -10 -15   14.55    2.91
   1  10 -15   13.42    3.02
  -1  10  15   10.47    3.18
   1  10 -15   14.03    2.64
   1 -10 -14    8.04    2.54
  -1  10  14    6.22    2.74
   1  10 -14    5.00    2.21
   1  10 -14   11.23    2.88
  -1  10  13  126.20    8.18
   1 -10 -13  118.76    7.06
   1  10 -13  128.54    8.03
   1 -10 -12   72.06    5.73
  -1  10  12   81.63    6.74
   1 -10 -12   76.52    9.14
   1  10 -12   77.91    6.38
   1 -10 -11   19.32    3.17
   1 -10 -11   23.28    5.33
   1  10 -11   23.85    3.70
  -1  10  11   24.38    3.90
   1  10 -11   21.24    4.73
   1 -10 -10   12.87    4.20
   1 -10 -10   12.25    2.65
  -1  10  10   12.49    2.87
   1  10 -10   14.96    3.00
   1  10 -10   14.00    4.10
   1  10  -9   11.71    3.44
  -1  10   9   11.34    2.68
  -1 -10   9   10.66    3.33
   1 -10  -9   16.07    4.61
   1  10  -9   10.82    2.58
  -1 -10   8   76.09    7.08
   1  10  -8   75.48    6.86
   1 -10  -8   75.91    8.08
  -1 -10   7  167.48    9.97
   1 -10  -7  178.84   11.38
   1  10  -7  178.24    9.69
   1  10  -6   10.48    2.75
   1 -10  -6   11.17    3.53
  -1 -10   6   11.53    3.23
  -1 -10   5   -0.21    2.16
   1 -10  -5    0.20    2.51
   1 -10  -4  112.27    7.40
  -1 -10   4  110.19    6.37
  -1 -10   3   21.43    3.01
   1 -10  -3   19.26    3.53
   1 -10  -2   23.64    3.82
  -1 -10   2   19.93    2.67
   1 -10  -1  288.57   10.76
  -1 -10   1  275.03    8.49
   1 -10   0    3.99    2.61
  -1 -10   0    2.70    1.68
  -1 -10  -1   43.75    3.64
   1 -10   1   46.20    4.66
   1 -10   2   33.93    4.42
  -1 -10  -2   33.75    3.55
   1 -10   3  127.58    7.94
  -1 -10  -3  116.37    6.45
   1 -10   4   12.05    3.08
  -1 -10  -4   13.10    3.04
  -1  10  -5   40.19    4.81
   1 -10   5   47.09    5.60
  -1 -10  -5   41.42    5.17
  -1  10  -6   84.81    7.01
  -1 -10  -6   94.27    7.82
  -1 -10  -7   10.25    3.64
  -1  10  -7   14.43    3.56
  -1  10  -8   15.62    3.89
  -1 -10  -8   12.33    3.75
  -1 -10  -9    1.05    1.94
  -1 -10  -9    3.78    2.96
  -1  10  -9    3.11    2.94
  -1 -10 -10   62.25    7.87
  -1 -10 -10   65.60    5.58
  -1  10 -10   68.20    8.25
   1  10  10   59.39    5.00
  -1  10 -10   64.93    5.38
  -1 -10 -11    1.79    2.93
  -1  10 -11    4.59    2.64
  -1  10 -11    4.75    3.61
  -1 -10 -11    1.69    2.29
  -1 -10 -11    3.58    3.26
  -1  10 -11    6.08    2.44
   1  10  11    3.32    2.24
  -1 -10 -12    9.91    2.96
   1  10  12    7.69    2.66
  -1  10 -12    7.12    2.80
  -1  10 -12    8.47    4.68
  -1  10 -13   -0.82    2.18
  -1 -10 -13   -1.75    2.11
   1  10  13   -1.59    2.26
  -1  10 -14    5.99    2.54
  -1 -10 -14    6.05    2.56
   1  10  14    6.68    2.50
  -1  10 -15   64.70    5.40
  -1 -10 -15   55.67    5.25
   1  10  15   60.50    4.94
  -1  10 -16    2.11    1.90
  -1 -10 -16    1.26    1.81
   1  10  16    2.33    1.88
  -1  10 -17    5.42    1.79
  -1 -10 -17    7.94    2.08
  -1  10 -17    7.00    1.80
  -1 -10 -18    0.14    1.22
  -1  11  18    0.87    1.37
  -1  11  17   46.48    3.75
   1  11 -17   42.11    3.35
   1  11 -16    5.27    1.88
   1  11 -16    5.53    1.71
   1 -11 -16    5.87    1.88
  -1  11  16    6.39    2.30
   1  11 -15   20.76    2.98
   1 -11 -15   19.72    2.89
  -1  11  15   18.46    3.39
   1  11 -15   24.36    3.48
   1 -11 -14    1.94    1.96
   1  11 -14    0.73    2.13
  -1  11  14    1.21    2.32
   1  11 -14    0.35    1.78
   1 -11 -13    1.68    2.05
  -1  11  13    2.16    2.79
   1  11 -13    2.84    2.28
   1  11 -12   26.13    4.03
   1 -11 -12   26.14    3.67
  -1  11  12   28.32    4.33
  -1  11  11   83.38    6.57
   1 -11 -11   67.56    5.41
  -1 -11  11   87.91    9.40
   1 -11 -11   76.15    9.07
   1  11 -11   75.93    6.24
  -1  11  10   11.94    2.97
   1 -11 -10   12.47    4.23
   1  11 -10   11.85    2.71
   1 -11 -10    9.85    2.33
   1  11 -10    9.14    3.45
  -1 -11   9    0.66    2.04
   1  11  -9    0.87    1.71
  -1  11   9   -0.45    1.89
   1 -11  -9   -0.24    2.67
   1  11  -9    3.60    2.29
   1 -11  -8    7.25    3.33
  -1 -11   8    8.19    3.09
   1  11  -8    8.35    2.89
  -1 -11   7   -0.95    2.15
   1 -11  -7    2.64    2.77
  -1 -11   7    0.61    2.27
   1 -11  -6  504.61   17.39
  -1 -11   6  500.10   15.78
   1 -11  -5   44.03    5.32
  -1 -11   5   40.81    4.32
  -1 -11   4   12.69    2.90
   1 -11  -4   14.74    3.64
   1 -11  -3  165.49    8.81
  -1 -11   3  164.60    7.64
   1 -11  -2   76.23    6.20
  -1 -11   2   70.76    4.89
  -1 -11   1  111.15    5.92
   1 -11  -1  115.83    7.41
  -1 -11   0   73.58    4.84
   1 -11   0   73.59    5.99
  -1 -11  -1  572.39   13.22
   1 -11   1  608.82   16.38
   1 -11   2  171.56    9.27
  -1 -11  -2  157.50    7.39
   1 -11   3   19.01    3.99
  -1 -11  -3   14.40    3.05
  -1 -11  -4   54.58    5.20
   1 -11   4   56.18    5.96
   1 -11   5   -0.45    2.83
  -1 -11  -5    2.70    2.59
  -1 -11  -6   61.69    6.73
   1 -11   6   71.92    7.22
  -1  11  -6   62.77    6.42
   1 -11   7  148.22   10.63
  -1  11  -7  136.01    9.67
  -1 -11  -7  140.56   10.24
  -1 -11  -8    1.35    2.65
  -1  11  -8    1.35    2.25
  -1 -11  -9   58.18    5.10
  -1 -11  -9   54.61    7.35
  -1  11  -9   58.19    7.27
  -1  11  -9   57.71    5.10
   1  11  10    0.19    2.06
  -1  11 -10   -0.71    2.45
  -1 -11 -10    0.61    2.73
  -1 -11 -10    0.07    1.86
  -1  11 -10    2.22    2.24
  -1 -11 -11   -1.17    2.00
  -1  11 -11    0.38    2.21
  -1 -11 -11   -0.15    2.85
   1 -11  11   -3.01    3.99
  -1 -11 -11   -1.00    3.50
  -1  11 -11    0.59    2.05
  -1  11 -11    4.28    3.01
   1  11  11    0.06    2.18
  -1 -11 -12   34.84    4.57
  -1  11 -12   31.75    4.44
   1  11  12   28.74    3.93
  -1  11 -13   15.46    3.46
   1  11  13   10.76    2.91
  -1 -11 -13   12.17    3.22
  -1  11 -14   11.96    3.00
  -1 -11 -14    9.66    2.84
   1  11  14   10.96    2.67
   1  11  15    6.05    2.22
  -1  11 -15   11.66    2.95
  -1 -11 -15    9.30    2.73
  -1 -11 -16   -0.06    1.81
  -1  11 -16    4.33    2.02
   1  11  16    4.81    1.96
  -1 -11 -17    3.34    1.69
  -1  11 -17    2.86    1.60
  -1  11 -17    5.48    1.70
  -1  12  17    1.16    1.69
   1  12 -17    0.67    1.28
  -1  12  16    3.04    2.08
   1  12 -16    2.19    1.52
   1 -12 -16    1.78    1.61
   1  12 -16    0.80    1.48
   1  12 -15    1.04    1.83
   1  12 -15   -0.27    1.47
   1 -12 -15   -0.02    1.63
  -1  12  15    0.65    2.07
   1  12 -14   58.70    4.93
  -1  12  14   52.50    5.22
   1 -12 -14   49.07    4.55
   1  12 -14   55.01    5.16
   1 -12 -13    2.24    1.77
  -1  12  13    1.92    2.55
   1  12 -13    4.34    2.14
   1  12 -12    6.65    2.56
   1 -12 -12    6.54    2.36
  -1  12  12    6.04    2.63
   1 -12 -11   21.15    5.44
   1 -12 -11   20.77    3.40
   1  12 -11   24.21    3.69
  -1  12  11   15.60    3.57
  -1  12  10   25.95    3.99
  -1 -12  10   23.85    4.94
   1  12 -10   25.24    3.88
   1 -12 -10   22.88    3.38
   1 -12 -10   21.72    5.38
   1  12  -9    0.83    1.70
  -1 -12   9   -0.65    2.40
  -1 -12   9    1.03    2.09
   1 -12  -9   -0.78    2.72
  -1  12   9   -2.79    2.22
  -1 -12   8    3.17    2.70
  -1 -12   8    1.15    2.03
   1 -12  -8    3.34    2.64
   1 -12  -7    2.59    2.63
  -1 -12   7    5.27    2.49
   1 -12  -7    5.03    2.98
  -1 -12   7    2.58    2.75
   1 -12  -6  253.31   12.80
  -1 -12   6  249.17   11.63
   1 -12  -5    2.66    2.57
  -1 -12   5    2.79    1.98
   1 -12  -4 1092.60   24.00
  -1 -12   4 1114.59   21.67
  -1 -12   3  177.29    8.29
   1 -12  -3  183.54    9.78
  -1 -12   2 1035.41   19.12
   1 -12  -2 1086.65   22.72
  -1 -12   1   10.73    2.56
   1 -12  -1    8.82    3.43
  -1 -12   0  299.42   10.13
   1 -12   0  302.38   12.11
   1 -12   1   11.12    3.12
  -1 -12  -1   10.42    2.51
  -1 -12  -2  168.68    8.01
   1 -12   2  167.61    9.45
  -1 -12  -3  120.61    7.21
   1 -12   3  142.20    9.10
   1 -12   4    6.87    3.35
  -1 -12  -4    6.68    2.60
   1 -12   5   26.88    4.66
   1 -12   6   19.10    4.22
  -1 -12  -6   20.09    4.43
  -1  12  -7   81.51    7.83
   1 -12   7   84.80    8.32
  -1 -12  -7   76.56    7.96
  -1 -12  -8   60.35    7.43
   1 -12   8   70.26    8.37
  -1  12  -8   61.11    7.19
  -1  12  -9   41.01    6.44
   1 -12   9   36.20    6.09
  -1 -12  -9   35.98    4.21
   1  12   9   31.78    3.84
  -1 -12  -9   36.44    6.27
  -1  12  -9   29.26    4.01
   1 -12  10   -2.12    3.37
  -1 -12 -10   -1.63    2.81
  -1 -12 -10    1.89    1.86
  -1  12 -10    0.98    3.05
   1  12  10    1.28    1.96
  -1  12 -10    1.42    2.14
  -1  12 -11    0.97    2.94
  -1 -12 -11    0.90    1.99
  -1 -12 -11   -3.13    3.59
  -1  12 -11   -1.36    2.28
   1  12  11   -2.02    2.34
  -1  12 -11    0.06    2.09
  -1 -12 -11    2.33    3.59
   1 -12  11    0.35    3.15
  -1  12 -12   67.69    5.99
  -1  12 -12   64.08    5.85
  -1 -12 -12   61.64    5.75
   1  12  12   57.69    5.27
   1  12  13    3.49    2.34
  -1 -12 -13    1.82    2.33
  -1  12 -13    7.79    2.82
  -1  12 -14    4.75    2.49
  -1 -12 -14    0.36    2.00
   1  12  14    2.39    2.17
  -1  12 -15    8.12    2.52
  -1 -12 -15    9.52    2.60
   1  12  15    8.91    2.41
   1  12  16    3.05    1.67
  -1 -12 -16    6.94    2.27
  -1  12 -16    5.45    2.18
  -1 -12 -17    3.66    1.74
  -1  12 -17    1.91    1.39
  -1  12 -17    1.14    1.45
  -1  13  17    0.53    1.52
   1  13 -17    1.76    1.18
   1  13 -16    2.95    1.65
  -1  13  16    2.36    2.01
   1  13 -16    1.15    1.52
   1 -13 -16    0.71    1.37
   1  13 -15    9.52    2.38
   1  13 -15   10.13    2.36
   1 -13 -15    8.64    2.10
  -1  13  15    7.88    2.53
   1 -13 -14    4.38    2.05
   1  13 -14    5.23    2.27
   1  13 -14    5.05    2.24
  -1  13  14    5.13    2.58
   1 -13 -13    0.56    1.88
   1  13 -13    2.08    2.35
  -1  13  13   -1.35    2.67
   1 -13 -12   13.50    2.85
  -1  13  12   14.15    3.11
   1  13 -12   15.09    3.22
   1  13 -11    0.99    1.74
  -1  13  11    1.38    2.47
   1 -13 -11    1.16    2.75
   1 -13 -11    1.30    1.81
  -1  13  10   19.51    3.51
   1  13 -10   17.50    3.23
   1 -13 -10   16.61    2.94
   1 -13 -10   17.38    4.85
   1  13  -9    1.86    1.68
  -1 -13   9    0.78    2.42
  -1 -13   9    1.27    2.12
  -1  13   9    3.80    2.29
   1 -13  -9    0.99    2.88
  -1 -13   8   77.25    7.79
  -1  13   8   95.60    6.45
   1  13  -8   91.11    6.35
  -1 -13   8   95.69    8.51
   1 -13  -8   94.55    9.72
  -1 -13   7    2.62    2.14
   1 -13  -7    2.73    2.96
  -1 -13   7   -0.77    2.46
   1 -13  -7   -0.78    2.62
   1 -13  -6   49.45    6.24
  -1 -13   6   49.71    5.70
  -1 -13   5   29.93    4.23
   1 -13  -5   31.89    5.01
  -1 -13   4  127.29    7.87
   1 -13  -4  118.47    8.63
  -1 -13   3    5.67    2.13
   1 -13  -3    0.90    2.59
   1 -13  -2   72.35    6.65
  -1 -13   2   69.31    5.41
  -1 -13   1   51.03    4.67
   1 -13  -1   59.67    6.05
  -1 -13   0   98.36    6.23
   1 -13   0  106.75    7.93
  -1 -13  -1    5.54    2.17
   1 -13   1    7.94    3.42
  -1 -13  -2   92.98    6.39
   1 -13   2   89.55    7.49
   1 -13   3    8.45    3.85
  -1 -13  -3    1.87    2.18
  -1 -13  -4   11.83    3.20
   1 -13   4    9.52    3.70
  -1 -13  -5    1.24    2.25
   1 -13   5    4.60    3.20
  -1 -13  -6   32.28    5.29
   1 -13   6   35.62    5.71
   1 -13   7    1.85    3.15
  -1 -13  -7    5.12    3.37
   1 -13   8   16.79    4.53
  -1 -13  -8   19.01    3.16
  -1 -13  -8   17.13    4.61
  -1  13  -8   16.24    3.22
  -1  13  -9   10.26    2.84
   1 -13   9   12.20    4.54
  -1 -13  -9    9.09    2.58
  -1 -13  -9    8.45    3.52
   1  13   9   11.80    2.96
  -1  13  -9    8.43    2.71
   1  13  10   52.92    4.88
  -1  13 -10   50.99    5.21
   1 -13  10   55.87    8.21
  -1 -13 -10   50.55    5.13
  -1 -13 -10   50.29    7.72
  -1 -13 -11   -2.04    3.36
  -1  13 -11    2.43    2.36
  -1 -13 -11   -0.25    2.98
   1  13  11   -0.87    2.08
  -1  13 -11    0.47    2.01
  -1 -13 -11    1.19    2.01
   1 -13  11    0.05    3.12
  -1 -13 -12    1.02    2.18
  -1  13 -12    2.20    2.30
  -1  13 -12    5.95    2.77
   1  13  12    0.17    1.96
  -1 -13 -13    1.28    2.11
  -1  13 -13    0.79    2.18
   1  13  13   -0.39    2.10
  -1 -13 -14   35.60    4.39
  -1  13 -14   34.66    4.25
   1  13  14   29.38    3.68
  -1  13 -15   -1.68    1.97
  -1 -13 -15   -1.00    1.90
   1  13  15    2.70    1.97
  -1  13 -16    5.26    2.00
  -1 -13 -16    5.15    2.14
  -1  13 -17    2.12    1.44
  -1 -13 -17    1.95    1.59
  -1  13 -17    1.59    1.28
   1  14 -17    4.02    1.29
  -1  14  17    5.86    1.81
   1  14 -16   51.50    3.61
  -1  14  16   53.39    4.26
   1  14 -16   50.48    3.81
   1  14 -15   11.55    2.49
   1 -14 -15   11.38    2.34
  -1  14  15   13.10    2.93
   1  14 -15   12.87    2.44
   1 -14 -14    1.46    1.63
   1  14 -14    1.43    1.73
  -1  14  14    2.00    2.17
  -1  14  13  112.94    7.60
   1 -14 -13  110.91    6.62
   1  14 -13  115.19    7.40
   1  14 -12   13.51    3.03
  -1  14  12   11.43    3.01
   1 -14 -12   14.94    3.01
   1 -14 -11    4.79    2.31
  -1  14  11    0.45    2.42
   1  14 -11    4.53    2.11
  -1  14  10    1.93    2.29
   1 -14 -10    3.13    1.81
   1  14 -10    4.13    2.03
   1 -14 -10    3.55    3.26
  -1 -14   9    2.05    2.79
  -1  14   9   -1.22    2.34
   1 -14  -9    2.10    2.93
   1  14  -9    1.59    1.76
  -1 -14   9    3.60    2.78
  -1  14   8   32.53    4.11
  -1 -14   8   33.86    5.45
   1  14  -8   30.80    3.93
   1 -14  -8   31.29    6.16
  -1 -14   8   27.77    5.01
  -1 -14   7   77.32    7.76
  -1 -14   7   85.20    7.89
   1 -14  -7   84.78    8.54
   1 -14  -7   82.28    8.89
  -1 -14   6    0.62    1.98
   1 -14  -6    3.53    3.20
  -1 -14   5  102.38    7.79
   1 -14  -5   96.64    8.31
   1 -14  -4   43.86    5.75
  -1 -14   4   46.03    4.93
   1 -14  -3   28.66    4.68
  -1 -14   3   27.02    3.92
   1 -14  -2   94.16    7.67
  -1 -14   2   90.72    6.52
  -1 -14   1  352.18   12.19
   1 -14  -1  371.90   14.55
  -1 -14   0   59.25    5.23
   1 -14   0   65.65    6.66
  -1 -14  -1  211.73    9.53
   1 -14   1  214.67   11.34
   1 -14   2   11.84    3.20
  -1 -14  -2   12.57    3.03
  -1 -14  -3  290.63   11.93
   1 -14   3  317.95   14.21
   1 -14   4   13.99    3.97
  -1 -14  -4   10.70    3.06
   1 -14   5   23.23    4.86
  -1 -14  -5   25.47    4.30
   1 -14   6    3.31    2.98
  -1 -14  -6    0.06    2.37
   1 -14   7    1.31    2.90
  -1 -14  -7    1.51    2.67
   1  14   8   42.02    4.27
  -1 -14  -8   42.79    6.52
  -1  14  -8   49.21    4.66
  -1  14  -8   31.06    4.05
  -1  14  -8   42.04    4.41
   1 -14   8   46.17    7.11
  -1 -14  -8   41.98    4.39
  -1  14  -9    0.53    2.10
   1 -14   9    2.92    3.28
  -1 -14  -9    4.53    2.97
  -1 -14  -9    1.96    1.78
   1  14   9    1.20    2.03
  -1  14  -9    2.77    2.06
  -1  14 -10   -1.08    2.22
  -1  14 -10    4.25    2.68
   1 -14  10   -0.88    3.32
  -1 -14 -10   -0.87    2.00
  -1 -14 -10    1.64    3.09
   1  14  10    1.47    2.19
  -1 -14 -11   18.29    3.38
  -1  14 -11   20.57    3.90
   1  14  11   15.62    3.30
  -1 -14 -12   18.23    3.53
  -1  14 -12   21.12    3.78
   1  14  12   20.79    3.54
  -1  14 -12   20.30    3.76
  -1  14 -13    3.69    2.47
  -1 -14 -13   -0.85    2.05
   1  14  13    0.66    1.98
   1  14  14    4.10    2.04
  -1 -14 -14    2.07    2.01
  -1  14 -14    2.75    2.35
  -1  14 -15   28.04    3.61
  -1 -14 -15   29.67    3.65
   1  14  15   25.36    3.19
  -1 -14 -16    0.21    1.53
  -1  14 -16   -0.54    1.61
  -1 -14 -17    0.85    1.31
  -1  14 -17    0.94    1.16
  -1  15  17   67.63    3.81
   1  15 -16   23.03    2.64
  -1  15  16   20.92    3.01
   1  15 -16   22.22    2.61
   1  15 -15    0.72    1.47
   1  15 -15    2.31    1.88
  -1  15  15    2.13    2.07
   1 -15 -14   17.17    2.77
   1  15 -14   20.02    3.26
  -1  15  14   17.05    3.27
   1  15 -13  137.94    8.05
   1 -15 -13  130.15    7.07
  -1  15  13  129.05    8.14
  -1  15  12    1.50    2.38
   1 -15 -12   -0.38    1.83
   1  15 -12    3.26    1.99
   1 -15 -11   -1.04    1.82
  -1  15  11    2.11    2.35
   1  15 -11    2.13    1.82
   1  15 -10   -1.68    2.04
   1 -15 -10    2.95    3.78
   1 -15 -10   -1.08    1.67
  -1  15  10    1.27    2.20
  -1  15   9    7.05    2.68
  -1 -15   9    7.68    3.53
   1 -15  -9    6.04    3.95
   1  15  -9    6.87    2.26
  -1 -15   8    3.25    2.73
   1  15  -8    1.11    1.56
  -1 -15   8    0.30    2.20
   1 -15  -8   -0.14    2.67
  -1  15   8    2.26    2.25
   1  15  -7    0.70    1.72
  -1 -15   7   -0.65    2.26
  -1 -15   7   -0.38    2.16
   1 -15  -7    1.19    2.72
   1  15  -7   -0.85    1.97
  -1  15   7   -1.90    2.23
  -1 -15   6    2.92    2.67
   1 -15  -6    2.69    3.11
   1 -15  -5   72.27    7.53
  -1 -15   5   69.09    6.53
   1 -15  -4    9.47    3.38
  -1 -15   4    6.42    2.41
  -1 -15   3   -1.54    1.94
   1 -15  -3    2.22    2.68
  -1 -15   2   44.57    5.01
   1 -15  -2   42.46    5.84
  -1 -15   1   37.54    4.47
   1 -15  -1   36.42    5.40
   1 -15   0   10.69    3.92
  -1 -15   0    8.61    2.58
  -1 -15  -1   38.01    4.55
   1 -15   1   38.39    5.77
   1 -15   2   17.95    4.22
  -1 -15  -2   23.13    3.78
  -1 -15  -3  107.54    7.84
   1 -15   3  117.16    9.23
   1 -15   4    0.95    2.92
  -1 -15  -4   -0.91    2.21
  -1 -15  -5   48.51    5.69
   1 -15   5   53.91    6.97
  -1 -15  -6    7.33    3.54
   1 -15   6    7.98    3.85
  -1 -15  -7   23.04    5.23
  -1 -15  -7   15.18    2.80
   1 -15   7   17.12    4.47
  -1 -15  -8   52.10    4.94
   1 -15   8   51.97    7.71
  -1 -15  -8   57.39    7.71
  -1  15  -8   37.42    4.38
  -1  15  -8   61.09    5.11
  -1  15  -8   49.16    4.79
   1  15   8   53.75    4.93
  -1  15  -9    1.11    2.16
   1 -15   9    3.15    3.67
  -1  15  -9   -1.34    2.26
  -1 -15  -9   -0.67    2.79
  -1 -15  -9    0.45    2.05
   1  15   9   -0.71    2.18
  -1 -15 -10    8.82    4.38
   1 -15  10    7.89    4.53
  -1 -15 -10    6.65    2.68
  -1  15 -10    7.96    2.64
   1  15  10    8.72    2.75
  -1  15 -10    8.46    2.84
   1  15  11   16.30    3.20
  -1 -15 -11   20.00    3.71
  -1  15 -11   18.84    3.74
  -1 -15 -12    1.49    2.21
   1  15  12    0.16    2.06
  -1  15 -12    1.14    2.47
  -1  15 -12    0.79    2.14
  -1 -15 -13    0.03    2.14
  -1  15 -13    0.02    2.23
   1  15  13   -0.24    1.93
  -1  15 -14    4.96    2.39
  -1 -15 -14    3.70    2.12
   1  15  14    3.32    2.07
  -1 -15 -15    0.60    1.79
  -1  15 -15    1.39    1.84
   1  15  15    2.28    1.77
  -1  15 -16   -0.29    1.58
  -1 -15 -16    0.55    1.52
  -1  15 -17   -0.02    1.29
  -1 -15 -17    2.72    1.44
   1  16 -16   28.26    2.73
  -1  16  16   28.72    3.14
   1  16 -16   28.08    2.72
   1  16 -15    2.64    1.81
  -1  16  15    0.10    1.85
   1  16 -15    1.85    1.46
  -1  16  14   35.27    4.25
   1  16 -14   31.07    3.76
   1  16 -13   66.41    5.66
   1 -16 -13   64.50    5.04
  -1  16  13   67.61    6.10
   1 -16 -12    9.51    2.44
   1  16 -12    9.44    2.76
  -1  16  12    9.49    2.85
   1 -16 -11    4.61    2.19
  -1  16  11    3.56    2.43
   1  16 -11    4.85    2.16
   1 -16 -10    3.60    3.62
  -1  16  10    1.88    2.38
   1  16 -10    0.18    1.82
  -1 -16   9   24.59    5.42
   1  16  -9   32.20    4.18
  -1  16   9   32.78    4.54
   1 -16  -9   29.48    6.62
  -1  16   8    3.66    2.22
   1  16  -8    2.77    2.03
  -1 -16   8    2.44    2.76
   1  16  -8    2.60    1.97
   1 -16  -8    3.04    3.68
   1  16  -7   44.91    4.85
   1  16  -7   44.49    4.69
  -1 -16   7   40.05    6.43
  -1  16   7   45.07    4.72
  -1 -16   7   51.72    6.58
   1 -16  -7   53.05    7.14
  -1 -16   6   47.53    5.97
   1 -16  -6   47.81    6.62
   1 -16  -5  177.75   11.77
  -1 -16   5  169.97   10.38
  -1 -16   4   17.92    3.60
   1 -16  -4   19.58    4.43
   1 -16  -3   37.31    5.52
  -1 -16   3   41.06    5.08
   1 -16  -2   54.14    6.44
  -1 -16   2   52.65    5.58
  -1 -16   1   10.61    2.85
   1 -16  -1   10.51    3.69
  -1 -16   0   50.35    5.28
   1 -16   0   52.97    6.33
  -1 -16  -1   52.29    5.37
   1 -16   1   51.86    6.36
  -1 -16  -2  133.11    8.64
   1 -16   2  139.47   10.15
  -1 -16  -3   17.79    3.66
   1 -16   3   19.79    4.55
   1 -16   4    9.14    3.41
  -1 -16  -4   12.06    3.45
  -1 -16  -5   43.14    5.76
   1 -16   5   47.15    6.67
   1 -16   6   54.81    7.57
  -1 -16  -6   52.16    7.50
   1 -16   7    1.83    3.14
  -1 -16  -7    4.81    3.34
  -1  16  -7    2.98    2.15
  -1 -16  -7    2.98    1.82
   1  16   7    2.22    2.02
  -1  16  -7    4.91    2.30
  -1  16  -8   -3.94    2.50
  -1  16  -8    2.56    2.31
   1  16   8    0.90    2.07
  -1 -16  -8    1.51    1.84
  -1 -16  -8   -0.46    3.05
   1 -16   8    3.79    3.92
  -1 -16  -9   -1.20    3.18
   1 -16   9    2.94    4.17
  -1  16  -9   -1.29    2.09
  -1  16  -9   -1.42    2.22
  -1 -16  -9   -0.73    2.24
   1  16   9    1.05    2.00
   1  16  10    4.78    2.46
  -1  16 -10    1.49    2.04
  -1 -16 -10    0.93    2.02
  -1  16 -10    1.15    2.35
  -1 -16 -10    1.47    3.28
   1 -16  10    4.78    3.68
  -1  16 -11   96.45    7.21
   1  16  11   96.88    6.73
  -1 -16 -11   95.65    7.12
  -1  16 -12   16.76    3.33
  -1 -16 -12   19.10    3.56
  -1  16 -12   14.28    3.39
   1  16  12   14.74    3.24
   1  16  13    3.74    2.12
  -1 -16 -13    3.29    1.98
  -1  16 -13    2.70    2.10
  -1  16 -14    3.82    2.18
   1  16  14   -0.56    1.83
  -1 -16 -14    4.18    2.28
  -1  16 -15   21.33    3.09
  -1 -16 -15   16.55    2.78
  -1 -16 -16    5.22    1.85
  -1  16 -16    5.88    1.85
   1  17 -16   14.12    1.91
   1  17 -16   17.91    2.22
  -1  17  16   17.76    2.44
   1  17 -15    3.93    1.84
   1  17 -15    4.51    1.71
  -1  17  15    1.47    2.00
   1  17 -14    7.59    2.12
   1  17 -14    7.41    2.32
  -1  17  14    5.79    2.58
  -1  17  13    5.43    2.68
   1  17 -13    2.73    1.99
  -1  17  12    6.94    2.83
   1  17 -12    7.23    2.34
   1  17 -11    5.90    2.36
  -1  17  11    4.57    2.49
  -1  17  10    6.27    2.70
   1  17 -10    7.76    2.36
  -1  17   9   31.59    4.40
  -1 -17   9   28.46    5.82
   1  17  -9   31.90    4.34
   1 -17  -9   30.62    7.09
   1  17  -8   28.96    3.87
   1 -17  -8   27.57    6.13
  -1 -17   8   29.69    5.69
   1  17  -8   30.45    4.30
  -1  17   8   34.42    4.43
   1  17  -7    6.36    2.52
   1  17  -7    4.92    2.31
  -1  17   7    6.00    2.41
  -1 -17   7    3.52    2.98
   1 -17  -7    1.77    3.12
  -1 -17   6    6.55    2.37
  -1  17   6   13.94    2.99
   1  17  -6   10.71    2.77
   1  17  -6   10.83    2.57
   1 -17  -6   12.99    3.90
  -1 -17   5    1.95    2.51
   1 -17  -5    3.40    3.14
   1 -17  -4   42.89    6.34
  -1 -17   4   40.68    5.32
  -1 -17   3   23.15    4.01
   1 -17  -3   25.11    4.76
  -1 -17   2  128.55    8.69
   1 -17  -2  133.26   10.06
   1 -17  -1   14.96    4.29
  -1 -17   1   14.79    3.35
  -1 -17   0   73.22    6.48
   1 -17   0   82.73    8.09
   1 -17   1   37.26    5.67
  -1 -17  -1   34.64    4.66
  -1 -17  -2   94.39    7.56
   1 -17   2  104.63    9.21
  -1 -17  -3   28.75    4.66
   1 -17   3   22.72    4.80
   1 -17   4   41.08    6.35
  -1 -17  -4   42.62    5.87
  -1 -17  -5   91.01    8.23
   1 -17   5  100.62    9.87
   1 -17   6   48.17    7.14
  -1  17  -6   48.08    4.68
  -1  17  -6   41.50    4.37
  -1 -17  -6   45.44    4.68
  -1 -17  -6   43.26    6.87
  -1  17  -7    2.20    2.09
   1 -17   7    5.84    3.90
  -1 -17  -7    2.45    2.12
  -1 -17  -7    2.88    3.18
   1  17   7    3.62    2.30
  -1  17  -7    6.42    2.58
  -1 -17  -8   20.27    3.46
   1 -17   8   24.01    6.25
  -1  17  -8   15.90    3.10
   1  17   8   16.00    3.02
  -1 -17  -8   13.27    4.89
  -1  17  -8   17.08    3.28
  -1  17  -9    4.65    2.28
   1 -17   9   10.33    4.52
  -1  17  -9    8.84    3.06
  -1 -17  -9    5.21    2.47
  -1 -17  -9    0.46    2.99
   1  17   9    3.57    2.23
  -1  17 -10   25.04    3.80
  -1 -17 -10   26.88    4.23
   1  17  10   24.40    3.70
  -1  17 -10   31.23    4.57
  -1 -17 -11   -0.42    2.27
  -1  17 -11    1.98    2.65
   1  17  11   -0.21    2.15
  -1 -17 -12   10.58    3.09
  -1  17 -12   11.98    3.20
   1  17  12   10.31    2.70
  -1  17 -12    8.22    2.63
  -1  17 -13    4.30    2.39
   1  17  13    2.58    1.89
  -1 -17 -13    1.41    1.97
  -1  17 -14   19.59    3.32
  -1 -17 -14   15.46    2.96
   1  17  14   16.32    2.73
  -1 -17 -15    5.37    2.16
  -1  17 -15    5.29    2.14
  -1  17 -16   -2.51    1.67
  -1 -17 -16    2.14    1.63
  -1  17 -16    0.03    1.12
   1  18 -16    1.52    1.22
  -1  18  16   -0.31    1.56
  -1  18  15    3.46    1.70
   1  18 -15    7.09    1.93
   1  18 -15    4.01    1.48
   1  18 -14   39.27    3.99
   1  18 -14   37.45    3.74
  -1  18  14   38.07    4.18
  -1  18  13    7.89    2.68
   1  18 -13    5.74    2.11
   1  18 -12   -2.63    2.00
  -1  18  12    1.33    2.21
  -1  18  11   -1.30    2.59
   1  18 -11   -0.48    1.86
  -1  18  10   10.94    3.10
   1  18 -10    9.65    2.50
  -1  18   9   41.36    4.91
   1  18  -9   46.68    5.04
  -1 -18   9   39.54    6.93
   1 -18  -9   42.89    7.86
  -1  18   8    4.38    2.64
   1  18  -8    0.94    2.38
   1  18  -8    2.42    1.99
   1 -18  -8    1.81    3.55
  -1 -18   8    2.48    3.14
   1  18  -7   34.80    4.45
  -1 -18   7   26.31    5.53
   1  18  -7   32.10    4.25
   1 -18  -7   34.16    6.50
  -1  18   7   32.22    4.28
   1  18  -6   87.01    6.35
   1  18  -6   82.34    6.46
   1 -18  -6   93.20    9.48
  -1 -18   6   91.14    8.55
  -1  18   6   89.14    6.54
   1  18  -5   13.92    2.94
   1 -18  -5   18.05    4.85
  -1 -18   5   10.53    3.19
   1  18  -5   18.65    3.58
  -1  18   5   15.32    3.12
  -1 -18   4   -0.47    2.09
   1 -18  -4    2.40    3.00
  -1 -18   3   -0.85    2.08
   1 -18  -3   -2.49    3.28
  -1 -18   2   78.02    7.04
   1 -18  -2   80.74    8.10
  -1 -18   1   65.28    6.36
   1 -18  -1   71.34    7.77
  -1 -18   0  107.94    8.14
   1 -18   0  120.68    9.96
  -1 -18  -1    0.96    2.16
   1 -18   1    1.17    2.86
   1 -18   2    5.47    3.45
  -1 -18  -2    1.62    2.22
  -1 -18  -3   46.09    5.81
   1 -18   3   49.98    6.93
   1 -18   4   62.65    7.83
  -1 -18  -4   58.34    6.74
  -1  18  -5    4.07    2.50
  -1  18  -5    0.97    1.97
  -1 -18  -5    4.47    2.73
  -1 -18  -5    4.70    2.11
   1 -18   5    3.10    3.11
  -1  18  -6   10.79    2.93
  -1 -18  -6   11.06    2.84
   1  18   6    8.97    2.53
  -1  18  -6    5.65    2.32
   1 -18   6    6.21    3.75
  -1 -18  -6    7.87    3.85
  -1  18  -7   38.80    4.65
  -1 -18  -7   41.00    4.73
   1 -18   7   43.72    7.43
   1  18   7   38.49    4.29
  -1 -18  -7   42.52    7.38
  -1  18  -7   38.75    4.40
  -1 -18  -8   15.78    3.26
   1 -18   8   15.11    5.46
  -1  18  -8   10.22    2.69
   1  18   8   10.15    2.62
  -1 -18  -8   16.98    5.13
  -1  18  -8   15.00    3.16
   1 -18   9    5.88    4.77
  -1  18  -9    2.14    2.34
  -1 -18  -9    1.78    2.14
  -1  18  -9    1.14    2.37
  -1 -18  -9    3.14    3.58
   1  18   9    2.47    2.33
  -1 -18 -10   16.15    3.67
  -1  18 -10   17.11    3.62
  -1  18 -10   16.71    3.50
   1  18  10   17.52    3.22
   1  18  11    3.28    2.08
  -1  18 -11    5.15    2.37
  -1  18 -11    1.23    2.52
  -1 -18 -11    1.78    2.10
  -1  18 -12   12.97    3.04
  -1 -18 -12   12.91    3.05
  -1  18 -12   12.89    3.14
   1  18  12   11.28    2.81
  -1 -18 -13    1.98    2.17
   1  18  13    2.06    1.97
  -1  18 -13    2.72    2.16
  -1  18 -14   21.20    3.24
  -1 -18 -14   18.09    3.07
   1  18  14   18.19    2.70
  -1 -18 -15    4.88    1.94
  -1  18 -15    0.67    1.69
  -1  18 -16   12.79    2.07
  -1 -18 -16   10.13    2.03
  -1  19  16    0.77    1.30
   1  19 -15   -0.97    1.25
   1  19 -15    1.07    1.52
  -1  19  15    0.40    1.59
   1  19 -14    0.77    1.75
  -1  19  14    2.52    2.07
   1  19 -14    2.60    1.59
   1  19 -13   25.39    3.37
  -1  19  13   28.01    3.89
   1  19 -12    0.79    1.55
  -1  19  12   -1.33    2.14
   1  19 -11   18.74    3.33
  -1  19  11   21.04    3.81
   1  19 -10   -0.22    1.78
  -1  19  10    1.08    2.24
   1  19  -9   38.21    4.59
  -1  19   9   38.33    4.90
   1  19  -8    0.17    1.87
  -1  19   8    0.79    2.17
  -1 -19   8   -2.02    2.89
   1 -19  -8    1.92    3.79
   1  19  -7    1.07    2.11
   1 -19  -7    0.39    2.91
   1  19  -7    2.11    2.12
  -1 -19   7    0.35    2.80
  -1  19   7   -0.64    2.45
   1  19  -6    2.87    1.81
  -1  19   6    4.01    2.17
   1 -19  -6    4.14    3.37
   1  19  -6    4.71    2.59
   1  19  -5    3.10    2.39
   1 -19  -5    5.47    3.66
  -1  19   5    2.22    1.96
   1  19  -5    0.10    1.92
   1 -19  -4   52.93    7.30
   1  19  -4   47.03    4.95
   1  19  -4   43.69    4.71
  -1 -19   4   46.56    5.96
  -1  19   4   47.36    4.78
   1 -19  -3    2.34    2.91
  -1 -19   3    4.04    2.91
  -1  19   3    1.85    2.05
  -1 -19   2    2.84    2.57
   1 -19  -2    3.81    3.04
  -1 -19   1  101.15    8.15
   1 -19  -1  109.39    9.70
   1 -19   0   13.11    4.05
  -1 -19   0    8.14    2.92
  -1 -19  -1    1.10    2.50
   1 -19   1   -0.26    2.89
  -1 -19  -2    4.09    2.49
   1 -19   2    6.98    3.41
  -1 -19  -3   11.01    2.77
  -1  19  -3   12.92    2.76
   1 -19   3    5.64    3.33
  -1 -19  -3   14.18    3.65
  -1  19  -3   11.26    2.74
  -1  19  -4    1.90    2.15
  -1 -19  -4   -0.69    1.81
  -1 -19  -4    0.89    2.38
  -1  19  -4   -0.11    1.86
   1 -19   4    0.25    2.99
   1 -19   5   -1.87    3.64
   1  19   5   -0.88    2.13
  -1 -19  -5   -3.16    3.12
  -1 -19  -5    2.19    1.99
  -1  19  -5   -4.86    2.71
  -1  19  -5    0.71    2.25
   1 -19   6   18.92    5.42
  -1  19  -6   17.68    3.42
  -1 -19  -6   18.64    3.39
   1  19   6   16.05    2.87
  -1 -19  -6   15.18    5.13
  -1  19  -6   17.32    3.19
  -1  19  -7    0.42    2.06
   1 -19   7   -5.63    4.44
  -1 -19  -7    0.40    2.94
  -1  19  -7    1.84    2.21
  -1 -19  -7    0.02    2.24
   1  19   7   -0.60    2.03
  -1 -19  -8    1.35    2.07
   1 -19   8    0.33    3.39
  -1  19  -8    1.18    2.74
  -1  19  -8    4.05    2.45
  -1 -19  -8   -2.88    3.35
   1  19   8    1.10    2.09
  -1  19  -8    1.94    2.20
  -1  19  -9   26.06    4.20
  -1 -19  -9   26.59    4.12
   1  19   9   20.97    3.52
  -1  19  -9   23.21    4.20
  -1 -19 -10   29.17    4.20
  -1  19 -10   24.12    4.19
   1  19  10   25.93    3.78
  -1  19 -10   24.39    3.82
  -1  19 -11    2.25    2.38
  -1  19 -11    1.52    2.24
  -1 -19 -11    1.03    2.36
   1  19  11   -0.13    2.01
   1  19  12    2.11    1.97
  -1  19 -12    3.87    2.26
  -1 -19 -12    2.11    2.27
  -1  19 -12    6.24    2.81
  -1  19 -13    0.01    1.84
  -1 -19 -13    1.07    1.86
   1  19  13    1.29    1.91
  -1  19 -14   12.31    2.61
  -1 -19 -14   10.88    2.57
  -1 -19 -15   11.47    2.28
  -1  19 -15   12.51    2.35
  -1  19 -16    0.93    1.24
   1  20 -15    6.73    1.82
   1  20 -15    6.70    1.49
  -1  20  15    4.04    1.64
  -1  20  14    3.46    1.96
   1  20 -14    5.05    2.01
   1  20 -14    2.80    1.51
  -1  20  13    1.40    1.97
   1  20 -13    3.84    1.87
  -1  20  12    1.19    2.13
   1  20 -12   -0.51    1.59
   1  20 -11   15.42    3.12
  -1  20  11   14.25    3.18
   1  20 -10   -1.11    1.85
  -1  20  10    0.30    2.30
  -1  20   9  188.83    9.95
   1  20  -9  188.57    9.73
   1  20  -8    2.63    1.95
  -1  20   8    3.45    2.43
  -1  20   7   36.44    4.63
  -1 -20   7   26.41    6.02
   1 -20  -7   35.96    6.80
   1  20  -7   30.45    4.34
   1  20  -7   30.34    4.38
  -1  20   6    3.58    2.21
   1  20  -6    1.26    2.02
   1  20  -6    1.38    1.83
   1 -20  -6    4.59    3.78
   1  20  -5   63.42    5.67
   1  20  -5   58.52    5.42
   1 -20  -5   66.25    8.34
  -1  20   5   64.37    5.65
   1  20  -4   11.58    2.94
   1  20  -4   11.18    2.90
  -1  20   4    5.58    2.21
   1 -20  -4    8.60    4.15
  -1  20   4    5.84    2.30
   1  20  -3   -0.35    1.71
  -1  20   3    0.52    1.87
   1 -20  -3    3.74    3.43
  -1  20   3    2.34    1.77
  -1 -20   3    0.82    2.34
   1  20  -3    0.03    1.81
   1  20  -3    0.76    1.77
  -1 -20   2   -0.41    2.09
  -1 -20   2    0.06    2.27
  -1  20   2    2.08    1.96
  -1  20   2    5.12    2.49
   1 -20  -2    0.41    2.67
   1  20  -2    3.30    1.99
  -1 -20   1   99.74    6.78
  -1  20   1  109.26    6.73
   1 -20  -1  117.82   10.44
  -1 -20   1  110.01    8.85
  -1 -20   0    6.03    2.32
  -1 -20   0    5.28    2.32
  -1  20   0    7.48    2.53
  -1  20   0    8.36    2.66
   1 -20   0    4.53    3.22
  -1 -20  -1    4.93    2.00
   1 -20   1    6.21    3.62
  -1  20  -1    6.45    2.24
  -1 -20  -1    3.90    2.49
  -1  20  -1    3.24    1.81
  -1 -20  -2    9.32    2.56
  -1 -20  -2   10.41    3.62
  -1  20  -2   11.46    2.63
   1 -20   2   11.88    4.28
  -1  20  -2    8.56    2.63
  -1 -20  -3   82.11    6.16
  -1 -20  -3   76.36    7.98
  -1  20  -3   75.41    5.84
  -1  20  -3   73.58    5.85
   1 -20   3   85.82    9.29
   1  20   3   80.78    5.78
  -1  20  -4   49.53    5.01
   1  20   4   50.45    4.73
  -1 -20  -4   51.47    5.10
  -1 -20  -4   53.70    6.83
   1 -20   4   51.33    7.63
  -1  20  -4   52.49    5.13
  -1  20  -5    5.01    2.58
  -1  20  -5   -1.07    2.41
  -1 -20  -5    0.29    1.96
   1 -20   5    3.97    3.48
  -1 -20  -5    3.75    3.15
   1  20   5    2.72    2.16
  -1  20  -6    0.99    2.08
  -1 -20  -6    2.13    3.22
   1 -20   6   -2.83    4.18
  -1 -20  -6   -1.48    2.37
  -1  20  -6    0.76    2.03
   1  20   6   -0.24    2.04
  -1  20  -7   80.59    6.42
  -1 -20  -7   80.97    6.58
  -1  20  -7   81.68    6.53
   1  20   7   74.82    5.91
   1 -20   7   64.78    8.77
  -1 -20  -7   70.07    9.52
  -1  20  -8    2.55    2.37
  -1 -20  -8   -0.40    2.02
  -1  20  -8   -4.05    3.03
  -1  20  -8    1.90    2.32
  -1 -20  -8   -4.92    3.76
   1  20   8   -1.36    2.05
  -1  20  -9    5.38    2.80
   1  20   9   -2.19    2.20
  -1 -20  -9    2.50    2.43
  -1  20  -9    3.35    2.74
  -1 -20 -10    2.14    2.20
  -1  20 -10   -0.35    2.42
  -1  20 -10   -1.29    2.59
   1  20  10   -2.04    2.33
   1  20  11   62.26    5.21
  -1  20 -11   69.28    6.16
  -1 -20 -11   68.04    5.90
  -1  20 -11   74.53    5.90
  -1  20 -12    2.73    2.46
  -1  20 -12    2.32    2.10
  -1 -20 -12    0.75    1.91
   1  20  12   -0.07    1.80
  -1  20 -13    1.03    1.92
  -1 -20 -13    1.59    1.75
   1  20  13   -1.79    1.90
  -1  20 -14    1.16    1.76
  -1 -20 -14   -0.12    1.76
  -1  20 -15   15.56    2.37
  -1 -20 -15   15.26    2.40
   1  21 -15    4.95    1.60
  -1  21  15    2.15    1.49
   1  21 -14    2.14    1.33
   1  21 -14    3.82    1.84
  -1  21  14    0.86    1.63
  -1  21  13   27.75    3.73
   1  21 -13   23.51    3.06
  -1  21  12    0.89    2.02
   1  21 -12    2.77    1.77
  -1  21  11    2.00    2.17
   1  21 -11   -1.51    1.87
   1  21 -10    6.58    2.42
  -1  21  10   10.42    2.97
   1  21  -9   -0.15    1.90
  -1  21   9    1.78    2.40
   1  21  -8   44.73    5.06
  -1  21   8   45.64    5.19
   1  21  -7   38.32    4.75
   1  21  -7   45.43    5.03
   1 -21  -7   46.61    7.75
  -1  21   7   42.24    4.96
   1 -21  -7   39.13    8.03
   1  21  -6   10.10    2.98
   1 -21  -6    8.88    4.66
   1  21  -6    1.88    1.79
  -1  21   6    9.35    2.83
   1  21  -5    2.23    2.00
   1  21  -5   -0.73    1.87
   1 -21  -5    2.29    3.46
  -1  21   5    3.36    2.11
   1 -21  -4   97.86   10.06
   1  21  -4   90.30    6.89
  -1  21   4   89.51    6.66
   1  21  -4   87.39    6.54
  -1  21   4   79.80    5.67
   1  21  -3   30.32    3.75
   1 -21  -3   35.99    6.47
  -1  21   3   34.00    4.34
   1  21  -3   30.34    4.21
  -1  21   3   29.21    3.72
   1  21  -3   27.64    3.78
   1  21  -2   30.95    4.00
  -1 -21   2   37.98    5.66
  -1  21   2   39.32    4.61
   1 -21  -2   40.55    6.49
   1  21  -2   34.28    4.12
  -1 -21   2   30.47    3.98
  -1  21   2   36.05    4.07
  -1  21   1   39.03    4.51
  -1 -21   1   33.42    5.21
   1 -21  -1   38.66    5.90
  -1  21   1   34.20    4.19
  -1 -21   1   32.64    4.36
   1  21  -1   36.90    4.12
  -1 -21   0    3.27    1.93
   1  21   0    3.46    2.10
  -1  21   0    3.02    2.14
  -1 -21   0    2.45    2.21
  -1  21   0    6.06    2.53
   1 -21   0    2.22    2.99
  -1  21  -1    5.40    2.33
   1 -21   1    2.02    3.20
  -1 -21  -1    0.76    2.33
  -1 -21  -1    7.20    3.03
  -1  21  -1    4.56    2.13
   1  21   1    3.15    1.99
  -1  21  -2    1.12    1.83
  -1 -21  -2    0.35    1.99
   1  21   2   -0.69    1.98
  -1 -21  -2   -0.97    2.32
  -1  21  -2    0.89    1.98
   1 -21   2    1.28    3.26
   1  21   3    0.82    1.85
  -1 -21  -3    0.42    1.88
  -1  21  -3   -0.68    2.12
   1 -21   3    3.72    3.47
  -1 -21  -3   -2.85    2.36
  -1  21  -3   -1.30    1.74
  -1  21  -4    5.94    2.68
   1 -21   4    8.76    4.41
  -1  21  -4   13.68    3.53
  -1 -21  -4    9.09    2.66
  -1 -21  -4    9.36    3.51
   1  21   4    7.02    2.65
  -1  21  -5   26.22    3.89
  -1 -21  -5   24.47    3.93
  -1 -21  -5   22.21    4.89
   1 -21   5   18.95    5.87
  -1  21  -5   17.33    3.39
   1  21   5   23.29    3.47
  -1  21  -6  147.66    8.60
  -1 -21  -6  148.99    8.73
  -1  21  -6  140.48    8.49
   1  21   6  137.80    7.88
  -1 -21  -6  132.36   12.72
   1 -21   6  139.13   12.91
  -1 -21  -7   -1.11    2.49
  -1  21  -7    2.11    2.66
   1 -21   7   -3.91    3.91
  -1 -21  -7   -2.28    3.50
   1  21   7   -1.16    2.18
  -1  21  -7   -0.85    2.32
  -1  21  -8   -1.07    2.57
  -1  21  -8    5.10    2.72
  -1  21  -8    5.53    2.62
   1  21   8    4.00    2.31
  -1 -21  -8    5.32    2.64
  -1  21  -9    3.99    2.65
  -1  21  -9    1.00    2.52
  -1 -21  -9    2.16    2.29
   1  21   9    1.46    2.02
   1  21  10   10.35    2.72
  -1  21 -10   11.21    3.23
  -1 -21 -10   11.45    3.11
  -1  21 -10    8.04    2.82
  -1 -21 -11    2.72    2.44
  -1  21 -11    2.25    2.18
   1  21  11    1.41    1.88
  -1  21 -11    1.42    2.49
  -1  21 -12    5.57    2.31
   1  21  12    2.71    1.96
  -1  21 -12    4.98    2.44
  -1 -21 -12    5.18    2.32
  -1 -21 -13    8.01    2.46
  -1  21 -13    2.97    1.92
  -1 -21 -14   13.54    2.55
  -1  21 -14   17.02    2.59
  -1  21 -15    3.35    1.44
  -1 -21 -15    3.95    1.52
  -1  22  15   -0.50    1.25
   1  22 -14   16.07    2.40
   1  22 -14   12.50    1.86
  -1  22  14   15.30    2.51
  -1  22  13    0.72    1.84
   1  22 -13    0.25    1.30
  -1  22  12    1.49    2.02
   1  22 -12   -0.07    1.74
   1  22 -12   -0.24    1.40
  -1  22  11    6.04    2.53
   1  22 -11   -0.42    2.42
   1  22 -11    3.81    2.02
   1  22 -10    9.90    2.64
  -1  22  10    7.72    2.82
  -1  22   9   30.61    4.40
   1  22  -9   28.19    3.97
   1  22  -8    6.73    2.20
  -1  22   8   10.94    3.34
  -1  22   7    8.70    2.96
   1  22  -7    5.79    2.28
   1  22  -7    6.59    2.68
  -1  22   6   36.07    4.80
   1 -22  -6   41.47    6.88
   1  22  -6   40.42    4.79
   1  22  -6   36.83    4.78
   1  22  -5   -0.43    2.00
   1 -22  -5   -2.40    3.49
   1  22  -5   -1.32    2.25
  -1  22   5    0.94    2.23
   1  22  -4   15.55    3.24
   1  22  -4   17.45    3.38
  -1  22   4   17.31    3.00
   1 -22  -4   17.74    5.25
  -1  22   4   16.94    3.67
  -1  22   3   52.34    4.94
   1 -22  -3   69.78    8.97
   1  22  -3   57.97    5.18
   1  22  -3   59.87    5.31
  -1  22   3   62.40    5.70
   1  22  -3   53.64    5.39
   1  22  -2   16.95    3.20
  -1  22   2   21.68    3.62
   1  22  -2   17.45    3.10
  -1 -22   2   13.74    3.05
   1 -22  -2   23.70    5.39
  -1  22   2   19.15    3.57
   1  22  -2   22.80    3.45
   1 -22  -1    2.69    3.00
  -1  22   1    1.29    2.04
  -1 -22   1   -1.96    2.45
   1  22  -1   -0.03    1.90
  -1  22   1    1.69    1.82
  -1 -22   0  162.88    8.94
  -1  22   0  153.79    8.10
  -1  22   0  161.94    8.62
   1  22   0  160.78    8.14
   1 -22   0  174.20   13.17
  -1 -22   0  160.49   11.10
  -1 -22  -1   -1.30    2.51
  -1 -22  -1    1.80    2.23
   1 -22   1   -0.70    3.44
  -1  22  -1    2.35    2.20
   1  22   1   -0.25    1.88
  -1  22  -1    1.41    2.00
  -1  22  -2  181.46    9.02
   1  22   2  173.47    8.61
  -1 -22  -2  184.41    9.33
  -1  22  -2  183.05    9.05
  -1 -22  -2  189.77   12.35
   1 -22   2  194.49   14.16
  -1  22  -3    2.37    2.63
  -1 -22  -3   -0.94    2.43
  -1  22  -3    1.09    2.34
   1 -22   3    4.39    3.79
  -1 -22  -3    0.62    1.95
   1  22   3    1.57    1.96
  -1 -22  -4  190.25    9.65
  -1  22  -4  193.48    9.60
   1  22   4  181.10    8.97
  -1 -22  -4  196.53   13.24
   1 -22   4  182.99   14.20
  -1  22  -4  189.15    9.42
   1  22   5    2.22    2.24
  -1 -22  -5    0.59    2.21
   1 -22   5    3.66    3.62
  -1  22  -5   -0.36    2.53
  -1 -22  -5    3.39    3.12
  -1  22  -5    3.54    2.63
  -1  22  -6   59.92    5.75
  -1 -22  -6   58.58    5.65
  -1  22  -6   61.14    5.85
   1  22   6   61.92    5.52
  -1 -22  -6   60.16    9.18
   1 -22   6   53.92    8.77
  -1  22  -7   56.41    5.60
  -1 -22  -7   62.90    6.04
  -1  22  -7   62.72    5.94
   1  22   7   53.80    5.28
  -1  22  -8   10.48    2.97
  -1 -22  -8   15.83    3.53
  -1  22  -8   15.01    3.43
   1  22   8   12.94    3.06
  -1  22  -8   14.38    3.26
  -1  22  -9    6.41    2.82
  -1 -22  -9    3.05    2.51
   1  22   9    9.33    2.70
  -1  22  -9    6.85    2.92
  -1  22 -10    0.19    2.42
  -1 -22 -10    4.93    2.48
  -1  22 -10    6.34    3.01
   1  22  10    1.57    2.03
  -1 -22 -11    0.09    2.09
  -1  22 -11    1.22    1.94
   1  22  11    2.81    2.17
  -1  22 -11    0.30    2.28
   1  22  12    0.53    1.68
  -1  22 -12    7.72    2.34
  -1  22 -12    4.48    2.31
  -1 -22 -12    4.42    2.14
  -1 -22 -13    3.74    1.95
  -1  22 -13   -0.01    1.59
  -1 -22 -14   11.46    2.17
  -1  22 -14   11.51    2.14
  -1  22 -15    0.83    1.15
   1  23 -14    0.91    1.40
  -1  23  14    1.39    1.45
  -1  23  13   -0.66    1.72
   1  23 -13    0.05    1.20
   1  23 -12    0.38    1.61
   1  23 -12   -1.23    1.47
  -1  23  12   -1.53    2.10
   1  23 -11   -2.65    2.25
  -1  23  11   -0.36    2.03
   1  23 -11   -0.02    1.58
   1  23 -10    2.88    1.72
  -1  23  10    0.14    2.11
   1  23  -9    0.72    1.72
  -1  23   9    0.45    2.17
  -1  23   8   86.43    6.96
   1  23  -8   83.17    6.50
   1  23  -7   37.87    4.95
   1  23  -7   41.70    4.90
  -1  23   7   39.92    4.75
   1  23  -6   10.36    2.81
   1  23  -6    8.69    2.86
  -1  23   6    6.57    2.72
   1  23  -5   62.40    5.85
  -1  23   5   64.29    6.05
   1 -23  -5   67.15    9.01
   1  23  -5   67.84    6.19
   1  23  -4  106.89    7.43
  -1  23   4   96.90    6.52
   1 -23  -4   98.44   10.59
  -1  23   4  101.28    7.32
   1  23  -4  105.31    7.19
  -1  23   3   31.64    4.12
  -1  23   3   33.08    4.42
   1  23  -3   30.03    4.39
   1  23  -3   32.35    4.42
   1 -23  -3   35.62    6.56
   1  23  -2    9.86    3.00
   1  23  -2    5.76    2.23
   1 -23  -2   11.57    4.30
   1  23  -2    7.15    2.64
  -1  23   2    7.95    2.74
  -1  23   2    6.67    2.54
  -1 -23   1    9.07    2.49
   1 -23  -1   14.39    5.10
   1  23  -1   12.81    2.86
  -1  23   1   13.96    3.02
  -1  23   1   14.07    3.18
  -1 -23   0  134.23    8.39
   1 -23   0  145.37   12.46
  -1  23   0  137.80    8.18
  -1  23   0  138.95    7.97
   1  23   0  142.31    7.98
  -1  23  -1    8.10    2.81
  -1 -23  -1    8.74    2.68
   1 -23   1    7.96    3.96
   1  23   1    5.66    2.14
  -1  23  -1   10.21    2.89
  -1  23  -2   35.76    4.51
   1 -23   2   40.70    7.29
   1  23   2   35.46    4.18
  -1  23  -2   41.71    4.88
  -1 -23  -2   34.41    4.24
  -1 -23  -3   69.55    8.07
  -1  23  -3   70.09    6.15
  -1  23  -3   72.09    6.20
  -1 -23  -3   66.19    5.88
   1  23   3   68.14    5.71
   1 -23   3   69.17    9.12
  -1 -23  -4   -2.68    2.67
  -1  23  -4   -0.71    2.26
   1 -23   4    1.24    3.55
  -1  23  -4    0.14    2.65
   1  23   4    1.03    2.07
  -1 -23  -4    0.76    2.92
  -1  23  -4    0.64    2.29
  -1  23  -5   36.19    4.60
  -1 -23  -5   34.80    4.55
   1 -23   5   34.99    6.97
  -1 -23  -5   32.09    6.65
  -1  23  -5   33.56    4.58
   1  23   5   32.37    4.10
  -1  23  -6   91.06    7.26
  -1 -23  -6   94.61    7.17
  -1  23  -6   93.75    7.22
   1  23   6   87.89    6.59
  -1  23  -7    4.23    2.40
   1  23   7    6.29    2.64
  -1  23  -7    6.76    2.80
  -1 -23  -7    3.44    2.28
   1  23   8   11.73    3.04
  -1  23  -8    9.72    3.06
  -1 -23  -8    9.98    2.86
  -1  23  -8   12.09    3.20
  -1  23  -8    6.42    2.73
  -1 -23  -9    0.32    2.23
   1  23   9    0.35    1.94
  -1  23  -9   -1.13    2.27
  -1  23  -9    0.63    2.55
  -1  23 -10    0.82    2.35
  -1  23 -10    4.28    2.34
  -1 -23 -10    4.65    2.37
   1  23  10    1.00    1.89
  -1  23 -10   -1.65    2.53
  -1 -23 -11    2.08    2.07
  -1  23 -11    4.56    2.11
   1  23  11    0.21    1.85
  -1  23 -11    5.52    2.66
  -1  23 -12    0.22    1.77
   1  23  12    1.68    1.62
  -1  23 -12    3.76    2.34
  -1 -23 -12    2.30    1.98
  -1  23 -13    0.97    1.52
  -1 -23 -13   -0.89    1.58
  -1 -23 -14    0.79    1.36
  -1  23 -14    4.38    1.58
  -1  24  14    1.98    1.44
   1  24 -14    2.04    1.34
   1  24 -13   10.07    1.70
   1  24 -13   13.74    2.36
  -1  24  13    9.62    2.19
   1  24 -12    6.21    1.98
  -1  24  12    3.71    2.12
   1  24 -12    1.72    1.42
  -1  24  11   -0.72    1.86
   1  24 -11   -1.81    2.14
   1  24 -11    0.58    1.43
   1  24 -10   -1.07    1.63
  -1  24  10   -0.01    2.11
   1  24  -9   -1.29    1.83
  -1  24   9    0.87    2.24
   1  24  -8    0.71    1.86
  -1  24   8    0.34    2.19
  -1  24   7    0.36    2.30
   1  24  -7   -0.88    1.88
   1  24  -7   -2.40    2.77
   1  24  -6   26.32    4.13
   1  24  -6   30.61    4.18
  -1  24   6   35.25    4.76
   1  24  -5   25.33    4.17
  -1  24   5   27.53    4.38
   1  24  -5   22.31    3.73
   1  24  -4    2.65    1.83
   1  24  -4   -1.30    2.21
  -1  24   4    2.56    2.38
  -1  24   4    3.29    2.63
   1 -24  -4    3.19    3.36
   1  24  -3    8.90    2.72
   1  24  -3    9.91    2.99
  -1  24   3   10.32    2.95
  -1  24   3    9.46    3.10
   1 -24  -3   13.18    5.12
   1  24  -2   42.19    4.68
  -1  24   2   43.61    4.60
   1  24  -2   45.67    5.00
  -1  24   2   39.75    4.82
   1  24  -2   40.53    4.94
   1 -24  -2   49.35    7.85
  -1  24   1  135.53    7.83
  -1 -24   1  118.29    7.99
   1 -24  -1  142.06   12.55
   1  24  -1  139.29    7.99
  -1  24   1  142.41    8.40
  -1  24   0    0.73    2.00
   1 -24   0   -1.72    3.65
  -1  24   0   -1.20    2.31
   1  24   0   -0.21    2.02
  -1 -24   0   -2.26    2.86
   1  24   1    0.89    2.02
  -1 -24  -1   -0.92    2.48
   1 -24   1    1.79    3.18
  -1  24  -1    3.60    2.58
  -1  24  -1    0.90    2.07
   1 -24   2   76.73    9.57
  -1 -24  -2   80.70    6.72
  -1  24  -2   74.99    6.38
   1  24   2   70.92    5.77
  -1  24  -2   74.36    6.22
   1 -24   3  117.17   11.85
  -1 -24  -3  110.87    7.71
  -1  24  -3  116.96    7.87
   1  24   3  109.06    7.11
  -1  24  -3  118.09    7.72
   1 -24   4  115.19   11.83
  -1  24  -4   82.65    6.73
  -1 -24  -4  109.92    7.64
  -1  24  -4  103.43    7.48
   1  24   4   97.81    6.76
  -1  24  -5    1.18    2.41
  -1 -24  -5   -1.24    2.39
   1  24   5   -0.32    2.08
  -1  24  -5   -0.83    2.65
  -1  24  -6   28.38    4.38
   1  24   6   25.50    3.91
  -1 -24  -6   29.23    4.39
  -1  24  -6   25.17    3.97
  -1 -24  -7   30.86    4.39
  -1  24  -7   32.84    4.67
  -1  24  -7   25.03    4.23
  -1  24  -7   20.90    3.97
   1  24   7   29.32    4.04
  -1 -24  -8    4.10    2.45
  -1  24  -8    1.37    2.33
  -1  24  -8   -0.97    2.83
  -1  24  -8    2.16    2.36
   1  24   8    2.27    2.25
  -1  24  -9   24.00    4.05
  -1  24  -9   24.99    3.88
  -1 -24  -9   28.20    4.09
   1  24   9   31.58    3.87
  -1 -24 -10    3.50    2.31
   1  24  10    3.86    2.06
  -1  24 -10    2.84    2.00
  -1  24 -10    4.95    2.57
  -1  24 -10    0.17    2.24
  -1  24 -11   58.82    4.73
  -1 -24 -11   55.12    4.88
  -1  24 -11   54.74    5.05
   1  24  11   50.36    4.23
  -1 -24 -12    1.89    1.94
  -1  24 -12    4.15    1.87
  -1  24 -13    2.35    1.57
  -1 -24 -13    4.66    1.77
  -1  24 -14    2.00    1.22
   1  25 -13    8.70    1.88
  -1  25  13    6.02    1.81
   1  25 -12    8.23    2.03
  -1  25  12    8.59    2.34
   1  25 -12    7.19    1.73
   1  25 -11    4.31    1.71
   1  25 -11    3.92    2.22
  -1  25  11    5.59    2.13
   1  25 -10    0.12    1.44
  -1  25  10   -3.58    2.28
   1  25  -9   11.24    2.68
  -1  25   9   11.92    2.98
   1  25  -8    0.92    1.68
  -1  25   8    4.50    2.59
   1  25  -7   30.40    4.04
  -1  25   7   29.23    4.36
   1  25  -7   18.17    3.13
   1  25  -6   55.49    5.82
  -1  25   6   60.00    5.98
   1  25  -6   58.43    5.72
   1  25  -5   64.12    5.81
   1  25  -5   55.72    5.82
  -1  25   5   67.07    6.17
  -1  25   4   19.58    3.45
  -1  25   4   25.58    4.13
   1  25  -4   22.28    3.81
   1  25  -4   24.83    4.02
   1  25  -3    8.27    2.89
   1  25  -3    5.32    2.39
  -1  25   3    7.62    2.74
  -1  25   3    6.48    2.67
   1  25  -2    1.91    2.13
  -1  25   2    2.53    2.17
   1  25  -2    0.98    2.15
   1  25  -2    0.60    1.94
  -1  25   2    0.91    2.27
   1  25  -1   56.73    5.27
   1 -25  -1   55.51    8.23
  -1  25   1   54.15    5.21
  -1 -25   1   42.53    4.99
  -1  25   1   55.53    5.65
   1  25  -1   56.45    5.70
  -1 -25   0   37.08    4.58
  -1  25   0   52.65    5.41
   1  25   0   46.80    4.90
  -1  25   0   49.09    5.24
   1 -25   0   51.27    7.88
  -1  25  -1   84.25    6.58
  -1 -25  -1   73.88    6.50
   1  25   1   79.33    6.16
  -1  25  -1   86.24    6.78
   1 -25   1   81.73    9.83
  -1  25  -2   11.14    3.06
  -1 -25  -2    4.49    2.64
  -1  25  -2    7.57    2.76
   1  25   2    6.05    2.35
  -1  25  -3   55.96    5.62
  -1 -25  -3   57.79    5.82
  -1  25  -3   57.98    5.80
   1  25   3   55.96    5.38
  -1  25  -4   -3.53    2.82
  -1 -25  -4   -1.43    2.62
  -1  25  -4    3.43    2.58
   1  25   4   -0.38    1.97
  -1  25  -5    2.24    2.55
  -1 -25  -5   -3.04    2.75
  -1  25  -5    2.48    2.53
   1  25   5    1.03    2.00
  -1  25  -6   54.04    5.72
  -1  25  -6   62.49    6.09
  -1 -25  -6   61.34    5.79
   1  25   6   56.29    5.32
  -1  25  -7    5.19    2.65
  -1 -25  -7    2.34    2.29
  -1  25  -7    0.38    2.44
  -1  25  -7    4.75    2.67
   1  25   7    2.97    2.53
  -1  25  -8   55.18    5.66
  -1  25  -8   56.76    5.51
  -1  25  -8   59.72    5.55
  -1 -25  -8   58.46    5.55
   1  25   8   55.22    4.98
  -1  25  -9   -1.15    2.20
  -1  25  -9    0.74    2.34
  -1 -25  -9   -0.82    2.04
  -1  25  -9    4.36    2.18
   1  25   9    1.56    2.00
  -1 -25 -10   -0.32    1.93
   1  25  10   -1.64    1.90
  -1  25 -10    0.87    1.82
  -1  25 -10   -0.67    2.16
   1  25  11   -0.90    1.63
  -1 -25 -11    0.98    1.88
  -1  25 -11   -0.61    1.68
  -1  25 -11    4.73    2.33
  -1 -25 -12   -0.20    1.52
  -1  25 -12    1.85    1.53
  -1  25 -13    2.50    1.39
  -1 -25 -13   -1.50    1.43
   1  26 -13    9.36    1.74
  -1  26  13    5.12    1.62
  -1  26  12   -2.27    1.76
   1  26 -12    1.87    1.74
   1  26 -12   -0.64    1.11
   1  26 -11    1.07    1.36
   1  26 -11    1.52    1.79
  -1  26  11    2.22    1.94
   1  26 -10   17.35    2.73
   1  26 -10   13.21    2.62
  -1  26  10   20.70    3.26
   1  26  -9    4.02    1.79
  -1  26   9    6.87    2.60
   1  26  -8   -1.12    1.72
  -1  26   8   -0.40    2.32
   1  26  -7   33.78    4.03
  -1  26   7   31.74    4.53
   1  26  -7   36.22    4.35
   1  26  -6   23.02    3.75
   1  26  -6   21.83    3.81
  -1  26   6   24.43    4.13
   1  26  -5   45.43    5.20
  -1  26   5   46.55    5.19
   1  26  -5   47.69    5.11
   1  26  -4   -2.10    2.36
   1  26  -4   -1.75    2.13
  -1  26   4    1.73    2.44
  -1  26   4    0.16    1.79
   1  26  -3    5.72    2.55
   1  26  -3    4.04    2.20
  -1  26   3    6.13    2.31
  -1  26   3    3.93    2.55
  -1  26   2    2.85    2.39
   1  26  -2    2.70    1.95
   1  26  -2    2.04    2.21
  -1  26   2    2.17    2.09
   1  26  -2    1.99    2.29
  -1  26   1   -1.07    2.20
  -1  26   1   -0.14    2.39
   1  26  -1   -0.52    2.01
   1  26  -1    0.04    1.91
   1  26   0    0.95    1.94
  -1  26   0   -0.70    2.25
  -1 -26   0   -1.67    2.71
  -1  26   0    2.51    2.36
  -1  26  -1   21.38    3.79
  -1  26  -1   23.10    3.91
  -1 -26  -1   17.47    3.55
   1  26   1   22.28    3.61
  -1  26  -2   31.91    4.44
  -1 -26  -2   28.19    4.50
  -1  26  -2   33.41    4.46
   1  26   2   28.91    3.99
  -1  26  -3   50.11    5.39
  -1 -26  -3   48.94    5.52
  -1  26  -3   42.09    5.00
  -1  26  -3   52.03    5.55
   1  26   3   52.39    5.14
  -1  26  -4   21.76    4.05
  -1 -26  -4   26.44    4.27
   1  26   4   24.67    3.89
  -1  26  -4   26.18    4.24
  -1  26  -5   33.47    4.57
  -1  26  -5   29.11    4.53
   1  26   5   31.09    4.06
  -1 -26  -5   26.60    4.01
  -1  26  -6   11.63    2.97
  -1 -26  -6    9.92    2.90
  -1  26  -6   12.87    3.30
   1  26   6   10.81    2.87
  -1  26  -7   29.53    4.45
  -1  26  -7   25.65    4.18
  -1 -26  -7   23.72    3.74
  -1  26  -7   29.46    4.20
   1  26   7   28.04    3.75
  -1  26  -8    9.80    3.09
   1  26   8    8.75    2.50
  -1 -26  -8    7.93    2.63
  -1  26  -8    5.76    2.84
  -1  26  -8    6.12    2.59
  -1  26  -9   -2.29    2.37
   1  26   9   -3.59    2.14
  -1  26  -9    1.64    1.82
  -1 -26  -9   -0.41    1.92
  -1  26  -9    0.50    2.24
  -1 -26 -10    0.09    1.73
  -1  26 -10   -0.52    1.57
  -1  26 -10    2.73    2.26
   1  26  10   -1.27    1.74
  -1 -26 -11   18.28    2.91
  -1  26 -11   15.58    2.85
  -1  26 -11   18.61    2.64
  -1  26 -12    6.32    1.62
  -1 -26 -12    4.74    1.71
   1  27 -12   25.60    2.62
  -1  27  12   23.12    2.65
   1  27 -11    4.76    1.89
  -1  27  11    3.19    1.79
   1  27 -11    1.87    1.28
   1  27 -10    0.15    1.26
   1  27 -10   -2.03    2.19
  -1  27  10    3.80    2.01
  -1  27   9    0.36    1.97
   1  27  -9    0.21    1.47
  -1  27   8    6.45    2.56
   1  27  -8    1.00    1.47
   1  27  -7    4.83    1.93
   1  27  -7    6.19    2.34
  -1  27   7    7.30    2.76
  -1  27   6   25.75    4.02
   1  27  -6   30.26    4.06
   1  27  -5    5.77    2.52
   1  27  -5    9.12    2.75
  -1  27   5    7.37    2.78
  -1  27   4   45.08    5.20
   1  27  -4   40.50    4.76
   1  27  -4   41.53    4.83
   1  27  -3   50.70    5.12
  -1  27   3   49.42    5.27
   1  27  -3   48.58    5.13
  -1  27   3   52.40    5.03
  -1  27   2   30.75    4.45
  -1  27   2   33.13    4.33
   1  27  -2   29.11    3.91
   1  27  -2   25.61    4.11
  -1  27   1    8.68    2.91
   1  27  -1    9.49    2.84
  -1  27   1    8.97    2.70
   1  27  -1    9.35    2.76
   1  27   0    9.45    2.87
  -1  27   0    9.55    3.04
  -1 -27   0    3.13    2.22
   1  27   0    8.07    2.72
  -1  27   0    6.11    2.62
  -1 -27  -1   -1.55    2.98
  -1  27  -1    1.03    2.22
   1  27   1    1.73    2.17
  -1  27  -1    2.43    2.50
  -1  27  -2    6.50    2.62
   1  27   2    2.05    2.07
  -1 -27  -2    3.66    2.20
  -1  27  -2    4.94    2.73
  -1  27  -3    1.09    2.37
  -1  27  -3   -0.89    2.52
  -1 -27  -3    2.42    2.26
   1  27   3    0.40    1.99
  -1  27  -4   36.72    4.78
  -1 -27  -4   37.42    4.78
  -1  27  -4   33.90    4.62
   1  27   4   36.43    4.39
  -1  27  -5    0.74    2.25
   1  27   5    3.16    2.27
  -1  27  -5    1.01    2.43
  -1 -27  -5   -1.54    2.21
  -1  27  -6    5.70    2.67
  -1 -27  -6    3.13    2.24
  -1  27  -6    4.05    2.66
   1  27   6    2.46    1.97
  -1  27  -6    5.81    2.86
  -1  27  -7    0.58    2.40
  -1 -27  -7   -2.16    2.33
  -1  27  -7    1.73    2.27
   1  27   7    1.02    1.89
  -1  27  -7   -1.63    2.50
   1  27   8   29.36    3.52
  -1  27  -8   30.58    4.14
  -1  27  -8   28.54    4.06
  -1 -27  -8   31.34    3.97
  -1  27  -9    0.11    1.93
   1  27   9    2.06    1.72
  -1  27  -9    5.62    1.96
  -1 -27  -9    0.32    1.89
  -1  27  -9    5.63    2.65
  -1 -27 -10    5.20    1.90
  -1  27 -10   12.16    2.15
  -1  27 -10   10.01    2.57
  -1  27 -11   -0.14    1.31
  -1  27 -11    3.17    2.01
  -1 -27 -11    0.70    1.46
  -1 -27 -12    2.49    1.48
  -1  28  12    2.06    1.40
  -1  28  11    1.94    1.66
   1  28 -11    1.64    1.64
   1  28 -10    1.87    1.18
   1  28 -10    0.09    1.83
  -1  28  10    0.16    1.65
   1  28  -9    3.21    1.60
  -1  28   9   -1.40    1.92
   1  28  -8    6.33    1.98
  -1  28   8    9.64    2.62
  -1  28   7    9.34    2.72
   1  28  -7    7.16    2.24
   1  28  -7    8.26    2.44
   1  28  -6   31.20    3.92
   1  28  -6   30.87    3.82
  -1  28   6   33.47    4.25
   1  28  -5    5.41    2.34
   1  28  -5    3.23    2.24
  -1  28   5    4.22    2.50
  -1  28   4    4.21    2.62
   1  28  -4    4.91    2.19
   1  28  -4    3.71    2.03
   1  28  -3    9.74    2.77
   1  28  -3   12.87    2.88
  -1  28   3   17.34    3.18
  -1  28   3   13.18    3.18
   1  28  -2    1.94    2.05
   1  28  -2    2.38    2.09
  -1  28   2    5.38    2.60
  -1  28   2    1.15    2.28
   1  28  -1    1.86    1.91
  -1  28   1    5.68    2.52
  -1  28   1    1.63    2.14
   1  28  -1    2.30    2.05
   1  28   0    6.39    2.43
  -1  28   0   10.90    3.01
   1  28   0    6.41    2.45
  -1  28   0    5.88    2.50
  -1 -28  -1   -1.14    2.76
  -1  28  -1    6.97    2.59
   1  28   1    5.23    2.27
  -1  28  -1    4.64    2.53
  -1 -28  -2    7.88    2.60
  -1  28  -2    8.65    2.71
  -1  28  -2   14.55    3.19
   1  28   2   11.57    2.92
  -1  28  -2   13.32    3.26
  -1  28  -3    0.57    2.18
  -1  28  -3   -2.34    2.55
  -1 -28  -3   -0.14    2.18
   1  28   3    0.13    1.94
  -1  28  -4   17.62    3.70
  -1 -28  -4   15.93    3.42
  -1  28  -4   18.93    3.52
   1  28   4   17.26    3.23
  -1 -28  -5   16.40    3.41
  -1  28  -5   14.23    3.33
  -1  28  -5   18.27    3.59
  -1  28  -5    9.79    2.67
   1  28   5   14.57    2.87
  -1 -28  -6   66.13    5.82
  -1  28  -6   68.23    5.99
  -1  28  -6   58.47    5.57
  -1  28  -6   62.54    5.65
   1  28   6   63.31    5.05
  -1  28  -7   39.76    4.59
  -1  28  -7   36.42    4.50
   1  28   7   34.46    3.77
  -1 -28  -7   35.14    4.25
  -1  28  -7   34.70    4.32
  -1  28  -8   35.19    4.14
  -1  28  -8   46.68    4.85
  -1 -28  -8   38.76    4.24
   1  28   8   39.62    3.73
  -1 -28  -9    9.85    2.40
   1  28   9   10.77    2.26
  -1  28  -9   12.68    3.00
  -1  28 -10    1.06    1.27
  -1 -28 -10    1.18    1.70
  -1  28 -10    5.84    2.31
  -1 -28 -11    4.91    1.89
  -1  29  11    0.98    1.40
   1  29 -11    1.97    1.29
   1  29 -10    3.09    1.74
  -1  29  10    3.35    1.65
   1  29  -9    4.35    1.54
   1  29  -9   -0.64    2.04
  -1  29   9    5.05    1.98
  -1  29   8    4.97    2.27
   1  29  -8    2.91    1.60
   1  29  -7    7.04    2.31
   1  29  -7    1.12    1.48
  -1  29   7    4.56    2.14
  -1  29   6   -1.78    2.35
   1  29  -6    1.22    1.47
   1  29  -6   -1.28    2.18
   1  29  -5    4.80    2.10
  -1  29   5    0.92    2.12
  -1  29   4    2.15    2.12
  -1  29   4   -2.05    2.29
   1  29  -4    3.78    2.05
   1  29  -4    3.36    2.02
   1  29  -3    0.88    1.78
  -1  29   3    2.15    1.83
  -1  29   3    1.26    2.13
   1  29  -3   -0.58    2.17
  -1  29   2    0.68    1.97
   1  29  -2    1.42    2.09
   1  29  -2    1.71    2.15
  -1  29   2   -0.84    2.19
   1  29  -1    0.35    1.83
  -1  29   1   -0.17    1.81
  -1  29   1   -2.09    2.39
   1  29   0    5.22    2.27
  -1  29   0    3.98    2.26
   1  29   0    3.00    2.21
  -1  29   0    4.80    2.50
  -1  29  -1   13.25    3.15
  -1  29  -1   13.90    3.11
   1  29   1   11.34    2.90
  -1  29  -1    4.78    2.49
   1  29   1    9.49    2.80
  -1  29  -2    1.09    2.28
  -1  29  -2    0.39    2.06
   1  29   2   -0.50    1.87
  -1 -29  -2   -3.76    2.73
  -1  29  -2   -0.15    2.07
  -1  29  -3   -1.90    2.39
  -1 -29  -3   -3.60    2.69
  -1  29  -3    0.67    2.34
   1  29   3   -0.75    1.98
  -1  29  -3    0.48    2.11
  -1  29  -4   -2.19    2.48
  -1  29  -4    0.20    2.34
   1  29   4    0.12    1.84
  -1  29  -4   -3.09    2.55
  -1 -29  -4   -0.80    2.09
  -1  29  -5   -2.56    2.40
  -1  29  -5    2.17    2.28
  -1 -29  -5   -1.44    2.31
  -1  29  -5   -1.57    2.04
   1  29   5    0.18    1.85
  -1  29  -6   13.38    3.15
  -1  29  -6   10.24    3.05
  -1  29  -6   14.04    3.14
  -1 -29  -6    8.92    2.66
   1  29   6    9.77    2.42
  -1  29  -7    5.66    2.49
  -1 -29  -7    0.99    1.99
  -1  29  -7    2.22    2.04
  -1  29  -7    1.37    2.33
   1  29   7   -2.20    2.00
  -1  29  -8   10.74    2.62
   1  29   8   10.87    2.25
  -1  29  -8   15.85    3.33
  -1 -29  -8   14.28    2.68
  -1 -29  -9    2.18    1.90
  -1  29  -9    1.62    2.14
  -1 -29 -10    2.17    1.63
  -1  29 -10    3.64    1.90
  -1  30  10    1.21    1.48
   1  30 -10    2.81    1.67
  -1  30   9    2.73    1.70
   1  30  -9    1.05    1.66
   1  30  -8    8.15    1.83
  -1  30   8    9.37    2.30
   1  30  -7    0.89    1.45
  -1  30   7    0.28    1.79
   1  30  -7    0.59    1.73
   1  30  -6   -0.45    1.47
  -1  30   6    0.24    1.91
   1  30  -6    0.48    1.81
  -1  30   5   11.72    2.84
   1  30  -5    6.95    2.02
   1  30  -5    9.72    2.32
  -1  30   4   16.72    2.93
   1  30  -4   18.27    3.14
  -1  30   4   15.63    3.11
  -1  30   3   -0.58    1.99
   1  30  -3    0.07    2.00
   1  30  -3    2.11    1.88
  -1  30   3    0.00    2.07
  -1  30   2    0.80    2.00
  -1  30   2   -1.05    2.32
  -1  30   2    0.10    1.88
   1  30  -2    1.57    1.90
  -1  30   1   20.31    3.61
   1  30  -1   17.46    3.29
  -1  30   1   21.15    3.42
  -1  30   1   15.94    3.31
  -1  30   0    4.86    2.53
   1  30   0    4.40    2.28
  -1  30   0    3.63    2.22
  -1  30   0    6.04    2.40
   1  30   1   -1.55    1.84
  -1  30  -1   -0.25    1.97
   1  30   1   -1.65    1.98
  -1  30  -1   -0.20    2.05
  -1  30  -1   -0.24    2.30
   1  30   2    5.89    2.34
   1  30   2   10.29    2.64
  -1  30  -2    7.62    2.82
  -1  30  -2    8.92    2.65
  -1  30  -2    5.39    2.31
  -1  30  -3   10.81    3.09
  -1 -30  -3    3.44    2.00
  -1  30  -3    7.38    2.50
   1  30   3    8.11    2.46
  -1  30  -3    5.40    2.39
  -1  30  -4    1.05    2.14
  -1 -30  -4   -2.45    2.36
  -1  30  -4   -1.57    2.14
  -1  30  -4   -1.40    2.26
   1  30   4   -0.80    1.88
  -1  30  -5    2.01    2.06
  -1  30  -5    1.82    2.33
   1  30   5   -1.40    1.78
  -1 -30  -5   -1.48    2.17
  -1  30  -5   -2.05    2.43
  -1 -30  -6    1.21    1.90
  -1  30  -6    4.44    2.32
  -1  30  -6    3.56    2.22
   1  30   6    2.06    1.71
  -1  30  -6    0.98    2.04
  -1  30  -7   16.03    3.06
  -1 -30  -7   11.95    2.62
  -1  30  -7   18.07    3.10
   1  30   7   15.61    2.50
  -1  30  -8    0.22    1.74
  -1  30  -8    3.88    2.19
  -1 -30  -8   -0.56    1.59
  -1  30  -9    0.19    1.70
  -1 -30  -9   -1.09    1.54
  -1 -30 -10   -1.82    1.43
  -1  31   9    2.16    1.53
   1  31  -9    0.81    1.53
  -1  31   8    1.38    1.51
   1  31  -8    3.86    1.98
   1  31  -7    1.46    1.19
  -1  31   7    1.26    1.77
   1  31  -7    5.78    1.95
   1  31  -6    0.37    1.60
   1  31  -6   -0.10    1.25
  -1  31   6    0.28    1.85
   1  31  -5    5.70    1.87
   1  31  -5    0.87    1.76
  -1  31   5    3.01    2.03
  -1  31   4    2.68    1.99
  -1  31   4    3.50    1.89
   1  31  -4    2.91    1.82
  -1  31   3   -3.64    2.19
  -1  31   3    1.07    1.79
   1  31  -3   -2.17    1.75
   1  31  -2    5.81    2.27
  -1  31   2    9.08    2.74
  -1  31   2    9.41    2.33
  -1  31   2    6.46    2.37
   1  31  -1   -0.04    1.68
  -1  31   1    1.79    2.10
  -1  31   1    1.66    1.85
  -1  31   1    1.39    2.09
  -1  31   0    5.09    2.13
   1  31   0    9.22    2.61
  -1  31   0    3.38    2.17
  -1  31   0    3.59    2.16
   1  31   1    2.10    1.67
  -1  31  -1   -0.55    2.12
   1  31   1    1.31    1.98
  -1  31  -1   -1.06    2.45
  -1  31  -2   -2.36    2.18
   1  31   2    0.57    1.83
  -1  31  -2    1.23    2.04
   1  31   2   -0.52    1.63
  -1  31  -2    0.15    1.79
  -1  31  -3    1.63    2.08
  -1  31  -3    0.12    1.93
  -1  31  -3   -0.19    1.84
   1  31   3    1.51    1.88
   1  31   3    2.77    1.96
  -1  31  -4    6.49    2.58
  -1 -31  -4   -3.34    2.23
  -1  31  -4    2.55    2.28
  -1  31  -4    0.53    1.91
   1  31   4   -2.73    1.91
  -1  31  -5    2.84    2.09
  -1 -31  -5   -2.57    1.98
  -1  31  -5    3.75    2.28
  -1  31  -5    4.48    2.39
   1  31   5    1.88    1.73
   1  31   6   13.62    2.46
  -1  31  -6   14.00    2.88
  -1  31  -6   17.08    2.96
  -1 -31  -6   10.41    2.33
  -1  31  -6   16.69    3.04
  -1  31  -7    1.34    1.68
  -1 -31  -7    0.10    1.68
  -1  31  -7    3.61    2.07
  -1 -31  -8    2.65    1.47
  -1  31  -8    5.71    2.13
  -1 -31  -9   -2.26    1.47
  -1  31  -9    1.59    1.82
  -1  32   8   -0.91    1.50
   1  32  -8   -0.09    1.56
  -1  32   7   36.47    3.39
   1  32  -6    2.99    1.39
   1  32  -6    2.91    1.71
  -1  32   6    0.97    1.76
   1  32  -5    1.25    1.65
   1  32  -5   -0.60    1.24
  -1  32   5    0.96    1.76
   1  32  -4   -2.40    2.21
   1  32  -4    0.99    1.35
  -1  32   4    1.75    1.88
  -1  32   3   12.86    2.48
   1  32  -3   13.48    2.55
  -1  32   3   13.85    2.86
   1  32  -2   -0.22    1.55
  -1  32   2   -1.05    1.70
  -1  32   2    2.70    1.94
  -1  32   2    0.04    1.75
  -1  32   1   -0.85    1.69
  -1  32   1    0.49    1.85
  -1  32   1    0.17    1.95
   1  32  -1    0.18    1.58
  -1  32   0    6.27    2.34
   1  32   0    2.33    2.00
  -1  32   0    6.21    2.40
  -1  32   0    3.33    1.91
   1  32   1    5.26    2.02
  -1  32  -1    6.26    2.34
  -1  32  -1    5.50    2.04
   1  32   2    3.33    1.86
  -1  32  -2    2.30    1.95
  -1  32  -2    3.71    2.24
  -1  32  -2    2.20    1.89
   1  32   3    1.61    1.54
   1  32   3    2.97    1.82
  -1  32  -3    3.23    1.89
  -1  32  -3    3.39    2.26
  -1  32  -3    7.20    2.38
  -1  32  -4    1.61    1.80
  -1  32  -4   -0.60    1.91
  -1  32  -4   -1.54    1.87
   1  32   4    0.44    1.50
   1  32   4   -1.02    1.64
  -1  32  -5   10.95    2.66
  -1  32  -5    5.98    2.30
  -1  32  -5    5.14    2.00
   1  32   5    6.58    1.90
  -1  32  -6   -0.72    1.84
  -1 -32  -6    0.15    1.60
  -1  32  -6    0.76    1.83
  -1 -32  -7   -1.57    1.63
  -1  32  -7    2.08    1.78
  -1  32  -8    1.80    1.62
  -1 -32  -8   -0.82    1.35
   1  33  -7    0.00    1.51
  -1  33   7    0.46    1.44
   1  33  -6    2.98    1.60
  -1  33   6   -0.07    1.48
  -1  33   5    7.79    2.02
   1  33  -5    4.16    1.40
   1  33  -5    7.51    2.05
   1  33  -4   -0.01    1.72
   1  33  -4   -0.74    1.18
  -1  33   4   -1.86    1.74
   1  33  -3    4.61    1.62
  -1  33   3    2.46    1.70
  -1  33   3    2.19    1.97
   1  33  -3    1.05    1.71
  -1  33   2    0.96    1.72
  -1  33   2    0.71    1.82
   1  33  -2    1.65    1.46
   1  33  -1    0.84    1.48
  -1  33   1   -0.04    1.82
  -1  33   1   -0.49    1.69
  -1  33   1    2.00    2.04
   1  33   0    0.67    1.36
  -1  33   0    0.16    1.81
  -1  33   0   -0.98    1.78
  -1  33  -1    2.20    1.75
   1  33   1    0.96    1.35
  -1  33  -1    0.33    1.80
   1  33   2    0.06    1.36
  -1  33  -2    0.48    1.72
  -1  33  -2    1.70    2.17
   1  33   3    0.88    1.45
  -1  33  -3    2.34    1.90
  -1  33  -3   -0.96    1.64
  -1  33  -3   -0.14    1.87
   1  33   4    0.91    1.49
  -1  33  -4   -0.66    1.74
  -1  33  -4   -0.16    1.85
  -1  33  -4    0.31    1.53
   1  33   5    1.68    1.48
  -1  33  -5   -0.75    1.58
  -1  33  -5    2.38    1.83
  -1  33  -5   -0.88    1.55
   1  33   6   -0.27    1.15
  -1  33  -6   -1.35    1.80
  -1  33  -6    2.19    1.72
  -1  33  -7    7.47    1.90
   1  33   7    5.80    1.54
  -1  34   6    5.20    1.64
   1  34  -6    3.07    1.60
   1  34  -5   -0.42    1.58
   1  34  -5    2.09    1.58
  -1  34   5    0.71    1.51
  -1  34   4   14.33    2.43
   1  34  -4   12.05    2.20
   1  34  -3    0.36    1.07
  -1  34   3    1.39    1.52
   1  34  -3    0.16    1.69
  -1  34   3    0.06    1.52
   1  34  -2    3.39    1.74
   1  34  -2    9.24    1.94
  -1  34   2    8.53    2.19
  -1  34   2    7.44    1.88
  -1  34   1    6.85    2.10
   1  34  -1    8.48    1.86
  -1  34   0    5.39    1.79
   1  34   0    5.25    1.67
  -1  34   0    6.58    2.15
   1  34   1    0.77    1.30
  -1  34  -1    0.29    1.55
  -1  34  -1    3.66    2.01
   1  34   2    5.94    1.80
  -1  34  -2    7.62    2.12
  -1  34  -2    8.01    2.27
   1  34   3    2.70    1.46
  -1  34  -3    1.03    1.50
  -1  34  -3    4.51    2.01
  -1  34  -4    4.53    1.71
  -1  34  -4    6.27    1.94
   1  34   4    2.86    1.38
  -1  34  -4    8.15    2.20
   1  34   5    0.24    1.17
  -1  34  -5   -1.53    1.76
  -1  34  -5    0.12    1.35
  -1  35   5    1.40    1.31
  -1  35   4    2.26    1.41
   1  35  -4    1.06    1.29
   1  35  -4    4.56    1.59
   1  35  -3    5.70    1.75
   1  35  -2   -0.92    1.58
  -1  35   2    0.39    1.33
  -1  35   1    3.36    1.68
   1  35  -1   -0.96    1.63
   1  35  -1    3.94    1.36
   1  35   0    4.81    1.50
  -1  35   0    8.81    2.08
  -1  35  -1    1.55    1.57
   1  35   1    1.28    1.17
  -1  35  -1   -1.96    1.59
  -1  35  -2    0.42    1.59
   1  35   2    0.04    1.11
  -1  35  -2   -0.91    1.52
   1  35   3    0.19    1.05
  -1  35  -3   -2.82    1.66
  -1  35  -3    1.78    1.72
  -1  35  -4   -0.78    1.41
   1  36  -2   20.44    2.37
   1  36  -1    2.95    1.62
   1  36   0    2.31    1.52
  -1  36  -1   10.60    1.92
   1  36   1    7.92    1.71
  -2   0  18   27.64    2.65
  -2   0  17    2.35    1.98
   2   0 -16    4.31    1.79
   2   0 -15    3.71    2.01
   2   0 -15    3.09    2.17
   2   0 -14   43.98    4.91
   2   0 -13    1.20    2.03
  -2   0  12    3.64    2.11
   2   0 -12    5.33    2.39
  -2   0  11    0.89    1.78
   2   0 -11    0.07    1.60
  -2   0  10  245.28   10.42
   2   0 -10  243.77    9.96
  -2   0   9    2.98    2.30
  -2   0   8   83.92    7.05
   2   0  -7    0.80    1.49
  -2   0   7   -1.39    1.88
   2   0  -6  487.44   11.95
  -2   0   6  485.60   15.19
  -2   0   5    0.58    2.10
   2   0  -5    1.28    1.47
  -2   0   4  178.66    8.66
   2   0  -4  176.34    5.27
   2   0  -3    0.54    0.71
  -2   0   3    0.85    1.75
  -2   0   2  105.10    6.31
  -2   0   1   -0.51    1.77
   2   0  -1   -0.24    0.55
  -2   0   0  317.76    9.68
  -2   0   0  320.98    9.81
  -2   0  -1    2.13    1.99
   2   0   1   -3.52    1.82
  -2   0  -1    0.21    0.76
  -2   0  -1   -0.83    1.49
  -2   0  -2  295.75   10.34
  -2   0  -2  278.26    8.36
  -2   0  -2  283.42    7.01
  -2   0  -3   -0.79    1.28
  -2   0  -3   -1.07    1.61
  -2   0  -3   -0.31    2.09
  -2   0  -4  116.80    4.78
  -2   0  -4  115.20    5.95
  -2   0  -4  121.13    7.52
  -2   0  -5    6.36    3.35
  -2   0  -5    0.44    2.13
  -2   0  -6  303.16   12.80
  -2   0  -6  292.80   11.28
  -2   0  -7    3.51    3.06
  -2   0  -7    0.03    2.91
  -2   0  -8  579.67   18.77
  -2   0  -8  552.33   19.18
  -2   0  -9   -0.39    2.31
  -2   0  -9   -0.27    2.44
  -2   0 -10   26.33    5.26
  -2   0 -10   24.42    3.44
  -2   0 -10   21.21    3.69
  -2   0 -10   18.75    4.22
  -2   0 -11    1.68    1.94
  -2   0 -11    0.13    2.48
  -2   0 -11    1.69    2.37
  -2   0 -12  282.85   16.90
  -2   0 -12  281.63   10.98
  -2   0 -13   -0.97    2.13
  -2   0 -13    0.35    2.22
  -2   0 -14   78.03    6.27
  -2   0 -14   81.32    6.01
  -2   0 -15   -1.04    1.90
  -2   0 -15   -0.68    1.83
  -2   0 -16   34.59    3.62
  -2   0 -16   35.48    3.83
  -2   0 -17    3.32    1.65
  -2   0 -17   -1.28    1.66
  -2  -1  18   19.97    2.64
  -2   1  18   16.82    2.46
  -2  -1  17    3.22    1.97
  -2   1  17    4.58    2.05
  -2   1  16    0.20    2.04
   2  -1 -16    1.02    1.52
   2   1 -16   -0.11    1.59
   2   1 -16    2.29    1.93
   2   1 -15   21.52    3.63
   2  -1 -15   16.69    3.15
   2   1 -15   16.40    3.50
   2  -1 -15   14.82    3.74
   2  -1 -14    7.54    2.95
   2  -1 -14   11.49    2.69
   2   1 -14    5.15    2.79
   2  -1 -13   25.01    3.83
   2   1 -13   23.01    3.72
   2   1 -12   16.52    3.34
   2  -1 -12   14.46    3.06
  -2   1  12   14.57    3.13
  -2  -1  12   11.56    2.86
   2   1 -11    9.66    2.82
   2  -1 -11   11.16    2.77
  -2   1  11    7.54    2.60
  -2  -1  11   10.46    2.93
  -2   1  10   16.04    3.47
  -2  -1  10   14.19    3.46
   2   1 -10   13.30    2.89
   2  -1 -10   19.25    3.23
  -2  -1   9   72.90    6.65
  -2   1   9   66.99    6.36
   2  -1  -8   82.78    6.29
  -2   1   8   82.93    6.91
  -2  -1   8   80.62    6.85
   2   1  -7    4.99    1.80
  -2   1   7    6.22    2.47
  -2  -1   7    3.06    2.08
   2  -1  -7    7.28    2.35
   2  -1  -6   60.62    4.65
   2   1  -6   58.91    4.26
  -2  -1   6   59.50    5.85
  -2   1   6   61.24    5.90
   2   1  -5  173.18    6.05
   2  -1  -5  166.50    6.55
  -2   1   5  156.84    8.58
  -2  -1   5  170.95    8.81
  -2  -1   4   27.65    3.96
   2   1  -4   26.94    2.06
   2  -1  -4   26.53    2.37
  -2   1   4   26.98    3.76
  -2   1   3    2.05    1.98
  -2  -1   3    1.07    1.75
   2  -1  -3    0.89    0.95
   2   1  -3    0.68    0.46
  -2   1   2  648.89   15.00
   2  -1  -2  614.15    8.90
  -2  -1   2  644.15   15.02
  -2   1   1  127.93    6.60
  -2  -1   1  126.36    6.51
   2  -1  -1  121.60    3.76
  -2  -1   0    4.92    2.13
  -2  -1   0    4.43    1.85
  -2   1   0    5.78    2.12
  -2   1  -1   95.95    5.86
   2  -1   1   79.57    3.63
  -2  -1  -1   89.89    3.00
  -2  -1  -1   91.71    5.16
  -2   1  -1   96.17    5.30
   2   1   1   85.23    3.20
  -2  -1  -1   93.44    5.81
  -2  -1  -2  190.06    6.79
  -2   1  -2  195.20    7.16
  -2  -1  -2  192.75    5.58
  -2   1  -2  192.30    6.08
  -2   1  -2  202.39    8.59
  -2  -1  -2  200.18    8.65
  -2  -1  -3    4.23    1.64
  -2   1  -3    3.80    1.49
  -2   1  -3    5.64    1.70
  -2  -1  -3    5.00    1.61
  -2   1  -3    4.93    2.31
  -2  -1  -3    8.10    3.23
  -2  -1  -4   -0.24    2.23
  -2   1  -4    1.00    1.38
  -2   1  -4    1.84    2.41
  -2  -1  -4   -1.81    1.45
  -2   1  -4   -0.17    1.42
  -2  -1  -4   -0.02    1.00
  -2  -1  -5  247.45   11.09
  -2  -1  -5  240.77    9.32
  -2   1  -5  244.45    9.54
  -2   1  -5  250.83   11.13
  -2  -1  -6   35.07    5.03
  -2   1  -6   30.68    4.21
  -2   1  -6   31.70    4.82
  -2  -1  -6   30.96    4.31
  -2   1  -7  161.27    9.22
  -2  -1  -7  164.08    9.11
  -2   1  -7  168.75   10.19
  -2  -1  -7  164.41   10.10
  -2  -1  -8  357.33   15.74
  -2  -1  -8  387.50   15.59
  -2   1  -8  392.60   15.73
  -2   1  -8  364.38   15.45
  -2  -1  -9   -1.69    2.39
  -2   1  -9   -1.55    2.21
  -2  -1  -9    1.80    2.73
  -2   1  -9   -0.12    2.22
  -2  -1 -10   11.49    3.79
  -2   1 -10   11.00    2.87
  -2  -1 -10   11.37    2.80
  -2  -1 -10    9.46    2.65
  -2   1 -10    7.72    2.90
  -2   1 -10   11.12    4.11
  -2  -1 -10   11.68    3.97
  -2  -1 -11   26.17    4.43
  -2   1 -11   29.27    6.72
  -2  -1 -11   30.31    6.78
  -2  -1 -11    6.88    4.12
  -2   1 -11   18.84    3.94
  -2   1 -11   14.98    3.83
  -2  -1 -11   21.76    3.56
  -2   1 -12  193.25    9.83
  -2   1 -12  238.80   15.68
  -2   1 -12  239.74   10.08
  -2  -1 -12  228.63   15.23
  -2  -1 -12  194.67    9.68
  -2  -1 -12  231.97   10.00
  -2   1 -13    0.78    2.17
  -2  -1 -13    0.23    2.06
  -2  -1 -13    3.33    2.18
  -2   1 -13    2.85    2.22
  -2  -1 -14   14.60    3.39
  -2   1 -14   23.47    4.05
  -2   1 -14   20.73    3.83
  -2  -1 -14   17.76    4.36
  -2  -1 -15    7.87    2.69
  -2   1 -15    5.58    2.42
  -2  -1 -15    6.16    2.39
  -2   1 -15    5.22    2.35
  -2   1 -16   24.70    3.39
  -2  -1 -16   17.52    2.79
  -2   1 -16   20.34    3.00
  -2  -1 -16   23.09    3.40
  -2  -1 -17   -0.29    1.44
  -2   1 -17    4.78    1.71
  -2  -1 -17    5.57    1.84
  -2   1 -17    0.52    1.52
  -2  -1 -18   13.93    1.89
  -2  -2  18   13.68    1.99
  -2   2  18   11.11    1.89
  -2  -2  17    9.84    2.80
   2   2 -17    6.93    1.76
  -2   2  17    9.96    2.76
   2   2 -16    7.82    2.47
   2   2 -16    8.47    2.09
  -2   2  16    7.68    2.98
   2  -2 -15   72.93    5.74
   2  -2 -15   78.50    5.03
   2   2 -15   75.30    5.91
   2  -2 -14    2.77    2.04
   2  -2 -14    3.41    2.61
   2   2 -14    1.37    2.32
   2   2 -13    6.05    3.29
   2  -2 -13    4.36    2.95
  -2  -2  13    3.60    2.89
  -2   2  12   12.92    3.18
  -2  -2  12   16.15    3.40
   2  -2 -12   13.98    3.10
   2   2 -12   16.97    3.40
  -2   2  11   64.99    5.83
  -2  -2  11   69.12    5.82
   2  -2 -11   72.16    5.73
   2   2 -11   73.13    5.82
   2   2 -10   24.00    3.37
  -2   2  10   24.56    3.75
  -2  -2  10   20.83    3.46
   2  -2 -10   23.15    3.30
  -2   2   9    8.67    2.92
  -2  -2   9   11.46    3.29
   2  -2  -8    7.61    2.70
  -2   2   8    5.51    2.25
  -2  -2   8    9.59    2.94
  -2  -2   7   78.93    6.60
  -2   2   7   77.71    6.41
   2  -2  -7   81.76    5.90
   2  -2  -6    2.21    1.73
  -2   2   6    2.17    1.87
  -2  -2   6    2.64    2.24
   2   2  -6    1.21    1.29
  -2  -2   5    3.40    2.63
  -2   2   5    3.49    2.22
   2  -2  -5    4.55    1.83
   2   2  -5    2.18    1.11
  -2   2   4   -0.15    1.95
  -2  -2   4    1.30    2.04
   2  -2  -4    1.27    1.51
   2   2  -4    0.10    0.84
  -2  -2   3  139.11    7.52
   2  -2  -3  128.67    5.15
  -2   2   3  137.77    7.31
   2  -2  -3  133.87    4.90
   2  -2  -2  215.11    6.05
  -2   2   2  227.58    9.16
  -2  -2   2  225.68    9.09
  -2  -2   1  221.59    7.78
  -2   2   1  220.94    8.62
  -2  -2   1  221.40    8.61
   2  -2  -1  206.41    5.65
  -2  -2   0   71.06    4.81
  -2   2   0   71.26    4.85
  -2  -2   0   71.41    4.78
   2  -2   0   80.29    4.08
  -2   2  -1  493.44   11.93
  -2  -2  -1  477.72   11.42
  -2  -2  -1  468.52    6.40
   2  -2   1  456.48    9.66
  -2  -2  -1  484.88   12.62
  -2   2  -1  494.95   12.87
  -2   2  -2   84.32    4.98
  -2   2  -2   83.48    4.26
  -2  -2  -2   81.32    4.57
  -2  -2  -2   82.97    5.73
  -2   2  -2   89.70    6.00
   2  -2   2   79.36    4.45
  -2  -2  -2   81.07    3.56
  -2  -2  -3  651.69   12.07
  -2   2  -3  642.03   12.79
  -2   2  -3  682.72   16.39
  -2   2  -3  650.59   13.06
  -2  -2  -3  656.53   11.75
  -2  -2  -3  653.95   16.38
  -2  -2  -4   60.26    5.67
  -2  -2  -4   60.53    4.44
  -2   2  -4   59.60    4.51
  -2   2  -4   60.29    5.37
  -2  -2  -4   59.61    3.27
  -2  -2  -5   60.75    4.94
  -2   2  -5   63.12    5.11
  -2  -2  -5   62.54    5.94
  -2   2  -5   65.98    6.04
  -2  -2  -6  126.99    8.51
  -2  -2  -6  115.95    7.21
  -2   2  -6  116.88    7.33
  -2   2  -6  126.78    8.26
  -2   2  -7   35.37    5.67
  -2  -2  -7   51.02    7.63
  -2   2  -7   38.76    5.72
  -2  -2  -7   46.91    6.96
  -2   2  -8  486.54   17.23
  -2  -2  -8  451.06   17.52
  -2  -2  -8  459.67   16.72
  -2   2  -8  444.16   16.73
  -2  -2  -9    3.57    2.88
  -2   2  -9    2.53    2.28
  -2   2  -9    3.62    2.47
  -2  -2  -9    3.61    2.76
  -2  -2 -10    3.45    2.20
  -2   2 -10    1.20    2.49
  -2  -2 -10    1.44    2.60
  -2   2 -10    3.31    2.36
  -2   2 -10    7.40    3.52
  -2  -2 -10    5.64    2.53
  -2  -2 -10    1.85    2.94
  -2  -2 -11  222.26    9.84
  -2   2 -11  227.63   14.39
  -2  -2 -11  205.52    9.18
  -2  -2 -11  217.14   13.85
  -2   2 -11  228.03   10.27
  -2  -2 -11  197.19   13.48
  -2  -2 -12   85.88    6.59
  -2   2 -12  112.75    7.57
  -2  -2 -12  116.23   11.22
  -2   2 -12   97.06    7.13
  -2   2 -12  113.49   11.44
  -2  -2 -12  124.88    7.47
  -2  -2 -13    0.51    2.03
  -2  -2 -13    1.27    1.93
  -2   2 -13    3.00    2.26
  -2   2 -13    0.11    2.24
  -2   2 -14    1.78    2.02
  -2  -2 -14    2.91    2.11
  -2  -2 -14    3.19    2.09
  -2   2 -14    2.12    2.19
  -2  -2 -15   23.58    3.52
  -2  -2 -15   20.53    3.12
  -2   2 -15   18.60    2.99
  -2   2 -15   19.94    3.22
  -2  -2 -16   -1.78    2.05
  -2   2 -16    5.56    2.24
  -2   2 -16    4.48    2.11
  -2  -2 -16    4.76    2.27
  -2  -2 -17    4.86    1.84
  -2   2 -17    8.57    2.06
  -2  -2 -18    4.63    1.53
  -2   3  18    2.82    1.55
  -2  -3  18    4.51    1.57
  -2  -3  17   25.49    3.01
   2   3 -17   23.00    2.36
  -2   3  17   26.73    3.02
   2   3 -16   22.75    2.94
  -2   3  16   24.70    3.57
   2   3 -16   23.93    3.46
  -2   3  15   22.60    4.98
   2   3 -15   13.17    3.61
   2  -3 -14   43.84    4.83
   2   3 -14   42.55    4.81
  -2  -3  13   84.33    6.47
   2  -3 -13   97.24    6.92
   2   3 -13  103.65    7.18
  -2  -3  12   19.86    3.64
   2   3 -12   27.16    4.02
   2  -3 -12   22.78    3.57
   2  -3 -11   13.73    3.00
  -2   3  11   13.42    3.31
  -2  -3  11   14.27    3.56
   2   3 -11   13.08    3.26
  -2  -3  10   37.29    4.25
  -2   3  10   41.82    4.87
   2  -3 -10   38.18    4.17
   2   3 -10   39.20    4.19
  -2   3   9   67.07    6.43
  -2  -3   9   64.12    6.51
   2  -3  -9   69.69    6.58
   2  -3  -8   22.56    3.75
  -2   3   8   19.79    3.63
  -2  -3   8   19.46    3.78
   2  -3  -7    4.30    2.42
  -2   3   7    2.07    1.82
  -2  -3   7    4.24    2.70
  -2   3   6   17.02    3.35
  -2  -3   6   16.85    3.68
   2  -3  -6   15.78    2.93
  -2  -3   5  216.82   10.20
   2  -3  -5  205.51    8.10
  -2   3   5  210.97    9.77
  -2   3   4   10.67    2.56
  -2  -3   4   16.34    3.27
   2  -3  -4   12.83    2.35
  -2   3   3    3.16    1.84
  -2  -3   3    4.02    2.40
   2  -3  -3    3.76    1.68
   2  -3  -2    0.14    1.35
  -2   3   2    0.41    1.65
  -2  -3   2   -0.83    2.16
  -2  -3   1  230.87    8.88
  -2   3   1  228.45    8.87
  -2  -3   1  221.36    7.77
   2  -3  -1  209.18    6.43
  -2  -3   0   38.53    3.78
  -2   3   0   40.91    3.96
   2  -3   0   35.47    3.02
  -2  -3   0   37.70    3.66
  -2  -3  -1   86.33    2.72
  -2   3  -1   92.26    5.52
  -2  -3  -1   89.13    5.15
   2  -3   1  104.60    5.60
  -2  -3  -1   89.04    5.70
  -2  -3  -2   26.66    2.18
  -2  -3  -2   25.65    3.63
  -2   3  -2   29.18    3.78
  -2   3  -2   25.94    3.00
  -2  -3  -2   22.64    2.62
  -2   3  -2   27.07    2.73
  -2  -3  -3  557.63   15.22
  -2  -3  -3  548.37   11.17
  -2   3  -3  543.30   12.25
  -2  -3  -3  554.02   10.84
  -2   3  -3  546.84   12.43
  -2   3  -3  576.71   15.17
  -2  -3  -4  192.75    5.63
  -2  -3  -4  188.29    7.59
  -2   3  -4  193.22    8.11
  -2  -3  -4  198.31    9.64
  -2   3  -4  205.07    9.53
  -2   3  -5   43.40    4.44
  -2  -3  -5   44.04    4.31
  -2  -3  -5   40.47    4.94
  -2   3  -5   41.43    4.91
  -2  -3  -6   19.13    4.28
  -2   3  -6   16.57    3.32
  -2   3  -6   17.43    3.62
  -2  -3  -6   14.39    3.04
  -2   3  -7 1104.85   25.09
  -2   3  -7 1119.83   24.39
  -2  -3  -7 1153.15   24.35
  -2  -3  -7 1123.47   26.45
  -2  -3  -8  116.90    9.51
  -2  -3  -8  123.49    9.45
  -2   3  -8  126.06    9.44
  -2   3  -8  115.40    8.82
  -2  -3  -9   25.38    5.30
  -2   3  -9   22.39    4.48
  -2   3  -9   24.63    5.02
  -2  -3  -9   28.53    5.38
  -2  -3 -10   20.39    4.90
  -2   3 -10   21.39    3.89
  -2  -3 -10   19.11    3.22
  -2  -3 -10   23.08    3.46
  -2   3 -10   21.04    4.83
  -2  -3 -10   19.00    5.09
  -2  -3 -11   23.63    6.86
  -2   3 -11   32.68    7.83
  -2   3 -11   34.37    5.28
  -2  -3 -11   29.13    5.10
  -2  -3 -11   10.46    3.36
  -2  -3 -11   17.75    5.61
  -2  -3 -12   28.41    6.14
  -2  -3 -12   34.00    4.23
  -2   3 -12   19.06    4.09
  -2  -3 -12   18.89    3.60
  -2   3 -12   20.65    5.71
  -2  -3 -13   16.12    3.24
  -2  -3 -13   11.12    2.99
  -2   3 -13   19.88    3.68
  -2   3 -13   11.46    3.37
  -2  -3 -14    3.31    2.53
  -2   3 -14    3.61    2.62
  -2  -3 -14    0.97    2.11
  -2   3 -14    7.31    2.75
  -2  -3 -15    5.72    2.12
  -2  -3 -15    6.57    2.63
  -2   3 -15    5.67    2.28
  -2   3 -15    5.82    2.30
  -2  -3 -16    0.03    1.61
  -2  -3 -16    7.21    2.47
  -2   3 -16    6.12    2.30
  -2   3 -16    8.13    2.30
  -2  -3 -17   10.52    2.12
  -2   3 -17   14.30    2.29
  -2   3 -17   10.34    2.18
  -2  -3 -18   15.89    2.07
  -2  -4  18    3.42    1.51
  -2   4  18    0.21    1.35
   2   4 -17    3.72    1.59
  -2   4  17    3.25    2.03
  -2   4  16   12.71    2.93
   2   4 -16   12.78    2.77
   2   4 -16   12.83    2.50
   2   4 -15   47.20    4.85
  -2   4  15   52.08    5.00
   2  -4 -14   22.42    3.83
   2   4 -14   23.32    4.35
   2   4 -13    9.69    3.30
  -2  -4  13    7.48    2.91
   2  -4 -13    9.21    2.76
   2   4 -12   24.11    3.77
  -2  -4  12   18.92    3.51
   2  -4 -12   19.62    3.28
  -2   4  11   92.96    7.14
  -2  -4  11   99.55    6.87
   2  -4 -11  104.66    6.82
   2   4 -11  109.81    7.12
  -2   4  10   72.79    6.18
  -2  -4  10   74.58    5.91
   2  -4 -10   79.66    5.71
   2   4 -10   76.25    5.94
  -2   4   9    2.16    1.98
  -2   4   9    0.66    1.87
  -2  -4   9    1.88    2.04
   2  -4  -9    2.34    2.19
   2  -4  -8   13.10    3.11
  -2   4   8    9.97    2.54
  -2  -4   8   11.32    3.14
   2  -4  -7  284.44   11.45
  -2  -4   7  291.72   12.99
  -2   4   7  289.62   12.31
  -2   4   6  196.24    9.85
  -2  -4   6  215.97   10.73
   2  -4  -6  193.64    8.90
  -2   4   5    0.24    1.96
  -2  -4   5   -0.06    2.06
   2  -4  -5    1.68    1.97
  -2   4   4   99.23    6.58
  -2  -4   4  105.25    7.13
   2  -4  -4  100.52    5.66
   2  -4  -4   96.12    5.48
   2  -4  -3  472.19   11.05
  -2  -4   3  495.53   14.36
  -2   4   3  484.12   13.94
  -2   4   2   73.95    5.55
  -2  -4   2   78.09    5.67
   2  -4  -2   75.57    4.33
  -2   4   1  190.74    8.30
  -2  -4   1  184.92    7.09
  -2  -4   1  187.64    8.18
   2  -4  -1  176.66    6.49
  -2  -4   0    3.79    1.86
   2  -4   0    4.01    1.83
  -2   4   0    5.51    2.14
  -2  -4   0    3.70    1.79
  -2  -4  -1  142.23    6.60
  -2   4  -1  141.63    6.91
  -2  -4  -1  135.52    3.55
   2  -4   1  158.11    6.95
  -2  -4  -1  142.61    7.13
  -2  -4  -2  369.25   11.89
  -2  -4  -2  373.11    9.98
  -2   4  -2  385.26   10.92
  -2  -4  -2  375.56    7.95
   2  -4   2  358.02   10.43
  -2  -4  -3    1.41    2.13
  -2  -4  -3    0.81    1.05
  -2   4  -3    1.72    1.59
  -2  -4  -3    1.37    1.39
  -2   4  -3    1.49    1.49
  -2   4  -3    2.53    2.61
  -2  -4  -4   52.92    3.02
  -2   4  -4   53.50    4.66
  -2   4  -4   56.50    5.38
  -2  -4  -4   47.85    5.34
  -2  -4  -4   52.17    4.17
  -2  -4  -5    5.05    2.78
  -2   4  -5    1.36    2.23
  -2  -4  -5    3.18    1.95
  -2   4  -5    3.88    2.10
  -2  -4  -6   43.51    5.61
  -2   4  -6   43.29    4.82
  -2  -4  -6   36.74    4.48
  -2   4  -6   41.31    5.15
  -2  -4  -7  641.09   20.48
  -2  -4  -7  646.57   18.46
  -2   4  -7  640.09   19.07
  -2   4  -7  608.38   18.65
  -2  -4  -8  180.76   10.65
  -2   4  -8  185.71   11.07
  -2  -4  -8  177.90   11.44
  -2   4  -8  178.93   10.69
  -2  -4  -9  120.06   10.07
  -2  -4  -9  116.47    9.28
  -2   4  -9  120.12    7.22
  -2   4  -9  116.68    9.50
  -2   4  -9  114.55    8.88
  -2  -4 -10   81.07    5.93
  -2  -4 -10   73.39    7.75
  -2  -4 -10   73.57    5.47
  -2   4 -10   73.17    8.18
  -2   4 -10   65.30    5.80
  -2  -4 -10   67.41    7.91
  -2  -4 -11   75.88    8.46
  -2  -4 -11   68.28    5.78
  -2   4 -11   74.31    6.33
  -2   4 -11   74.07    8.55
  -2  -4 -11   70.54    5.77
  -2  -4 -11   68.25    8.46
  -2  -4 -12   27.44    5.76
  -2   4 -12   20.19    3.77
  -2  -4 -12   20.00    3.71
  -2  -4 -12   25.33    3.80
  -2   4 -12   21.87    5.48
  -2  -4 -13   45.17    4.73
  -2   4 -13   48.72    5.21
  -2  -4 -13   46.68    4.80
  -2   4 -13   45.00    4.67
  -2   4 -14   25.63    3.91
  -2  -4 -14   30.48    3.91
  -2  -4 -14   24.86    3.72
  -2   4 -14   26.66    3.63
  -2  -4 -15   -3.41    2.31
  -2  -4 -15   -0.64    1.79
  -2   4 -15    2.81    2.22
  -2   4 -15    1.80    1.80
  -2  -4 -16   18.55    2.55
  -2   4 -16   22.17    3.10
  -2  -4 -16   24.73    3.16
  -2   4 -16   19.81    2.74
  -2   4 -17   15.23    2.46
  -2   4 -17   19.38    2.50
  -2  -4 -17   13.69    2.42
  -2   5  18    2.27    1.38
  -2   5  17    1.92    1.85
   2   5 -17    2.84    1.74
   2   5 -17    3.06    1.50
   2   5 -16    8.00    2.26
   2   5 -16    5.94    2.28
  -2   5  16    6.13    2.44
  -2   5  15   26.28    4.14
   2   5 -15   23.96    3.71
  -2   5  14   54.32    5.38
   2   5 -14   60.80    5.54
   2  -5 -13   10.64    2.87
   2   5 -13   14.56    3.20
  -2  -5  13    9.25    2.46
  -2  -5  12   14.94    3.16
   2  -5 -12   22.04    3.58
   2   5 -12   21.78    3.63
   2   5 -11    5.00    2.44
   2  -5 -11    4.44    1.99
  -2   5  11    1.58    2.07
  -2  -5  11    5.62    2.47
  -2  -5  10   65.02    5.40
   2  -5 -10   66.54    5.32
   2   5 -10   70.36    5.78
  -2   5  10   64.25    5.97
   2  -5  -9   97.25    7.94
  -2  -5   9   88.71    7.97
  -2   5   9   89.94    6.49
   2   5  -9   95.74    6.22
   2  -5  -8   15.91    3.55
  -2   5   8   14.34    3.29
  -2  -5   8   13.87    3.41
  -2   5   7   14.29    3.30
  -2  -5   7   11.66    3.30
   2  -5  -7   10.03    2.77
  -2   5   6   66.36    5.99
  -2  -5   6   69.85    6.42
   2  -5  -6   63.36    5.53
  -2   5   5   25.99    3.95
  -2  -5   5   26.81    4.10
   2  -5  -5   23.35    3.44
  -2  -5   4   23.50    3.83
  -2   5   4   19.16    3.60
   2  -5  -4   19.89    2.98
   2  -5  -3  127.32    6.26
  -2   5   3  128.76    7.46
  -2  -5   3  135.00    7.77
  -2   5   2    4.76    2.34
   2  -5  -2    3.16    1.75
  -2  -5   2    4.04    2.04
  -2  -5   1    4.44    1.70
   2  -5  -1    2.27    1.70
  -2   5   1    4.21    2.05
  -2  -5   1    5.91    2.37
  -2   5   0  244.24    9.41
  -2  -5   0  250.60    9.21
   2  -5   0  234.63    8.16
  -2  -5   0  240.30    8.75
  -2  -5  -1    8.53    2.39
   2  -5   1    9.07    2.29
  -2   5  -1    6.62    2.19
  -2  -5  -1   10.22    2.15
  -2  -5  -1    8.17    1.08
  -2  -5  -2   63.10    4.39
  -2   5  -2   65.60    5.05
  -2  -5  -2   63.19    5.42
   2  -5   2   59.67    4.85
  -2  -5  -2   61.15    3.44
   2  -5   3   25.88    3.50
  -2  -5  -3   27.86    4.11
  -2  -5  -3   29.24    2.92
  -2   5  -3   28.86    3.27
  -2  -5  -3   30.87    2.92
  -2  -5  -4  117.19    4.69
  -2  -5  -4  118.78    6.23
  -2   5  -4  122.04    7.56
  -2  -5  -4  125.62    8.08
  -2   5  -4  122.60    6.98
  -2   5  -5    0.70    1.87
  -2  -5  -5    2.55    2.60
  -2   5  -5    0.28    2.33
  -2  -5  -5    1.35    1.80
  -2  -5  -6  153.69    9.93
  -2   5  -6  153.14    8.83
  -2  -5  -6  156.62    8.62
  -2   5  -6  144.63    8.87
  -2  -5  -7  110.06    8.99
  -2  -5  -7  114.08    8.18
  -2   5  -7  109.62    8.25
  -2   5  -7  107.09    8.08
  -2   5  -8    3.98    2.76
  -2  -5  -8    6.47    3.45
  -2  -5  -8    3.37    2.85
  -2   5  -8    5.26    3.23
  -2  -5  -9   24.26    5.12
  -2   5  -9   23.15    4.44
  -2   5  -9   21.33    3.58
  -2  -5  -9   18.94    3.11
  -2  -5  -9   23.57    4.75
  -2   5  -9   19.09    4.65
  -2   5 -10    7.28    3.78
  -2  -5 -10    4.46    2.46
  -2   5 -10    3.79    2.65
  -2  -5 -10    2.81    2.03
  -2  -5 -10    0.58    3.10
  -2  -5 -10    1.61    3.02
  -2  -5 -11   64.73    8.34
  -2  -5 -11   66.74    5.85
  -2  -5 -11   74.60    8.56
  -2  -5 -11   70.87    5.91
  -2   5 -11   84.68    9.43
  -2   5 -11   81.78    6.59
  -2   5 -12    6.35    3.00
  -2  -5 -12    8.06    2.82
  -2  -5 -12    6.91    2.71
  -2  -5 -13    5.34    2.50
  -2  -5 -13    5.38    2.61
  -2   5 -13    6.12    2.62
  -2   5 -14    1.79    2.29
  -2  -5 -14    1.11    1.88
  -2  -5 -14    4.53    2.47
  -2   5 -14    2.12    2.25
  -2   5 -15    3.97    2.24
  -2  -5 -15    0.25    1.66
  -2  -5 -15    5.25    2.36
  -2   5 -15    3.70    2.35
  -2   5 -16    3.45    1.94
  -2  -5 -16    5.00    2.06
  -2   5 -16    2.93    1.79
  -2   5 -17   15.75    2.43
  -2  -5 -17   13.91    2.26
  -2   5 -17   15.98    2.28
  -2   6  18    3.00    1.42
   2   6 -17   11.51    1.79
   2   6 -17   13.68    2.37
  -2   6  17   15.68    2.41
   2   6 -16   14.29    2.79
  -2   6  16   12.81    2.74
  -2   6  15    8.41    2.81
   2   6 -15    8.98    2.64
  -2   6  14    6.89    3.00
   2   6 -14    5.17    2.64
  -2   6  13    8.35    3.45
   2   6 -13    4.81    2.94
   2  -6 -13    6.53    2.66
  -2  -6  12   35.55    4.24
   2  -6 -12   34.05    4.38
   2   6 -12   33.10    4.22
   2  -6 -11    2.40    1.56
   2   6 -11    5.05    2.15
  -2  -6  11    2.59    1.79
   2   6 -10   39.84    4.46
  -2   6  10   35.15    4.41
  -2  -6  10   37.72    4.13
   2  -6 -10   39.14    4.23
  -2  -6   9   14.25    3.71
   2   6  -9   13.76    2.73
  -2   6   9   11.34    2.79
   2  -6  -9   12.70    3.42
  -2   6   8   16.27    3.28
  -2  -6   8   17.67    3.72
   2  -6  -8   18.94    3.81
  -2   6   7   81.31    6.78
  -2  -6   7   83.33    7.46
   2  -6  -7   90.34    7.01
  -2   6   6   93.21    7.09
   2  -6  -6   97.63    6.92
  -2  -6   6   96.14    7.62
  -2   6   5   19.84    3.67
  -2  -6   5   23.26    3.87
   2  -6  -5   20.38    3.37
   2  -6  -5   22.33    3.42
   2  -6  -4   54.64    4.67
  -2   6   4   53.90    5.19
  -2  -6   4   57.54    5.47
  -2   6   3   20.09    3.52
  -2  -6   3   21.48    3.62
   2  -6  -3   21.69    3.20
   2  -6  -2   15.08    2.72
  -2   6   2   13.66    3.04
  -2  -6   2   13.08    2.21
  -2  -6   2   12.08    2.71
  -2   6   1  176.15    8.48
  -2  -6   1  185.85    8.55
  -2  -6   1  171.16    6.87
   2  -6  -1  172.09    7.39
  -2  -6   0    7.67    2.19
   2  -6   0    4.66    2.23
  -2   6   0    5.10    2.25
  -2  -6   0    5.75    2.17
  -2  -6   0    4.15    0.67
  -2  -6  -1   10.06    2.56
   2  -6   1    7.20    2.27
  -2   6  -1   11.46    2.71
  -2  -6  -1   10.66    1.42
  -2  -6  -1   13.74    2.66
  -2  -6  -2  139.95    7.83
  -2  -6  -2  146.67    5.59
  -2  -6  -2  148.72    6.76
  -2   6  -2  144.73    7.48
   2  -6   2  143.41    7.48
  -2  -6  -3    1.32    1.29
   2  -6   3    1.04    2.15
  -2  -6  -3    1.63    2.39
  -2  -6  -3    1.24    1.42
  -2   6  -3   -0.53    1.74
   2  -6   4    5.03    2.26
  -2   6  -4    4.42    1.98
  -2  -6  -4    6.08    2.85
  -2  -6  -4    3.44    1.82
  -2   6  -5   53.73    5.24
  -2  -6  -5   56.85    5.98
  -2  -6  -5   53.38    4.84
  -2  -6  -6  136.77    8.24
  -2   6  -6  132.53    8.40
  -2  -6  -6  138.14    9.53
  -2   6  -6  127.95    8.35
  -2  -6  -7    4.26    2.81
  -2  -6  -7    3.03    3.01
  -2   6  -7    2.62    2.63
  -2   6  -7    1.09    2.29
  -2  -6  -8   66.64    6.74
  -2   6  -8   66.58    7.03
  -2  -6  -8   65.54    7.56
  -2  -6  -9    0.27    2.69
  -2  -6  -9    1.85    1.83
  -2   6  -9    2.32    2.18
  -2  -6  -9    1.82    2.11
  -2  -6  -9    1.69    2.72
  -2   6  -9    4.73    3.00
  -2  -6 -10   58.44    5.25
  -2   6 -10   61.41    4.86
  -2  -6 -10   56.36    4.90
  -2   6 -10   53.97    7.10
  -2   6 -10   62.31    5.63
  -2  -6 -10   56.44    7.59
  -2  -6 -10   66.10    7.58
  -2  -6 -11   74.87    5.99
  -2   6 -11   87.06    6.66
  -2  -6 -11   74.80    6.07
  -2  -6 -11   65.76    8.56
  -2   6 -11   81.83    9.17
  -2  -6 -11   77.97    8.76
  -2   6 -12   43.36    4.90
  -2  -6 -12   40.91    4.53
  -2  -6 -12   36.69    4.53
  -2  -6 -13    3.83    2.26
  -2  -6 -13    6.07    2.64
  -2   6 -13    1.48    2.10
  -2   6 -14    2.09    2.27
  -2  -6 -14    3.50    2.32
  -2   6 -14    2.05    2.25
  -2  -6 -14   -3.20    2.68
  -2   6 -15   29.95    3.96
  -2  -6 -15   20.64    2.81
  -2  -6 -15   27.38    3.70
  -2   6 -15   25.44    3.30
  -2   6 -16   -1.75    1.78
  -2  -6 -16   -0.18    1.64
  -2   6 -16    0.29    1.43
  -2   6 -17    7.25    1.96
  -2  -6 -17    5.40    1.91
  -2   6 -17    9.77    1.92
   2   7 -17    1.66    1.34
   2   7 -17    3.24    1.66
  -2   7  17    2.01    1.90
   2   7 -16   12.96    2.68
  -2   7  16    9.70    2.61
  -2   7  15   11.10    3.05
   2   7 -15   10.39    2.69
  -2   7  14   -1.83    2.32
   2   7 -14   -0.54    1.77
  -2   7  13  101.77    7.19
   2   7 -13  102.94    7.21
  -2   7  12    0.39    2.19
   2   7 -12    1.16    2.09
   2  -7 -12    1.66    2.09
   2   7 -11    2.13    1.79
  -2  -7  11    1.03    1.68
   2  -7 -11    0.73    1.60
   2  -7 -10    1.62    2.36
   2   7 -10    4.50    2.04
  -2  -7  10    2.75    2.43
  -2  -7  10    5.23    2.30
   2  -7 -10    2.99    1.74
   2   7  -9   15.84    2.70
  -2  -7   9   13.90    3.69
   2  -7  -9   13.08    2.65
  -2   7   9   13.52    2.92
  -2  -7   9   18.66    3.09
   2  -7  -9   12.28    3.62
  -2   7   8    0.10    2.00
   2  -7  -8   -0.18    2.04
  -2  -7   8    0.13    2.45
  -2   7   7    7.27    2.57
  -2  -7   7    8.04    2.96
   2  -7  -7    7.27    2.81
  -2  -7   6    1.76    2.50
   2  -7  -6    7.69    2.86
  -2   7   6    3.42    2.31
  -2   7   5   74.52    6.42
   2  -7  -5   80.77    6.14
  -2  -7   5   79.37    6.89
  -2   7   4    0.19    1.88
   2  -7  -4    0.92    2.02
  -2  -7   4    0.94    2.08
  -2   7   3    4.67    2.17
   2  -7  -3    7.00    2.60
  -2  -7   3    3.53    2.29
  -2  -7   2  467.39   14.22
  -2   7   2  452.08   13.99
   2  -7  -2  446.91   12.46
  -2  -7   2  449.56   10.09
  -2  -7   1    5.08    1.68
   2  -7  -1    4.53    2.44
  -2   7   1    5.82    2.46
  -2  -7   1    5.60    2.54
  -2  -7   0  617.32   14.21
  -2   7   0  664.80   16.40
  -2  -7   0  660.59   15.57
  -2  -7   0  584.81    8.40
   2  -7   0  614.63   14.79
  -2   7  -1   52.64    5.07
  -2  -7  -1   51.23    4.62
   2  -7   1   48.42    4.57
  -2  -7  -1   52.89    3.12
  -2  -7  -1   52.32    4.51
  -2  -7  -2   32.77    2.92
  -2  -7  -2   33.32    3.57
   2  -7   2   31.79    4.26
  -2  -7  -2   32.35    4.18
  -2  -7  -3   13.25    3.22
   2  -7   3   15.45    3.22
  -2  -7  -3   14.97    2.36
  -2  -7  -3   16.89    2.56
  -2  -7  -4    8.21    3.03
  -2  -7  -4    8.06    2.08
   2  -7   4    6.76    2.54
  -2   7  -4    8.72    2.64
  -2   7  -5  101.14    7.16
  -2  -7  -5  106.53    8.08
  -2  -7  -5   98.93    6.63
  -2  -7  -6  114.15    7.66
  -2  -7  -6  119.97    9.04
  -2   7  -6  114.45    8.06
  -2  -7  -7  167.84   11.16
  -2   7  -7  159.01   10.06
  -2  -7  -7  163.28    9.88
  -2  -7  -8   -0.06    2.66
  -2   7  -8   -0.42    2.04
  -2  -7  -8    1.04    2.50
  -2  -7  -9   54.92    7.25
  -2  -7  -9   60.20    5.00
  -2   7  -9   62.00    5.24
  -2  -7  -9   56.48    4.87
  -2   7  -9   57.74    7.11
  -2  -7  -9   60.79    7.04
  -2   7  -9   56.90    4.66
  -2   7 -10   34.63    4.00
  -2  -7 -10   27.17    6.07
  -2  -7 -10   25.51    3.72
  -2  -7 -10   26.64    3.78
  -2  -7 -10   27.51    5.34
  -2   7 -10   27.92    5.64
  -2   7 -10   30.61    4.26
  -2  -7 -11   20.84    5.22
  -2  -7 -11   21.09    3.72
  -2   7 -11   24.05    5.73
  -2  -7 -11   22.34    3.73
  -2  -7 -11   23.64    5.36
  -2   7 -11   28.19    4.25
  -2   7 -12   74.20    6.30
  -2  -7 -12   73.55    5.98
  -2  -7 -12   73.34    5.70
  -2  -7 -13   -1.33    2.28
  -2   7 -13    2.74    2.46
  -2  -7 -13    1.87    2.08
  -2   7 -14   14.70    3.20
  -2  -7 -14    8.41    2.12
  -2  -7 -14   16.19    3.47
  -2   7 -14   20.32    3.45
  -2   7 -15   25.00    3.55
  -2   7 -15   24.09    3.23
  -2  -7 -15   24.70    3.55
  -2   7 -16    0.46    1.61
  -2  -7 -16    1.51    1.70
  -2   7 -16    1.19    1.62
  -2  -7 -17   24.64    2.78
  -2   7 -17   27.17    2.54
  -2   7 -17   28.39    2.92
   2   8 -17    4.58    1.47
   2   8 -17    6.29    1.76
  -2   8  17    7.21    1.99
  -2   8  16    4.39    2.37
   2   8 -16    4.34    2.21
   2   8 -15   15.08    3.05
  -2   8  15   16.29    3.31
   2   8 -14   -1.48    1.98
  -2   8  14   -2.86    2.42
  -2   8  13    0.89    2.65
   2   8 -13    5.34    2.74
  -2   8  12   27.13    4.04
   2   8 -12   27.28    4.22
  -2   8  11   37.18    4.24
  -2  -8  11   41.97    4.58
   2  -8 -11   39.98    4.46
   2   8 -11   40.53    4.76
  -2   8  10    0.45    2.13
   2  -8 -10   -0.59    2.52
  -2  -8  10    4.09    2.71
   2   8 -10    1.83    1.79
  -2  -8  10    2.88    1.85
   2  -8 -10    2.21    1.54
  -2   8   9    8.14    2.12
   2  -8  -9    7.66    2.93
  -2  -8   9   11.65    3.72
  -2   8   9    8.53    2.56
   2   8  -9   10.06    2.46
  -2  -8   9   10.57    2.43
   2  -8  -9    7.65    2.24
  -2   8   8    5.87    2.80
  -2  -8   8    4.82    2.60
   2  -8  -8    5.77    3.02
  -2  -8   7  196.92   11.61
   2  -8  -7  196.34   11.19
  -2   8   7  191.07   10.71
  -2   8   6    1.56    1.92
  -2  -8   6    0.37    2.19
   2  -8  -6    2.74    2.18
   2  -8  -6    4.68    2.57
  -2   8   5   12.46    3.18
  -2  -8   5   15.27    3.51
   2  -8  -5   15.78    3.41
   2  -8  -4  156.37    8.36
  -2  -8   4  161.11    9.39
  -2   8   4  147.89    8.82
  -2   8   3  179.69    9.39
  -2  -8   3  193.51    9.79
   2  -8  -3  180.73    8.59
  -2   8   2   95.94    6.99
  -2  -8   2  107.62    7.18
  -2  -8   2  106.64    5.05
   2  -8  -2  103.90    6.55
   2  -8  -1   32.90    4.07
  -2   8   1   34.63    4.47
  -2  -8   1   35.81    3.50
  -2  -8   1   35.78    4.40
  -2  -8   0  221.37    8.72
  -2   8   0  229.33   10.27
  -2  -8   0  234.41    9.63
   2  -8   0  221.86    9.56
  -2  -8  -1   42.04    4.37
  -2  -8  -1   42.72    4.25
  -2  -8  -1   41.77    3.12
   2  -8   1   39.66    4.45
  -2  -8  -2   31.51    4.16
  -2  -8  -2   31.46    3.61
   2  -8   2   34.91    4.50
  -2  -8  -2   33.57    3.21
  -2  -8  -3   23.39    3.87
   2  -8   3   25.91    4.01
  -2  -8  -3   22.29    2.89
  -2  -8  -3   22.52    2.92
  -2  -8  -4   91.05    7.24
   2  -8   4   87.37    7.01
  -2  -8  -4   92.43    6.03
  -2  -8  -5   62.80    6.58
  -2   8  -5   59.49    5.78
   2  -8   5   55.83    6.06
  -2  -8  -5   61.37    5.48
   2  -8   6   29.65    4.69
  -2  -8  -6   32.51    5.38
  -2   8  -6   30.32    4.46
  -2  -8  -6   31.17    4.40
  -2  -8  -7   20.49    4.56
  -2  -8  -7   15.84    3.57
  -2   8  -7   13.49    3.39
  -2  -8  -8   15.24    4.20
  -2  -8  -8   20.04    4.16
  -2   8  -8   14.07    3.94
  -2  -8  -9    0.18    2.83
  -2  -8  -9   -1.62    1.98
  -2   8  -9    0.36    1.95
  -2  -8  -9   -1.14    1.75
  -2  -8  -9    0.34    2.75
  -2   8  -9   -0.56    1.73
  -2   8  -9    4.06    3.00
  -2  -8 -10   79.98    8.54
  -2  -8 -10   69.86    5.54
  -2  -8 -10   72.38    5.85
  -2   8 -10   78.93    8.90
  -2   8 -10   69.05    5.10
  -2  -8 -10   73.68    9.11
  -2   8 -10   76.21    5.90
  -2   8 -11   12.46    4.68
  -2  -8 -11    9.56    4.33
  -2   8 -11   16.10    3.42
  -2  -8 -11   14.96    3.34
  -2  -8 -11   16.40    4.51
  -2  -8 -11    9.29    2.49
  -2  -8 -12   -0.90    2.31
  -2   8 -12    3.46    2.46
  -2  -8 -12    5.06    2.53
  -2  -8 -13   13.89    2.74
  -2  -8 -13   15.44    3.28
  -2   8 -13   17.98    3.77
  -2   8 -14   47.86    4.96
  -2  -8 -14   43.15    4.67
  -2   8 -14   42.83    4.32
  -2  -8 -14   36.40    3.80
  -2   8 -15    3.11    2.29
  -2  -8 -15    2.31    2.09
  -2   8 -15    4.69    1.98
  -2  -8 -16    6.84    2.05
  -2   8 -16    5.53    1.67
  -2   8 -16    4.26    1.86
  -2   8 -17   11.09    2.14
  -2  -8 -17    8.69    1.96
  -2   8 -17    9.75    1.72
   2   9 -17    2.57    1.36
   2   9 -17    0.96    1.31
  -2   9  17    0.60    1.53
   2   9 -16   44.72    4.05
  -2   9  16   41.79    4.04
   2   9 -15   41.11    4.33
  -2   9  15   43.70    4.51
   2   9 -14    1.25    1.79
  -2   9  14    1.11    2.14
  -2   9  13   52.95    5.48
   2   9 -13   60.27    5.66
  -2   9  12   19.13    3.60
   2   9 -12   19.40    3.60
  -2   9  11   95.78    6.83
   2   9 -11   98.67    7.13
  -2   9  10   19.03    3.39
   2  -9 -10   18.22    4.48
  -2  -9  10   14.80    4.09
  -2  -9  10   15.15    2.95
   2   9 -10   19.60    3.37
   2   9  -9    9.80    2.78
  -2  -9   9   10.68    3.69
   2  -9  -9   10.68    3.87
   2  -9  -9   11.37    2.55
  -2  -9   9   10.89    2.85
  -2   9   9    8.68    2.39
   2   9  -8    2.66    1.51
   2  -9  -8    0.85    2.69
  -2   9   8    0.84    1.86
  -2  -9   8    1.28    2.05
  -2   9   8   -0.36    1.99
  -2   9   7  120.73    8.93
  -2  -9   7  129.24    9.71
   2  -9  -7  133.28    9.57
   2  -9  -6  192.36   10.59
  -2   9   6  176.39   10.39
  -2  -9   6  186.45   11.18
   2  -9  -6  169.59   10.37
  -2   9   5  195.11   10.71
   2  -9  -5  205.79   10.45
  -2  -9   5  213.80   11.40
   2  -9  -4  182.07    9.34
  -2   9   4  164.21    9.66
  -2  -9   4  179.65   10.12
  -2   9   3   23.29    3.96
   2  -9  -3   22.50    3.60
  -2  -9   3   26.79    4.18
  -2  -9   2   10.38    2.05
   2  -9  -2   12.17    3.09
  -2   9   2   10.67    2.99
  -2  -9   2   11.89    3.30
  -2  -9   1  107.00    7.10
   2  -9  -1  100.14    6.83
  -2   9   1  103.04    7.45
  -2  -9   1   98.40    5.59
   2  -9   0    2.78    2.58
  -2  -9   0    2.12    2.04
  -2   9   0    0.87    2.26
  -2  -9   0    1.67    1.84
  -2  -9  -1   29.14    3.86
   2  -9   1   24.92    3.84
  -2  -9  -1   27.78    3.81
  -2  -9  -2   96.21    6.06
  -2  -9  -2   92.32    6.70
   2  -9   2  101.60    7.30
  -2  -9  -2   93.92    5.54
  -2  -9  -3   33.03    4.65
   2  -9   3   28.58    4.69
  -2  -9  -3   33.75    3.66
  -2  -9  -3   31.07    3.51
  -2  -9  -4   38.12    5.09
   2  -9   4   35.86    5.22
  -2  -9  -4   34.99    4.05
  -2   9  -5  168.30    9.63
  -2  -9  -5  169.11   10.54
   2  -9   5  163.02   10.30
  -2  -9  -5  164.53    8.99
  -2  -9  -6    1.30    3.01
   2  -9   6   -1.29    2.83
  -2  -9  -6    2.28    2.00
  -2   9  -6    1.28    2.10
  -2  -9  -7   -0.02    2.73
   2  -9   7    0.24    2.86
  -2  -9  -7    2.12    1.98
  -2   9  -7    0.71    2.25
  -2  -9  -8    1.45    2.59
  -2  -9  -8    1.09    2.41
  -2   9  -8    0.39    2.36
   2  -9   8   -0.63    2.82
  -2   9  -8    1.06    2.27
  -2   9  -8    3.45    2.58
  -2  -9  -9    3.04    3.60
  -2  -9  -9   -4.29    2.85
  -2   9  -9   -0.90    2.38
  -2  -9  -9   -1.12    2.62
  -2   9  -9    1.10    1.83
  -2  -9  -9    0.11    1.88
  -2   9  -9   -0.47    1.62
  -2   9  -9    2.60    2.55
  -2   9 -10   23.37    3.67
  -2  -9 -10   18.22    3.39
  -2   9 -10   16.47    4.72
  -2  -9 -10   21.76    5.08
  -2  -9 -10   10.24    2.23
  -2  -9 -10   21.35    5.73
  -2   9 -10   20.77    3.35
  -2  -9 -11   17.86    5.03
  -2   9 -11   24.87    3.91
  -2  -9 -11   23.61    3.84
   2  -9  11   21.00    5.54
  -2  -9 -11   23.59    5.42
  -2  -9 -11   17.91    3.22
  -2   9 -11   23.16    5.34
  -2  -9 -12   -0.27    2.19
  -2  -9 -12    5.97    2.62
  -2   9 -12    3.49    2.34
  -2  -9 -13   25.68    3.37
  -2   9 -13   29.41    4.25
  -2  -9 -13   29.56    4.12
  -2   9 -14   12.30    3.25
  -2  -9 -14    9.92    2.96
  -2   9 -15    0.29    1.96
  -2  -9 -15    1.08    1.80
  -2   9 -15    4.38    1.99
  -2   9 -16   -0.63    1.72
  -2  -9 -16    0.55    1.69
  -2   9 -16   -0.93    1.41
  -2  -9 -17    2.39    1.57
  -2   9 -17    2.52    1.62
   2  10 -17    2.88    1.38
   2  10 -17    1.19    1.29
  -2  10  17   -0.13    1.45
   2  10 -16    9.76    2.31
  -2  10  16   11.06    2.58
   2  10 -15   10.49    2.56
  -2  10  15   15.83    3.28
   2  10 -14    7.90    2.58
  -2  10  14    9.57    2.77
   2  10 -13   16.75    3.46
  -2  10  13   10.78    3.21
   2  10 -12   53.11    5.45
  -2  10  12   52.10    5.21
   2  10 -11   26.47    4.07
  -2  10  11   27.09    4.27
  -2  10  10    2.84    2.06
   2  10 -10    4.81    2.22
   2 -10 -10    6.11    3.59
  -2 -10  10    3.79    2.61
   2  10  -9  219.89   10.02
  -2 -10   9  208.13   13.28
  -2  10   9  212.25    9.52
  -2 -10   9  217.61    9.53
   2 -10  -9  212.40   13.35
  -2 -10   8   49.70    6.52
   2 -10  -8   46.43    6.39
   2  10  -8   52.37    4.80
  -2  10   8   52.37    4.84
  -2  10   7   36.80    5.22
  -2 -10   7   38.07    5.83
   2 -10  -7   38.50    5.67
  -2  10   6   19.56    4.01
  -2 -10   6   16.73    4.20
   2 -10  -6   22.14    4.31
  -2  10   5   77.72    7.08
  -2 -10   5   78.25    7.44
   2 -10  -5   81.85    7.09
   2 -10  -4    1.09    2.36
  -2 -10   4   -1.22    2.29
  -2  10   4    0.73    2.37
  -2  10   3   74.52    6.86
  -2 -10   3   79.20    6.77
   2 -10  -3   78.45    6.36
  -2  10   2  697.08   19.04
  -2 -10   2  718.05   19.01
   2 -10  -2  705.34   18.04
   2 -10  -1    0.92    2.28
  -2 -10   1   -0.06    1.54
  -2 -10   1    1.58    2.23
  -2 -10   0  115.07    7.31
  -2 -10   0  108.65    6.45
   2 -10   0  111.68    7.41
  -2 -10  -1   71.55    5.59
  -2 -10  -1   63.42    5.40
   2 -10   1   68.47    6.16
  -2 -10  -2  418.91   12.61
  -2 -10  -2  409.12   13.89
  -2 -10  -2  410.44   11.79
   2 -10   2  382.57   14.22
  -2 -10  -3  129.71    6.88
  -2 -10  -3  134.95    8.65
   2 -10   3  139.76    9.15
  -2 -10  -3  135.93    7.38
  -2 -10  -4    2.32    2.69
   2 -10   4    0.29    2.51
  -2 -10  -4    0.74    1.72
  -2 -10  -5   22.90    4.63
   2 -10   5   22.30    4.57
  -2 -10  -5   26.57    4.05
  -2 -10  -6   97.47    8.75
   2 -10   6   98.64    8.73
  -2 -10  -6  101.49    7.84
  -2 -10  -7   12.45    4.23
   2 -10   7   12.14    4.26
  -2 -10  -7   14.91    3.59
  -2  10  -7   11.43    3.65
  -2 -10  -8    6.03    2.96
  -2 -10  -8    4.30    3.27
  -2  10  -8    9.25    2.64
  -2 -10  -8    3.51    1.90
  -2 -10  -8    3.52    1.77
  -2  10  -8    5.96    2.80
  -2  10  -8    7.46    2.83
  -2  10  -8    5.13    3.08
   2 -10   8    2.62    3.07
  -2 -10  -9    6.12    2.38
  -2  10  -9    2.46    1.71
  -2 -10  -9    3.79    3.59
  -2  10  -9    0.94    2.46
  -2  10  -9    2.36    1.92
  -2 -10  -9    2.27    2.56
  -2 -10  -9    0.05    2.27
  -2  10  -9    3.94    2.70
   2 -10   9    5.13    3.89
  -2  10 -10    6.10    2.02
  -2 -10 -10    4.36    4.02
  -2  10 -10    3.19    3.13
  -2 -10 -10    0.28    2.39
  -2  10 -10    7.13    2.67
  -2 -10 -10    3.01    2.06
  -2 -10 -10    6.96    3.60
   2 -10  10    6.44    4.16
  -2 -10 -11   -1.89    2.44
   2 -10  11   -1.79    3.34
  -2 -10 -11   -1.53    2.19
  -2 -10 -11    2.28    3.08
  -2  10 -11   -0.13    3.44
  -2  10 -11    2.69    2.26
  -2 -10 -12    1.94    1.89
  -2  10 -12    2.09    2.49
  -2 -10 -12   -2.13    2.36
  -2 -10 -13   19.39    3.57
  -2  10 -13   20.63    3.80
  -2 -10 -14   12.21    2.98
  -2  10 -14   10.94    2.86
  -2 -10 -15    3.02    2.05
  -2  10 -15    4.32    2.21
  -2  10 -15    2.24    1.48
  -2 -10 -16    0.90    1.56
  -2  10 -16   -1.07    1.32
  -2  10 -16    3.15    2.01
  -2  10 -17   11.24    1.97
  -2 -10 -17   12.42    2.12
   2  11 -17    4.40    1.53
  -2  11  17    2.26    1.48
  -2  11  16    9.24    2.28
   2  11 -16    7.16    2.04
  -2  11  15   29.95    3.72
   2  11 -15   29.04    3.54
   2  11 -14    2.12    2.02
  -2  11  14    3.84    2.47
  -2  11  13   59.03    5.66
   2  11 -13   62.17    5.70
  -2  11  12   12.09    2.93
   2  11 -12   18.01    3.47
   2  11 -11   78.74    6.56
  -2  11  11   81.76    6.48
  -2 -11  10   56.59    7.69
   2 -11 -10   63.60    7.93
   2  11 -10   60.96    5.65
  -2  11  10   58.31    5.45
  -2 -11   9   -1.37    2.35
   2  11  -9   -1.08    1.84
   2 -11  -9    2.85    3.06
  -2  11   9    2.07    2.38
  -2 -11   8   60.20    7.50
   2  11  -8   68.18    5.65
   2 -11  -8   63.69    7.46
  -2  11   8   62.42    5.23
  -2 -11   7   31.05    5.57
   2 -11  -7   28.00    5.09
  -2 -11   6   34.48    5.45
   2 -11  -6   33.01    5.07
  -2  11   5   69.10    6.91
   2 -11  -5   73.33    6.89
  -2 -11   5   72.20    7.28
  -2  11   4    5.55    2.91
   2 -11  -4    5.40    2.60
  -2 -11   4    4.38    2.64
  -2 -11   3  210.11   11.15
   2 -11  -3  207.99   10.52
  -2 -11   2  362.20   14.12
   2 -11  -2  361.75   13.51
  -2 -11   1    1.88    1.77
  -2 -11   1    1.71    2.44
   2 -11  -1    0.31    2.34
  -2 -11   0    1.30    1.97
   2 -11   0   -1.02    2.39
  -2 -11   0    1.71    2.33
  -2 -11  -1   97.68    6.82
  -2 -11  -1  104.37    6.89
   2 -11   1  100.57    7.67
  -2 -11  -2   65.25    5.41
  -2 -11  -2   58.86    4.89
   2 -11   2   63.78    6.16
  -2 -11  -2   65.82    6.01
  -2 -11  -3    0.60    2.33
   2 -11   3    0.17    2.42
  -2 -11  -3    1.04    1.81
  -2 -11  -3    0.82    1.62
   2 -11   4   13.24    3.86
  -2 -11  -4   12.52    2.81
  -2 -11  -4   13.61    3.89
  -2 -11  -5   63.23    7.06
   2 -11   5   60.08    6.72
  -2 -11  -5   66.00    6.20
  -2 -11  -6  136.50   10.45
  -2 -11  -6  141.21    9.48
   2 -11   6  140.99   10.71
  -2 -11  -7   28.23    5.59
  -2 -11  -7   27.16    4.74
   2 -11   7   30.53    5.87
  -2  11  -8   18.16    3.28
  -2 -11  -8   17.49    3.09
   2 -11   8   17.87    4.92
  -2 -11  -8   24.29    5.60
  -2 -11  -8   17.34    4.22
  -2 -11  -8   12.11    2.46
  -2  11  -8   21.07    4.58
  -2  11  -8   20.78    3.66
  -2  11  -9   28.78    5.57
   2 -11   9   30.76    6.12
  -2 -11  -9   24.05    5.45
  -2 -11  -9   19.12    3.13
  -2  11  -9   28.18    3.88
  -2 -11  -9   27.65    3.77
  -2  11  -9   24.31    3.52
  -2  11  -9   31.22    4.47
  -2 -11  -9   28.46    5.44
   2 -11  10    4.96    3.98
  -2 -11 -10   12.78    4.84
  -2 -11 -10    8.19    2.52
  -2  11 -10   10.99    2.98
  -2 -11 -10   10.24    2.75
  -2 -11 -10    7.58    3.61
  -2  11 -10   10.06    2.44
  -2  11 -10   13.97    4.94
  -2  11 -11   24.34    3.42
  -2  11 -11   30.33    4.31
  -2 -11 -11   26.64    3.96
  -2 -11 -11   22.75    3.28
  -2 -11 -12   13.91    2.74
  -2 -11 -12   12.76    3.24
  -2  11 -12   17.48    3.70
  -2 -11 -13   28.65    4.03
  -2  11 -13   31.80    4.46
  -2  11 -14    0.37    1.97
  -2 -11 -14    0.85    1.83
  -2  11 -15   -0.46    2.03
  -2 -11 -15    1.63    1.74
  -2  11 -15    1.15    1.41
  -2  11 -16   18.56    2.80
  -2 -11 -16   17.87    2.65
  -2 -11 -17    7.46    1.72
  -2  11 -17    9.02    1.88
   2  12 -17    3.54    1.37
  -2  12  17    5.06    1.67
   2  12 -16   14.79    2.44
  -2  12  16   15.89    2.63
   2  12 -15    5.85    2.08
  -2  12  15   10.77    2.69
  -2  12  14   11.37    2.84
   2  12 -14    9.45    2.63
   2  12 -13    2.00    2.05
  -2  12  13    2.78    2.44
  -2  12  12    1.00    2.27
   2  12 -12    2.59    2.15
   2  12 -11    2.59    2.52
  -2  12  11    3.19    2.75
  -2  12  10   28.76    3.97
  -2 -12  10   24.01    5.09
   2 -12 -10   30.36    5.64
   2  12 -10   37.92    4.56
  -2 -12   9    1.38    2.70
   2  12  -9   -0.42    1.63
   2 -12  -9    0.03    2.94
  -2  12   9   -1.99    2.12
  -2 -12   8   79.81    8.39
  -2 -12   8   88.90    5.98
   2  12  -8   98.88    6.78
   2 -12  -8   88.68    9.15
  -2  12   8   89.38    6.31
   2  12  -7   11.27    2.67
  -2 -12   7    7.31    3.30
   2 -12  -7    5.51    3.01
  -2 -12   6    4.38    3.01
   2 -12  -6    1.28    2.57
   2 -12  -5    1.56    2.51
  -2 -12   5    2.60    2.65
   2 -12  -4   41.97    5.38
  -2 -12   4   44.59    5.87
   2 -12  -3   20.05    4.03
  -2 -12   3   20.78    4.18
   2 -12  -2    3.74    2.42
  -2 -12   2    6.60    2.90
  -2 -12   1  149.13    7.10
   2 -12  -1  155.46    9.54
  -2 -12   1  149.72    9.26
  -2 -12   0  516.55   14.33
   2 -12   0  536.27   17.40
  -2 -12   0  531.16   16.40
   2 -12   1    2.96    2.59
  -2 -12  -1    2.57    1.88
  -2 -12  -1    5.79    2.56
  -2 -12  -2   48.89    5.07
  -2 -12  -2   52.05    5.54
   2 -12   2   53.97    6.14
  -2 -12  -3   13.78    3.64
   2 -12   3   12.94    3.87
  -2 -12  -3   13.80    2.83
  -2 -12  -3   13.51    2.90
  -2 -12  -4   56.47    6.46
   2 -12   4   62.92    7.01
  -2 -12  -4   58.88    5.60
  -2 -12  -5    5.88    2.95
   2 -12   5    9.69    3.73
  -2 -12  -5    5.99    2.65
  -2 -12  -6    8.97    3.38
   2 -12   6   11.35    4.15
  -2 -12  -6   10.00    3.68
  -2  12  -7   35.82    4.52
   2 -12   7   38.42    6.18
  -2 -12  -7   33.60    5.98
  -2  12  -7   40.12    4.63
  -2 -12  -7   34.34    3.97
  -2 -12  -7   34.90    5.40
  -2 -12  -8   41.61    4.01
  -2  12  -8   48.78    4.67
  -2 -12  -8   49.78    7.26
  -2 -12  -8   44.43    4.54
  -2  12  -8   54.50    5.41
   2 -12   8   48.80    7.47
  -2 -12  -8   45.82    6.48
  -2 -12  -9   -1.76    1.97
   2 -12   9    1.72    3.14
  -2 -12  -9    1.92    3.34
  -2  12  -9    2.22    2.18
  -2 -12  -9    1.82    2.87
  -2 -12  -9   -1.11    1.90
  -2  12  -9    0.56    2.27
  -2 -12 -10    1.73    3.07
   2 -12  10    0.12    3.66
  -2 -12 -10    0.37    1.80
  -2  12 -10    0.17    2.00
  -2 -12 -10    2.82    3.20
  -2 -12 -10   -0.01    1.96
  -2  12 -10    0.49    1.81
  -2  12 -10    4.48    2.91
  -2 -12 -11    2.29    2.03
  -2  12 -11    9.22    3.03
  -2 -12 -11    2.70    2.22
  -2  12 -11    4.55    2.16
  -2 -12 -12   55.73    5.43
  -2  12 -12   60.77    5.76
  -2  12 -13    3.09    2.37
  -2 -12 -13    4.46    2.21
  -2  12 -14    4.59    2.28
  -2 -12 -14    4.77    2.38
  -2  12 -15    0.06    1.86
  -2 -12 -15    5.09    2.15
  -2  12 -15    4.32    1.59
  -2 -12 -16   12.07    2.32
  -2  12 -16   11.69    2.34
  -2  12 -17    2.72    1.44
  -2 -12 -17    1.72    1.35
  -2  13  17    6.77    1.53
   2  13 -17    7.95    1.52
  -2  13  16    0.11    1.32
   2  13 -16    0.43    1.33
  -2  13  16    2.55    1.98
   2  13 -15   26.38    3.38
  -2  13  15   28.15    3.63
   2  13 -14   15.10    3.01
  -2  13  14   10.52    2.79
  -2  13  13   17.77    3.50
   2  13 -13   22.02    3.60
   2  13 -12   31.26    4.34
  -2  13  12   29.20    4.39
  -2  13  11  167.40    9.22
   2  13 -11  171.64    9.52
   2 -13 -10    4.71    3.81
  -2 -13  10    4.59    3.43
   2  13 -10    3.56    2.44
  -2  13  10    2.26    2.42
  -2 -13   9   59.29    7.76
   2  13  -9   70.79    6.07
  -2  13   9   71.56    6.10
   2 -13  -9   65.48    8.32
  -2 -13   8  105.24    9.93
   2 -13  -8  100.25    9.94
   2  13  -8  108.54    7.27
  -2  13   8  102.96    6.80
  -2 -13   7   42.54    6.43
   2 -13  -7   47.46    6.42
  -2  13   7   42.20    4.45
   2 -13  -7   45.46    6.80
   2  13  -7   47.60    4.79
  -2 -13   6   84.08    8.56
   2 -13  -6   90.81    8.50
  -2 -13   5   32.71    5.37
   2 -13  -5   38.64    5.55
  -2 -13   4  119.78    9.38
   2 -13  -4  125.68    9.24
   2 -13  -3    1.30    2.61
  -2 -13   3    2.17    2.67
  -2 -13   2   72.33    7.12
   2 -13  -2   77.89    7.08
  -2 -13   1  321.23   13.74
   2 -13  -1  333.36   14.17
  -2 -13   0   -0.09    1.96
   2 -13   0    2.53    3.05
  -2 -13   0    2.57    2.58
  -2 -13  -1   64.98    6.16
  -2 -13  -1   71.83    6.18
   2 -13   1   77.23    7.32
  -2 -13  -2   29.20    4.41
   2 -13   2   33.41    5.18
  -2 -13  -2   28.01    4.18
  -2 -13  -3   14.53    3.83
   2 -13   3   13.26    3.55
  -2 -13  -3   12.65    2.98
  -2 -13  -3   13.06    3.06
  -2 -13  -4  104.80    8.70
   2 -13   4  121.95    9.87
  -2 -13  -4  122.10    8.40
   2 -13   5    5.48    3.67
  -2 -13  -5    7.41    3.44
  -2 -13  -5    2.24    2.01
  -2 -13  -6    2.30    2.29
  -2 -13  -6   -0.28    2.61
   2 -13   6    3.13    3.23
  -2 -13  -7    5.95    4.00
   2 -13   7    4.82    4.03
  -2  13  -7    1.85    2.42
  -2 -13  -7    2.77    2.01
  -2  13  -7    4.04    2.08
  -2 -13  -7    3.16    2.20
  -2  13  -7    4.04    2.43
  -2 -13  -7    1.56    2.39
   2 -13   8    1.65    3.14
  -2 -13  -8    2.13    2.57
  -2 -13  -8   -1.55    2.84
  -2 -13  -8    0.51    2.19
  -2  13  -8   -0.86    1.82
  -2 -13  -8   -1.76    2.10
  -2  13  -8    1.22    2.30
  -2 -13  -9    1.68    2.93
  -2 -13  -9    1.68    2.03
  -2  13  -9    1.70    2.18
  -2 -13  -9    0.39    1.93
  -2  13  -9    2.40    2.34
  -2 -13  -9   -0.23    3.05
   2 -13   9    3.88    3.24
   2 -13  10    7.68    4.14
  -2 -13 -10    1.48    2.96
  -2  13 -10    5.05    2.55
  -2 -13 -10    3.52    2.09
  -2  13 -10    1.71    1.76
  -2  13 -10    7.04    3.13
  -2 -13 -10    6.00    2.51
  -2  13 -11    5.44    2.40
  -2 -13 -11    6.29    2.90
  -2  13 -11    7.12    2.45
  -2  13 -12    2.82    2.25
  -2 -13 -12    2.32    2.27
  -2 -13 -13   11.08    2.92
  -2  13 -13   13.36    3.18
  -2  13 -14    2.85    2.11
  -2 -13 -14    3.32    2.19
  -2 -13 -15   -0.22    1.67
  -2  13 -15   -0.11    1.82
  -2  13 -16   11.56    2.17
  -2 -13 -16   14.40    2.43
  -2  13 -17    0.86    1.25
  -2  14  16    3.33    1.69
   2  14 -16    2.84    1.37
   2  14 -15   10.24    2.25
  -2  14  15    8.10    2.33
   2  14 -14   10.65    2.60
  -2  14  14    9.49    2.70
  -2  14  13    2.18    2.42
   2  14 -13    0.64    1.71
   2  14 -12   82.36    6.67
  -2  14  12   75.31    6.24
   2  14 -11   43.13    4.92
  -2  14  11   39.22    4.98
   2  14 -10   10.89    2.84
  -2  14  10   11.46    2.91
  -2 -14   9  309.58   17.61
   2 -14  -9  319.58   17.94
   2  14  -9  362.71   13.39
  -2  14   9  342.79   12.67
   2  14  -8    0.99    1.61
  -2 -14   8    1.11    2.84
   2 -14  -8    1.09    3.12
  -2  14   8   -1.55    2.19
  -2 -14   7   68.38    8.14
   2 -14  -7   85.36    8.78
   2  14  -7   76.80    6.14
   2 -14  -7   73.47    8.65
  -2  14   7   67.47    5.50
   2  14  -6   14.83    2.95
  -2 -14   6   14.17    4.26
   2 -14  -6   12.91    3.60
   2 -14  -5    8.53    3.31
  -2 -14   5    9.86    3.56
   2 -14  -4   37.93    5.52
  -2 -14   4   30.44    5.26
   2 -14  -3    9.29    3.21
  -2 -14   3   10.57    3.50
   2 -14  -2    6.21    3.15
  -2 -14   2    2.31    2.69
  -2 -14   1   56.69    6.40
   2 -14  -1   61.52    6.85
   2 -14   0  196.12   11.55
  -2 -14   0  186.01    9.13
  -2 -14   0  179.13   10.34
  -2 -14  -1   55.45    5.66
  -2 -14  -1   56.91    6.04
   2 -14   1   57.81    6.70
  -2 -14  -2   61.09    6.21
  -2 -14  -2   57.51    5.80
   2 -14   2   71.83    7.56
  -2 -14  -3  189.59    9.66
  -2 -14  -3  192.48   11.18
  -2 -14  -3  207.03   10.57
   2 -14   3  207.64   12.65
  -2 -14  -4   30.63    5.24
   2 -14   4   27.44    5.31
  -2 -14  -4   31.08    4.65
   2 -14   5   14.88    4.71
  -2 -14  -5   10.79    3.92
  -2 -14  -5   11.83    3.36
   2 -14   6   30.33    5.98
  -2 -14  -6   25.84    5.34
  -2 -14  -6   29.80    3.82
  -2  14  -6   36.95    4.63
  -2  14  -6   28.29    3.93
  -2  14  -6   32.34    4.10
  -2 -14  -6   26.41    4.99
  -2 -14  -7  168.57    7.81
  -2  14  -7  178.57    8.43
  -2 -14  -7  180.71   12.20
  -2 -14  -7  186.69    8.97
  -2 -14  -7  184.31   13.32
  -2  14  -7  190.11    9.40
  -2  14  -7  185.63    9.12
   2 -14   7  192.21   13.98
  -2 -14  -8    7.69    3.70
   2 -14   8   11.73    4.89
  -2 -14  -8    8.74    4.02
  -2  14  -8    8.98    2.70
  -2 -14  -8    7.88    2.66
  -2  14  -8   10.00    3.16
  -2 -14  -8   13.24    2.85
  -2  14  -9   25.44    4.47
   2 -14   9   22.29    5.97
  -2 -14  -9   24.81    3.69
  -2  14  -9   24.35    3.77
  -2 -14  -9   22.40    3.82
  -2 -14  -9   24.75    5.55
  -2 -14  -9   19.17    5.57
  -2  14 -10   21.06    3.44
  -2  14 -10   19.77    3.63
  -2 -14 -10   21.56    3.89
  -2  14 -10   26.30    4.31
  -2  14 -11    3.34    1.96
  -2  14 -11    2.62    2.51
  -2 -14 -11    1.28    2.04
  -2  14 -12   36.26    4.47
  -2 -14 -12   40.12    4.66
  -2 -14 -13   16.37    3.22
  -2  14 -13   17.99    3.39
  -2 -14 -14   16.27    3.02
  -2  14 -14   10.73    2.68
  -2 -14 -15    7.52    2.32
  -2  14 -15    1.70    1.69
  -2 -14 -16   12.10    2.21
  -2  14 -16   11.95    2.22
   2  15 -16    9.43    1.79
  -2  15  16    4.72    1.82
   2  15 -15    8.81    2.20
   2  15 -15    9.26    1.87
  -2  15  15    9.70    2.38
   2  15 -14   34.95    3.92
  -2  15  14   36.17    4.03
   2  15 -13   27.51    3.86
  -2  15  13   27.23    4.02
   2  15 -12   35.13    4.57
  -2  15  12   31.38    4.28
   2  15 -11   18.14    3.53
  -2  15  11   15.85    3.58
  -2  15  10   -0.75    2.28
   2  15 -10   -2.02    2.33
  -2  15   9    4.94    2.32
   2  15  -9    3.62    2.15
  -2 -15   9    5.17    3.17
   2 -15  -9    5.07    3.77
  -2  15   9    4.06    2.49
  -2  15   8   -2.21    2.29
  -2 -15   8    3.49    3.37
   2 -15  -8    1.32    3.01
   2  15  -8    0.91    1.75
  -2  15   8   -2.16    2.46
  -2  15   7    1.72    1.71
   2  15  -7   -1.24    1.91
   2 -15  -7    0.35    2.89
  -2 -15   7   -1.84    2.91
   2 -15  -7   -0.14    2.78
  -2  15   7    0.61    2.23
   2  15  -6   -0.51    2.06
  -2  15   6   -1.56    1.91
  -2 -15   6    3.11    3.09
   2 -15  -6   -2.43    2.80
  -2 -15   6   -1.28    2.27
  -2  15   6   -0.91    2.23
   2 -15  -5  239.64   13.67
   2  15  -5  244.25   10.31
  -2 -15   5  229.35   13.97
   2 -15  -4   -0.54    2.84
  -2 -15   4    0.38    2.37
  -2 -15   3   91.62    8.65
   2 -15  -3   93.99    8.24
   2 -15  -2    0.15    2.58
  -2 -15   2    1.76    2.30
  -2 -15   1   59.85    6.61
   2 -15  -1   68.04    7.11
   2 -15   0    7.79    3.67
  -2 -15   0    9.47    3.25
  -2 -15  -1   83.14    6.94
   2 -15   1   89.20    8.38
  -2 -15  -1   80.24    7.05
  -2 -15  -2    1.58    2.19
   2 -15   2   -1.61    2.97
  -2 -15  -2    2.25    2.14
  -2 -15  -3   31.70    5.25
   2 -15   3   33.92    5.87
  -2 -15  -3   28.62    4.04
  -2 -15  -3   30.44    4.41
   2 -15   4   30.51    5.36
  -2 -15  -4   35.44    5.71
  -2 -15  -4   37.14    5.18
  -2 -15  -5   61.40    7.46
  -2 -15  -5   72.91    5.60
  -2  15  -5   63.29    5.29
  -2  15  -5   70.73    5.62
   2 -15   5   69.50    8.29
  -2 -15  -5   70.91    7.30
  -2 -15  -6    9.49    4.14
  -2  15  -6    7.24    2.59
  -2 -15  -6   11.29    2.93
  -2  15  -6    9.60    2.85
  -2 -15  -6    8.95    2.60
   2 -15   6   10.47    4.11
  -2  15  -6   11.31    3.29
  -2  15  -6    8.74    2.65
  -2 -15  -6    6.76    2.93
  -2  15  -7   85.55    5.93
  -2 -15  -7   83.68    5.77
  -2 -15  -7   81.67    8.49
  -2  15  -7   87.88    6.11
  -2 -15  -7   86.35    6.37
  -2 -15  -7   83.37    9.43
  -2  15  -7   87.55    6.85
   2 -15   7   91.25   10.21
  -2 -15  -8    5.55    3.88
  -2  15  -8    6.83    2.55
   2 -15   8    7.22    4.58
  -2 -15  -8    6.97    4.49
  -2  15  -8    3.78    2.02
  -2 -15  -8    3.81    2.11
  -2 -15  -8   11.90    3.12
  -2  15  -8    5.79    2.90
  -2 -15  -9   53.72    7.63
  -2 -15  -9   61.76    8.95
  -2  15  -9   64.84    5.65
  -2 -15  -9   67.96    6.07
  -2  15  -9   66.29    6.39
   2 -15   9   68.52    9.58
  -2  15 -10    5.29    2.47
  -2 -15 -10    2.02    2.26
  -2  15 -10    7.99    3.38
  -2  15 -10    3.82    1.89
  -2  15 -11    1.32    1.70
  -2  15 -11   -1.32    2.10
  -2 -15 -11    0.60    2.30
  -2  15 -12   -0.20    1.95
  -2 -15 -12    1.28    2.14
  -2  15 -13    1.15    1.99
  -2 -15 -13    2.28    2.19
  -2  15 -14    0.51    1.83
  -2 -15 -14    0.73    1.96
  -2  15 -15    0.55    1.67
  -2 -15 -15    2.34    1.80
  -2 -15 -16    2.93    1.60
  -2  15 -16   -0.90    1.48
   2  16 -16   -1.04    1.19
  -2  16  16    0.19    1.41
   2  16 -15   16.35    2.11
   2  16 -15   16.43    2.49
  -2  16  15   17.91    2.73
  -2  16  14    2.60    2.21
   2  16 -14    1.80    1.54
  -2  16  13    2.46    2.35
   2  16 -13    0.86    1.63
   2  16 -12   63.78    5.68
  -2  16  12   72.00    6.08
   2  16 -11    0.71    2.08
  -2  16  11   -1.07    2.50
   2  16 -10    3.27    2.21
  -2  16  10    2.06    2.26
  -2  16   9  120.99    7.14
   2 -16  -9  127.16   12.16
  -2  16   9  127.20    8.12
   2  16  -9  133.34    8.37
  -2 -16   8   40.56    6.94
  -2  16   8   44.59    4.56
   2  16  -8   49.50    5.25
   2 -16  -8   39.66    7.03
  -2  16   8   44.35    4.87
  -2  16   7   26.57    3.72
   2 -16  -7   25.89    5.79
  -2 -16   7   28.02    5.53
   2 -16  -7   36.21    6.10
   2  16  -7   34.04    4.46
  -2  16   7   30.79    4.23
   2  16  -6   -0.65    1.69
  -2  16   6   -1.36    2.00
  -2 -16   6   -0.59    2.54
   2 -16  -6    0.17    2.81
  -2 -16   6    0.66    1.63
  -2  16   6   -1.96    2.31
  -2  16   5   58.27    4.93
  -2 -16   5   58.69    7.73
   2  16  -5   68.51    5.83
   2 -16  -5   64.30    7.56
  -2  16   5   65.95    5.52
   2 -16  -4   33.58    5.61
  -2 -16   4   27.84    5.57
   2  16  -4   29.04    3.85
   2 -16  -3    2.01    2.92
  -2 -16   3    4.46    3.09
  -2 -16   2   32.05    5.66
   2 -16  -2   31.25    5.18
  -2 -16   1   36.03    5.67
   2 -16  -1   47.87    6.45
   2 -16   0  106.16    9.30
  -2 -16   0   95.08    8.28
   2 -16   1   20.08    4.68
  -2 -16  -1   15.35    3.76
  -2 -16  -1   16.97    3.61
   2 -16   2   11.92    3.90
  -2 -16  -2   12.65    3.57
  -2 -16  -2   14.49    3.39
  -2 -16  -3   14.14    3.27
   2 -16   3   15.27    4.38
  -2 -16  -3   11.30    3.54
  -2 -16  -4  140.42   10.63
  -2  16  -4  166.16    8.33
  -2 -16  -4  154.47   10.57
   2 -16   4  166.01   12.40
  -2 -16  -5   21.56    3.62
  -2 -16  -5   14.81    4.22
  -2  16  -5   17.97    4.11
  -2  16  -5   13.15    2.87
  -2  16  -5   18.07    3.45
  -2 -16  -5   17.35    3.18
  -2  16  -5   14.03    2.97
  -2 -16  -5   14.15    3.66
   2 -16   5   12.83    4.24
  -2 -16  -6    4.64    3.55
  -2  16  -6    3.00    2.17
   2 -16   6    4.26    3.48
  -2 -16  -6    6.01    2.41
  -2  16  -6    4.99    2.15
  -2  16  -6   10.20    3.26
  -2  16  -6    2.34    2.34
  -2 -16  -6   13.18    3.12
  -2  16  -6    5.73    2.59
  -2 -16  -6    7.40    3.36
  -2 -16  -7   14.07    4.13
  -2 -16  -7   16.21    4.80
  -2 -16  -7   18.68    3.51
  -2  16  -7   14.50    3.33
  -2 -16  -7   16.36    3.42
   2 -16   7   19.67    5.50
  -2  16  -7   15.95    3.48
  -2  16  -7   14.99    3.01
  -2 -16  -8   11.58    4.30
  -2  16  -8   14.00    3.32
  -2 -16  -8   15.44    4.47
  -2 -16  -8   14.96    3.27
  -2  16  -8   13.33    3.02
  -2  16  -8   14.03    3.47
   2 -16   8   12.89    4.65
  -2  16  -9   86.67    7.20
  -2  16  -9   85.69    6.52
  -2 -16  -9   94.79    7.10
  -2 -16  -9   87.80    9.86
  -2  16 -10    1.00    2.03
  -2 -16 -10    0.57    2.14
  -2  16 -10    1.03    2.53
  -2  16 -10   -0.45    1.83
  -2  16 -11   16.51    2.92
  -2 -16 -11   16.52    3.53
  -2  16 -11   19.68    3.55
  -2  16 -12    4.14    2.33
  -2 -16 -12    3.74    2.29
  -2 -16 -13    4.99    2.26
  -2  16 -13    3.14    2.08
  -2  16 -14   -0.79    1.71
  -2 -16 -14   -0.28    1.75
  -2  16 -15   11.34    2.29
  -2 -16 -15   14.99    2.62
  -2 -16 -16    1.27    1.42
  -2  16 -16    1.54    1.32
   2  17 -16    7.26    1.45
  -2  17  16    7.09    1.66
   2  17 -15    4.11    1.62
  -2  17  15    2.89    1.76
   2  17 -15    4.61    1.62
   2  17 -14    3.95    1.91
  -2  17  14    3.13    1.99
  -2  17  13    0.46    1.93
   2  17 -13    0.57    1.66
   2  17 -12   20.38    3.54
  -2  17  12   18.88    3.54
   2  17 -11    0.27    1.79
  -2  17  11    2.52    2.61
  -2  17  10   23.63    3.86
   2  17 -10   21.51    3.85
   2  17  -9    2.14    2.10
  -2  17   9    3.10    1.97
  -2  17   9    0.17    2.24
  -2  17   8    6.08    2.35
  -2 -17   8    7.29    3.92
   2  17  -8    8.27    2.65
   2 -17  -8    7.29    3.95
  -2  17   8    5.62    2.57
   2 -17  -7   48.64    7.55
  -2 -17   7   48.64    7.50
   2  17  -7   47.24    5.24
   2 -17  -7   48.94    7.84
  -2  17   7   43.93    4.76
  -2  17   7   43.79    4.50
   2  17  -6    8.20    2.63
  -2  17   6    8.91    2.54
  -2 -17   6    7.73    3.65
   2 -17  -6    8.92    3.71
  -2  17   6    7.47    2.52
  -2  17   5   32.10    3.91
   2 -17  -5   33.34    6.03
  -2 -17   5   24.54    5.32
   2  17  -5   32.59    4.27
  -2  17   5   30.16    4.02
  -2  17   4   15.00    2.96
   2  17  -4   13.10    2.82
   2 -17  -4   16.86    4.50
  -2 -17   4   13.54    4.30
  -2  17   4   15.87    3.20
   2  17  -3    9.39    2.40
  -2  17   3   10.90    2.63
   2 -17  -3    8.10    3.82
  -2 -17   3    8.54    3.38
   2 -17  -2   -0.86    3.02
  -2 -17   2    0.31    2.59
   2 -17  -1    0.18    2.70
  -2 -17   1   -2.33    2.36
   2 -17   0    6.71    3.86
  -2 -17   0    5.16    2.76
   2 -17   1    4.60    3.66
  -2 -17  -1    4.11    2.65
  -2 -17  -2   -0.12    2.30
   2 -17   2    0.85    2.96
  -2 -17  -2    0.67    2.08
  -2 -17  -3    4.70    2.70
  -2  17  -3    8.99    2.78
   2 -17   3    4.33    3.15
  -2  17  -3    7.75    2.59
  -2 -17  -3    5.31    2.01
  -2  17  -4   26.94    4.13
  -2 -17  -4   16.22    4.33
  -2  17  -4   18.75    3.33
  -2  17  -4   22.66    3.73
  -2 -17  -4   21.27    3.54
  -2  17  -4   15.99    3.06
  -2 -17  -4   18.43    4.09
  -2  17  -4   15.48    3.09
   2 -17   4   16.56    4.62
  -2 -17  -5   17.33    4.98
  -2  17  -5   20.05    3.51
   2 -17   5   17.57    4.88
  -2 -17  -5   22.42    3.72
  -2  17  -5   19.07    3.50
  -2  17  -5   19.82    3.58
  -2 -17  -5   22.60    4.68
  -2  17  -5   26.02    4.14
  -2  17  -6   33.76    4.35
   2 -17   6   32.60    6.23
  -2  17  -6   38.74    4.74
  -2 -17  -6   35.41    4.58
  -2  17  -6   35.10    4.63
  -2  17  -6   38.79    4.73
  -2 -17  -6   32.95    5.59
  -2 -17  -6   35.54    6.29
  -2 -17  -7    8.72    4.22
  -2  17  -7    7.79    2.46
   2 -17   7    8.95    4.47
  -2 -17  -7   12.28    3.10
  -2  17  -7   12.21    2.87
  -2  17  -7   10.10    3.17
  -2 -17  -7    9.92    3.58
  -2 -17  -8    2.85    3.57
  -2 -17  -8    0.69    2.08
  -2  17  -8    1.05    2.00
  -2 -17  -8    2.03    3.14
  -2  17  -8    0.61    2.41
   2 -17   8    4.39    3.89
  -2  17  -8    2.53    2.16
  -2  17  -9   21.92    3.50
  -2  17  -9   18.11    3.35
  -2 -17  -9   25.51    4.07
  -2  17  -9   26.80    4.40
  -2  17 -10    9.13    2.84
  -2 -17 -10    8.90    3.02
  -2  17 -10    3.20    2.01
  -2 -17 -11    0.84    2.29
  -2  17 -11    2.11    1.95
  -2  17 -11    2.76    2.21
  -2  17 -12    1.33    2.00
  -2 -17 -12    0.44    2.07
  -2  17 -13   16.03    3.02
  -2 -17 -13   12.64    2.83
  -2 -17 -14    0.82    1.70
  -2  17 -14    2.67    1.80
  -2 -17 -15    0.75    1.46
  -2  17 -15   -0.75    1.48
  -2  17 -16   -0.41    1.16
  -2 -17 -16    1.21    1.21
   2  18 -15    0.84    1.30
  -2  18  15    3.27    1.66
   2  18 -15    1.47    1.31
  -2  18  14    1.18    1.83
   2  18 -14    2.20    1.71
  -2  18  13    0.90    2.00
   2  18 -13   -0.61    1.72
   2  18 -12   16.61    3.07
  -2  18  12   18.43    3.55
  -2  18  11    6.95    2.75
   2  18 -11    7.48    2.53
   2  18 -10    5.50    2.45
  -2  18  10    9.40    3.00
   2  18  -9   -0.65    2.00
  -2  18   9    1.67    2.23
   2  18  -8   17.90    3.58
  -2  18   8   14.90    3.21
   2 -18  -8   17.45    5.51
  -2  18   8   14.96    3.21
   2  18  -7    4.90    2.41
  -2  18   7    2.13    1.93
   2 -18  -7    4.37    3.22
  -2 -18   7    1.00    2.85
   2 -18  -7   -0.91    3.41
  -2  18   7   -0.71    2.53
  -2  18   6   51.31    4.82
  -2 -18   6   49.11    7.65
   2 -18  -6   61.99    8.21
  -2  18   6   58.75    5.40
   2  18  -6   61.19    5.67
  -2  18   5  108.27    6.83
  -2 -18   5  106.30   10.80
   2 -18  -5  109.92   10.34
  -2  18   5  104.05    7.03
   2  18  -5  106.66    7.44
   2 -18  -4  109.40   10.05
  -2  18   4   98.48    6.59
  -2 -18   4   90.26    9.56
  -2  18   4   95.82    6.59
   2  18  -4  100.30    7.10
   2  18  -3   28.91    4.07
   2 -18  -3   28.64    5.61
  -2 -18   3   26.89    5.32
  -2  18   3   27.22    3.94
  -2  18   3   29.05    3.93
  -2  18   2   16.39    3.06
  -2 -18   2   15.18    3.05
   2 -18  -2   15.67    4.36
   2  18  -2   14.14    2.99
  -2 -18   2   11.30    3.57
  -2  18   2   15.12    3.05
  -2  18   1    4.20    2.40
  -2 -18   1    3.20    2.11
   2 -18  -1    8.62    3.62
  -2 -18   1    1.06    2.20
  -2  18   0   99.18    6.41
  -2 -18   0  100.05    6.73
  -2 -18   0   85.92    8.43
   2 -18   0  103.47    9.75
  -2  18  -1   14.30    2.97
   2 -18   1   15.94    4.49
  -2 -18  -1   15.08    3.08
  -2  18  -1   12.17    2.68
  -2 -18  -1   11.17    3.37
  -2  18  -2    0.69    2.23
  -2 -18  -2    1.10    2.11
   2 -18   2    0.65    3.02
  -2 -18  -2    0.78    1.96
  -2 -18  -2   -0.22    2.03
  -2  18  -2    3.33    2.24
  -2  18  -3   68.89    5.50
  -2  18  -3   75.98    6.03
  -2 -18  -3   79.75    6.12
  -2  18  -3   65.64    5.43
  -2 -18  -3   66.47    7.35
   2 -18   3   73.23    8.66
  -2  18  -3   68.44    5.38
  -2 -18  -4    3.79    2.65
  -2  18  -4    2.93    2.30
  -2  18  -4    3.85    2.37
   2 -18   4   -0.29    3.01
  -2  18  -4    3.14    2.56
  -2 -18  -4    4.30    2.41
  -2  18  -4   -0.12    2.18
  -2  18  -4   12.38    3.46
   2 -18   5   -1.40    3.18
  -2 -18  -5    1.44    2.65
  -2  18  -5   -1.37    1.87
  -2  18  -5    2.13    2.30
  -2 -18  -5    0.46    1.89
  -2  18  -5    4.19    2.68
  -2  18  -5   -0.23    2.11
  -2 -18  -6    9.75    4.09
  -2  18  -6   10.71    2.82
   2 -18   6    7.77    4.14
  -2  18  -6    8.91    2.77
  -2 -18  -6   10.24    3.14
  -2  18  -6    3.02    2.20
  -2  18  -7   24.84    3.85
  -2  18  -7   24.35    4.08
  -2 -18  -7   26.10    4.19
  -2  18  -7   24.80    3.53
   2 -18   7   22.90    5.81
  -2  18  -7   20.85    4.00
  -2 -18  -7   25.88    6.35
  -2  18  -8  106.25    7.15
  -2  18  -8  108.70    6.91
  -2  18  -8  116.03    8.16
  -2 -18  -8  108.25    7.52
  -2  18  -9   -0.09    1.94
  -2  18  -9    2.18    2.10
  -2 -18  -9    2.34    2.49
  -2  18  -9    4.34    3.32
  -2  18 -10    0.48    1.91
  -2 -18 -10    1.60    2.44
  -2  18 -10    1.40    2.60
  -2  18 -11    2.63    2.22
  -2 -18 -11    2.73    2.50
  -2  18 -11    3.31    1.85
  -2 -18 -12   27.84    3.96
  -2  18 -12   24.53    3.44
  -2 -18 -13   -0.44    1.80
  -2  18 -13    2.34    1.86
  -2  18 -14    1.81    1.72
  -2 -18 -14   -0.31    1.73
  -2  18 -15    2.97    1.58
  -2 -18 -15    3.08    1.56
   2  19 -15    9.88    1.77
  -2  19  15   11.33    2.02
   2  19 -14   -0.84    1.52
  -2  19  14    0.56    1.67
   2  19 -14    0.48    1.29
  -2  19  13    1.38    1.96
   2  19 -13   -0.18    1.51
   2  19 -12    6.02    2.19
  -2  19  12    3.21    2.02
   2  19 -11    5.76    2.29
  -2  19  11    5.27    2.51
   2  19 -10    2.41    1.84
  -2  19  10   -0.26    2.27
  -2  19   9   38.72    4.86
   2  19  -9   41.12    4.97
   2  19  -8    2.42    2.07
  -2  19   8    0.88    1.93
  -2  19   8    1.75    2.24
  -2  19   7    0.62    1.95
   2 -19  -7    0.20    3.31
   2  19  -7    0.65    1.85
   2 -19  -7    3.77    3.83
  -2  19   7   -1.70    2.58
   2  19  -6    2.96    1.95
  -2  19   6    4.91    2.13
  -2 -19   6    7.39    3.70
   2 -19  -6    3.06    2.94
  -2  19   6    1.99    2.13
   2  19  -5    2.12    1.94
  -2  19   5    3.27    2.19
   2 -19  -5    3.57    3.28
  -2 -19   5    1.55    3.05
  -2  19   5    1.51    2.34
   2  19  -4   11.40    2.76
  -2  19   4   17.28    3.19
   2 -19  -4   16.61    4.51
  -2 -19   4   14.56    4.63
  -2  19   4   11.38    3.06
   2  19  -3  117.82    7.08
  -2  19   3  139.92    7.79
  -2 -19   3  130.15   11.24
  -2  19   3  128.53    7.73
   2  19  -3  142.15    8.53
   2 -19  -3  142.81   11.56
  -2  19   2   29.12    4.04
   2  19  -2   23.51    3.72
  -2 -19   2   24.03    3.76
   2 -19  -2   18.73    4.87
  -2 -19   2   25.04    5.43
  -2  19   2   24.96    3.92
  -2  19   1   41.70    4.49
  -2 -19   1   39.67    4.69
  -2  19   1   32.11    3.76
  -2 -19   1   34.58    5.84
   2 -19  -1   48.13    7.08
  -2  19   1   40.24    4.55
  -2  19   0    5.48    2.13
  -2 -19   0    5.92    2.68
   2 -19   0    5.40    3.66
  -2  19   0    8.29    2.65
  -2 -19   0    5.41    3.21
  -2  19   0    5.18    2.08
  -2  19  -1    8.34    2.68
  -2  19  -1    4.10    2.05
   2 -19   1    4.42    3.11
  -2 -19  -1    8.00    2.12
  -2 -19  -1    4.32    2.66
  -2  19  -1    5.85    2.39
  -2  19  -2    0.75    1.86
   2 -19   2   -1.51    3.28
  -2 -19  -2   -1.94    2.56
  -2  19  -2    0.31    2.06
  -2  19  -2    3.56    1.99
  -2 -19  -2    0.33    2.23
  -2  19  -2   -0.25    1.90
  -2  19  -3    2.34    2.08
  -2  19  -3    2.96    2.23
  -2 -19  -3    2.20    2.81
  -2  19  -3   -0.23    1.92
   2 -19   3   -1.57    3.30
  -2 -19  -3    2.36    2.20
  -2  19  -3   -0.66    2.23
  -2  19  -3    9.92    3.50
  -2 -19  -4   15.72    4.42
  -2  19  -4   11.94    2.79
  -2  19  -4   14.44    3.15
   2 -19   4   10.88    4.21
  -2  19  -4   17.00    3.61
  -2  19  -4   15.39    3.51
  -2 -19  -4   13.60    3.18
  -2  19  -4    9.06    2.86
  -2 -19  -5    2.72    2.94
  -2 -19  -5    2.16    2.21
  -2  19  -5    3.77    2.45
   2 -19   5   -3.77    4.23
  -2  19  -5    0.93    2.31
  -2  19  -5   -1.80    2.36
   2 -19   6   -0.55    3.54
  -2  19  -6    1.45    2.43
  -2 -19  -6    1.80    2.47
  -2  19  -6   -1.74    2.61
  -2 -19  -6   -3.28    3.02
  -2  19  -6    1.88    2.33
  -2  19  -7   36.12    4.49
  -2  19  -7   32.70    4.02
   2 -19   7   23.89    6.12
  -2 -19  -7   38.61    4.90
  -2  19  -7   38.49    4.99
  -2  19  -7   31.24    4.68
  -2  19  -8    2.74    2.48
  -2 -19  -8    3.54    2.55
  -2  19  -8    3.41    2.27
  -2  19  -8    4.24    2.69
  -2  19  -9    7.03    2.55
  -2 -19  -9    8.93    3.24
  -2  19  -9    5.98    2.54
  -2  19  -9    9.59    3.52
  -2  19 -10    7.45    2.49
  -2 -19 -10    8.69    2.95
  -2  19 -10   10.20    2.71
  -2  19 -10   13.83    3.67
  -2  19 -11   22.50    3.56
  -2 -19 -11   25.63    3.98
  -2  19 -11   21.14    3.16
  -2  19 -12    4.13    2.11
  -2 -19 -12    1.56    2.08
  -2  19 -13    1.46    1.78
  -2 -19 -13    3.93    2.07
  -2 -19 -14    0.01    1.79
  -2  19 -14   -0.27    1.46
  -2  19 -15   -1.07    1.40
  -2 -19 -15   -0.65    1.34
   2  20 -15    0.41    0.98
  -2  20  15   -0.53    1.26
   2  20 -14    2.75    1.53
   2  20 -14    0.69    1.20
  -2  20  14    1.32    1.56
  -2  20  13   11.00    2.50
   2  20 -13   12.16    2.45
   2  20 -12    0.34    1.61
  -2  20  12   -1.44    2.19
   2  20 -11    1.01    1.77
  -2  20  11    0.50    2.13
   2  20 -10   12.37    3.07
  -2  20  10   13.27    3.01
  -2  20   9   35.86    4.72
   2  20  -9   39.57    4.81
   2  20  -8   18.39    3.61
  -2  20   8   11.59    2.84
  -2  20   8   14.19    3.48
  -2  20   7   13.02    2.99
   2  20  -7   13.09    3.28
  -2  20   7    9.55    3.06
  -2  20   6   18.47    3.43
   2  20  -6   20.81    3.87
  -2 -20   6   14.67    5.20
   2 -20  -6   23.65    5.91
  -2  20   6   16.64    3.56
   2 -20  -5  372.17   19.36
  -2  20   5  350.20   12.05
  -2 -20   5  350.35   19.42
  -2  20   5  354.91   13.03
   2  20  -5  369.11   13.84
   2  20  -4    4.29    2.20
  -2  20   4    5.73    2.79
   2 -20  -4    4.05    3.35
  -2 -20   4    4.10    3.38
  -2  20   4    4.07    2.62
   2  20  -3    8.07    2.58
  -2  20   3   10.65    3.15
   2 -20  -3   10.43    4.23
  -2 -20   3    9.06    4.12
  -2  20   3    9.38    2.99
   2  20  -2    0.39    1.91
  -2  20   2    3.52    2.42
  -2  20   2   -0.39    2.34
  -2 -20   2    0.28    2.27
   2 -20  -2    2.43    3.42
  -2  20   2    1.66    2.34
  -2 -20   2    2.95    3.36
  -2  20   1   23.85    3.66
  -2  20   1   19.26    3.23
   2 -20  -1   26.70    5.73
  -2 -20   1   24.06    3.79
  -2 -20   1   23.50    4.82
  -2  20   1   22.78    3.55
  -2  20   0    9.02    2.63
  -2  20   0    5.00    2.34
  -2 -20   0    7.16    2.60
   2 -20   0    2.37    3.23
  -2  20   0    4.44    2.10
  -2 -20   0    9.68    3.65
  -2  20  -1   38.15    4.32
  -2 -20  -1   43.79    4.67
  -2  20  -1   36.94    4.23
  -2  20  -1   38.17    4.59
   2 -20   1   40.05    6.70
  -2 -20  -1   36.35    5.82
  -2  20  -2   -1.16    2.22
   2 -20   2   -2.87    3.42
  -2 -20  -2   -0.72    2.32
  -2  20  -2   -1.04    1.92
  -2  20  -2   -0.91    2.23
  -2 -20  -2    0.97    2.42
  -2  20  -2    0.18    2.21
  -2 -20  -3   37.94    5.99
  -2  20  -3   39.45    4.50
  -2  20  -3   39.11    4.75
   2 -20   3   42.62    7.19
  -2 -20  -3   43.58    4.94
  -2  20  -3   39.88    4.60
  -2  20  -3   37.37    4.33
  -2 -20  -4   -0.03    2.66
  -2  20  -4    1.14    2.06
  -2  20  -4    2.88    2.49
  -2 -20  -4    4.28    2.38
  -2  20  -4    5.45    2.82
  -2  20  -4    0.41    2.31
   2 -20   4    2.20    3.44
  -2  20  -4    2.84    2.45
  -2  20  -5   13.07    3.39
  -2 -20  -5    7.72    4.05
  -2 -20  -5   15.37    3.32
  -2  20  -5   13.25    3.30
  -2  20  -5   14.40    3.51
   2 -20   5   14.33    5.06
  -2 -20  -6   22.34    5.51
  -2  20  -6   24.75    3.92
  -2  20  -6   25.79    4.22
  -2 -20  -6   22.27    4.00
  -2  20  -6   25.85    4.44
   2 -20   6   13.61    5.13
  -2  20  -7   47.91    5.08
  -2 -20  -7   57.36    5.70
  -2  20  -7   51.90    5.76
  -2  20  -8    0.60    2.01
  -2 -20  -8    1.00    2.24
  -2  20  -8    1.02    1.94
  -2  20  -8    2.75    2.78
  -2  20  -9   63.65    5.42
  -2  20  -9   58.18    5.46
  -2 -20  -9   64.24    6.04
  -2  20  -9   63.61    6.32
  -2  20 -10    3.00    2.07
  -2  20 -10    4.48    2.35
  -2 -20 -10    5.96    2.72
  -2  20 -10    4.08    2.90
  -2  20 -11   40.69    4.01
  -2  20 -11   49.35    4.61
  -2 -20 -11   46.92    4.98
  -2  20 -12    0.80    1.67
  -2 -20 -12    2.11    1.98
  -2  20 -13    4.54    1.92
  -2 -20 -13    6.39    2.23
  -2  20 -14   -0.03    1.48
  -2 -20 -14   -1.25    1.54
  -2 -20 -15    4.71    1.47
   2  21 -14    4.29    1.58
  -2  21  14    1.35    1.56
   2  21 -14    2.51    1.32
  -2  21  13   -1.88    1.95
   2  21 -13   -0.13    1.32
  -2  21  12   14.73    3.09
   2  21 -12   12.54    2.64
   2  21 -11    5.88    2.32
  -2  21  11    6.41    2.56
   2  21 -10    8.21    2.48
  -2  21  10    8.82    2.79
   2  21  -9    2.79    2.07
  -2  21   9    4.55    2.73
  -2  21   8    9.84    2.67
   2  21  -8    5.60    2.49
  -2  21   8    4.94    2.52
   2  21  -7   17.63    3.60
  -2  21   7   19.03    3.37
  -2  21   7   16.99    3.58
   2  21  -6    7.56    3.06
  -2  21   6    5.13    2.58
  -2  21   6    6.20    2.67
   2  21  -5   35.81    4.73
  -2  21   5   35.81    4.57
   2 -21  -5   35.78    6.98
  -2 -21   5   36.28    6.84
  -2  21   5   31.05    4.38
  -2  21   4   47.42    5.10
  -2 -21   4   49.61    7.84
   2 -21  -4   54.40    7.83
  -2  21   4   52.54    5.50
   2  21  -4   50.21    5.37
  -2 -21   3  236.54   15.81
  -2  21   3  236.63   10.30
  -2  21   3  239.70   10.52
   2  21  -3  260.85   11.69
   2 -21  -3  263.76   16.44
  -2  21   2   10.07    3.03
   2  21  -2   13.89    3.19
  -2  21   2   12.79    3.11
  -2  21   2    8.97    2.63
  -2 -21   2    7.48    2.65
   2 -21  -2   10.66    4.51
  -2 -21   2   11.23    4.32
  -2 -21   1   35.66    4.45
  -2  21   1   37.43    4.64
  -2  21   1   29.13    3.98
  -2  21   1   39.23    4.59
  -2 -21   1   33.42    6.05
   2 -21  -1   47.23    7.44
  -2  21   0    2.24    2.08
  -2  21   0    2.09    2.11
  -2  21   0    1.75    2.44
  -2 -21   0    1.20    2.12
   2 -21   0   -2.46    3.76
  -2 -21   0    0.69    2.84
  -2  21  -1    6.72    2.80
   2 -21   1    3.41    3.54
  -2 -21  -1    7.12    2.72
  -2  21  -1    8.11    2.89
  -2 -21  -1    2.82    2.56
  -2  21  -1    4.41    2.07
  -2  21  -2    0.24    1.95
  -2  21  -2    1.81    2.39
  -2  21  -2   -0.76    2.13
   2 -21   2    5.45    4.12
  -2 -21  -2    1.90    2.14
  -2  21  -2    0.80    2.14
  -2  21  -3   53.09    5.33
  -2  21  -3   54.32    5.68
  -2 -21  -3   64.21    5.86
  -2  21  -3   47.55    4.98
  -2  21  -3   57.72    5.42
   2 -21   3   58.74    8.63
  -2  21  -4    7.61    3.11
   2 -21   4   -0.32    3.78
  -2 -21  -4    5.60    2.28
  -2  21  -4    3.11    2.28
  -2 -21  -4    2.10    2.86
  -2  21  -4    2.19    2.45
  -2 -21  -5   39.07    6.89
  -2  21  -5   47.45    5.45
   2 -21   5   36.05    7.15
  -2 -21  -5   44.10    5.18
  -2  21  -5   42.80    5.20
  -2  21  -5   43.10    5.01
  -2  21  -6    9.78    3.28
  -2 -21  -6    7.70    2.83
  -2  21  -6    6.08    3.08
  -2  21  -6    7.43    3.11
  -2  21  -7   39.27    4.68
  -2 -21  -7   45.07    5.25
  -2  21  -7   41.97    5.27
  -2 -21  -8    5.29    2.74
  -2  21  -8    7.88    2.38
  -2  21  -8    1.74    1.97
  -2  21  -8    5.78    3.15
  -2  21  -9   74.43    6.05
  -2  21  -9   84.69    6.03
  -2 -21  -9   79.42    6.60
  -2  21  -9   89.45    7.31
  -2  21 -10   14.66    2.89
  -2  21 -10   21.22    3.29
  -2 -21 -10   26.92    4.08
  -2  21 -10   15.39    2.81
  -2  21 -10   21.12    3.89
  -2  21 -11    9.27    2.49
  -2 -21 -11    8.28    2.67
  -2  21 -11    4.44    1.70
  -2 -21 -12    3.39    2.10
  -2  21 -12    2.40    1.81
  -2  21 -13    0.10    1.43
  -2 -21 -13    3.74    1.99
  -2  21 -14    1.67    1.41
  -2 -21 -14    2.91    1.70
   2  22 -14    2.50    1.34
  -2  22  14    2.54    1.48
   2  22 -14    4.42    1.36
  -2  22  13    1.08    1.60
   2  22 -13    0.38    1.33
  -2  22  12    7.12    2.24
   2  22 -12    5.29    1.96
  -2  22  11    5.51    2.49
   2  22 -11    6.11    2.29
   2  22 -10   -1.66    2.12
  -2  22  10   -3.04    2.49
   2  22  -9   -0.23    2.02
  -2  22   9   -1.82    2.16
   2  22  -8   23.87    3.78
  -2  22   8   21.66    3.85
  -2  22   7   -1.40    2.31
  -2  22   7    0.14    1.81
   2  22  -7   -0.33    2.00
  -2  22   6   -0.57    1.84
   2  22  -6   -0.67    1.92
  -2  22   6    1.69    2.27
   2  22  -5   16.25    3.55
  -2  22   5   15.36    3.57
  -2  22   5   17.89    3.52
  -2  22   4  125.20    7.68
   2 -22  -4  146.76   12.89
  -2  22   4  123.09    7.99
   2  22  -4  133.25    8.62
   2  22  -3    4.01    2.31
  -2  22   3    6.69    2.86
   2 -22  -3    9.40    4.59
  -2 -22   3    3.67    3.54
  -2  22   3    7.21    2.81
  -2  22   2   33.74    4.51
   2  22  -2   31.99    4.22
  -2  22   2   30.96    4.03
   2 -22  -2   30.77    6.36
  -2 -22   2   29.72    6.32
  -2  22   2   33.13    4.40
  -2  22   1   12.22    3.08
  -2  22   1   12.15    3.11
  -2 -22   1    7.95    2.45
   2 -22  -1    9.22    3.65
  -2 -22   1   10.18    4.11
  -2  22   1    7.37    2.44
  -2  22   0  179.76    9.19
  -2  22   0  152.48    8.66
  -2 -22   0  180.56    9.71
  -2 -22   0  154.92   12.10
   2 -22   0  185.61   14.30
  -2  22   0  172.12    8.82
  -2  22  -1   43.17    5.07
  -2  22  -1   32.44    4.41
  -2 -22  -1   37.79    4.76
   2 -22   1   46.38    7.42
  -2 -22  -1   36.42    6.22
  -2  22  -1   40.75    4.56
  -2  22  -2    5.87    2.37
  -2  22  -2    7.47    2.82
  -2  22  -2    5.60    2.74
  -2 -22  -2    3.56    2.48
   2 -22   2    7.62    4.18
  -2  22  -2    4.45    2.27
  -2  22  -3   22.47    3.86
  -2  22  -3   26.41    4.28
   2 -22   3   31.64    6.78
  -2 -22  -3   28.56    4.12
  -2  22  -3   21.79    3.81
  -2  22  -3   23.32    3.69
  -2  22  -4  114.24    7.62
  -2 -22  -4  116.03    7.94
  -2  22  -4  109.00    7.79
  -2  22  -4  108.18    7.53
   2 -22   4  103.11   11.20
  -2  22  -5   59.18    5.73
  -2  22  -5   61.95    6.15
  -2 -22  -5   64.28    6.14
  -2  22  -5   54.28    5.74
  -2  22  -6   10.90    3.11
  -2  22  -6   12.41    3.36
  -2 -22  -6   12.96    3.43
  -2  22  -6    8.72    3.24
  -2 -22  -7    1.61    2.68
  -2  22  -7    2.36    2.77
  -2  22  -7    1.20    2.18
  -2  22  -8  100.67    6.34
  -2 -22  -8   96.99    7.21
  -2  22  -8   88.11    6.53
  -2  22  -8   97.33    7.50
  -2  22  -9    1.86    2.14
  -2  22  -9    3.07    2.30
  -2 -22  -9    2.47    2.43
  -2  22  -9    4.66    2.73
  -2  22 -10   -0.75    1.84
  -2  22 -10    1.31    1.74
  -2  22 -10   -1.33    1.80
  -2 -22 -10    1.46    2.30
  -2  22 -10    2.58    2.56
  -2  22 -11    9.88    2.30
  -2 -22 -11   14.67    3.01
  -2  22 -11   10.83    2.22
  -2 -22 -12    2.58    1.90
  -2  22 -12    4.34    1.80
  -2 -22 -13    8.47    2.11
  -2  22 -13   10.24    2.03
  -2 -22 -14    1.88    1.38
  -2  23  13    4.68    1.78
   2  23 -13    5.07    1.54
  -2  23  12    8.21    2.28
   2  23 -12    6.20    1.87
   2  23 -11   -1.00    1.58
  -2  23  11   -1.81    2.09
   2  23 -10    0.17    1.62
  -2  23  10   -2.23    2.15
   2  23  -9    6.14    2.30
  -2  23   9    6.94    2.53
   2  23  -8    2.10    2.07
  -2  23   8    0.02    2.14
   2  23  -7   17.31    3.53
  -2  23   7   18.77    3.76
  -2  23   7   15.97    2.94
   2  23  -6   10.66    3.17
  -2  23   6    8.79    2.75
  -2  23   6   10.31    3.04
   2  23  -5    1.05    2.08
  -2  23   5    3.59    2.20
  -2  23   5    1.84    2.44
   2  23  -4  118.26    8.24
  -2  23   4  115.44    7.33
  -2  23   4  120.21    7.93
   2  23  -3    1.13    1.92
  -2  23   3    4.72    2.38
  -2  23   3    2.75    2.50
   2  23  -2   -0.17    2.24
  -2  23   2   -0.55    1.98
   2 -23  -2   -2.58    3.60
  -2 -23   2    4.24    3.29
  -2  23   2    1.61    2.24
  -2  23   2    2.29    2.42
  -2  23   1    9.78    2.72
  -2 -23   1    8.23    2.65
   2  23  -1   11.90    3.16
   2 -23  -1   12.95    4.85
  -2 -23   1   10.89    4.39
  -2  23   1   11.84    2.81
  -2  23   1    8.36    2.86
  -2  23   0   49.68    5.40
  -2  23   0   42.65    4.80
  -2 -23   0   43.31    5.02
   2 -23   0   46.73    7.59
  -2 -23   0   41.45    6.73
  -2  23   0   42.04    4.71
  -2  23  -1   10.43    2.93
  -2  23  -1    7.70    2.77
  -2 -23  -1    6.65    2.78
   2 -23   1    8.59    4.24
  -2 -23  -1    7.69    3.93
  -2  23  -1    8.61    2.93
  -2  23  -2    3.51    2.49
  -2  23  -2    4.34    2.70
  -2 -23  -2    3.24    2.43
   2 -23   2    5.91    3.79
  -2  23  -2    0.91    2.05
  -2  23  -2    5.70    2.50
  -2  23  -3    5.43    2.66
  -2  23  -3    4.70    2.95
  -2 -23  -3    3.34    2.14
  -2  23  -3    3.61    2.41
  -2  23  -3    1.67    2.25
  -2  23  -4   29.18    4.60
  -2 -23  -4   25.32    4.00
  -2  23  -4   19.94    3.83
  -2  23  -4   24.88    4.09
  -2  23  -5   54.19    5.78
  -2  23  -5   61.36    6.14
  -2 -23  -5   65.72    6.20
  -2  23  -5   65.96    6.36
  -2  23  -6   12.38    3.42
  -2  23  -6   20.68    4.13
  -2 -23  -6   12.58    3.19
  -2  23  -6   17.34    3.70
  -2  23  -7    5.76    2.49
  -2 -23  -7    8.80    2.91
  -2  23  -7   12.26    3.61
  -2  23  -8   16.52    3.46
  -2 -23  -8   20.53    3.71
  -2  23  -8   14.95    3.59
  -2  23  -9    6.13    2.41
  -2  23  -9    6.22    2.29
  -2 -23  -9    3.27    2.34
  -2  23  -9    5.37    2.75
  -2  23 -10   19.03    3.09
  -2  23 -10   27.01    3.29
  -2 -23 -10   27.63    3.96
  -2  23 -10   17.56    2.87
  -2  23 -11    2.65    1.54
  -2  23 -11    3.72    1.84
  -2 -23 -11    4.62    2.20
  -2  23 -12   12.88    2.22
  -2 -23 -12   13.09    2.58
  -2 -23 -13    1.56    1.57
  -2  23 -13    2.70    1.41
  -2  24  13   10.72    2.00
   2  24 -13    8.35    1.65
  -2  24  12    9.77    2.28
   2  24 -12   11.27    2.07
   2  24 -11    0.21    1.51
  -2  24  11   -1.43    2.09
   2  24 -10   -2.66    1.78
  -2  24  10   -0.36    1.85
   2  24  -9   19.56    3.30
  -2  24   9   22.45    3.62
   2  24  -8   -1.28    2.01
  -2  24   8   -0.81    2.22
  -2  24   7    1.86    2.00
   2  24  -7    1.95    1.90
  -2  24   7    0.70    2.38
   2  24  -6    4.20    2.07
  -2  24   6    4.12    2.21
  -2  24   6    3.37    2.46
   2  24  -5   -0.16    2.31
  -2  24   5    0.86    1.98
  -2  24   5    1.45    2.21
  -2  24   4    9.62    2.88
   2  24  -4    8.68    2.76
  -2  24   4    7.32    2.82
   2  24  -3    5.36    2.63
  -2  24   3    4.29    2.42
  -2  24   3    3.84    2.62
  -2  24   2    8.12    2.61
   2  24  -2    5.90    2.43
  -2  24   2   10.30    2.85
  -2  24   2    8.96    2.62
  -2  24   1   28.71    4.29
   2  24  -1   27.30    4.36
  -2  24   1   25.52    3.86
  -2 -24   1   18.86    3.68
  -2  24   1   24.64    3.90
  -2  24   0    7.10    2.68
  -2  24   0    6.89    2.75
  -2  24   0    6.28    2.56
  -2 -24   0    3.06    2.49
  -2  24  -1   22.40    3.86
  -2 -24  -1   22.46    4.07
  -2  24  -1   25.40    4.04
  -2  24  -1   21.27    3.71
  -2  24  -2    7.96    2.71
  -2 -24  -2   15.17    3.50
  -2  24  -2    9.40    2.98
  -2  24  -2   11.95    3.20
  -2  24  -2   12.55    2.94
  -2  24  -3   12.67    3.52
  -2  24  -3   12.99    3.43
  -2  24  -3   13.62    3.20
  -2 -24  -3    6.76    2.56
  -2  24  -3    7.66    2.75
  -2  24  -4   16.16    3.41
  -2 -24  -4   15.87    3.27
  -2  24  -4   20.23    3.74
  -2  24  -4   19.55    3.93
  -2  24  -5    1.33    2.36
  -2  24  -5    2.27    2.64
  -2 -24  -5   -0.64    2.61
  -2  24  -5    2.52    2.51
  -2  24  -6   15.24    3.78
  -2  24  -6   12.04    3.06
  -2 -24  -6   10.44    3.05
  -2  24  -6   13.58    3.41
  -2  24  -7   27.65    4.13
  -2 -24  -7   28.14    4.11
  -2  24  -7   31.63    4.71
  -2  24  -8   41.91    4.62
  -2  24  -8   49.08    5.29
  -2 -24  -8   48.18    5.16
  -2  24  -9    6.20    2.36
  -2 -24  -9    3.30    2.23
  -2  24  -9    8.10    3.21
  -2  24 -10   -1.03    1.86
  -2  24 -10    1.17    1.64
  -2 -24 -10    0.80    1.84
  -2  24 -10   -0.19    1.60
  -2  24 -11   -0.96    1.37
  -2 -24 -11   -1.33    1.83
  -2  24 -11   -0.47    1.31
  -2  24 -12    0.11    1.26
  -2 -24 -12   -0.88    1.67
  -2 -24 -13    0.53    1.32
  -2  25  12    2.19    1.51
   2  25 -12    1.32    1.22
   2  25 -11    3.80    1.64
  -2  25  11    4.67    1.99
   2  25 -10   -0.67    1.60
  -2  25  10    2.09    1.90
   2  25  -9    0.67    1.68
  -2  25   9    0.11    1.82
   2  25  -8   22.15    3.57
  -2  25   8   27.58    3.98
  -2  25   7   46.15    4.36
  -2  25   7   44.43    4.96
   2  25  -7   41.73    4.81
  -2  25   6    2.21    1.94
  -2  25   6    3.53    2.58
   2  25  -6    3.57    2.12
  -2  25   5    4.65    2.36
   2  25  -5    3.06    2.30
  -2  25   5    5.72    2.63
   2  25  -4    1.58    1.97
  -2  25   4    4.65    2.62
  -2  25   4    7.02    2.60
  -2  25   3   70.15    6.13
   2  25  -3   69.61    6.48
  -2  25   3   76.29    6.27
  -2  25   2   50.23    5.24
  -2  25   2   44.66    4.85
   2  25  -2   50.51    5.61
  -2  25   2   48.92    5.27
  -2  25   1    1.45    2.07
   2  25  -1    2.10    2.23
  -2  25   1    0.86    2.08
  -2  25   1    0.03    2.16
  -2  25   0   -1.10    2.19
  -2  25   0    1.27    2.27
  -2 -25   0   -1.97    2.97
  -2  25   0    2.15    2.43
  -2  25  -1    5.18    2.86
  -2 -25  -1    2.93    2.53
  -2  25  -1    4.29    2.71
  -2  25  -1    4.09    2.51
  -2  25  -2    5.11    2.69
  -2  25  -2    3.39    2.54
  -2 -25  -2    2.81    2.68
  -2  25  -2    2.93    2.44
  -2  25  -2    1.23    2.04
  -2  25  -3    0.76    2.10
  -2  25  -3    0.78    2.70
  -2 -25  -3    0.34    2.40
  -2  25  -3   -1.06    2.16
  -2  25  -4    4.87    2.61
  -2 -25  -4    0.86    2.22
  -2  25  -4    4.14    2.72
  -2  25  -4    5.55    2.88
  -2  25  -5   12.18    3.19
  -2  25  -5   12.65    3.35
  -2 -25  -5    8.05    2.53
  -2  25  -5   10.76    3.10
  -2 -25  -6    2.04    2.17
  -2  25  -6    8.25    2.75
  -2  25  -6    8.43    3.18
  -2  25  -6   11.93    3.29
  -2 -25  -7    4.62    2.46
  -2  25  -7    6.09    2.94
  -2  25  -7    2.11    2.09
  -2  25  -8    4.98    2.48
  -2 -25  -8   -0.78    2.07
  -2  25  -8    1.01    2.39
  -2  25  -9    4.69    2.33
  -2 -25  -9    7.33    2.63
  -2  25  -9    9.25    2.77
  -2  25 -10   18.86    2.65
  -2 -25 -10   29.90    3.68
  -2 -25 -11   -0.39    1.65
  -2  25 -11    2.39    1.37
  -2 -25 -12    4.61    1.80
  -2  26  12    0.91    1.31
   2  26 -12   -0.19    1.02
  -2  26  11    2.44    1.69
   2  26 -11    2.22    1.43
   2  26 -10    0.94    1.36
  -2  26  10    2.38    1.93
   2  26  -9    4.29    1.83
  -2  26   9    8.61    2.44
  -2  26   8    5.73    2.39
   2  26  -8    7.18    2.20
   2  26  -7   -0.28    1.83
  -2  26   7    1.14    1.95
   2  26  -6    4.90    2.51
  -2  26   6    7.07    2.35
  -2  26   6   -0.97    2.23
   2  26  -5    9.85    3.03
  -2  26   5    9.06    2.61
  -2  26   5    7.62    2.70
   2  26  -4   11.79    3.21
  -2  26   4   15.62    3.14
  -2  26   4   13.54    3.22
   2  26  -3   17.80    3.57
  -2  26   3   16.92    3.36
  -2  26   3   20.06    3.76
   2  26  -2    9.40    2.84
  -2  26   2   10.98    2.93
  -2  26   2   10.47    2.92
  -2  26   2    8.31    2.81
  -2  26   1   30.16    4.30
   2  26  -1   35.24    4.94
  -2  26   1   35.69    4.47
  -2  26   1   32.21    4.33
   2  26   0    0.75    2.06
  -2  26   0    6.45    2.66
  -2  26   0    2.37    2.47
  -2  26   0    2.80    2.19
  -2  26  -1   21.72    3.83
  -2  26  -1   18.92    3.77
  -2 -26  -1   14.26    3.49
  -2  26  -1   16.91    3.38
  -2  26  -2   53.26    5.45
  -2  26  -2   52.90    5.68
  -2 -26  -2   48.99    5.52
  -2  26  -2   51.40    5.08
  -2  26  -2   45.52    5.08
  -2  26  -3   16.37    3.40
  -2  26  -3   18.65    3.83
  -2 -26  -3   16.10    3.46
  -2  26  -3   15.59    3.30
  -2  26  -4    7.16    2.73
  -2  26  -4    7.03    2.79
  -2 -26  -4    1.14    2.61
  -2  26  -4    1.02    2.45
  -2  26  -5    8.87    3.28
  -2  26  -5    5.51    2.31
  -2 -26  -5    5.61    2.70
  -2  26  -5    7.63    2.85
  -2  26  -6   48.42    5.16
  -2 -26  -6   49.68    5.12
  -2  26  -6   52.51    5.45
  -2  26  -7    9.35    2.95
  -2 -26  -7    7.38    2.58
  -2  26  -7    9.82    3.15
  -2  26  -8    2.13    2.12
  -2 -26  -8   -1.64    2.36
  -2  26  -8    4.67    2.82
  -2  26  -9   16.97    2.87
  -2 -26  -9   17.00    3.09
  -2  26  -9   26.36    3.71
  -2 -26 -10   -1.05    1.82
  -2  26 -10    0.39    1.39
  -2 -26 -11    2.09    1.67
  -2  26 -11    1.24    1.26
  -2 -26 -12   15.45    2.27
  -2  27  11    4.42    1.78
   2  27 -11    2.53    1.28
   2  27 -10    0.28    1.58
   2  27 -10    3.16    1.49
  -2  27  10    2.94    1.79
   2  27  -9   -0.66    1.37
  -2  27   9    0.90    1.91
   2  27  -8   17.90    3.05
  -2  27   8   19.34    3.22
   2  27  -7   -0.91    1.87
  -2  27   7    2.53    2.15
   2  27  -6   -0.43    1.72
  -2  27   6    0.13    2.00
  -2  27   6    0.91    1.69
   2  27  -5   18.97    3.49
  -2  27   5   17.88    3.12
  -2  27   5   16.66    3.32
  -2  27   4    6.13    2.33
   2  27  -4    2.36    2.18
  -2  27   4    3.42    2.24
   2  27  -3    7.57    2.61
  -2  27   3    8.49    2.76
  -2  27   3    6.98    2.49
   2  27  -2    7.54    2.68
  -2  27   2   10.17    2.93
  -2  27   2   11.42    2.92
  -2  27   2    7.45    2.72
   2  27  -1   12.90    3.13
  -2  27   1   10.79    2.86
  -2  27   1    8.02    2.61
  -2  27   1   12.75    2.97
   2  27   0   17.38    3.64
  -2  27   0   20.21    3.71
  -2  27   0   19.21    3.65
  -2  27   0   16.77    3.42
  -2  27  -1   18.59    3.55
  -2  27  -1   18.82    3.84
  -2 -27  -1   10.08    2.95
  -2  27  -1   14.77    3.34
  -2  27  -2    5.97    2.59
  -2  27  -2    5.23    2.83
  -2 -27  -2    1.40    2.28
  -2  27  -2    7.20    2.76
  -2  27  -2    3.94    2.36
  -2  27  -3    1.94    2.47
  -2 -27  -3   -1.73    2.80
  -2  27  -3    0.45    2.20
  -2  27  -3    1.53    2.03
  -2  27  -4   10.51    3.10
  -2  27  -4    8.82    3.17
  -2 -27  -4    6.21    2.94
  -2  27  -4    9.13    2.95
  -2 -27  -5   22.32    3.82
  -2  27  -5   26.53    4.03
  -2  27  -5   27.66    4.40
  -2  27  -5   25.34    3.92
  -2  27  -6    1.43    2.08
  -2 -27  -6    6.26    2.64
  -2  27  -6    5.61    2.86
  -2  27  -7   18.12    3.29
  -2 -27  -7   18.48    3.37
  -2  27  -7   18.89    3.48
  -2  27  -8    2.52    2.05
  -2 -27  -8   -1.21    1.92
  -2  27  -8    3.52    2.25
  -2  27  -9    0.34    1.50
  -2  27  -9   -2.31    2.01
  -2 -27  -9   -1.67    1.83
  -2 -27 -10   12.00    2.50
  -2  27 -10    6.56    1.64
  -2 -27 -11    2.49    1.67
  -2  28  11    4.02    1.43
   2  28 -10    0.30    1.19
   2  28 -10    1.00    1.43
  -2  28  10   -1.78    1.53
   2  28  -9    0.65    1.31
  -2  28   9    0.56    1.64
  -2  28   8   26.72    3.46
   2  28  -8   22.44    3.07
   2  28  -7    4.19    1.89
  -2  28   7    5.98    2.28
   2  28  -6    1.60    1.91
  -2  28   6    1.88    1.70
  -2  28   6    1.98    1.99
   2  28  -5   -0.28    1.74
  -2  28   5    2.99    1.95
  -2  28   5    2.15    2.07
  -2  28   4   20.40    3.17
   2  28  -4   21.24    3.70
  -2  28   4   18.92    3.34
  -2  28   3   24.03    3.67
   2  28  -3   26.59    4.07
  -2  28   3   25.72    3.71
   2  28  -2    8.70    2.67
  -2  28   2   11.51    2.99
  -2  28   2   12.16    2.77
  -2  28   2   10.74    3.03
   2  28  -1    2.40    2.22
  -2  28   1    4.99    2.73
  -2  28   1    2.92    2.10
  -2  28   1    0.78    1.96
  -2  28   0   41.77    4.86
  -2  28   0   37.38    4.61
   2  28   0   35.25    4.75
  -2  28   0   37.50    4.53
   2  28   1    2.96    2.28
  -2  28  -1    7.71    2.94
  -2  28  -1    6.57    2.88
  -2  28  -1    6.56    2.67
  -2  28  -2    5.77    2.55
  -2  28  -2    8.63    3.05
  -2 -28  -2    1.31    2.31
  -2  28  -3   -1.88    2.09
  -2  28  -3    3.59    2.69
  -2 -28  -3   -0.04    2.36
  -2  28  -3    1.97    2.06
  -2  28  -4    8.35    2.83
  -2  28  -4    9.60    2.92
  -2 -28  -4    6.67    2.70
  -2  28  -4    9.28    2.86
  -2  28  -5    0.66    1.98
  -2  28  -5    3.08    2.42
  -2 -28  -5   -1.85    2.29
  -2  28  -5    2.61    2.40
  -2 -28  -6   -1.38    1.97
  -2  28  -6   -1.56    2.16
  -2  28  -6    3.74    2.33
  -2  28  -7   14.31    2.94
  -2 -28  -7   13.97    2.95
  -2  28  -7   16.59    3.19
  -2  28  -8    0.17    1.73
  -2 -28  -8    0.69    1.90
  -2  28  -8    4.62    2.41
  -2  28  -9    8.71    2.04
  -2 -28  -9   10.53    2.46
  -2  28  -9    6.96    1.87
  -2 -28 -10    4.62    1.82
  -2  28 -10    4.72    1.49
  -2 -28 -11    3.69    1.44
  -2  29  10   -0.40    1.28
   2  29 -10   -0.07    1.00
   2  29  -9   -0.99    1.21
  -2  29   9    0.42    1.49
   2  29  -8    0.68    1.28
  -2  29   8    1.27    1.58
   2  29  -7    0.40    1.42
  -2  29   7    0.10    1.75
   2  29  -6    0.48    1.64
  -2  29   6   -0.10    1.91
  -2  29   5    3.28    2.00
   2  29  -5    2.28    1.90
  -2  29   5   -0.95    2.04
   2  29  -4   11.32    3.01
  -2  29   4   10.82    2.62
  -2  29   4   10.66    2.84
  -2  29   3   18.56    3.21
   2  29  -3   15.33    3.21
  -2  29   3   16.28    3.11
   2  29  -2    1.11    1.77
  -2  29   2    3.43    2.26
  -2  29   2    0.00    1.83
  -2  29   2    1.75    2.18
   2  29  -1    1.04    1.84
  -2  29   1    0.04    1.83
  -2  29   1   -0.59    2.03
  -2  29   1    1.15    1.99
   2  29   0   -0.93    1.98
  -2  29   0   -0.14    1.86
  -2  29   0    1.92    1.97
  -2  29   0   -0.04    1.93
   2  29   1   15.06    3.21
  -2  29  -1   17.32    3.35
  -2  29  -1   16.04    3.26
  -2  29  -1   11.28    2.91
   2  29   2    2.58    2.21
  -2  29  -2    1.16    2.13
  -2  29  -2    0.38    2.25
  -2 -29  -2   -2.18    2.62
  -2  29  -3   -0.02    1.88
  -2  29  -3    2.12    2.29
  -2 -29  -3   -0.26    2.23
  -2  29  -3    1.14    2.17
  -2  29  -4    0.81    1.94
  -2  29  -4    0.58    2.27
  -2 -29  -4   -0.61    2.44
  -2  29  -4    1.79    1.98
  -2  29  -5    1.75    1.89
  -2 -29  -5   -0.02    1.95
  -2  29  -5    3.44    2.23
  -2  29  -6    7.60    2.50
  -2  29  -6    4.48    2.38
  -2 -29  -6    3.31    2.10
  -2  29  -7    7.93    2.37
  -2 -29  -7    6.25    2.21
  -2  29  -7    6.93    2.59
  -2  29  -8    5.44    2.01
  -2 -29  -8    7.54    2.19
  -2 -29  -9    9.41    2.18
  -2  29  -9    7.15    1.66
  -2 -29 -10   -0.75    1.40
   2  30  -9    5.03    1.38
   2  30  -9    3.71    1.49
  -2  30   9    4.93    1.59
   2  30  -8    1.17    1.25
  -2  30   8   -0.81    1.51
   2  30  -7    1.38    1.41
  -2  30   7    1.51    1.55
   2  30  -6    0.79    1.41
  -2  30   6    4.92    2.01
   2  30  -5    8.30    2.34
  -2  30   5   11.49    2.33
  -2  30   5    8.76    2.43
   2  30  -4   -0.81    1.75
  -2  30   4    0.56    1.75
  -2  30   4   -0.83    1.99
  -2  30   3   14.87    2.82
   2  30  -3   13.51    2.82
  -2  30   3   12.75    2.92
   2  30  -2    8.07    2.44
  -2  30   2   10.56    2.64
  -2  30   2   12.66    2.75
  -2  30   2    9.19    2.74
   2  30  -1   18.41    3.26
  -2  30   1   23.52    3.45
  -2  30   1   27.29    3.61
  -2  30   1   19.28    3.34
   2  30   0    2.24    2.05
  -2  30   0    4.94    2.33
  -2  30   0   -0.03    1.90
  -2  30   0    4.76    2.43
   2  30   1    9.10    2.71
  -2  30  -1   10.33    2.74
  -2  30  -1   10.08    2.71
   2  30   2    4.17    2.22
  -2  30  -2    1.88    1.99
  -2  30  -2    4.80    2.53
   2  30   3   22.95    3.51
  -2  30  -3   23.74    3.60
  -2  30  -3   30.09    3.98
  -2 -30  -3   16.86    3.23
  -2  30  -3   21.97    3.18
  -2  30  -4   -0.35    1.92
  -2 -30  -4   -1.53    2.45
  -2  30  -4    0.76    1.88
  -2 -30  -5    2.51    1.97
  -2  30  -5    3.65    2.00
  -2  30  -5    7.94    2.41
  -2  30  -6   17.40    3.01
  -2 -30  -6   15.93    2.87
  -2  30  -6   19.53    3.06
  -2  30  -7    5.20    1.99
  -2 -30  -7    2.56    1.66
  -2  30  -8   -2.26    1.67
  -2 -30  -8   -0.40    1.55
  -2  30  -8   -1.51    1.47
  -2 -30  -9    3.08    1.63
   2  31  -8   -0.30    1.03
  -2  31   8    0.71    1.30
   2  31  -7    3.13    1.35
  -2  31   7    6.87    1.90
   2  31  -6   -0.17    1.39
  -2  31   6    0.20    1.60
   2  31  -5    6.34    1.97
   2  31  -5    3.07    1.50
  -2  31   5    4.30    1.93
  -2  31   4    1.63    1.73
   2  31  -4   -3.26    1.91
  -2  31   4   -0.02    1.70
   2  31  -3   -1.22    1.65
  -2  31   3    1.82    1.74
  -2  31   3   -0.61    1.82
   2  31  -2   -2.14    1.85
  -2  31   2    0.68    1.76
  -2  31   2    1.46    1.84
  -2  31   2    0.58    1.81
   2  31  -1    0.78    1.87
  -2  31   1    2.22    1.93
  -2  31   1    1.24    1.83
  -2  31   1    0.05    1.89
   2  31   0   -0.14    1.59
  -2  31   0   -0.95    1.74
  -2  31   0    2.48    2.19
  -2  31   0    0.83    1.84
  -2  31  -1    2.08    2.06
   2  31   1    0.45    1.80
  -2  31  -1    1.66    2.01
   2  31   2   -0.40    1.58
  -2  31  -2    2.21    2.24
  -2  31  -2   -0.80    1.95
   2  31   3    1.19    1.61
  -2  31  -3    0.57    1.84
  -2  31  -3    1.46    1.97
   2  31   4    0.85    1.79
  -2  31  -4    2.66    1.84
  -2 -31  -4   -2.88    2.31
  -2  31  -4    3.75    2.03
   2  31   5    0.24    1.51
  -2  31  -5    2.55    1.90
  -2  31  -6   -1.11    1.72
  -2 -31  -6   -2.97    2.12
  -2  31  -7   -3.08    1.85
  -2 -31  -7   -3.78    1.93
  -2  31  -8   -1.37    1.28
   2  31   8    0.68    1.18
  -2 -31  -8   -1.19    1.48
   2  32  -7    8.85    1.61
  -2  32   7    8.68    1.83
   2  32  -6    2.00    1.36
  -2  32   6    0.08    1.41
   2  32  -5   -1.33    1.52
   2  32  -5    1.98    1.26
  -2  32   5    2.40    1.58
  -2  32   4    3.41    1.77
   2  32  -4    1.60    1.45
  -2  32   3   24.41    2.87
  -2  32   3   25.19    3.14
   2  32  -3   25.55    3.22
   2  32  -2    0.60    1.45
  -2  32   2    4.42    1.94
  -2  32   2    2.34    1.78
  -2  32   1    4.88    1.98
   2  32  -1    1.60    1.58
  -2  32   1    6.50    2.08
  -2  32   1    2.23    1.80
   2  32   0    6.34    2.18
  -2  32   0    6.68    2.20
  -2  32   0    7.80    2.37
  -2  32  -1    3.85    1.94
   2  32   1    2.74    1.83
   2  32   2    1.78    1.68
  -2  32  -2    0.11    1.67
   2  32   3    1.25    1.69
  -2  32  -3    0.04    1.86
   2  32   4    7.37    2.11
  -2  32  -4   11.53    2.41
  -2  32  -5   -0.09    1.55
   2  32   5    1.83    1.66
  -2  32  -6   -0.90    1.60
   2  32   6    0.80    1.34
   2  32   7    4.43    1.52
  -2  32  -7    3.15    1.52
  -2  32  -7    2.31    1.30
  -2  33   6   -0.05    1.27
   2  33  -5    5.16    1.43
  -2  33   5    4.71    1.70
   2  33  -4    0.40    1.19
   2  33  -4    1.31    1.38
  -2  33   4    2.41    1.53
  -2  33   3   -0.07    1.38
   2  33  -3    2.21    1.46
   2  33  -2    0.14    1.34
  -2  33   2    0.62    1.50
  -2  33   2    1.91    1.61
   2  33  -1    1.43    1.49
  -2  33   1    2.85    1.77
  -2  33   0    1.58    1.62
   2  33   0    2.69    1.65
   2  33   1    0.84    1.36
  -2  33  -1    1.91    1.56
   2  33   2    4.62    1.74
  -2  33  -2    0.85    1.56
   2  33   3    8.57    1.98
  -2  33  -3   11.86    2.35
   2  33   4    0.91    1.32
  -2  33  -4   -0.05    1.52
   2  33   5    1.62    1.35
  -2  33  -5    0.33    1.51
   2  33   6   -0.74    1.24
  -2  33  -6    0.25    1.34
  -2  33  -6    0.24    1.15
   2  34  -4    2.29    1.10
   2  34  -3    1.35    1.34
   2  34  -3    1.57    1.22
   2  34  -2   32.79    2.99
   2  34  -1    1.78    1.34
  -2  34   1   -0.59    1.40
  -2  34   0    4.46    1.65
   2  34   0    5.65    1.68
  -2  34  -1    0.02    1.44
   2  34   1    0.43    1.34
  -2  34  -2   27.32    2.81
   2  34   2   21.95    2.56
   2  34   3    0.13    1.24
  -2  34  -3    1.32    1.40
   2  34   4    1.82    1.25
  -2  34  -4    1.19    1.46
  -2  34  -5    1.03    1.30
   2  35  -1   -0.60    1.33
   2  35   0    1.15    1.15
   2  35   1    0.95    1.05
  -3   0  17    3.62    1.78
  -3   0  16   18.01    2.43
  -3   0  15    0.04    1.70
   3   0 -15    1.86    1.57
   3   0 -14  108.62    6.50
  -3   0  14  115.11    6.49
  -3   0  13    2.73    2.94
   3   0 -13    6.75    3.01
  -3   0  12   23.61    4.41
   3   0 -12   24.26    4.07
  -3   0  11   -1.11    1.91
   3   0 -11    2.35    1.97
  -3   0  10   73.91    6.27
   3   0 -10   72.00    5.69
  -3   0   9    1.10    3.07
  -3   0   9    2.83    2.52
   3   0  -9    2.95    1.94
  -3   0   8    3.57    2.44
  -3   0   8    6.15    2.25
  -3   0   7    1.96    3.22
  -3   0   6  201.77   12.09
  -3   0   5   -0.31    2.69
  -3   0   4    4.92    2.88
  -3   0   3   -0.19    2.28
  -3   0   2  187.37   10.28
  -3   0   1    0.75    2.16
  -3   0   0   -2.14    2.19
  -3   0  -1   -0.89    2.13
  -3   0  -2  101.25    6.70
  -3   0  -2  109.10    8.13
  -3   0  -3    2.03    2.83
  -3   0  -3    0.17    1.58
  -3   0  -4   57.18    6.65
  -3   0  -5    0.33    2.54
  -3   0  -6  286.42   11.77
  -3   0  -6  281.79   14.71
  -3   0  -7    5.14    3.70
  -3   0  -7    2.61    2.96
  -3   0  -8   16.05    3.05
  -3   0  -8   12.57    4.34
  -3   0  -8   13.84    3.24
  -3   0  -8   10.77    3.07
  -3   0  -9    2.70    3.11
  -3   0  -9    3.15    2.36
  -3   0  -9    3.17    3.52
  -3   0 -10   76.85    6.41
  -3   0 -10   67.33    8.00
  -3   0 -10   61.98    5.21
  -3   0 -10   61.93    8.21
  -3   0 -11   11.35    3.62
  -3   0 -11   13.28    3.10
  -3   0 -12   42.47    5.35
  -3   0 -12   38.87    4.28
  -3   0 -13    2.91    2.49
  -3   0 -14    2.07    2.37
  -3   0 -14    2.24    1.66
  -3   0 -15    5.62    2.14
  -3   0 -16   28.85    2.94
  -3  -1  17   32.78    3.02
  -3   1  17   33.65    3.05
  -3   1  16   10.90    2.24
  -3  -1  16   14.22    2.37
  -3  -1  15    4.53    2.10
   3   1 -15    1.40    1.76
  -3   1  15    5.77    2.25
   3  -1 -14   12.68    3.09
   3   1 -14   10.71    2.92
  -3  -1  13   56.34    5.76
   3  -1 -13   55.68    5.17
   3   1 -13   55.90    5.18
  -3   1  12   90.67    7.24
  -3  -1  12   95.90    7.30
   3  -1 -12   94.67    6.55
   3   1 -12   94.75    6.50
  -3   1  11    5.47    2.45
  -3  -1  11    7.38    3.04
   3  -1 -11    2.67    1.72
   3   1 -11    4.66    2.14
  -3  -1  10   14.35    4.78
  -3   1  10   15.57    3.56
  -3  -1  10   15.77    3.62
   3  -1 -10   13.35    2.67
   3   1 -10   13.41    3.08
  -3   1   9   93.13    9.01
  -3  -1   9   93.64    9.33
  -3   1   9  100.58    7.16
  -3  -1   9  100.66    7.34
   3  -1  -9   91.52    6.09
   3   1  -9   89.47    6.01
  -3   1   8    9.74    3.79
  -3  -1   8   10.97    3.82
  -3   1   8   11.23    2.71
  -3  -1   8   12.51    2.93
  -3  -1   7   48.01    6.30
  -3   1   7   43.20    5.87
  -3   1   6    4.63    3.28
  -3  -1   6    5.17    3.42
  -3   1   5   10.87    3.48
  -3  -1   5   13.09    3.66
  -3   1   4    0.03    2.38
  -3  -1   4    2.35    2.82
  -3   1   3   55.74    5.79
  -3  -1   3   58.67    6.30
  -3   1   2    1.46    2.58
  -3  -1   2   -0.09    2.49
  -3   1   1    3.01    2.26
  -3  -1   1    1.69    2.18
  -3   1   0   97.07    7.06
  -3  -1   0   98.27    7.14
  -3   1  -1   -1.65    2.01
  -3  -1  -1    1.06    2.11
  -3  -1  -1    0.72    2.34
  -3   1  -2   62.58    5.49
  -3  -1  -2   59.60    5.27
  -3   1  -2   67.08    6.62
  -3  -1  -2   62.23    6.50
  -3  -1  -3   10.77    3.71
  -3   1  -3    5.11    2.36
  -3  -1  -3    6.72    2.38
  -3   1  -3   10.53    3.75
  -3   1  -4   44.83    6.12
  -3  -1  -4   51.14    6.16
  -3   1  -5    8.08    3.51
  -3   1  -5    6.67    1.92
  -3  -1  -5    4.29    2.79
  -3   1  -6   22.55    5.19
  -3  -1  -6   25.75    4.68
  -3   1  -6   28.23    4.96
  -3  -1  -6   22.22    5.35
  -3  -1  -7   50.34    4.73
  -3  -1  -7   48.60    5.42
  -3   1  -7   45.22    5.25
  -3  -1  -7   42.00    6.26
  -3   1  -7   47.34    6.70
  -3   1  -8    1.90    2.05
  -3   1  -8    3.23    3.49
  -3  -1  -8    5.40    3.58
  -3  -1  -8    1.96    2.03
  -3   1  -8    2.75    2.41
  -3  -1  -8   -1.22    2.21
  -3  -1  -8   -3.97    2.52
  -3   1  -8    3.61    2.51
  -3   1  -9   24.32    5.63
  -3  -1  -9   23.27    5.28
  -3  -1  -9   24.15    4.01
  -3   1  -9   23.94    3.74
  -3  -1  -9   21.71    4.72
  -3  -1  -9   16.55    3.08
  -3   1  -9   21.74    4.76
  -3  -1 -10   12.11    4.83
  -3  -1 -10   29.13    4.24
  -3  -1 -10   19.29    3.08
  -3   1 -10   27.04    4.24
  -3   1 -10   13.08    4.43
  -3   1 -10   18.76    5.80
  -3  -1 -11   55.85    5.16
  -3   1 -11   53.79    5.06
  -3   1 -11   72.39    6.63
  -3  -1 -11   66.65    6.16
  -3  -1 -12   87.92    6.74
  -3   1 -12   88.59    6.87
  -3  -1 -12   73.06    5.46
  -3   1 -12   71.72    5.56
  -3  -1 -13    8.13    2.66
  -3   1 -13    6.32    2.86
  -3  -1 -13    4.06    1.92
  -3  -1 -14   -0.17    1.90
  -3   1 -14    1.87    2.12
  -3  -1 -14    3.16    1.74
  -3   1 -15   47.04    4.58
  -3  -1 -15   43.38    4.16
  -3  -1 -16   14.26    2.43
  -3   1 -16   10.09    2.18
  -3   1 -17    0.45    1.21
  -3  -2  17    6.76    1.87
  -3   2  17    5.51    1.85
  -3   2  16   12.39    2.23
  -3  -2  16   16.84    2.52
  -3  -2  15   13.47    2.56
   3   2 -15   11.95    2.37
  -3   2  15   15.45    2.67
  -3   2  14   18.91    3.05
   3  -2 -14   11.71    2.51
   3   2 -14   14.64    2.71
  -3  -2  13   69.39    6.33
   3  -2 -13   75.10    5.73
   3   2 -13   76.67    6.19
  -3   2  12    5.64    2.82
  -3  -2  12    7.44    3.31
   3  -2 -12    8.45    2.50
   3   2 -12    8.80    3.02
  -3   2  11    3.34    2.62
  -3  -2  11    2.23    2.36
   3  -2 -11    0.13    1.56
   3   2 -11    3.20    2.09
   3  -2 -10    5.82    2.17
  -3  -2  10    7.11    3.09
  -3   2  10   10.14    3.03
  -3  -2  10   10.50    3.17
   3   2 -10    7.94    2.47
  -3   2   9  132.15   10.75
  -3  -2   9  134.50   10.90
  -3   2   9  142.65    8.53
  -3  -2   9  143.97    8.73
   3   2  -9  130.37    7.35
  -3   2   8   26.55    4.80
  -3  -2   8   30.34    5.28
  -3   2   8   35.26    4.23
  -3  -2   8   31.83    4.21
   3   2  -8   30.20    3.47
  -3   2   7   -0.88    2.33
  -3  -2   7    1.23    2.75
  -3   2   7    2.25    1.82
  -3  -2   7    1.95    1.96
  -3   2   6   49.18    6.08
  -3  -2   6   54.90    6.50
  -3   2   5  238.52   12.64
  -3  -2   5  244.43   12.96
  -3   2   4  113.74    8.59
  -3  -2   4  118.69    8.77
  -3   2   3   20.78    4.01
  -3  -2   3   19.68    3.95
  -3   2   2   21.12    3.90
  -3  -2   2   21.56    4.08
  -3   2   1   43.63    5.09
  -3  -2   1   39.91    4.77
  -3   2   0   47.23    5.22
  -3  -2   0   45.66    5.09
  -3  -2  -1    1.13    2.39
  -3   2  -1    1.36    2.15
  -3  -2  -1   -1.01    1.81
  -3   2  -2  229.69   10.24
  -3  -2  -2  241.99   10.07
  -3  -2  -2  234.95   11.65
  -3   2  -3  192.93    9.24
  -3  -2  -3  208.58    9.00
  -3   2  -3  208.48   11.38
  -3  -2  -3  200.97   11.24
  -3   2  -4   65.50    5.45
  -3   2  -4   71.56    5.28
  -3   2  -4   72.98    7.26
  -3  -2  -4   68.80    7.20
  -3   2  -5    0.71    2.50
   3  -2   5   -3.49    2.57
  -3   2  -5   -0.62    1.30
  -3  -2  -5    1.63    2.73
  -3   2  -6    2.82    2.98
  -3  -2  -6    1.11    2.80
  -3   2  -6    1.00    1.81
  -3  -2  -7   17.60    4.54
  -3   2  -7   14.94    3.53
  -3   2  -7   19.12    3.39
  -3   2  -7   16.87    4.59
  -3  -2  -7   17.10    3.29
  -3   2  -8   -0.27    1.69
  -3  -2  -8   -0.64    2.81
  -3  -2  -8    2.06    1.99
  -3   2  -8    1.74    1.94
  -3  -2  -8    0.63    2.32
  -3   2  -8   -2.40    2.17
  -3   2  -8    1.03    2.80
  -3  -2  -8   -2.02    2.29
  -3   2  -9   18.94    4.85
  -3   2  -9   19.08    4.74
  -3  -2  -9   13.84    4.73
  -3  -2  -9   18.02    3.69
  -3   2  -9   19.50    3.73
  -3  -2  -9   12.77    2.71
  -3   2  -9   22.88    3.66
  -3   2 -10   14.24    4.41
  -3  -2 -10   18.47    3.54
  -3   2 -10   15.61    3.42
  -3   2 -10   16.31    4.87
  -3  -2 -10   16.58    5.13
  -3  -2 -10   10.21    2.44
  -3  -2 -11  174.53    9.28
  -3   2 -11  177.67    9.64
  -3  -2 -11  151.42    7.73
  -3   2 -11  149.73    8.19
  -3  -2 -12   59.41    5.85
  -3   2 -12   67.41    6.19
  -3  -2 -12   65.34    5.28
  -3   2 -12   53.81    4.98
  -3  -2 -13   12.14    3.04
  -3   2 -13    6.17    2.75
  -3  -2 -13    7.78    2.44
  -3   2 -13    6.02    2.01
  -3  -2 -14   -4.69    2.45
  -3   2 -14   -2.29    2.05
  -3  -2 -15  128.23    6.50
  -3   2 -15  135.42    7.10
  -3  -2 -15  145.68    6.34
  -3  -2 -16   26.53    2.81
  -3   2 -16   25.42    2.96
  -3   2 -17    1.22    1.25
  -3  -3  17   33.32    2.91
  -3   3  17   35.14    3.13
   3   3 -16   21.48    2.60
  -3  -3  16   22.82    2.60
  -3   3  16   18.70    2.46
   3   3 -15    4.29    2.03
  -3   3  15    8.21    2.55
   3   3 -14    0.33    1.64
  -3   3  14    1.78    2.07
  -3  -3  13   99.35    7.18
   3  -3 -13  104.21    6.60
   3   3 -13  100.77    6.74
  -3   3  13  119.71    7.00
  -3   3  12   14.89    3.17
  -3   3  12   11.11    2.77
  -3  -3  12   16.49    3.46
   3  -3 -12   13.62    2.61
   3   3 -12   14.56    3.03
  -3   3  11   58.86    5.96
  -3  -3  11   59.88    5.92
   3  -3 -11   53.18    4.84
   3   3 -11   55.27    5.27
  -3  -3  10   28.49    5.47
  -3   3  10   33.00    4.55
  -3  -3  10   34.33    4.57
   3  -3 -10   31.52    3.80
   3   3 -10   29.94    3.99
  -3  -3   9  156.43   11.85
  -3   3   9  147.41   11.27
  -3   3   9  161.51    9.17
  -3  -3   9  166.40    9.03
   3   3  -9  146.28    7.79
   3   3  -8    1.93    1.54
  -3   3   8    0.33    2.63
  -3  -3   8    1.43    2.90
  -3   3   8    2.10    2.19
  -3  -3   8    1.89    2.17
  -3   3   7   35.13    5.37
  -3  -3   7   44.16    6.12
  -3   3   7   43.91    4.56
  -3  -3   7   42.48    4.37
  -3   3   6    2.86    2.71
  -3  -3   6    3.60    3.12
  -3   3   5  251.50   13.15
  -3  -3   5  265.17   13.74
  -3   3   4    1.36    2.04
  -3  -3   4    0.45    2.34
  -3   3   3    8.07    2.92
  -3  -3   3    7.23    2.63
  -3  -3   2  182.11   10.18
  -3   3   2  186.72   10.38
  -3   3   1   80.65    6.88
  -3  -3   1   82.94    6.84
  -3   3   0   13.96    3.26
  -3  -3   0   12.38    3.00
  -3  -3   0   19.40    3.69
  -3  -3  -1   16.71    3.51
  -3   3  -1   12.26    3.08
  -3  -3  -1   15.14    3.19
  -3   3  -2   65.78    5.83
  -3  -3  -2   62.00    5.24
  -3  -3  -2   66.72    6.64
  -3   3  -3   71.36    5.90
  -3  -3  -3   72.63    5.48
  -3  -3  -3   76.88    7.50
  -3   3  -4   49.55    6.05
   3  -3   4   44.91    4.58
  -3  -3  -4   47.99    6.18
  -3  -3  -5   35.60    5.46
  -3   3  -5   32.24    4.00
   3  -3   5   22.00    3.00
  -3   3  -5   34.55    5.60
  -3   3  -6   58.34    5.74
  -3   3  -6   59.44    6.94
  -3  -3  -6   64.54    7.64
  -3   3  -7    6.83    2.35
  -3  -3  -7   14.29    4.25
  -3   3  -7   10.94    3.92
  -3  -3  -7   11.02    2.70
  -3   3  -7    8.67    2.41
  -3   3  -7    7.42    2.78
  -3  -3  -7    6.54    2.18
  -3   3  -8    1.86    2.34
  -3  -3  -8    1.01    2.87
  -3  -3  -8    1.90    2.54
  -3   3  -8    1.58    2.20
  -3   3  -8   -0.39    1.87
  -3  -3  -8   -2.34    2.02
  -3   3  -8    2.33    2.82
  -3   3  -9   17.63    3.43
  -3   3  -9   18.95    3.73
  -3  -3  -9   14.56    3.34
  -3   3  -9   16.34    3.32
  -3   3  -9   14.19    4.12
  -3  -3  -9   15.26    4.56
  -3  -3  -9   13.86    2.70
  -3   3  -9   13.55    4.12
  -3   3 -10    9.08    2.90
  -3   3 -10    6.41    2.56
  -3  -3 -10    1.95    3.44
  -3   3 -10    4.80    3.45
  -3  -3 -10    5.46    2.59
  -3   3 -10    2.27    2.80
  -3  -3 -10    0.49    1.90
  -3  -3 -11  105.37    7.38
  -3   3 -11  114.80    8.02
  -3  -3 -11   98.34    6.41
  -3  -3 -12   33.22    4.60
  -3   3 -12   34.85    4.68
  -3  -3 -12   34.54    4.23
  -3   3 -12   25.66    3.73
  -3  -3 -13   14.20    3.17
  -3   3 -13   18.44    3.75
  -3  -3 -13   23.28    3.49
  -3   3 -13   16.72    2.91
  -3   3 -14    2.58    2.15
  -3  -3 -14    2.98    1.82
  -3   3 -15   59.24    4.96
  -3  -3 -15   46.11    4.09
  -3  -3 -16   21.04    2.64
  -3   3 -16   23.43    2.89
  -3   3 -17    3.06    1.40
  -3   4  17    4.86    1.81
  -3   4  16   16.07    2.80
   3   4 -16    7.11    2.14
   3   4 -15   10.80    2.44
  -3   4  15   12.51    2.69
   3   4 -14    2.68    2.03
  -3   4  14    4.08    2.55
  -3   4  13   13.67    3.30
  -3  -4  13    7.63    2.86
   3  -4 -13    8.03    2.46
   3   4 -13    5.06    2.78
  -3   4  12    5.31    2.82
  -3   4  12    5.28    2.28
  -3  -4  12    6.99    2.81
   3  -4 -12    4.67    2.07
   3   4 -12    5.86    2.33
  -3   4  11   60.08    6.03
  -3  -4  11   64.60    6.04
  -3   4  11   62.42    5.58
   3  -4 -11   62.08    5.22
   3   4 -11   62.92    5.56
  -3  -4  10   72.77    8.29
  -3   4  10   74.38    6.46
  -3  -4  10   76.08    6.47
   3  -4 -10   77.43    5.58
   3   4 -10   69.12    5.70
  -3   4  10   76.16    5.80
  -3   4   9    6.85    3.36
  -3  -4   9    7.56    3.59
  -3   4   9    6.79    2.54
  -3  -4   9    8.33    2.89
   3   4  -9    6.84    2.30
  -3   4   8   87.00    8.60
  -3  -4   8   90.33    8.94
  -3   4   8   89.51    6.43
  -3  -4   8   92.83    6.58
   3   4  -8   81.87    5.72
  -3   4   7   65.29    7.32
  -3  -4   7   65.35    7.52
  -3   4   7   69.78    5.55
  -3  -4   7   69.64    5.61
  -3   4   6  254.59   13.80
  -3  -4   6  262.57   14.15
  -3   4   5   62.38    6.91
  -3  -4   5   68.54    7.47
  -3   4   4   45.27    5.70
  -3  -4   4   45.45    5.96
  -3   4   3   46.88    5.60
  -3  -4   3   45.47    5.59
  -3   4   2    6.81    3.07
  -3  -4   2    3.50    2.31
  -3   4   1  141.24    9.07
  -3  -4   1  144.83    8.91
  -3   4   0   13.34    3.15
  -3  -4   0   13.31    3.25
  -3  -4   0   11.41    3.27
  -3  -4  -1   17.74    3.78
  -3   4  -1   19.42    3.58
  -3  -4  -1   16.80    3.14
  -3   4  -2   76.09    6.18
  -3  -4  -2   74.69    5.83
  -3  -4  -2   76.56    6.84
  -3   4  -3  239.28   10.68
  -3  -4  -3  244.68    9.74
   3  -4   3  254.57   10.40
  -3  -4  -3  248.57   12.54
  -3  -4  -4   16.69    4.01
   3  -4   4   22.31    3.74
  -3   4  -5   20.25    3.38
   3  -4   5   11.48    2.60
  -3  -4  -5   17.58    4.17
   3  -4   6   34.94    4.66
  -3   4  -6   45.77    5.23
  -3  -4  -6   42.05    6.52
  -3   4  -7    1.60    1.93
  -3   4  -7    1.76    2.54
   3  -4   7   -6.59    4.03
  -3  -4  -7    0.71    2.67
  -3  -4  -7    3.64    2.34
  -3   4  -7    0.73    1.80
  -3  -4  -7    1.03    1.64
  -3   4  -7    0.04    2.01
  -3   4  -8   51.00    4.99
  -3  -4  -8   38.66    6.54
  -3   4  -8   37.72    4.45
  -3   4  -8   37.36    5.57
  -3   4  -8   37.22    4.19
  -3  -4  -8   33.92    3.73
  -3  -4  -8   37.18    4.53
  -3   4  -9    9.08    3.23
  -3  -4  -9    0.47    3.17
  -3   4  -9    5.42    2.82
  -3  -4  -9    3.20    2.57
  -3   4  -9    3.87    2.70
  -3  -4  -9    0.31    1.91
  -3   4  -9   -1.40    2.65
  -3   4 -10    6.45    2.51
  -3  -4 -10    3.33    2.80
  -3  -4 -10    6.17    2.89
  -3   4 -10    1.93    2.25
  -3  -4 -10    4.02    2.03
  -3  -4 -10    3.27    2.11
  -3   4 -10    3.62    3.25
  -3  -4 -11   37.56    4.98
  -3   4 -11   55.22    5.67
  -3  -4 -11   54.07    4.98
  -3  -4 -11   41.15    4.28
  -3   4 -12   31.13    4.84
  -3  -4 -12   27.89    4.24
  -3  -4 -12   33.51    4.45
  -3  -4 -13   33.38    4.16
  -3   4 -13   42.09    4.83
  -3  -4 -13   40.96    4.25
  -3   4 -13   35.25    3.77
  -3  -4 -14   -2.29    2.24
  -3   4 -14    2.23    2.23
  -3  -4 -14    2.66    1.79
  -3   4 -15   33.79    3.84
  -3  -4 -15   22.53    2.98
  -3  -4 -15   27.19    3.19
  -3  -4 -16   32.80    2.92
  -3   4 -16   32.06    3.18
  -3  -4 -16   34.60    2.86
  -3   4 -17    5.10    1.45
  -3   5  17    6.56    1.72
  -3  -5  16   46.32    3.89
  -3   5  16   46.12    4.08
   3   5 -16   45.24    3.61
  -3   5  16   43.41    3.32
   3   5 -15   18.82    2.89
  -3   5  15   21.25    2.80
   3   5 -14   26.24    3.52
  -3   5  14   28.05    3.67
  -3  -5  13    0.89    1.77
   3   5 -13    0.25    1.76
  -3   5  13    1.71    2.21
  -3   5  12   24.00    3.93
  -3  -5  12   21.43    3.58
   3  -5 -12   21.64    3.22
   3   5 -12   20.22    3.42
  -3  -5  11   32.82    4.43
  -3   5  11   27.55    4.27
   3  -5 -11   31.91    3.83
   3   5 -11   34.43    4.24
  -3   5  11   31.07    4.39
  -3   5  10   11.93    3.08
  -3  -5  10    6.17    3.74
  -3   5  10    8.88    2.72
  -3  -5  10    8.02    3.03
   3   5 -10    7.58    2.61
   3   5  -9    2.60    1.82
  -3   5   9    5.24    3.05
  -3  -5   9    8.12    3.81
  -3   5   9    4.58    2.29
  -3  -5   9    4.70    2.48
  -3   5   8   13.29    3.86
  -3  -5   8   18.07    4.37
   3   5  -8   10.63    2.46
  -3   5   8   16.84    3.59
  -3  -5   8   16.12    3.29
  -3   5   7   -0.95    2.17
  -3  -5   7    0.43    2.53
  -3   5   7   -2.04    1.99
  -3  -5   7   -0.43    1.65
  -3   5   6   -1.02    2.55
  -3  -5   6    0.03    2.76
  -3  -5   5   38.84    5.60
  -3   5   5   34.93    5.20
  -3  -5   4  164.33   10.50
  -3   5   4  156.64   10.39
  -3   5   3  157.32   10.16
  -3  -5   3  158.95   10.04
  -3   5   2   37.63    5.13
  -3  -5   2   39.79    5.18
  -3   5   1   84.48    7.23
  -3  -5   1   92.68    7.46
  -3   5   0  199.65   10.57
  -3  -5   0  206.36   10.30
  -3  -5   0  198.85    9.93
  -3  -5  -1   25.20    4.27
  -3   5  -1   24.14    4.08
  -3  -5  -1   22.96    3.62
   3  -5   1   28.73    3.64
  -3   5  -2   62.08    5.91
  -3  -5  -2   61.84    5.40
   3  -5   2   51.33    4.32
  -3  -5  -2   63.05    6.35
  -3  -5  -3    2.38    2.78
  -3   5  -3    4.12    2.46
  -3  -5  -3    3.06    1.69
  -3  -5  -4    0.67    2.53
   3  -5   4   10.09    3.16
  -3  -5  -5    7.73    3.52
   3  -5   5    8.19    2.76
  -3   5  -6   10.69    3.33
   3  -5   6    2.02    2.29
  -3  -5  -6    8.75    4.17
  -3   5  -7    1.04    1.87
  -3   5  -7    7.45    3.16
   3  -5   7   -5.62    3.93
  -3  -5  -7    0.02    2.86
  -3  -5  -7    0.89    1.71
  -3   5  -7    1.12    2.10
  -3   5  -7   -0.14    1.99
  -3  -5  -7   -0.70    1.86
  -3   5  -8    2.84    2.43
  -3   5  -8    2.13    2.70
   3  -5   8   -2.74    2.62
  -3  -5  -8   -0.26    2.92
  -3  -5  -8    2.90    2.43
  -3   5  -8    3.58    2.36
  -3  -5  -8    2.13    1.91
  -3   5  -9   51.78    5.05
  -3   5  -9   48.21    4.91
   3  -5   9   35.43    6.38
  -3  -5  -9   50.25    5.18
  -3   5  -9   48.26    5.20
  -3   5  -9   40.86    6.29
  -3  -5  -9   43.08    4.39
  -3  -5  -9   47.57    7.49
  -3   5 -10    9.03    2.71
  -3  -5 -10    8.93    4.01
   3  -5  10   -0.49    3.75
  -3   5 -10    3.36    3.25
  -3  -5 -10    4.78    2.37
  -3   5 -10    0.24    2.32
  -3  -5 -10    5.52    2.27
  -3  -5 -10    9.18    2.68
  -3  -5 -11    5.25    2.71
  -3   5 -11    9.14    3.20
  -3  -5 -11   16.81    3.28
  -3  -5 -11   10.17    2.64
  -3  -5 -12   67.98    5.87
  -3   5 -12   86.02    6.72
  -3  -5 -12   84.97    6.07
  -3  -5 -13    9.09    2.72
  -3   5 -13   13.61    3.49
  -3  -5 -13   13.74    3.32
  -3   5 -13   14.38    3.01
  -3  -5 -14   -1.34    2.07
  -3   5 -14    2.64    2.20
  -3  -5 -14    4.94    1.94
  -3  -5 -15   22.71    2.77
  -3   5 -15   25.42    3.46
  -3  -5 -16   14.84    2.17
  -3   5 -16    9.19    2.09
  -3  -5 -16   15.63    2.11
  -3   5 -17   10.39    1.69
  -3   6  17    3.88    1.50
  -3  -6  16    4.70    1.81
  -3   6  16    6.15    1.95
   3   6 -16    7.59    2.12
  -3   6  16   12.30    2.28
   3   6 -15    1.36    1.74
  -3   6  15    3.65    2.00
  -3  -6  14    6.41    2.28
   3   6 -14    6.64    2.14
  -3   6  14    6.19    2.51
  -3  -6  13    5.79    2.51
   3   6 -13    5.95    2.48
  -3   6  13    5.76    2.39
  -3  -6  12   32.00    4.25
   3   6 -12   33.33    4.19
  -3   6  12   33.10    4.25
  -3   6  11    5.32    2.45
  -3  -6  11    8.72    2.72
   3  -6 -11    8.56    2.26
   3   6 -11    6.32    2.35
  -3   6  11    9.44    2.87
  -3   6  10    5.37    2.50
  -3  -6  10    2.79    2.94
  -3   6  10    3.79    2.02
  -3  -6  10    6.74    2.40
   3   6 -10    3.23    1.94
  -3   6   9   57.73    7.19
  -3  -6   9   60.68    7.94
  -3   6   9   61.93    6.07
  -3  -6   9   65.99    5.97
   3   6  -9   62.57    5.44
   3   6  -8    0.79    1.61
  -3   6   8    0.22    2.25
  -3  -6   8    0.30    2.36
  -3   6   8    1.28    1.87
  -3  -6   8    2.88    2.26
  -3   6   7   84.13    8.18
  -3   6   7   92.94    6.39
  -3  -6   7   95.56    6.60
  -3  -6   7   88.86    8.79
   3   6  -7   88.53    5.88
  -3   6   6   64.25    7.20
  -3  -6   6   64.32    7.40
  -3   6   5   17.13    3.88
  -3  -6   5   17.67    4.02
  -3   6   4   46.42    5.77
  -3  -6   4   48.35    6.11
  -3   6   3   -0.25    2.28
  -3  -6   3   -0.24    2.24
  -3   6   2  222.17   11.77
  -3  -6   2  221.00   11.67
  -3   6   1    0.50    2.28
  -3  -6   1    0.63    2.23
  -3   6   0   94.93    7.60
  -3  -6   0   98.35    7.43
   3  -6   0   99.70    6.07
  -3  -6   0   92.65    6.91
  -3  -6  -1    2.13    2.46
   3  -6   1    9.40    3.00
  -3   6  -1    1.74    2.19
  -3  -6  -1    5.53    2.37
  -3   6  -2   42.68    5.16
  -3  -6  -2   41.12    4.51
   3  -6   2   33.62    3.86
  -3  -6  -2   40.88    5.21
  -3  -6  -3   37.97    5.34
  -3  -6  -3   40.20    4.26
   3  -6   3   46.75    4.84
   3  -6   4   81.90    7.03
  -3  -6  -4   72.51    7.54
   3  -6   5  114.87    8.42
  -3  -6  -5  128.09   10.16
  -3   6  -6  269.61   12.89
   3  -6   6  248.39   13.11
  -3  -6  -6  269.67   15.21
  -3   6  -7   34.00    3.89
  -3   6  -7   46.69    5.43
  -3  -6  -7   34.77    6.22
   3  -6   7   30.44    5.18
  -3   6  -7   34.34    4.08
  -3  -6  -7   27.41    3.48
  -3  -6  -7   29.45    3.64
  -3   6  -7   30.23    4.86
  -3  -6  -8    2.90    3.52
   3  -6   8    1.94    2.76
  -3   6  -8    2.18    1.87
  -3  -6  -8   -0.13    2.37
  -3   6  -8    4.13    2.22
  -3  -6  -8    4.19    2.22
  -3   6  -8    5.36    2.84
  -3  -6  -9   19.94    5.39
   3  -6   9   23.01    5.57
  -3  -6  -9   21.69    3.46
  -3   6  -9   20.85    3.68
  -3  -6  -9   21.09    3.37
  -3   6  -9   28.08    4.40
  -3  -6  -9   25.66    3.61
  -3   6  -9   28.64    4.13
  -3   6  -9   23.92    5.10
  -3  -6 -10    1.92    2.26
  -3   6 -10    9.20    2.72
  -3  -6 -10    9.53    4.46
  -3   6 -10   10.35    3.93
  -3   6 -10    8.33    2.84
  -3  -6 -10    8.06    2.57
  -3  -6 -10   12.01    2.86
   3  -6  10    4.07    3.24
  -3  -6 -11   18.34    3.27
  -3   6 -11   28.44    4.39
  -3  -6 -11   23.74    3.65
  -3   6 -11   29.17    3.96
  -3  -6 -12    4.26    2.08
  -3   6 -12   12.93    3.53
  -3  -6 -12   11.81    3.10
  -3  -6 -13   56.18    4.91
  -3   6 -13   62.82    5.67
  -3  -6 -13   58.51    5.00
  -3   6 -13   50.10    4.53
  -3  -6 -14    3.42    1.82
  -3   6 -14    6.56    2.35
  -3  -6 -14    9.31    2.36
  -3   6 -14    6.01    1.78
  -3  -6 -15   25.35    2.89
  -3   6 -15   34.00    3.77
  -3  -6 -15   28.02    3.08
  -3  -6 -16   13.60    2.04
  -3   6 -16   14.96    2.46
  -3  -6 -16   13.20    1.99
  -3  -7  16   20.54    2.48
  -3   7  16   16.22    2.59
   3   7 -16   20.92    2.56
  -3   7  16   19.14    2.38
   3   7 -15   13.58    2.50
  -3   7  15    9.37    2.17
  -3  -7  14    1.98    1.62
   3   7 -14    2.33    1.73
  -3   7  14    2.03    1.91
  -3  -7  13   29.37    3.74
  -3   7  13   33.55    3.99
   3   7 -13   34.66    4.17
  -3  -7  12    5.54    2.45
   3   7 -12    3.36    2.08
  -3   7  12    1.35    2.06
  -3  -7  11   12.45    3.02
   3   7 -11   11.85    2.85
  -3   7  11   11.55    2.83
   3   7 -10   25.44    3.64
  -3  -7  10   25.61    5.40
  -3   7  10   22.52    3.92
  -3  -7  10   27.15    3.83
  -3   7  10   25.99    3.65
  -3   7   9  207.13   13.35
  -3  -7   9  196.74   13.77
  -3   7   9  199.91   10.35
  -3  -7   9  224.62   10.39
   3   7  -9  206.26    9.70
   3   7  -8    5.10    2.13
  -3   7   8    4.53    2.44
  -3  -7   8    6.22    3.38
  -3   7   8    2.84    2.06
  -3  -7   8    7.04    2.81
   3   7  -7   21.22    3.12
  -3   7   7   19.86    4.45
  -3  -7   7   23.55    4.92
  -3   7   7   24.82    3.72
  -3  -7   7   25.01    3.72
  -3   7   6   17.61    4.12
  -3  -7   6   20.99    4.73
  -3   7   5    1.27    2.58
  -3  -7   5    4.62    3.27
  -3   7   4   -0.96    2.42
  -3  -7   4    0.13    2.27
  -3   7   3    8.91    3.23
  -3  -7   3   10.07    3.33
  -3   7   2   14.87    3.68
  -3  -7   2   18.69    3.81
  -3   7   1   31.54    4.89
  -3  -7   1   30.79    4.83
   3  -7  -1   34.38    3.89
  -3  -7   1   35.55    4.34
   3  -7   0   20.49    3.24
  -3   7   0   20.56    4.03
  -3  -7   0   22.49    4.02
  -3  -7   0   18.26    3.59
  -3  -7  -1    2.86    2.64
   3  -7   1    6.19    3.04
  -3   7  -1    2.05    2.27
  -3  -7  -1    2.21    2.14
  -3   7  -2   76.59    6.78
  -3  -7  -2   82.07    6.28
   3  -7   2   80.82    6.60
  -3  -7  -2   79.13    7.25
  -3  -7  -3    8.60    3.76
   3  -7   3    5.39    3.02
   3  -7   4  161.71    9.93
  -3  -7  -4  144.21   10.47
   3  -7   5   55.41    6.66
  -3  -7  -5   46.31    6.77
  -3   7  -6   52.52    4.66
  -3  -7  -6   44.53    4.27
   3  -7   6   46.25    6.26
  -3  -7  -6   46.57    6.90
  -3   7  -7    8.90    2.84
  -3   7  -7   16.50    3.72
   3  -7   7    6.88    3.63
  -3   7  -7    8.27    2.75
  -3  -7  -7    7.46    4.26
  -3  -7  -7    8.41    2.66
  -3  -7  -7    4.52    2.06
  -3   7  -8   20.01    4.25
  -3   7  -8   10.65    3.95
   3  -7   8    8.48    3.42
  -3  -7  -8    9.08    3.94
  -3  -7  -8    4.77    2.03
  -3   7  -8    9.14    2.71
  -3  -7  -8    8.12    2.35
  -3  -7  -8    9.88    2.55
  -3   7  -8   11.31    2.76
  -3   7  -9   15.79    3.79
  -3  -7  -9    7.58    3.86
   3  -7   9    7.50    4.01
  -3   7  -9   12.44    4.34
  -3  -7  -9    4.29    2.14
  -3   7  -9    9.39    2.90
  -3  -7  -9    9.18    2.47
  -3  -7  -9   14.37    2.99
  -3   7  -9    9.55    2.84
  -3   7 -10    3.03    2.22
   3  -7  10    3.14    3.47
  -3  -7 -10   -0.67    2.64
  -3   7 -10    1.70    2.16
  -3  -7 -10    1.47    1.81
  -3  -7 -10    4.00    2.25
  -3   7 -10    1.39    2.96
  -3   7 -11   41.19    4.58
  -3   7 -11   40.47    4.94
  -3  -7 -11   30.27    4.10
  -3  -7 -11   36.80    4.45
  -3  -7 -12   -0.06    2.18
  -3   7 -12    2.74    2.48
  -3  -7 -12    0.57    1.96
  -3  -7 -13    1.83    1.97
  -3   7 -13    4.92    2.49
  -3  -7 -13    6.28    2.45
  -3  -7 -14    1.53    1.80
  -3   7 -14    0.27    1.96
  -3  -7 -14    2.97    2.03
  -3   7 -14    0.63    1.53
  -3  -7 -15    9.94    2.31
  -3   7 -15   11.24    2.64
  -3  -7 -15   10.55    2.28
  -3   7 -16   33.32    3.18
  -3  -7 -16   28.65    2.62
  -3   8  16    2.56    1.59
   3   8 -16    3.48    1.48
  -3   8  16    3.24    1.60
  -3  -8  15    3.20    1.80
   3   8 -15    0.29    1.46
  -3   8  15    0.93    1.77
  -3  -8  14   -1.07    1.89
   3   8 -14   -1.32    1.61
  -3   8  14    1.48    1.82
  -3  -8  13    1.79    1.87
   3   8 -13    2.44    1.87
  -3   8  13    2.43    2.21
  -3  -8  12    4.25    2.10
   3   8 -12    4.67    2.19
  -3   8  12    4.99    2.48
  -3  -8  11   36.43    4.60
   3   8 -11   39.83    4.73
  -3   8  11   36.58    4.27
   3   8 -10    4.49    2.16
  -3  -8  10    4.07    2.30
  -3   8  10    4.23    2.36
  -3   8   9   40.51    6.40
  -3   8   9   39.36    4.52
  -3  -8   9   38.21    6.61
  -3   8   9   36.41    4.81
  -3  -8   9   44.54    4.83
   3   8  -9   39.12    4.52
  -3   8   8  130.24   10.63
  -3  -8   8  131.20   11.10
  -3   8   8  131.83    8.33
  -3  -8   8  140.65    8.29
   3   8  -8  131.99    7.59
  -3   8   7  106.68    9.38
  -3  -8   7  117.67   10.31
  -3   8   7  108.19    7.13
  -3  -8   7  116.76    7.43
   3   8  -7  108.84    6.73
  -3   8   6    9.13    3.32
  -3  -8   6   11.86    3.77
  -3  -8   6   13.28    2.91
  -3   8   5  190.08   12.06
  -3  -8   5  204.83   12.91
  -3   8   4    0.98    2.28
  -3  -8   4    3.29    2.80
  -3   8   3   42.06    5.96
  -3  -8   3   42.39    5.85
  -3   8   2    5.59    2.90
   3  -8  -2    1.90    1.91
  -3  -8   2    2.97    2.61
  -3   8   1  301.79   13.97
  -3  -8   1  309.89   13.73
   3  -8  -1  296.12   11.22
  -3  -8   1  290.07   11.43
  -3  -8   0   27.39    4.07
   3  -8   0   28.86    3.93
  -3   8   0   27.42    4.75
  -3  -8   0   27.66    4.34
   3  -8   1    5.37    2.90
  -3   8  -1    5.34    2.83
  -3  -8  -1    3.48    2.22
  -3  -8  -1    3.54    2.43
  -3  -8  -2   89.50    6.75
   3  -8   2   86.99    6.95
  -3  -8  -2   87.75    7.66
   3  -8   3  383.89   14.78
  -3  -8  -3  404.00   16.50
  -3  -8  -4    1.09    2.53
   3  -8   4   14.40    4.87
   3  -8   5   16.14    4.53
  -3  -8  -5   11.78    3.87
  -3  -8  -6    3.75    4.01
   3  -8   6    4.48    3.59
  -3  -8  -6   -5.89    2.28
  -3  -8  -6    5.03    2.48
  -3   8  -6    0.29    2.34
  -3   8  -6    3.44    2.41
  -3   8  -7  167.91    8.31
  -3   8  -7  168.69    8.51
  -3  -8  -7  159.47    8.27
  -3   8  -7  160.08    8.20
  -3  -8  -7  159.90    7.53
   3  -8   7  160.05   11.76
  -3  -8  -7  172.23   12.93
  -3   8  -8    5.92    2.27
  -3   8  -8   10.20    3.55
   3  -8   8    9.36    3.80
  -3  -8  -8    1.30    2.27
  -3   8  -8    5.97    2.42
  -3  -8  -8    1.79    1.81
  -3  -8  -8    7.95    2.51
  -3  -8  -8    7.59    4.15
  -3   8  -9   40.42    4.45
  -3   8  -9   41.26    4.91
  -3  -8  -9   36.58    6.88
   3  -8   9   40.18    6.96
  -3   8  -9   36.13    4.49
  -3  -8  -9   28.38    3.92
  -3  -8  -9   35.57    4.07
  -3  -8  -9   37.76    4.07
  -3   8 -10    4.79    2.50
   3  -8  10    5.89    4.15
  -3  -8 -10   -1.10    2.64
  -3   8 -10   -1.13    2.50
  -3  -8 -10    1.27    2.03
  -3  -8 -10    5.17    2.23
  -3  -8 -11   39.04    4.79
  -3   8 -11   50.59    5.45
  -3   8 -11   52.07    4.94
  -3  -8 -11   48.24    4.80
  -3  -8 -12    3.60    2.30
  -3   8 -12    7.01    2.86
  -3  -8 -12    4.66    2.40
  -3  -8 -13   -0.59    1.88
  -3   8 -13    1.23    2.05
  -3  -8 -13    1.89    1.92
  -3  -8 -14    5.79    2.09
  -3   8 -14    7.07    2.47
  -3  -8 -14    5.51    2.14
  -3   8 -14    2.76    1.61
  -3  -8 -14    6.09    2.17
  -3  -8 -15   47.11    3.57
  -3   8 -15   52.13    4.33
  -3  -8 -15   47.82    3.74
  -3   8 -16    7.75    1.93
  -3  -8 -16    6.93    1.68
  -3   9  16   -0.90    1.36
  -3   9  16    1.06    1.37
   3   9 -16   -0.41    1.24
  -3   9  15    6.01    2.14
   3   9 -15    3.11    1.54
  -3   9  15    5.23    1.98
   3   9 -14    1.42    1.70
  -3   9  14    1.05    1.76
  -3  -9  13    0.44    1.72
   3   9 -13   -0.13    1.56
  -3   9  13    0.98    1.95
  -3  -9  12    1.00    1.80
   3   9 -12    2.89    2.11
  -3   9  12    1.52    1.99
  -3  -9  11   84.83    6.53
   3   9 -11   85.06    6.59
  -3   9  11   81.35    6.16
   3   9 -10   -0.02    1.73
  -3  -9  10   -0.45    1.83
  -3   9  10   -0.01    2.15
   3   9  -9   66.62    5.76
  -3  -9   9   65.68    8.40
  -3   9   9   52.99    5.57
  -3  -9   9   70.74    6.10
  -3   9   9   62.52    5.09
  -3   9   8   10.76    3.88
   3   9  -8   11.93    2.63
  -3  -9   8   10.24    4.10
  -3   9   8   11.45    3.12
  -3  -9   8   12.11    3.10
  -3   9   7   70.02    7.83
  -3  -9   7   73.93    8.66
  -3   9   7   71.88    5.99
  -3  -9   7   82.62    6.28
   3   9  -7   75.08    5.79
  -3   9   6   13.31    3.75
  -3  -9   6   19.07    4.70
   3   9  -6   17.37    2.92
  -3   9   6   15.49    3.07
  -3  -9   6   15.33    3.00
  -3   9   5   85.29    8.34
  -3  -9   5   90.10    8.83
  -3   9   4   25.49    4.85
  -3  -9   4   27.78    5.07
   3  -9  -3   98.95    7.01
  -3   9   3   96.77    8.66
  -3  -9   3  101.18    8.79
  -3   9   2   11.73    3.53
   3  -9  -2   11.90    2.76
  -3  -9   2   11.81    3.70
  -3   9   1  190.76   11.47
  -3  -9   1  193.55   11.15
   3  -9  -1  182.62    9.38
  -3  -9   1  177.50    9.07
   3  -9   0    0.54    2.22
  -3   9   0    1.27    2.32
  -3  -9   0    1.59    2.06
  -3  -9   0    2.40    1.97
  -3  -9  -1    1.17    2.10
   3  -9   1    0.54    2.26
  -3  -9  -1    2.50    2.25
  -3  -9  -2   23.27    4.37
   3  -9   2   24.35    4.05
  -3  -9  -2   24.10    3.89
   3  -9   3   35.96    4.92
  -3  -9  -3   37.50    5.66
   3  -9   4  128.50    9.47
  -3  -9  -4  115.29    9.61
  -3  -9  -5   80.23    8.49
   3  -9   5   73.89    7.74
  -3  -9  -6  243.39   14.82
  -3  -9  -6  239.79    9.69
  -3  -9  -6  233.71    8.79
  -3   9  -6  250.41   10.06
  -3   9  -6  286.60   11.78
   3  -9   6  244.88   14.09
  -3  -9  -7   11.75    4.17
   3  -9   7   11.37    4.00
  -3  -9  -7   14.47    2.94
  -3   9  -7   15.34    3.09
  -3  -9  -7   13.06    2.95
  -3  -9  -7   14.15    3.06
  -3   9  -7   12.94    2.96
  -3   9  -8   32.94    4.77
  -3  -9  -8   22.40    5.92
   3  -9   8   19.08    5.01
  -3  -9  -8   14.42    2.93
  -3   9  -8   20.96    3.53
  -3  -9  -8   21.40    3.33
  -3  -9  -8   16.80    3.05
  -3   9  -8   18.85    3.34
  -3   9  -9    9.89    3.35
  -3  -9  -9   11.26    4.51
   3  -9   9    6.45    4.27
  -3  -9  -9    3.21    2.10
  -3   9  -9   11.75    3.28
  -3  -9  -9   10.38    2.87
  -3   9  -9   12.96    3.13
  -3  -9  -9    8.94    2.78
  -3   9 -10   23.29    3.81
  -3  -9 -10   20.95    3.64
  -3   9 -10   26.41    3.85
  -3  -9 -10   18.10    3.31
  -3   9 -11   12.19    3.00
  -3  -9 -11    8.32    2.81
  -3   9 -11   10.10    3.10
  -3  -9 -11    6.71    2.69
  -3   9 -12   26.07    3.50
  -3  -9 -12   23.94    3.70
  -3  -9 -12   29.57    3.99
  -3   9 -12   25.52    3.90
  -3  -9 -13    6.81    2.54
  -3   9 -13    5.12    2.45
  -3  -9 -13    5.04    2.07
  -3  -9 -14   16.56    2.67
  -3   9 -14   13.99    2.76
  -3  -9 -14   13.47    2.52
  -3   9 -14    8.97    2.12
  -3  -9 -14   10.07    2.39
  -3   9 -15   10.88    2.50
  -3  -9 -15    5.07    1.96
  -3  -9 -15   11.49    2.16
  -3   9 -16   22.17    2.60
  -3  -9 -16   20.47    2.23
  -3  10  16    2.33    1.45
   3  10 -16    2.98    1.39
  -3  10  16    0.09    1.24
  -3  10  15    2.89    1.69
   3  10 -15    3.00    1.62
  -3  10  15    2.83    1.80
   3  10 -14    6.31    2.05
  -3  10  14    6.09    2.17
  -3 -10  13    1.37    1.66
   3  10 -13    1.29    1.83
  -3  10  13    0.44    1.85
  -3 -10  12   -0.13    1.73
  -3  10  12    0.40    2.08
   3  10 -12   -1.33    1.91
  -3 -10  11    0.61    1.67
  -3  10  11   -0.65    2.18
   3  10 -11    1.75    2.10
   3  10 -10    1.89    1.90
  -3 -10  10    3.47    2.19
  -3  10  10    3.03    2.30
   3  10  -9    3.14    2.12
  -3 -10   9    6.05    3.40
  -3 -10   9    5.37    2.40
  -3  10   9    1.35    2.10
  -3  10   8    0.91    2.75
   3  10  -8    2.84    1.81
  -3 -10   8    6.38    3.54
  -3  10   8    3.35    2.28
  -3 -10   8    3.64    2.21
  -3  10   7   65.65    7.89
  -3 -10   7   70.95    8.47
  -3  10   7   59.93    5.61
  -3 -10   7   69.19    6.02
   3  10  -7   62.96    5.47
  -3  10   6   57.18    7.31
  -3 -10   6   69.00    8.07
  -3  10   6   66.68    5.69
  -3  10   6   56.25    5.27
  -3 -10   6   65.13    5.62
   3  10  -6   59.71    5.10
  -3  10   5   14.53    3.96
  -3 -10   5   21.92    4.81
  -3 -10   5   17.49    3.22
   3 -10  -4  134.75    8.68
  -3 -10   4  136.48   10.67
  -3  10   4  127.54   10.17
  -3  10   3  161.24   11.26
  -3 -10   3  174.73   11.65
   3 -10  -3  164.23    9.34
  -3  10   2    7.08    3.43
   3 -10  -2    7.31    2.59
  -3 -10   2    4.79    2.68
  -3  10   1    3.24    2.71
   3 -10  -1    2.80    2.55
  -3 -10   1    6.59    3.00
  -3 -10   0    1.53    2.17
   3 -10   0   -1.04    2.40
  -3 -10   0    0.98    2.35
  -3 -10  -1   12.29    3.42
   3 -10   1    8.44    2.56
  -3 -10  -1    9.35    3.03
  -3 -10  -2  227.52   11.05
   3 -10   2  219.18   11.49
  -3 -10  -2  226.19   12.20
   3 -10   3  112.74    8.67
  -3 -10  -3  114.61    9.21
  -3 -10  -4   39.79    6.16
   3 -10   4   38.06    5.62
  -3 -10  -5  132.94   10.81
  -3 -10  -5  137.41    7.19
  -3 -10  -5  127.50    6.62
  -3  10  -5  119.51    6.87
   3 -10   5  124.87   10.09
  -3  10  -6   10.96    2.58
  -3  10  -6   10.86    3.34
  -3 -10  -6    9.61    3.68
   3 -10   6    7.30    3.54
  -3 -10  -6   13.71    2.62
  -3  10  -6   10.79    2.99
  -3 -10  -6   10.75    2.70
  -3  10  -7    0.76    1.90
  -3 -10  -7   -0.72    2.99
   3 -10   7    0.74    2.78
  -3 -10  -7   -1.08    1.99
  -3  10  -7   -0.92    2.24
  -3 -10  -7    0.22    1.87
  -3 -10  -7    3.69    2.27
  -3  10  -8   31.44    5.16
  -3 -10  -8   17.55    5.27
   3 -10   8   15.45    4.88
  -3 -10  -8   13.33    2.99
  -3  10  -8   17.87    3.43
  -3 -10  -8   16.37    3.14
  -3 -10  -8   17.58    3.11
  -3  10  -8   13.33    2.88
  -3 -10  -9   74.00    5.95
  -3  10  -9   78.57    6.29
  -3 -10  -9   77.70    5.99
  -3 -10  -9   76.63    5.64
  -3  10  -9   79.27    6.14
   3 -10   9   70.07    9.07
  -3 -10  -9   84.12   10.17
  -3  10 -10    0.16    2.00
  -3 -10 -10    0.97    1.98
  -3  10 -10   -2.30    2.27
  -3 -10 -10    0.60    1.92
  -3  10 -11    2.92    2.09
  -3 -10 -11    3.60    2.28
  -3  10 -11    1.55    2.17
  -3 -10 -11    0.93    2.23
  -3  10 -12    8.48    2.37
  -3  10 -12    3.97    2.37
  -3 -10 -12    7.97    2.56
  -3 -10 -12    7.45    2.67
  -3 -10 -13   11.91    2.62
  -3  10 -13   11.42    2.71
  -3 -10 -13    9.20    2.41
  -3 -10 -14   10.76    2.30
  -3  10 -14    9.37    2.51
  -3 -10 -14    9.52    2.31
  -3  10 -14    6.91    1.83
  -3 -10 -14   11.56    2.46
  -3  10 -15    3.74    2.01
  -3 -10 -15    5.32    1.83
  -3  10 -16    8.26    1.90
   3  11 -16   11.24    1.84
  -3  11  15    8.23    2.03
   3  11 -15    8.35    2.02
  -3  11  15    8.33    2.05
  -3  11  14    2.51    1.72
   3  11 -14    2.05    1.70
  -3  11  14    1.62    1.64
   3  11 -13   29.63    3.83
  -3  11  13   30.07    3.71
  -3 -11  12   29.34    3.89
   3  11 -12   30.92    4.02
  -3  11  12   30.79    3.82
  -3 -11  11   37.91    4.41
   3  11 -11   39.53    4.61
  -3  11  11   31.88    4.01
  -3 -11  10   34.52    4.38
  -3  11  10   33.03    4.32
   3  11 -10   35.41    4.44
   3  11  -9    7.02    2.53
  -3 -11   9   10.79    2.84
  -3  11   9    4.33    2.22
   3  11  -8   28.00    3.94
  -3 -11   8   21.21    5.06
  -3 -11   8   24.76    3.95
  -3  11   8   22.19    3.38
  -3  11   7   80.53    8.82
  -3 -11   7   87.68    9.52
  -3 -11   7   91.91    6.75
   3  11  -7   83.21    6.25
  -3  11   6  216.77   13.80
  -3 -11   6  240.51   15.02
  -3  11   6  235.05   10.31
  -3  11   6  188.61    9.56
  -3 -11   6  237.75   10.50
   3  11  -6  224.19    9.84
  -3  11   5   31.11    5.70
  -3 -11   5   39.54    6.38
  -3  11   5   36.99    4.24
  -3 -11   5   33.99    4.12
   3 -11  -5   36.01    5.18
   3  11  -5   34.95    4.04
   3 -11  -4  147.84    9.46
  -3  11   4  148.02   11.12
  -3 -11   4  149.90   11.20
  -3  11   3   10.27    3.76
   3 -11  -3   10.28    2.71
  -3 -11   3    9.31    3.38
  -3  11   2   13.40    4.24
   3 -11  -2   11.13    3.08
  -3 -11   2   13.23    3.82
   3 -11  -1   26.88    4.37
  -3 -11   1   22.29    4.58
  -3 -11   0    8.03    2.83
   3 -11   0    9.08    2.93
  -3 -11   0    8.96    2.77
  -3 -11  -1    1.50    2.49
   3 -11   1    2.38    2.53
  -3 -11  -1    4.35    2.55
  -3 -11  -2   61.34    6.16
   3 -11   2   51.90    6.03
  -3 -11  -2   57.69    6.49
  -3 -11  -3    8.17    3.56
   3 -11   3    3.90    2.54
  -3 -11  -4    7.69    3.47
  -3 -11  -4    6.32    2.61
   3 -11   4    2.15    2.85
  -3  11  -5   -0.82    2.62
  -3 -11  -5    1.67    2.63
   3 -11   5    8.17    3.49
  -3 -11  -5    4.71    2.40
  -3 -11  -6   40.54    6.74
  -3 -11  -6   41.98    4.47
  -3 -11  -6   45.70    4.34
  -3  11  -6   43.06    5.12
   3 -11   6   39.98    6.63
  -3 -11  -6   40.71    4.28
  -3 -11  -7    6.11    3.87
   3 -11   7   10.68    4.43
  -3 -11  -7   15.89    3.31
  -3 -11  -7   11.39    2.73
  -3  11  -7    9.77    2.67
  -3  11  -7    9.45    2.65
  -3 -11  -8   24.78    5.82
  -3  11  -8   33.83    5.01
   3 -11   8   21.54    5.33
  -3 -11  -8   22.38    3.69
  -3 -11  -8   27.23    3.95
  -3  11  -8   24.13    3.79
  -3  11  -8   25.55    3.87
   3 -11   9    1.52    3.49
  -3  11  -9    1.40    2.41
  -3 -11  -9    0.38    1.94
  -3  11  -9    0.46    2.14
  -3 -11  -9   -0.62    2.23
  -3  11 -10    1.05    1.91
  -3 -11 -10    0.22    1.95
  -3  11 -10    1.13    2.24
  -3 -11 -10   -0.99    2.10
  -3  11 -11    1.88    2.05
  -3 -11 -11    1.32    1.97
  -3  11 -11   -0.73    2.26
  -3 -11 -11    3.38    2.35
  -3  11 -12    1.80    1.89
  -3 -11 -12    0.95    2.04
  -3  11 -12    0.48    2.07
  -3 -11 -12    0.95    1.92
  -3 -11 -13    5.16    2.22
  -3  11 -13    1.25    2.21
  -3 -11 -13   -1.17    1.89
  -3 -11 -14   11.96    2.38
  -3  11 -14    7.89    2.36
  -3 -11 -14    5.72    2.15
  -3  11 -14    6.73    1.93
  -3 -11 -15    2.59    1.49
  -3  11 -15   -0.89    1.72
  -3 -11 -15    0.43    1.38
  -3  11 -16    6.22    1.65
   3  12 -16   11.47    1.80
  -3  12  15    2.39    1.57
   3  12 -15    1.52    1.38
  -3  12  15    1.33    1.54
  -3  12  14   -0.73    1.52
   3  12 -14    1.02    1.47
  -3  12  14    0.83    1.62
  -3  12  13    0.74    1.71
  -3  12  13   -0.32    1.76
  -3  12  13    3.93    2.00
   3  12 -13    2.41    1.98
  -3 -12  12    4.78    1.96
  -3  12  12    4.07    2.33
   3  12 -12    6.60    2.35
   3  12 -11    1.33    2.00
  -3 -12  11    2.27    1.98
  -3  12  11    2.52    2.27
  -3 -12  10  240.81   10.63
   3  12 -10  249.07   11.11
  -3  12  10  244.97   10.40
   3  12  -9   -0.20    1.77
  -3 -12   9    1.54    1.81
  -3  12   9   -0.88    2.07
  -3 -12   8  107.56   11.04
  -3  12   8  108.50    7.40
  -3 -12   8  115.65    7.54
   3  12  -8  103.58    7.13
  -3  12   8  106.98    6.84
   3  12  -7    0.18    1.69
  -3 -12   7    1.11    3.14
  -3  12   7    1.55    2.28
  -3 -12   7    2.50    1.97
   3  12  -6   18.22    3.36
  -3 -12   6   18.95    5.22
  -3  12   6   18.68    3.39
  -3 -12   6   20.50    3.57
  -3 -12   5   55.14    7.44
  -3  12   5   60.34    5.32
   3 -12  -5   61.35    6.71
  -3 -12   5   57.32    5.51
   3  12  -5   59.97    5.30
   3 -12  -4   39.84    5.45
  -3 -12   4   43.70    6.68
   3 -12  -3   19.91    4.05
  -3 -12   3   21.36    4.67
  -3 -12   2   90.70    8.73
   3 -12  -2   94.58    7.79
   3 -12  -1    9.90    3.16
  -3 -12   1   12.14    3.42
   3 -12   0    9.70    3.29
  -3 -12   0   12.15    3.56
  -3 -12  -1    9.21    3.11
   3 -12   1    8.61    3.16
  -3 -12  -1   13.54    3.53
  -3 -12  -2   43.41    5.29
   3 -12   2   44.57    5.75
  -3 -12  -2   43.96    5.87
  -3 -12  -3  111.54    9.26
   3 -12   3  104.98    9.20
  -3 -12  -4  156.88   11.45
  -3 -12  -4  175.40    8.24
  -3  12  -4  153.80    7.79
   3 -12   4  163.37   11.46
  -3  12  -5    6.76    2.66
  -3 -12  -5    6.85    3.57
   3 -12   5    7.86    3.23
  -3 -12  -5   11.51    3.08
  -3 -12  -5    7.63    2.52
  -3  12  -6   31.14    4.71
  -3 -12  -6   21.41    5.36
  -3 -12  -6   25.49    3.86
   3 -12   6   21.49    4.90
  -3 -12  -6   22.46    3.64
  -3  12  -7   56.53    6.15
  -3  12  -7   41.66    4.55
  -3 -12  -7   38.49    7.19
  -3 -12  -7   47.49    4.81
   3 -12   7   41.68    7.13
  -3  12  -7   41.01    4.42
  -3 -12  -7   43.05    4.54
  -3  12  -8   12.63    3.19
  -3  12  -8   19.33    4.17
   3 -12   8   10.90    4.63
  -3 -12  -8   10.37    4.50
  -3 -12  -8   10.22    3.10
  -3  12  -8   10.39    2.87
  -3 -12  -8    9.83    2.94
  -3 -12  -9   31.72    4.23
  -3  12  -9   31.04    4.08
  -3 -12  -9   25.60    3.97
  -3  12  -9   29.43    4.13
  -3  12 -10    0.44    2.18
  -3 -12 -10    1.93    2.18
  -3  12 -10   -0.44    2.10
  -3 -12 -10   -1.12    2.24
  -3  12 -11   59.67    5.08
  -3 -12 -11   55.17    5.09
  -3  12 -11   61.04    5.52
  -3 -12 -11   55.05    5.24
  -3 -12 -12    3.95    2.24
  -3  12 -12    2.00    1.79
  -3  12 -12   -0.09    1.96
  -3 -12 -12   -0.76    1.74
  -3  12 -13    6.07    2.37
  -3 -12 -13    5.82    2.26
  -3  12 -14   -1.24    1.70
  -3 -12 -14    2.13    1.79
  -3  12 -15   13.30    2.33
  -3 -12 -15   13.70    2.24
  -3 -12 -15   11.51    2.10
  -3  12 -16    3.94    1.46
   3  13 -16    1.63    1.11
  -3  13  15    1.68    1.39
   3  13 -15    3.02    1.47
  -3  13  15    0.73    1.37
  -3  13  14    4.31    1.88
   3  13 -14    3.26    1.75
  -3  13  14    2.50    1.68
  -3  13  13   15.37    2.48
  -3  13  13   14.21    2.89
  -3  13  13   12.44    2.56
   3  13 -13   13.96    2.64
  -3  13  12   21.18    3.17
  -3  13  12   23.13    3.69
   3  13 -12   23.57    3.65
  -3  13  12   21.21    3.46
   3  13 -11   15.39    3.18
  -3  13  11   15.66    3.33
  -3 -13  11   11.44    2.38
  -3  13  11   14.87    3.28
   3  13 -10   16.33    3.55
  -3  13  10   16.93    3.48
  -3 -13  10   12.35    3.03
  -3  13  10   14.71    3.42
   3  13  -9    7.93    2.57
  -3  13   9    7.76    2.53
  -3 -13   9   11.98    2.92
  -3  13   9    6.27    2.24
   3  13  -8   24.19    3.68
  -3 -13   8   21.93    5.77
  -3  13   8   26.11    3.88
  -3 -13   8   24.44    3.96
  -3  13   8   23.27    3.70
  -3 -13   7  105.23   10.73
  -3  13   7  103.65    7.18
  -3 -13   7   98.31    7.19
  -3  13   7   99.23    6.46
   3  13  -7   96.66    6.90
  -3 -13   6  267.36   16.51
  -3  13   6  253.65   10.72
  -3 -13   6  260.60   11.33
   3  13  -6  250.88   10.82
  -3  13   5   27.77    3.92
  -3 -13   5   23.90    5.52
   3 -13  -5   28.41    5.06
   3  13  -5   23.90    3.57
  -3 -13   5   26.35    3.78
  -3 -13   4   45.13    6.86
   3 -13  -4   37.60    5.32
   3  13  -4   36.40    4.14
  -3  13   3    2.35    2.04
   3 -13  -3    4.57    2.88
  -3 -13   3    4.42    3.16
   3 -13  -2   17.59    3.83
  -3 -13   2   22.68    4.91
   3 -13  -1    1.09    2.54
  -3 -13   1   -0.22    2.29
   3 -13   0    3.03    2.68
  -3 -13   0    3.15    2.45
  -3 -13  -1   10.34    3.43
   3 -13   1   11.48    3.68
  -3 -13  -1   14.19    3.64
  -3 -13  -2   91.86    7.72
   3 -13   2   94.76    8.65
  -3 -13  -2   97.58    8.40
  -3 -13  -3   12.75    3.95
  -3 -13  -3   18.21    3.60
   3 -13   3    8.39    3.31
  -3 -13  -4   87.89    8.87
  -3 -13  -4  105.54    6.61
  -3 -13  -4  105.76    6.48
  -3  13  -4   82.45    5.89
  -3  13  -4  105.85    6.98
   3 -13   4   95.68    9.22
  -3  13  -5   11.56    3.15
  -3 -13  -5   11.75    4.15
  -3 -13  -5   21.10    3.74
   3 -13   5   11.26    3.98
  -3 -13  -5   11.60    2.92
  -3 -13  -6   32.05    6.00
  -3 -13  -6   39.40    4.59
   3 -13   6   30.35    6.20
  -3 -13  -6   32.76    4.11
  -3 -13  -7   13.32    4.38
   3 -13   7   15.82    4.67
  -3 -13  -7   21.30    3.76
  -3  13  -7   14.49    2.97
  -3 -13  -7   13.43    3.12
  -3  13  -8  122.61    7.76
  -3  13  -8  126.28    8.03
  -3 -13  -8  114.85    7.34
  -3  13  -8  121.79    7.34
  -3 -13  -8  118.00    7.74
   3 -13   8  118.14   11.77
  -3  13  -9    7.21    2.63
  -3 -13  -9   12.04    3.34
  -3  13  -9    8.93    2.79
  -3 -13  -9    5.76    2.72
  -3  13 -10    3.97    2.21
  -3 -13 -10   10.16    2.93
  -3  13 -10    7.33    2.66
  -3 -13 -10    5.02    2.48
  -3 -13 -11   18.27    3.40
  -3  13 -11   11.40    2.79
  -3  13 -11    8.52    2.61
  -3 -13 -11    8.80    2.76
  -3  13 -12    2.40    1.89
  -3  13 -12   -2.05    2.29
  -3 -13 -12    2.08    2.12
  -3  13 -13    1.36    1.84
  -3 -13 -13    0.60    1.76
  -3  13 -14    2.15    1.71
  -3 -13 -14    4.20    1.89
  -3  13 -15    0.84    1.47
  -3 -13 -15    1.55    1.45
  -3 -13 -15    4.37    1.77
   3  14 -15   11.01    1.99
  -3  14  15    9.27    1.83
  -3  14  14    2.17    1.49
  -3  14  14    1.01    1.54
   3  14 -14    2.11    1.57
  -3  14  13    2.85    1.72
  -3  14  13    0.48    1.80
   3  14 -13    0.88    1.63
  -3  14  12   13.68    2.77
  -3  14  12   15.64    3.01
  -3  14  12   15.07    3.01
   3  14 -12   15.12    3.14
   3  14 -11    0.79    1.87
  -3  14  11    3.60    2.16
  -3  14  11   -1.42    2.23
  -3 -14  11    0.35    1.58
  -3  14  11    0.85    2.08
   3  14 -10    6.25    2.44
  -3  14  10    5.46    2.19
  -3  14  10    5.31    2.39
  -3 -14  10    6.11    2.31
  -3  14  10    4.70    2.42
  -3  14   9    7.67    2.55
   3  14  -9    4.80    2.29
  -3 -14   9    7.75    2.51
  -3  14   9    4.38    2.15
   3  14  -8    1.37    1.80
  -3  14   8   -0.47    1.82
  -3 -14   8   -0.62    2.00
  -3  14   8   -3.10    2.43
  -3 -14   7   70.44    9.16
  -3  14   7   67.97    5.98
  -3 -14   7   65.39    5.98
  -3  14   7   59.68    5.31
   3  14  -7   70.28    6.11
   3  14  -6    3.97    2.24
  -3  14   6    1.47    1.81
  -3 -14   6    3.60    3.66
  -3 -14   6    2.17    2.16
   3 -14  -5  135.28   10.32
  -3  14   5  141.00    7.95
  -3 -14   5  143.09   12.19
  -3 -14   5  135.91    8.53
   3  14  -5  139.32    8.16
  -3  14   4   83.11    6.17
  -3 -14   4   89.49    9.43
   3 -14  -4   84.51    8.26
   3  14  -4   80.40    6.18
  -3  14   3  104.82    6.73
  -3 -14   3  100.96    9.73
   3  14  -3   97.22    6.65
   3 -14  -3  100.41    8.68
   3  14  -2   -0.83    1.91
  -3  14   2    1.73    2.13
   3 -14  -2    1.71    2.52
  -3 -14   2   -0.49    2.41
  -3  14   1    9.96    2.60
   3 -14  -1    8.75    3.27
  -3 -14   1    7.94    3.47
  -3  14   0   37.25    4.07
  -3 -14   0   35.88    5.69
   3 -14   0   36.88    5.78
  -3  14  -1   22.70    3.42
   3 -14   1   23.01    4.81
  -3 -14  -1   21.46    4.38
  -3 -14  -2    2.21    2.57
  -3  14  -2    0.05    3.03
  -3  14  -2    1.31    1.90
   3 -14   2   -1.44    3.32
  -3 -14  -3   12.62    3.61
  -3  14  -3    8.74    2.62
   3 -14   3    5.62    2.96
  -3 -14  -3   10.07    2.28
  -3  14  -3   17.03    3.48
  -3 -14  -4   38.29    6.37
  -3  14  -4   40.08    4.16
  -3 -14  -4   45.47    4.93
   3 -14   4   40.94    6.47
  -3 -14  -4   39.47    4.38
  -3  14  -4   49.14    5.26
  -3  14  -4   32.35    4.06
  -3  14  -5   76.95    6.47
  -3 -14  -5   75.05    5.67
  -3 -14  -5   83.11    6.16
  -3  14  -5   85.44    6.78
   3 -14   5   67.87    8.61
  -3 -14  -5   63.19    8.02
  -3  14  -6   41.35    5.30
  -3 -14  -6   24.27    5.72
  -3 -14  -6   36.09    4.40
   3 -14   6   21.26    5.42
  -3 -14  -6   28.08    4.06
  -3 -14  -7    6.98    3.54
   3 -14   7    5.32    3.58
  -3 -14  -7   17.39    3.63
  -3  14  -7   10.40    2.64
  -3 -14  -7    7.92    2.78
  -3  14  -8   45.47    4.96
  -3  14  -8   68.18    6.33
  -3 -14  -8   53.91    5.31
  -3  14  -8   50.03    4.88
  -3 -14  -8   47.86    5.33
   3 -14   8   50.17    8.34
  -3  14  -9   41.69    4.68
  -3 -14  -9   50.42    5.05
  -3  14  -9   43.61    4.62
  -3 -14  -9   47.25    5.06
  -3  14 -10    3.24    2.08
  -3 -14 -10    4.59    2.33
  -3  14 -10    0.95    1.86
  -3  14 -11    5.58    2.43
  -3 -14 -11    6.51    2.56
  -3  14 -11    0.88    1.91
  -3 -14 -11    0.80    2.01
  -3  14 -12    2.95    1.95
  -3  14 -12   -1.13    1.86
  -3 -14 -12    0.38    1.94
  -3 -14 -13   31.15    3.61
  -3  14 -13   28.00    3.45
  -3  14 -14   -1.88    1.72
  -3 -14 -14    3.97    1.87
  -3  14 -15    0.54    1.35
  -3 -14 -15    3.10    1.45
  -3 -14 -15    0.71    1.38
   3  15 -15    7.66    1.65
  -3  15  15    5.22    1.60
  -3  15  14    0.73    1.46
   3  15 -14    2.20    1.55
  -3  15  13    1.64    1.66
  -3  15  13   -0.41    1.77
   3  15 -13   -0.14    1.56
  -3  15  12    4.11    1.84
  -3  15  12    2.82    1.92
  -3  15  12    3.57    2.17
   3  15 -12    3.21    2.04
   3  15 -11   24.43    3.72
  -3  15  11   23.67    3.25
  -3  15  11   28.84    3.76
  -3  15  11   25.69    3.71
   3  15 -10   13.77    3.16
  -3  15  10   13.30    2.93
  -3  15  10   15.62    3.09
  -3 -15  10   16.74    3.08
  -3  15  10   14.05    2.95
   3  15  -9   -0.06    1.96
  -3  15   9   -1.71    2.39
  -3  15   9    2.42    2.21
  -3 -15   9   -1.74    1.75
  -3  15   9   -1.07    2.50
   3  15  -8    8.25    2.64
  -3  15   8    3.25    2.31
  -3  15   8    5.79    2.43
  -3 -15   8    5.76    2.43
  -3  15   8    7.75    2.59
  -3  15   7  158.37    8.70
  -3 -15   7  157.38   13.41
  -3 -15   7  154.12    8.87
  -3  15   7  158.46    8.45
   3  15  -7  156.92    8.98
   3  15  -6   -0.63    1.88
  -3  15   6   -3.21    2.42
  -3 -15   6    0.31    2.96
   3 -15  -6    3.25    3.21
  -3 -15   6   -2.55    2.20
  -3  15   6   -1.77    2.35
   3  15  -5    8.33    2.73
  -3  15   5    8.55    2.69
  -3 -15   5    7.40    3.83
   3 -15  -5    4.97    2.85
  -3 -15   5    4.44    2.18
   3 -15  -4   42.61    6.17
  -3  15   4   50.71    5.00
  -3 -15   4   45.01    7.01
   3  15  -4   48.14    4.95
  -3 -15   3   47.25    7.04
  -3  15   3   51.18    4.94
   3  15  -3   44.26    4.82
   3 -15  -3   49.49    6.70
   3  15  -2   -1.32    1.89
  -3  15   2   -0.37    1.92
  -3 -15   2   -4.59    2.66
   3 -15  -2    0.15    2.61
  -3 -15   2    1.40    2.37
  -3  15   1   80.57    5.96
  -3 -15   1   77.22    5.67
  -3 -15   1   73.99    8.15
   3  15  -1   74.74    5.97
   3 -15  -1   82.22    8.24
  -3  15   0    9.93    2.70
  -3  15   0    8.66    2.62
  -3  15   0   11.97    3.01
  -3 -15   0    4.67    2.06
   3 -15   0    4.71    2.82
  -3 -15   0   10.16    3.56
  -3 -15  -1   50.58    4.50
  -3  15  -1   49.79    4.91
  -3 -15  -1   45.75    6.32
  -3  15  -1   56.51    5.17
  -3  15  -1   55.21    5.18
   3 -15   1   48.61    6.80
  -3 -15  -2   15.80    4.14
  -3  15  -2   16.02    3.27
   3 -15   2   11.08    3.93
  -3 -15  -2   12.63    2.55
  -3  15  -2   19.74    3.42
  -3  15  -3   -1.09    3.54
  -3 -15  -3    5.16    2.89
  -3  15  -3    5.99    2.32
   3 -15   3    3.76    3.52
  -3 -15  -3    6.23    2.12
  -3  15  -3   12.47    3.30
  -3  15  -4   20.47    3.50
  -3 -15  -4   19.53    4.62
  -3  15  -4   20.87    3.47
   3 -15   4   22.18    5.01
  -3 -15  -4   24.44    3.67
  -3  15  -4   27.97    4.24
  -3  15  -5   65.18    6.20
  -3 -15  -5   48.67    7.23
  -3  15  -5   56.50    4.90
  -3 -15  -5   66.79    5.82
  -3 -15  -5   58.33    5.45
  -3  15  -5   60.75    5.93
   3 -15   5   54.01    7.60
  -3  15  -6   21.15    4.46
  -3 -15  -6    6.79    3.66
  -3 -15  -6   20.53    3.86
   3 -15   6    7.56    3.45
  -3 -15  -6    9.96    3.00
  -3  15  -7    7.78    3.49
  -3 -15  -7   11.71    3.32
   3 -15   7   -2.04    3.74
  -3 -15  -7    1.32    2.27
  -3  15  -8    5.84    2.27
  -3  15  -8    7.81    2.56
  -3 -15  -8    8.31    2.90
  -3 -15  -9   10.31    3.05
  -3  15  -9    2.80    2.16
  -3 -15  -9    2.87    2.23
  -3  15  -9    2.60    2.35
  -3 -15 -10   18.09    3.48
  -3  15 -10    8.82    2.64
  -3 -15 -10   14.20    3.29
  -3  15 -10   13.90    3.11
  -3  15 -11    3.30    2.24
  -3 -15 -11    4.92    2.53
  -3  15 -11    2.52    1.78
  -3  15 -12    2.72    1.74
  -3  15 -12   -1.95    2.08
  -3 -15 -12    1.63    1.98
  -3  15 -13    0.60    1.82
  -3 -15 -13    2.50    1.92
  -3  15 -14    4.42    1.74
  -3 -15 -14    5.89    1.83
  -3 -15 -14    4.73    2.03
  -3  15 -15    2.16    1.40
  -3 -15 -15    2.05    1.35
   3  16 -15    2.82    1.29
  -3  16  14    0.24    1.45
   3  16 -14    2.05    1.35
  -3  16  13   17.80    2.70
   3  16 -13   17.16    2.76
  -3  16  12    5.04    1.96
  -3  16  12    7.12    2.31
   3  16 -12    3.69    1.81
   3  16 -11    1.28    1.71
  -3  16  11   -0.61    1.80
  -3  16  11    1.59    2.05
   3  16 -10    3.42    2.08
  -3  16  10    1.29    2.02
  -3 -16  10    1.04    1.60
  -3  16  10   -2.29    2.30
  -3  16   9    6.18    2.44
  -3 -16   9    6.98    2.21
   3  16  -9    5.32    2.25
  -3  16   9    3.70    2.02
  -3  16   8  136.78    8.14
  -3 -16   8  139.74    8.44
  -3  16   8  139.97    7.99
   3  16  -8  137.35    8.44
  -3  16   7  129.36    7.94
  -3 -16   7  132.72    8.16
  -3  16   7  128.22    7.69
   3  16  -7  130.38    8.31
   3  16  -6   -2.04    2.00
  -3  16   6   -0.10    1.93
  -3 -16   6   -1.79    3.10
   3 -16  -6    1.71    3.13
  -3 -16   6    1.36    1.86
  -3  16   6   -0.86    2.19
  -3  16   5   52.16    5.07
  -3 -16   5   57.38    8.06
   3 -16  -5   56.98    7.41
  -3 -16   5   53.52    5.65
   3  16  -5   52.82    5.47
   3 -16  -4   65.67    7.66
  -3  16   4   60.67    5.53
  -3 -16   4   56.01    8.07
   3  16  -4   61.89    5.65
  -3  16   3  118.52    7.25
  -3 -16   3  116.33   10.86
   3  16  -3  116.72    7.61
   3 -16  -3  121.56   10.24
   3  16  -2    2.10    1.99
  -3  16   2    3.47    2.36
   3 -16  -2    3.22    2.77
  -3 -16   2    7.43    3.41
   3  16  -1   10.06    2.69
  -3  16   1   12.66    3.06
  -3 -16   1    8.45    2.10
   3 -16  -1   13.98    3.98
  -3 -16   1   11.70    3.64
  -3  16   0   27.69    3.91
  -3  16   0   26.71    3.78
  -3 -16   0   24.46    3.50
   3 -16   0   28.09    5.54
  -3  16   0   29.52    4.03
  -3 -16   0   21.13    4.76
  -3  16  -1   47.55    4.90
  -3  16  -1   54.86    5.10
  -3 -16  -1   52.13    4.82
  -3 -16  -1   40.74    5.85
   3 -16   1   52.42    7.24
  -3  16  -2    1.00    1.93
   3 -16   2    2.43    3.26
  -3 -16  -2   -1.27    2.32
  -3  16  -2    1.55    2.43
  -3 -16  -3   -1.05    2.77
  -3  16  -3    1.21    1.76
   3 -16   3    0.45    3.08
  -3 -16  -3   -4.47    2.52
  -3  16  -3    1.55    2.60
  -3  16  -4   20.96    4.05
  -3 -16  -4   13.86    4.54
  -3  16  -4   11.05    3.04
   3 -16   4   13.26    4.35
  -3 -16  -4   15.54    3.17
  -3  16  -4   18.61    3.64
  -3 -16  -5  107.92   10.82
  -3  16  -5  120.53    8.36
  -3  16  -5  116.73    7.03
  -3 -16  -5  123.62    7.87
  -3  16  -5  122.88    8.13
   3 -16   5  104.28   10.73
  -3  16  -6    6.09    3.25
  -3 -16  -6    3.51    3.34
  -3  16  -6   -0.08    1.84
   3 -16   6    3.94    3.83
  -3 -16  -6   -0.14    2.02
  -3  16  -7    5.72    3.38
  -3 -16  -7    6.33    2.71
  -3  16  -8   11.22    2.67
  -3 -16  -8   15.06    3.25
  -3  16  -8   13.30    3.08
  -3  16  -9   67.53    5.74
  -3 -16  -9   88.65    6.25
  -3  16  -9   75.30    5.78
  -3 -16  -9   79.78    6.42
  -3 -16 -10   29.23    4.06
  -3  16 -10   20.84    3.38
  -3 -16 -10   19.44    3.70
  -3  16 -10   15.85    3.19
  -3  16 -11    0.26    1.76
  -3  16 -11   -1.13    1.99
  -3 -16 -11    0.93    1.97
  -3  16 -12   10.78    2.35
  -3  16 -12   11.43    2.58
  -3 -16 -12   14.13    2.85
  -3  16 -13   44.51    3.95
  -3 -16 -13   47.67    4.09
  -3  16 -14    2.05    1.55
  -3 -16 -14    4.30    1.60
  -3 -16 -14    4.64    1.93
  -3  16 -15    3.73    1.34
  -3  17  14    4.26    1.72
   3  17 -14    6.25    1.77
  -3  17  13   -1.26    1.63
   3  17 -13   -1.58    1.56
  -3  17  12    3.07    2.01
   3  17 -12    0.00    1.63
  -3  17  11    1.82    1.77
   3  17 -11    0.60    1.79
  -3  17  11    3.35    2.24
   3  17 -10    0.41    1.97
  -3  17  10   -1.04    1.80
  -3  17  10   -0.12    2.03
   3  17  -9   -1.79    2.15
  -3  17   9    0.32    1.94
  -3 -17   9    0.88    1.76
  -3  17   9   -1.66    2.33
   3  17  -8   -1.07    1.98
  -3  17   8    0.08    2.04
  -3 -17   8   -0.37    1.89
  -3  17   8    0.55    2.00
   3  17  -7    4.54    2.17
  -3  17   7    2.06    2.19
  -3 -17   7    4.17    2.23
  -3  17   7    3.09    2.08
   3  17  -6   11.87    3.05
  -3  17   6    8.29    2.76
   3 -17  -6   11.63    3.89
  -3 -17   6    7.07    2.55
  -3  17   6    7.63    2.47
  -3  17   5   32.16    4.18
  -3 -17   5   23.51    5.67
   3 -17  -5   29.71    5.89
  -3 -17   5   25.85    4.18
   3  17  -5   30.26    4.31
  -3  17   5   28.78    3.91
   3 -17  -4   46.91    6.87
  -3 -17   4   41.18    6.92
   3  17  -4   49.73    5.32
  -3  17   4   51.72    5.17
   3  17  -3    0.32    1.76
  -3  17   3    1.07    1.90
   3 -17  -3    0.45    2.79
  -3 -17   3    2.34    2.87
  -3  17   2   42.18    4.95
  -3 -17   2   41.69    6.68
   3 -17  -2   38.59    6.19
   3  17  -2   36.51    4.45
  -3  17   1   46.75    4.99
  -3 -17   1   40.86    4.39
  -3 -17   1   41.57    6.57
   3 -17  -1   38.96    6.10
   3  17  -1   41.33    4.72
  -3  17   0    8.56    3.01
  -3  17   0   26.73    3.78
  -3 -17   0   20.16    3.25
   3 -17   0   19.05    4.63
  -3  17   0   24.38    3.71
  -3 -17   0   19.00    4.71
  -3  17  -1    1.05    2.09
  -3  17  -1    3.18    2.64
  -3 -17  -1   -1.88    1.83
   3 -17   1    1.21    2.76
  -3 -17  -1    1.32    2.65
  -3  17  -2   22.65    3.68
  -3  17  -2   27.79    4.12
   3 -17   2   17.95    4.61
  -3 -17  -2   24.19    3.44
  -3  17  -2   30.99    4.07
  -3  17  -3   10.96    3.10
  -3 -17  -3   12.63    4.12
  -3  17  -3    9.94    2.86
   3 -17   3    4.43    3.29
  -3 -17  -3    9.25    2.62
  -3  17  -3   12.06    3.10
  -3  17  -4   18.42    4.44
  -3 -17  -4   16.29    4.60
  -3  17  -4   19.17    3.51
   3 -17   4   16.04    5.09
  -3 -17  -4   20.29    3.53
  -3  17  -4   22.13    4.00
  -3 -17  -5   -0.06    2.96
  -3  17  -5    0.74    2.12
   3 -17   5    1.11    3.36
  -3 -17  -5   -0.23    2.06
  -3  17  -5    2.23    2.90
  -3  17  -6   70.15    6.30
  -3  17  -6   57.20    5.11
   3 -17   6   44.27    7.73
  -3 -17  -6   55.02    5.61
  -3  17  -6   57.00    5.92
  -3  17  -7    6.61    3.34
  -3 -17  -7    2.65    2.50
  -3 -17  -8   13.86    3.22
  -3  17  -8   11.33    2.89
  -3  17  -9    1.89    1.96
  -3 -17  -9    0.39    2.07
  -3  17  -9    0.65    2.08
  -3  17 -10    1.06    1.94
  -3  17 -10   -0.81    1.74
  -3 -17 -10    4.16    2.52
  -3  17 -11   13.11    2.68
  -3  17 -11   12.97    2.87
  -3 -17 -11   18.30    3.30
  -3  17 -12    3.77    1.82
  -3  17 -12    1.55    1.76
  -3 -17 -12    1.02    1.68
  -3  17 -13    7.21    2.01
  -3 -17 -13    7.92    2.13
  -3  17 -14   -0.35    1.27
  -3 -17 -14    0.65    1.42
  -3 -17 -14    0.21    1.51
  -3  18  14    0.42    1.28
   3  18 -14   -0.77    1.19
  -3  18  13    1.16    1.59
   3  18 -13    0.48    1.39
  -3  18  12    4.99    2.09
   3  18 -12    7.69    2.12
   3  18 -11   21.70    3.36
  -3  18  11   23.62    3.19
  -3  18  11   20.92    3.34
   3  18 -10   -1.25    2.07
  -3  18  10    0.74    1.94
  -3  18  10    0.31    1.93
   3  18  -9    4.08    2.02
  -3  18   9    5.78    2.33
  -3 -18   9    4.81    2.15
  -3  18   9    3.53    2.01
  -3 -18   8   51.78    5.23
  -3  18   8   47.92    5.05
   3  18  -8   51.65    5.43
  -3  18   8   54.14    5.19
  -3  18   7   33.48    4.33
  -3 -18   7   31.20    4.21
  -3  18   7   30.71    4.16
   3  18  -7   36.39    4.71
   3  18  -6    5.60    2.45
  -3  18   6    1.61    2.10
  -3 -18   6    5.80    2.45
  -3  18   6    3.05    2.18
   3  18  -5    3.43    2.11
  -3  18   5    3.83    2.35
   3 -18  -5    7.13    3.69
  -3 -18   5    2.84    2.01
  -3  18   5    2.58    2.13
  -3  18   4   35.66    4.62
  -3 -18   4   34.09    6.83
   3 -18  -4   30.74    5.88
  -3  18   4   32.77    4.00
   3  18  -4   38.62    4.87
   3  18  -3   10.41    2.84
  -3  18   3    8.80    2.77
   3 -18  -3   10.48    4.01
  -3 -18   3   10.73    4.01
   3  18  -2    5.87    2.27
  -3  18   2    7.81    2.67
   3 -18  -2    5.37    3.43
  -3 -18   2    7.04    3.80
  -3  18   1  121.96    7.77
  -3 -18   1  116.46    7.43
  -3 -18   1  107.65   10.27
   3  18  -1  122.91    8.03
   3 -18  -1  125.95   10.99
  -3  18   0   69.27    5.75
  -3  18   0   79.98    6.12
  -3 -18   0   72.11    6.00
  -3 -18   0   63.99    7.93
   3 -18   0   70.89    8.50
  -3  18  -1    0.83    1.96
  -3  18  -1    3.72    2.60
  -3 -18  -1   -1.40    2.22
   3 -18   1    0.39    3.11
  -3  18  -2    3.80    2.79
  -3  18  -2   -1.73    3.19
  -3  18  -2    2.70    2.30
   3 -18   2    2.47    3.49
  -3 -18  -2   -5.43    2.51
  -3  18  -2    4.98    2.60
  -3  18  -3    9.37    3.37
  -3  18  -3    5.13    2.31
   3 -18   3    2.41    3.00
  -3 -18  -3    3.59    2.25
  -3  18  -3    8.14    2.79
  -3 -18  -4   70.04    8.53
  -3  18  -4   79.45    6.60
  -3  18  -4   76.80    6.13
  -3 -18  -4   78.98    6.64
  -3  18  -4   80.83    6.56
   3 -18   4   70.34    9.25
  -3  18  -5   29.50    4.61
  -3  18  -5   18.93    3.43
   3 -18   5   11.85    4.36
  -3 -18  -5   20.14    3.83
  -3  18  -5   22.47    3.93
  -3  18  -6   24.40    4.24
  -3  18  -6   17.85    3.37
  -3 -18  -6   15.39    3.49
  -3  18  -6   18.57    3.90
  -3  18  -7   68.79    5.43
  -3 -18  -7   79.95    6.54
  -3 -18  -8    2.12    2.38
  -3  18  -8    1.25    2.04
  -3  18  -9   17.52    3.25
  -3  18  -9   19.87    3.21
  -3 -18  -9   23.57    3.93
  -3  18 -10    6.38    2.45
  -3  18 -10    5.52    2.13
  -3 -18 -10    9.41    2.94
  -3  18 -11   34.14    3.67
  -3  18 -11   37.71    3.95
  -3 -18 -11   42.54    4.40
  -3  18 -12    4.09    1.67
  -3  18 -12    4.41    1.95
  -3 -18 -12    3.12    2.03
  -3  18 -13    8.67    2.01
  -3 -18 -13    9.55    2.12
  -3  18 -14   -0.39    1.20
  -3 -18 -14   -0.18    1.24
  -3  18 -14   -1.96    1.31
   3  19 -14    0.02    1.14
  -3  19  13    1.84    1.59
   3  19 -13    1.25    1.39
  -3  19  12   -2.25    1.78
   3  19 -12    1.29    1.49
  -3  19  11   45.44    3.95
   3  19 -11   43.75    4.48
  -3  19  11   42.74    4.22
   3  19 -10    1.51    1.87
  -3  19  10    3.36    2.01
  -3  19  10   -0.21    1.87
   3  19  -9    0.78    1.87
  -3  19   9    0.47    1.77
  -3  19   9    1.29    1.99
  -3  19   8   13.48    3.00
   3  19  -8   12.22    3.09
  -3 -19   8   14.40    3.01
  -3  19   8   16.56    3.20
   3  19  -7   12.24    3.01
  -3  19   7   13.97    3.17
  -3 -19   7   12.72    3.08
  -3  19   7    9.99    2.74
  -3  19   6   43.44    4.84
  -3 -19   6   38.72    4.68
  -3  19   6   34.14    4.22
   3  19  -6   38.86    4.97
   3  19  -5   -0.42    2.16
  -3  19   5    1.76    2.05
  -3 -19   5    1.82    1.83
  -3  19   5   -2.51    2.42
   3  19  -4   15.33    3.10
  -3  19   4   16.21    3.45
   3 -19  -4    7.65    3.69
  -3  19   4   12.12    2.91
   3  19  -3    2.43    2.03
  -3  19   3    1.44    2.21
   3 -19  -3    2.49    2.82
  -3 -19   3    1.24    2.55
  -3  19   3   -1.61    2.25
   3  19  -2    8.22    2.46
  -3  19   2   12.67    3.16
   3 -19  -2   11.99    4.03
  -3 -19   2    8.30    3.32
  -3  19   1   45.52    4.98
  -3  19   1   41.17    4.50
  -3 -19   1   28.14    4.04
   3 -19  -1   33.39    6.12
  -3 -19   1   30.67    5.56
   3  19  -1   35.98    4.65
  -3  19   0    4.41    2.38
  -3  19   0    6.27    2.64
  -3 -19   0   -1.12    2.60
   3 -19   0    1.17    3.33
  -3 -19   0    3.40    2.99
  -3  19  -1  121.95    7.28
  -3  19  -1  134.25    8.02
  -3 -19  -1  129.66    8.29
  -3  19  -1  130.32    8.07
   3 -19   1  125.74   11.55
  -3  19  -2    1.80    2.57
  -3  19  -2    1.55    2.04
  -3  19  -2    1.31    2.65
  -3 -19  -2   -1.44    2.46
   3 -19   2   -0.23    3.15
  -3  19  -2    1.89    2.09
  -3  19  -3   59.09    5.73
  -3  19  -3   37.82    4.56
  -3 -19  -3   40.03    4.82
   3 -19   3   39.84    7.31
  -3  19  -3   42.76    5.07
  -3  19  -4    2.78    2.17
   3 -19   4   -0.72    3.17
  -3 -19  -4   -0.74    2.51
  -3  19  -4    5.86    2.81
  -3  19  -5   19.97    3.56
  -3 -19  -5   16.83    3.38
  -3  19  -5   15.56    3.59
  -3  19  -5   25.71    4.66
  -3  19  -6    7.23    3.14
  -3  19  -6    6.38    2.78
  -3 -19  -6    0.91    2.18
  -3  19  -7   13.92    2.97
  -3 -19  -7   13.71    3.20
  -3 -19  -8   17.41    3.49
  -3  19  -8   12.08    2.86
  -3  19  -9    1.29    1.97
  -3 -19  -9    4.08    2.48
  -3  19 -10    3.42    2.07
  -3  19 -10    4.26    2.07
  -3 -19 -10    6.36    2.50
  -3  19 -11    2.25    1.55
  -3  19 -11    1.07    1.64
  -3 -19 -11    3.73    2.21
  -3  19 -12    0.61    1.39
  -3  19 -12   -0.67    1.49
  -3 -19 -12    1.06    1.71
  -3  19 -13    3.30    1.54
  -3 -19 -13    2.16    1.62
  -3 -19 -14   14.93    2.12
  -3  20  13   13.72    2.23
   3  20 -13   15.51    2.27
  -3  20  12    1.40    1.63
   3  20 -12   -0.54    1.54
   3  20 -11    7.76    2.25
  -3  20  11    8.94    2.45
   3  20 -10    1.30    1.83
  -3  20  10    0.51    1.73
  -3  20  10    2.38    1.88
  -3  20   9   12.00    2.85
   3  20  -9   10.50    2.74
  -3  20   9   10.93    2.79
   3  20  -8    2.52    2.08
  -3  20   8    1.45    2.01
  -3 -20   8    3.90    2.01
  -3  20   8    3.55    2.35
  -3  20   7   62.02    5.57
  -3 -20   7   57.27    5.34
  -3  20   7   61.96    5.45
   3  20  -7   57.68    5.71
  -3  20   6   40.59    4.73
  -3 -20   6   37.72    4.70
  -3  20   6   35.63    4.51
   3  20  -6   35.09    4.61
   3  20  -5    1.64    2.01
  -3  20   5    0.96    2.05
  -3 -20   5    4.30    2.21
  -3  20   5    1.23    2.21
  -3  20   4   86.70    6.76
  -3  20   4   80.90    6.13
   3  20  -4   81.33    6.85
  -3  20   3   34.67    4.48
   3 -20  -3   32.35    6.31
   3  20  -3   32.70    4.46
  -3  20   3   29.89    3.95
   3  20  -2    6.32    2.58
  -3  20   2    9.27    3.01
   3 -20  -2    3.07    3.35
  -3 -20   2    6.63    3.83
  -3  20   2    7.80    2.51
   3  20  -1   26.79    4.18
  -3  20   1   21.13    3.80
  -3  20   1   27.07    3.97
  -3 -20   1   16.22    3.21
   3 -20  -1   22.63    5.36
  -3 -20   1   15.74    4.36
  -3  20   0   50.78    5.29
  -3  20   0   55.20    5.43
  -3 -20   0   42.45    5.13
  -3 -20   0   39.67    6.69
   3  20   0   50.55    5.49
   3 -20   0   50.13    7.60
  -3  20  -1   47.78    5.32
  -3  20  -1   48.87    5.31
  -3 -20  -1   38.15    4.83
   3 -20   1   43.94    7.19
  -3  20  -2    9.42    3.59
  -3  20  -2    2.70    2.58
  -3  20  -2    4.92    3.21
  -3 -20  -2    3.58    2.79
   3 -20   2   -1.33    3.37
  -3  20  -3   35.15    4.98
  -3  20  -3   25.48    4.25
   3 -20   3   23.09    6.04
  -3 -20  -3   26.43    4.09
  -3  20  -3   28.84    4.36
  -3  20  -4   14.00    3.81
  -3  20  -4    4.03    2.34
  -3 -20  -4    4.90    2.38
  -3  20  -4    8.31    3.22
  -3  20  -5  161.18    8.63
  -3 -20  -5  189.76    9.70
  -3  20  -5  167.99    8.92
  -3  20  -5  170.69    9.57
  -3  20  -6    3.96    2.42
  -3 -20  -6    1.48    2.21
  -3  20  -7   13.64    2.99
  -3 -20  -7   10.76    2.92
  -3  20  -8   21.10    3.56
  -3 -20  -8   23.55    3.81
  -3 -20  -9    1.29    2.14
  -3  20  -9   -1.07    1.99
  -3  20 -10   16.35    2.89
  -3  20 -10   21.99    3.05
  -3 -20 -10   21.26    3.55
  -3  20 -11    8.44    2.07
  -3 -20 -11    5.43    2.17
  -3  20 -11    6.69    1.94
  -3  20 -12    2.99    1.44
  -3  20 -12    4.30    1.66
  -3 -20 -12    3.95    1.82
  -3  20 -13   30.99    2.63
  -3 -20 -13   29.33    2.87
  -3 -20 -13   30.16    3.13
   3  21 -13    0.66    1.19
  -3  21  12    3.59    1.64
   3  21 -12    1.52    1.44
   3  21 -11   11.40    2.53
  -3  21  11   10.32    2.26
   3  21 -10   -1.92    1.63
  -3  21  10   -1.07    1.73
  -3  21  10   -1.45    1.98
   3  21  -9    6.05    2.43
  -3  21   9    7.32    2.26
  -3  21   9    4.13    2.08
   3  21  -8    8.41    2.61
  -3  21   8    9.16    2.61
  -3  21   8    5.58    2.43
   3  21  -7   25.06    3.98
  -3  21   7   22.63    3.66
  -3 -21   7   23.92    3.50
  -3  21   7   21.91    3.66
   3  21  -6    6.71    2.50
  -3  21   6    7.98    2.70
  -3 -21   6    8.66    2.89
  -3  21   6    9.29    2.93
   3  21  -5    2.47    1.91
  -3  21   5    5.89    2.74
  -3 -21   5    5.64    2.68
  -3  21   5    3.74    2.30
   3  21  -4    2.23    2.29
  -3  21   4    6.42    2.92
  -3  21   4    4.51    2.52
   3  21  -3   10.24    2.81
  -3  21   3   10.60    3.08
  -3  21   3   13.11    3.00
  -3  21   2   45.93    5.01
  -3  21   2   46.22    4.69
   3  21  -2   44.50    5.09
   3  21  -1   26.08    4.16
  -3  21   1   26.09    4.06
  -3  21   1   29.07    4.07
  -3 -21   1   13.46    3.10
  -3  21   1   21.15    3.66
   3  21   0    2.42    2.33
  -3  21   0    0.45    2.02
  -3  21   0    1.03    2.15
  -3 -21   0   -3.66    2.93
  -3  21  -1  131.60    8.09
  -3  21  -1  122.18    7.99
  -3 -21  -1  111.82    8.11
  -3  21  -2   31.46    4.54
  -3  21  -2   23.84    3.96
  -3  21  -2   25.45    4.33
  -3 -21  -2   20.75    4.08
  -3  21  -3   20.34    3.85
  -3  21  -3   26.40    4.46
  -3 -21  -3   17.53    3.71
  -3  21  -3   25.52    4.12
  -3  21  -4    9.22    3.31
  -3  21  -4   11.02    2.92
  -3 -21  -4    4.68    2.27
  -3  21  -4   12.27    3.47
  -3  21  -5   20.68    3.82
  -3 -21  -5   14.62    3.35
  -3  21  -5   16.25    3.87
  -3  21  -6   12.07    2.97
  -3 -21  -6   10.28    2.87
  -3  21  -7   16.05    3.11
  -3 -21  -7   19.97    3.73
  -3  21  -8    0.38    2.03
  -3  21  -8    1.10    1.86
  -3 -21  -8    2.54    2.20
  -3  21  -9    7.98    2.26
  -3 -21  -9    8.16    2.66
  -3  21 -10   21.23    3.05
  -3 -21 -10   30.70    3.83
  -3  21 -11   15.71    2.39
  -3 -21 -11   16.79    2.79
  -3  21 -12    9.91    1.76
  -3 -21 -12   12.33    2.33
  -3 -21 -13    8.06    1.78
  -3 -21 -13   10.35    2.09
   3  22 -13   14.63    1.93
  -3  22  12   10.92    2.02
   3  22 -12   13.62    2.26
   3  22 -11    3.99    1.89
  -3  22  11    2.86    1.71
  -3  22  10    2.29    1.64
   3  22 -10    0.11    1.66
  -3  22  10   -1.18    1.91
  -3  22   9   -0.64    1.67
   3  22  -9    0.29    1.61
  -3  22   9   -0.01    1.80
  -3  22   8   36.54    4.17
  -3  22   8   31.07    3.97
   3  22  -8   30.18    4.07
   3  22  -7    7.31    2.52
  -3  22   7   11.06    2.76
  -3 -22   7   11.47    2.70
  -3  22   7   11.33    2.87
   3  22  -6    6.98    2.55
  -3  22   6   13.26    3.13
  -3 -22   6    9.53    2.59
  -3  22   6    7.98    2.68
   3  22  -5   -2.29    2.31
  -3  22   5    0.60    1.94
  -3 -22   5    0.42    1.99
  -3  22   5   -2.26    2.35
   3  22  -4   22.71    3.96
  -3  22   4   23.90    3.78
  -3  22   4   20.65    3.51
   3  22  -3   -0.19    1.95
  -3  22   3    4.88    2.37
  -3  22   3    2.92    2.22
   3  22  -2   10.32    3.04
  -3  22   2   12.22    3.18
  -3  22   2   10.73    2.84
   3  22  -1   24.66    4.10
  -3  22   1   23.10    3.79
  -3  22   1   26.22    3.98
  -3  22   1   23.40    3.58
  -3  22   0   34.89    4.54
  -3  22   0   40.67    4.87
  -3 -22   0   27.74    4.20
  -3  22   0   35.79    4.16
   3  22   0   34.90    4.78
  -3  22  -1    4.12    2.66
  -3  22  -1    2.30    2.66
  -3 -22  -1   -3.26    2.99
  -3  22  -2    3.37    2.27
  -3 -22  -2    4.23    2.66
  -3  22  -3   10.35    2.98
  -3  22  -3   11.89    3.14
  -3 -22  -3   13.41    3.51
  -3  22  -3   12.20    3.30
  -3  22  -4   55.91    5.44
  -3 -22  -4   60.39    5.87
  -3  22  -4   59.14    5.91
  -3  22  -5   40.96    4.66
  -3 -22  -5   39.19    4.82
  -3  22  -6    3.11    2.24
  -3 -22  -6    1.22    2.08
  -3  22  -7   -1.01    1.87
  -3 -22  -7    0.54    2.03
  -3  22  -8   -4.47    2.40
  -3  22  -8    2.14    1.89
  -3 -22  -8   -0.35    2.15
  -3  22  -9    2.39    1.65
  -3 -22  -9    1.55    1.99
  -3  22 -10    8.15    2.09
  -3 -22 -10    9.45    2.56
  -3  22 -11    0.09    1.29
  -3 -22 -11   -0.36    1.63
  -3  22 -12    2.74    1.30
  -3 -22 -12    1.33    1.45
  -3 -22 -12    2.27    1.79
  -3 -22 -13    6.64    1.69
  -3  23  12    3.11    1.46
   3  23 -12    3.13    1.37
   3  23 -11    1.25    1.39
  -3  23  11    0.88    1.42
   3  23 -10    3.02    1.87
  -3  23  10    4.42    1.87
   3  23  -9   -2.76    2.12
  -3  23   9    1.04    1.71
  -3  23   9    0.72    1.71
  -3  23   8    0.50    1.73
   3  23  -8   -0.35    1.70
  -3  23   8   -0.70    1.77
   3  23  -7    1.89    2.00
  -3  23   7    2.44    2.02
  -3  23   7    1.16    1.94
   3  23  -6    5.71    2.23
  -3  23   6    3.60    2.02
  -3 -23   6    6.31    2.14
  -3  23   6    5.82    2.48
  -3  23   5    5.96    2.47
   3  23  -5    6.03    2.46
  -3 -23   5    4.87    2.12
  -3  23   5    3.39    2.04
  -3  23   4   31.04    4.19
  -3 -23   4   30.40    4.42
  -3  23   4   29.19    4.05
   3  23  -4   31.99    4.43
  -3  23   3   40.19    4.51
   3  23  -3   38.47    4.93
  -3  23   3   40.19    4.69
   3  23  -2    7.63    2.48
  -3  23   2    9.04    2.93
  -3  23   2    6.41    2.36
  -3  23   1    1.95    2.39
   3  23  -1    0.77    2.03
  -3  23   1    0.46    2.13
  -3  23   0   36.64    4.73
  -3  23   0   41.21    4.91
  -3 -23   0   30.60    4.17
   3  23   0   35.13    4.83
  -3  23   0   36.95    4.22
   3  23   1    1.76    2.09
  -3  23  -1    1.14    2.27
  -3 -23  -1   -5.12    3.08
  -3  23  -1    1.34    1.98
  -3  23  -2    5.28    2.63
  -3 -23  -2    3.14    2.30
  -3  23  -3    0.82    2.44
  -3 -23  -3    2.54    2.30
  -3  23  -4    7.64    2.72
  -3 -23  -4    5.05    2.75
  -3  23  -5    2.97    2.28
  -3 -23  -5   -4.32    2.62
  -3  23  -6    1.21    2.27
  -3 -23  -6   -1.35    2.45
  -3  23  -7   -1.11    1.93
  -3 -23  -7   -1.73    2.15
  -3  23  -8    9.49    2.48
  -3  23  -8   15.20    2.82
  -3 -23  -8   10.28    2.64
  -3  23  -9   -1.12    1.80
  -3 -23  -9   -4.09    2.10
  -3  23 -10    1.10    1.46
  -3 -23 -10    0.82    1.67
  -3  23 -11    5.27    1.63
  -3 -23 -11    6.61    1.94
  -3 -23 -12    8.26    1.75
  -3 -23 -12   10.39    2.07
   3  24 -12    7.59    1.51
  -3  24  11    1.32    1.34
   3  24 -11   -0.25    1.33
   3  24 -10    1.78    1.63
  -3  24  10    1.44    1.59
   3  24  -9   -0.80    1.56
  -3  24   9    1.26    1.48
  -3  24   9    2.31    1.64
   3  24  -8    9.95    2.48
  -3  24   8   11.26    2.40
  -3  24   8   12.28    2.58
   3  24  -7    3.65    2.28
  -3  24   7    2.90    2.08
  -3  24   7    2.08    1.98
   3  24  -6   -0.89    2.06
  -3  24   6    0.81    2.01
  -3 -24   6    0.13    1.55
  -3  24   6    0.60    2.01
  -3  24   5    2.00    2.01
   3  24  -5   -0.09    1.86
  -3 -24   5    0.13    1.58
  -3  24   5    0.01    1.88
   3  24  -4   -0.46    1.86
  -3  24   4    0.72    2.11
  -3  24   4   -1.52    2.04
  -3 -24   4    0.45    1.82
   3  24  -3   27.17    4.15
  -3  24   3   27.25    3.98
  -3  24   3   21.42    3.55
   3  24  -2    5.99    2.61
  -3  24   2    2.44    2.34
  -3  24   2    2.69    2.09
   3  24  -1    5.61    2.43
  -3  24   1    8.75    3.08
  -3  24   1    5.61    2.49
   3  24   0    1.14    2.25
  -3  24   0    1.73    2.28
  -3  24   0   -0.80    1.86
  -3  24  -1   53.99    5.34
  -3 -24  -1   45.72    5.06
  -3  24  -1   44.70    4.69
   3  24   1   51.10    5.37
  -3  24  -2   -0.27    2.03
  -3 -24  -2   -1.01    2.44
  -3  24  -3    3.54    2.52
  -3 -24  -3    0.78    2.13
  -3  24  -4   60.16    5.48
  -3 -24  -4   63.45    5.94
  -3  24  -5    1.56    2.10
  -3 -24  -5    3.12    2.39
  -3  24  -6   13.43    2.82
  -3 -24  -6   11.82    3.11
  -3  24  -7    0.28    1.71
  -3 -24  -7   -3.83    2.57
  -3  24  -8   16.19    2.79
  -3 -24  -8   14.10    2.86
  -3  24  -8   10.95    2.56
  -3  24  -9    5.33    1.92
  -3 -24  -9    5.34    2.09
  -3  24 -10    4.62    1.60
  -3 -24 -10    5.66    1.83
  -3  24 -11    1.14    1.11
  -3 -24 -11   -0.56    1.47
  -3 -24 -11   -1.18    1.69
   3  25 -11   15.59    2.21
   3  25 -10   -0.71    1.33
  -3  25  10    1.83    1.46
   3  25  -9   -0.31    1.39
  -3  25   9   -1.03    1.52
  -3  25   8    1.61    1.66
   3  25  -8    0.07    1.81
  -3  25   8   -0.29    1.63
   3  25  -7   13.34    2.91
  -3  25   7   13.87    2.66
  -3  25   7   14.14    2.71
  -3  25   6    1.17    1.86
   3  25  -6    0.20    1.79
  -3  25   6   -2.31    1.87
   3  25  -5    8.99    2.69
  -3  25   5    7.08    2.69
  -3 -25   5    6.70    2.21
  -3  25   5    2.12    2.12
   3  25  -4    6.74    2.64
  -3  25   4    4.35    2.41
  -3 -25   4    2.83    1.98
  -3  25   4    6.06    2.44
   3  25  -3   12.36    3.15
  -3  25   3   16.15    3.46
  -3  25   3   13.23    3.09
   3  25  -2    0.06    1.83
  -3  25   2    2.47    2.45
  -3  25   2    4.14    2.19
   3  25  -1    2.48    2.14
  -3  25   1    4.32    2.62
  -3  25   1    0.87    2.01
   3  25   0   25.98    4.14
  -3  25   0   27.57    4.12
  -3  25   0   20.72    3.44
   3  25   1   18.32    3.62
  -3  25  -1   17.04    3.36
  -3 -25  -1   16.56    3.38
  -3  25  -1   17.44    3.24
   3  25   2    9.80    3.04
  -3  25  -2    8.92    2.85
  -3 -25  -2    6.80    2.65
  -3  25  -3    0.33    2.10
  -3 -25  -3   -2.30    2.38
  -3  25  -4   11.10    2.98
  -3 -25  -4    9.54    2.78
  -3  25  -5    0.89    1.99
  -3 -25  -5    2.52    2.28
  -3  25  -6    1.53    1.88
  -3 -25  -6    0.76    2.10
  -3  25  -7   -0.54    1.72
  -3 -25  -7    0.44    1.99
  -3  25  -8    5.83    2.01
  -3  25  -8    9.27    2.27
  -3 -25  -8    6.85    2.35
  -3  25  -9    4.15    1.71
  -3 -25  -9    4.95    2.01
  -3  25 -10   13.00    2.03
  -3 -25 -10   19.73    2.83
  -3 -25 -10   19.17    2.69
  -3 -25 -11    0.60    1.38
  -3 -25 -11    1.03    1.37
   3  26 -10    1.18    1.34
  -3  26  10   -0.65    1.25
   3  26  -9    4.45    1.59
  -3  26   9    5.41    1.83
   3  26  -8    2.76    1.64
  -3  26   8    5.13    1.96
  -3  26   8    3.22    1.68
  -3  26   7   46.57    3.98
  -3  26   7   42.18    3.89
   3  26  -7   42.27    4.30
   3  26  -6    0.16    1.66
  -3  26   6    2.31    1.90
  -3  26   6    2.11    1.82
  -3  26   5    3.99    1.99
   3  26  -5    3.45    2.18
  -3 -26   5    1.05    1.56
  -3  26   5    1.33    1.73
   3  26  -4   23.57    3.69
  -3  26   4   23.41    3.50
  -3  26   4   20.80    3.29
  -3 -26   4   22.88    3.48
   3  26  -3   15.47    3.31
  -3  26   3   13.89    3.19
  -3 -26   3   13.89    3.12
  -3  26   3   10.91    2.81
   3  26  -2    1.83    2.02
  -3  26   2    2.84    2.31
  -3  26   2   -0.09    1.79
   3  26  -1    2.34    2.03
  -3  26   1    3.95    2.37
  -3  26   1    3.41    2.18
   3  26   0   13.79    3.26
  -3  26   0   17.78    3.38
  -3  26   0   15.54    2.80
   3  26   1   18.14    3.62
  -3  26  -1   19.32    3.54
   3  26   2    8.34    2.93
  -3  26  -2    9.12    2.88
  -3 -26  -2    1.24    2.15
  -3  26  -3   23.27    3.72
  -3 -26  -3   21.14    3.63
  -3  26  -4    3.15    2.32
  -3 -26  -4    3.72    2.33
  -3  26  -5    5.45    2.23
  -3 -26  -5    5.87    2.57
  -3  26  -6    3.57    1.97
  -3 -26  -6    4.87    2.32
  -3  26  -7    7.85    2.27
  -3 -26  -7    3.18    1.97
  -3  26  -7    1.82    1.68
  -3 -26  -7    4.75    2.03
  -3  26  -8    1.54    1.48
  -3 -26  -8    3.84    1.99
  -3  26  -8    1.03    1.55
  -3 -26  -8    1.95    1.76
  -3  26  -9    1.90    1.52
  -3 -26  -9    2.18    1.76
  -3 -26  -9    1.34    1.58
  -3  26 -10    2.05    1.36
  -3 -26 -10    2.64    1.65
  -3 -26 -10    1.29    1.38
   3  27 -10   -0.33    1.04
   3  27  -9    1.55    1.34
  -3  27   9   -1.20    1.35
   3  27  -8   -1.50    1.49
  -3  27   8    0.90    1.30
  -3  27   8    1.99    1.57
   3  27  -7   -0.34    1.67
  -3  27   7    2.62    1.64
  -3  27   7    3.58    1.80
   3  27  -6    5.05    1.97
  -3  27   6    5.18    2.07
  -3  27   6    3.22    1.71
   3  27  -5    4.76    2.13
  -3  27   5    5.42    2.23
  -3  27   5    4.84    1.93
   3  27  -4    4.71    2.18
  -3  27   4    4.33    2.17
  -3 -27   4    4.55    1.95
  -3  27   4    4.51    1.93
   3  27  -3    2.78    2.26
  -3  27   3    2.66    2.04
  -3 -27   3    1.70    1.82
  -3  27   3    3.15    1.90
   3  27  -2    2.92    2.02
  -3  27   2    2.52    2.27
  -3  27   2    1.88    1.82
   3  27  -1   10.98    2.79
  -3  27   1   13.03    3.01
  -3  27   1   12.74    2.61
  -3  27   0   40.83    4.60
  -3  27   0   39.68    4.13
   3  27   0   34.01    4.42
   3  27   1    1.00    2.04
  -3  27  -1    1.43    2.16
   3  27   2    0.36    2.08
  -3  27  -2    2.76    2.12
  -3 -27  -2   -4.36    2.69
   3  27   3    2.62    2.22
  -3  27  -3    1.71    1.98
  -3 -27  -3    2.54    2.02
  -3  27  -4    0.79    1.85
  -3 -27  -4   -1.53    2.13
  -3  27  -5    0.47    1.95
  -3 -27  -5   -3.45    2.32
  -3  27  -6    4.39    1.97
  -3 -27  -6    5.48    2.14
  -3  27  -7   -2.87    1.76
  -3  27  -7   -0.20    1.64
  -3 -27  -7   -0.77    1.68
  -3  27  -8   10.24    2.11
  -3  27  -8   10.43    2.08
  -3 -27  -8   13.15    2.44
  -3 -27  -8   13.59    2.23
  -3  27  -9    4.63    1.58
  -3 -27  -9    6.02    1.87
  -3 -27  -9    9.01    1.87
  -3 -27 -10    2.75    1.36
   3  28  -9   -0.41    1.11
   3  28  -8   14.08    2.23
  -3  28   8   11.42    1.99
  -3  28   7   -0.65    1.47
   3  28  -7   -1.26    1.45
  -3  28   7   -0.89    1.47
   3  28  -6   -1.75    1.61
  -3  28   6    2.17    1.58
  -3  28   6    3.10    1.72
   3  28  -5    8.30    2.30
  -3  28   5    9.06    2.31
  -3  28   5    7.68    2.06
  -3  28   4   33.45    3.74
  -3 -28   4   27.53    3.24
  -3  28   4   28.01    3.31
   3  28  -4   28.70    3.73
   3  28  -3    0.52    1.73
  -3  28   3    1.61    1.85
  -3 -28   3   -0.17    1.48
  -3  28   3    1.15    1.71
   3  28  -2    0.28    1.63
  -3  28   2    2.64    2.11
  -3  28   2    1.80    1.74
   3  28  -1   13.71    3.01
  -3  28   1   15.24    3.09
  -3  28   1   14.93    2.68
   3  28   0    1.00    1.86
  -3  28   0    4.62    2.21
   3  28   1   -0.36    1.77
  -3  28  -1    3.50    2.25
   3  28   2    2.24    1.75
  -3  28  -2    0.66    1.86
   3  28   3   11.22    2.67
  -3  28  -3   11.40    2.68
  -3 -28  -3    7.11    2.45
   3  28   4    6.26    2.18
  -3  28  -4    9.06    2.41
  -3 -28  -4    8.13    2.37
   3  28   5    1.57    1.70
  -3  28  -5   -0.20    1.69
  -3 -28  -5   -2.65    2.21
  -3  28  -6   -1.71    1.82
  -3  28  -6   -0.40    1.58
  -3 -28  -6   -1.18    1.86
  -3  28  -7   -1.76    1.64
  -3 -28  -7   -4.12    2.00
  -3  28  -7   -0.23    1.44
  -3  28  -8    0.63    1.33
   3  28   8    1.20    1.45
  -3  28  -8    0.17    1.37
  -3 -28  -8    0.02    1.58
  -3  28  -9    2.58    1.20
  -3 -28  -9    3.64    1.48
   3  29  -8   -1.31    1.27
   3  29  -7   -1.15    1.41
  -3  29   7    0.02    1.35
   3  29  -6    1.31    1.51
  -3  29   6    0.79    1.58
  -3  29   6   -0.22    1.42
   3  29  -5   -1.92    1.61
  -3  29   5    0.00    1.46
  -3  29   5    0.29    1.40
   3  29  -4    8.74    2.31
  -3  29   4   11.62    2.34
  -3  29   4   11.48    2.23
   3  29  -3    4.35    1.97
  -3  29   3    8.80    2.43
  -3 -29   3    6.45    1.98
  -3  29   3    7.57    2.09
   3  29  -2   -1.05    1.84
  -3  29   2    1.75    1.88
  -3 -29   2    2.34    1.84
  -3  29   2   -0.07    1.61
   3  29  -1    1.17    1.77
  -3  29   1    3.65    2.28
  -3  29   1    3.02    1.77
   3  29   0    3.75    2.02
  -3  29   0    7.92    2.53
   3  29   1   -0.36    1.62
  -3  29  -1    1.83    1.86
   3  29   2   -0.90    1.59
  -3  29  -2    1.84    1.84
   3  29   3    2.62    1.81
  -3  29  -3    0.43    1.80
   3  29   4    8.22    2.27
  -3  29  -4    9.55    2.34
   3  29   5    3.19    1.72
  -3  29  -5    1.00    1.63
  -3 -29  -5    0.17    1.79
  -3  29  -6    0.36    1.52
   3  29   6    1.41    1.60
  -3  29  -6    3.09    1.78
  -3 -29  -6   -2.10    1.91
  -3  29  -7   -0.45    1.36
   3  29   7   -0.69    1.25
  -3  29  -7   -0.45    1.41
  -3 -29  -7   -1.37    1.60
  -3  29  -8    0.51    1.16
   3  29   8   -0.51    1.15
  -3 -29  -8   -1.84    1.48
   3  30  -7    1.90    1.30
  -3  30   6    3.31    1.49
   3  30  -6    2.99    1.44
  -3  30   6    2.38    1.38
   3  30  -5    2.44    1.57
  -3  30   5    3.87    1.69
  -3  30   5    2.80    1.57
   3  30  -4    1.44    1.66
  -3  30   4    1.81    1.63
  -3  30   4    0.49    1.37
   3  30  -3    6.78    2.05
  -3  30   3    7.88    2.22
  -3  30   3    5.77    1.84
   3  30  -2    5.13    2.06
  -3  30   2    8.16    2.38
  -3 -30   2    4.89    1.76
  -3  30   2    5.46    1.87
   3  30  -1    8.48    2.28
  -3  30   1   11.38    2.57
  -3 -30   1   10.14    2.17
   3  30   0   -0.01    1.55
  -3  30   0    0.86    1.79
   3  30   1   14.42    2.82
  -3  30  -1   17.66    2.92
  -3  30  -2   24.30    3.36
   3  30   2   24.86    3.39
   3  30   3    1.83    1.76
  -3  30  -3    0.61    1.59
   3  30   4    7.79    2.00
  -3  30  -4    8.56    2.20
  -3  30  -5    7.44    1.82
   3  30   5   11.98    2.28
  -3  30  -5   15.49    2.45
  -3  30  -6    2.64    1.47
   3  30   6    5.02    1.67
  -3  30  -6    3.99    1.59
  -3  30  -7    0.62    1.17
   3  30   7    1.43    1.24
   3  31  -6    9.56    1.70
   3  31  -5    3.93    1.48
   3  31  -4   11.98    2.14
  -3  31   4   12.82    2.11
  -3  31   4    9.08    1.89
  -3  31   3    2.72    1.63
   3  31  -3    2.96    1.66
   3  31  -2    5.41    1.84
  -3  31   2    5.77    1.92
   3  31  -1   15.05    2.58
  -3  31   1   12.02    2.38
  -3 -31   1   12.22    2.12
   3  31   0    1.07    1.47
  -3  31   0    3.87    1.81
  -3 -31   0    1.78    1.42
   3  31   1    0.97    1.54
  -3  31  -1    2.45    1.71
  -3  31  -2    4.28    1.95
   3  31   2    2.18    1.56
   3  31   3    2.09    1.53
  -3  31  -3    2.48    1.76
   3  31   4    4.67    1.72
  -3  31  -4    3.30    1.59
  -3  31  -4    0.25    1.29
  -3  31  -5   -0.03    1.23
   3  31   5   -1.07    1.22
  -3  31  -5   -0.08    1.40
   3  31   6    3.15    1.29
  -3  31  -6    3.80    1.38
   3  32  -5   11.84    1.77
   3  32  -4   -0.36    1.15
   3  32  -3    1.31    1.39
  -3  32   3    2.22    1.44
   3  32  -2   14.08    2.25
  -3  32   2   12.41    2.20
  -3  32   1   19.75    2.58
   3  32  -1   19.96    2.52
   3  32   0    2.44    1.45
  -3  32   0    3.91    1.73
  -3 -32   0    3.94    1.53
   3  32   1   12.16    2.23
  -3  32  -1   14.18    2.35
  -3 -32  -1   10.93    1.87
   3  32   2    5.21    1.65
  -3  32  -2    1.20    1.11
  -3  32  -2    3.83    1.68
  -3  32  -3   34.93    3.04
   3  32   3   31.00    2.89
  -3  32  -4    1.61    1.23
   3  32   4    4.29    1.53
  -3  32  -4    3.78    1.52
   3  33  -2    0.23    1.07
   3  33  -1    3.87    1.42
  -3  33   1    3.31    1.38
   3  33   0    3.02    1.39
  -3  33   0    2.02    1.41
   3  33   1    0.30    1.10
  -3  33  -1    1.60    1.33
   3  33   2   -0.44    1.16
  -3  33  -2    0.79    1.38
  -4   0  15   -0.93    1.43
  -4   0  14    2.22    1.80
  -4   0  13    0.50    2.08
  -4   0  12   23.72    3.96
  -4   0  12   20.42    4.04
  -4   0  11   -0.15    2.09
  -4   0  11    0.58    2.22
  -4   0  10    7.92    2.98
  -4   0  10    4.30    2.42
  -4   0   9    3.59    2.69
  -4   0   9    2.49    2.36
  -4   0   8   47.66    6.22
  -4   0   8   60.84    6.99
  -4   0   7   -1.26    2.54
  -4   0   7    1.37    2.37
  -4   0   7   -1.80    2.11
  -4   0   6   52.41    7.87
  -4   0   6   53.13    5.68
  -4   0   6   54.97    5.52
  -4   0   5   -0.05    2.56
  -4   0   5    2.07    2.43
  -4   0   5    0.31    1.88
  -4   0   4  243.96   14.70
  -4   0   4  242.27   10.74
  -4   0   4  248.85   10.08
  -4   0   4  236.67   10.23
  -4   0   3    0.50    2.43
  -4   0   3    1.53    2.20
  -4   0   3    3.38    2.29
  -4   0   3   -1.27    1.82
  -4   0   2   51.33    6.63
  -4   0   2   52.50    5.15
  -4   0   2   53.86    4.82
  -4   0   1   -4.26    2.98
  -4   0   1   -0.57    2.22
  -4   0   0   -0.26    2.14
  -4   0   0   -1.05    2.00
  -4   0  -1    1.05    2.05
  -4   0  -1   -2.00    2.74
  -4   0  -2   20.12    4.03
  -4   0  -2   24.21    3.75
  -4   0  -3    4.41    2.58
  -4   0  -3    0.69    1.75
  -4   0  -3    2.35    2.02
  -4   0  -4   90.02    6.17
  -4   0  -4   99.07    6.67
  -4   0  -4   83.61    6.55
  -4   0  -5    6.18    2.74
  -4   0  -5   -2.06    2.69
  -4   0  -5    0.68    1.83
  -4   0  -5   -0.09    2.05
  -4   0  -6    8.71    2.34
  -4   0  -6    8.84    2.60
  -4   0  -6   13.25    3.30
  -4   0  -7   -4.17    2.71
  -4   0  -7   -2.47    2.63
  -4   0  -7   -0.26    2.22
  -4   0  -8  118.55    7.71
  -4   0  -8  118.99    7.47
  -4   0  -8  113.43    7.44
  -4   0  -9   -2.98    2.41
  -4   0  -9   -1.46    2.42
  -4   0  -9    0.73    2.00
  -4   0 -10   -4.24    3.03
  -4   0 -10    2.87    2.07
  -4   0 -11   -5.54    2.95
  -4   0 -11    1.27    1.97
  -4   0 -12   13.31    2.79
  -4   0 -12   23.14    3.31
  -4   0 -13   -2.84    2.24
  -4   0 -13    4.95    1.89
  -4   0 -14   -1.80    1.98
  -4   0 -15    0.51    1.40
  -4  -1  15    1.44    1.54
  -4   1  15    1.58    1.58
  -4  -1  14   -0.41    1.66
  -4   1  14   -0.18    1.67
  -4  -1  13   19.74    3.36
  -4   1  13   16.74    3.15
  -4  -1  13   17.70    3.17
  -4  -1  12   33.33    4.54
  -4   1  12   36.22    4.61
  -4   1  12   32.99    4.44
  -4  -1  12   33.84    4.52
  -4  -1  11   12.56    3.49
  -4   1  11   11.63    3.24
  -4   1  11   10.95    3.17
  -4  -1  11   12.29    2.97
  -4  -1  10    3.34    2.66
  -4   1  10    3.27    2.42
  -4   1  10    2.94    2.30
  -4  -1  10    0.73    2.22
  -4  -1   9   11.08    3.68
  -4   1   9   10.79    3.61
  -4   1   9   15.88    4.51
  -4  -1   9   15.55    3.99
  -4  -1   8  411.02   14.86
  -4   1   8  403.35   14.96
  -4   1   8  428.77   14.75
  -4  -1   8  430.57   14.81
  -4   1   7    3.26    3.56
  -4  -1   7    3.71    3.90
  -4  -1   7    7.42    3.12
  -4   1   7    3.97    2.46
  -4   1   7    2.88    2.22
  -4  -1   7    8.40    2.95
  -4   1   6   56.29    7.74
  -4  -1   6   55.81    7.73
  -4  -1   6   50.79    5.55
  -4   1   6   54.98    5.85
  -4   1   6   54.07    5.21
  -4  -1   6   55.35    5.51
  -4   1   5   16.50    4.88
  -4  -1   5   19.57    5.72
  -4  -1   5   16.93    3.97
  -4   1   5   15.21    3.73
  -4  -1   5   16.52    3.82
  -4   1   5   14.03    3.49
  -4   1   4   37.93    7.23
  -4  -1   4   42.20    7.57
  -4  -1   4   37.36    5.00
  -4   1   4   37.76    4.80
  -4   1   4   46.93    5.26
  -4  -1   4   47.58    5.52
  -4   1   4   38.84    4.34
  -4  -1   4   33.72    4.24
  -4   1   3   21.66    4.75
  -4  -1   3   18.54    4.52
  -4  -1   3   19.18    3.33
  -4   1   3   19.90    3.41
  -4   1   3   21.43    3.61
  -4  -1   3   19.68    3.50
  -4  -1   3   18.02    3.06
  -4   1   2    7.06    3.55
  -4  -1   2    8.13    3.41
  -4  -1   2   10.06    3.00
  -4   1   2    8.98    2.71
  -4   1   2    9.61    2.91
  -4  -1   2    7.44    2.61
  -4   1   1    4.23    3.02
  -4  -1   1    6.93    3.56
  -4   1   1    6.18    2.70
  -4   1   1    4.49    2.14
  -4  -1   1    4.07    3.07
  -4   1   0   13.51    3.81
  -4  -1   0   14.45    3.76
  -4   1   0   13.18    2.63
  -4  -1   0   15.06    2.88
  -4   1  -1    2.04    2.69
  -4  -1  -1    2.90    2.83
  -4   1  -1    1.34    2.26
  -4  -1  -1    3.32    2.79
  -4   1  -2    0.06    1.94
  -4  -1  -2    5.09    2.81
  -4  -1  -2    6.14    2.30
  -4   1  -2    3.93    2.08
  -4  -1  -2    5.09    2.48
  -4   1  -3   25.00    3.53
  -4   1  -3   20.98    3.55
  -4  -1  -3   25.18    3.58
  -4   1  -3   22.44    3.18
  -4  -1  -3   23.86    3.98
  -4   1  -3   21.35    3.65
  -4   1  -4   81.03    6.01
  -4  -1  -4   68.51    5.58
  -4   1  -4   73.63    5.64
  -4  -1  -4   62.08    5.16
  -4   1  -4   68.21    5.55
  -4   1  -4   61.06    5.50
  -4  -1  -4   61.51    5.85
  -4   1  -5    0.49    2.07
  -4  -1  -5    3.86    3.51
  -4   1  -5    7.42    2.72
  -4  -1  -5   -3.33    2.50
  -4   1  -5   -4.45    2.56
  -4  -1  -5   -0.56    2.04
  -4   1  -5   -0.87    2.17
  -4   1  -5    0.00    2.25
  -4  -1  -5    0.14    2.01
  -4  -1  -6   13.11    5.16
  -4   1  -6    1.99    2.13
  -4  -1  -6    9.72    2.78
  -4   1  -6   10.44    3.24
  -4  -1  -6   11.06    3.02
  -4   1  -6   10.74    3.24
  -4   1  -6   11.82    3.60
  -4  -1  -6   10.65    3.45
  -4  -1  -7    6.78    4.19
  -4  -1  -7    2.61    2.22
  -4   1  -7    5.62    3.06
  -4  -1  -7    5.54    2.96
  -4   1  -7    4.16    2.41
  -4   1  -7    2.66    2.03
  -4  -1  -7    1.67    2.59
  -4   1  -8   24.04    4.39
  -4  -1  -8   15.52    3.81
  -4  -1  -8   27.21    4.62
  -4   1  -8   27.13    4.68
  -4   1  -8   15.37    3.80
  -4  -1  -8    9.21    3.05
  -4  -1  -9   -4.12    2.97
  -4   1  -9    1.64    2.17
  -4  -1  -9   -0.34    2.11
  -4   1  -9   -1.89    2.52
  -4  -1  -9   -0.29    2.00
  -4  -1 -10   -1.30    2.67
  -4   1 -10    2.56    2.24
  -4  -1 -10    5.14    2.43
  -4   1 -10    4.97    2.37
  -4  -1 -10    2.77    2.30
  -4  -1 -11   -1.29    2.56
  -4   1 -11   -4.60    2.62
  -4  -1 -11    6.15    2.49
  -4   1 -11    4.01    2.35
  -4  -1 -12    5.62    2.57
  -4   1 -12    3.92    2.05
  -4  -1 -12   11.30    2.69
  -4   1 -12   11.10    2.64
  -4  -1 -13   -3.76    2.36
  -4   1 -13   -1.41    2.07
  -4  -1 -13    4.11    1.90
  -4   1 -13    7.13    2.08
  -4  -1 -14   -0.20    1.67
  -4   1 -14   -1.75    1.87
  -4  -1 -15    4.56    1.62
  -4   1 -15    4.34    1.68
  -4  -2  15    0.59    1.38
  -4   2  15    2.57    1.78
  -4  -2  14    0.64    1.68
  -4   2  14    1.74    1.78
  -4  -2  13    8.46    2.49
  -4   2  13   10.69    2.83
  -4  -2  13   11.12    2.92
  -4  -2  12    2.89    2.09
  -4   2  12    4.52    2.48
  -4   2  12    4.11    2.46
  -4  -2  12    5.64    2.68
  -4  -2  11   11.31    3.19
  -4   2  11    7.86    2.91
  -4   2  11   12.72    3.35
  -4  -2  11   14.39    3.35
  -4  -2  10   34.80    4.68
  -4   2  10   37.30    4.92
  -4   2  10   40.87    5.02
  -4  -2  10   39.79    4.82
  -4  -2   9  322.62   13.45
  -4   2   9  320.99   13.56
  -4   2   9  340.02   13.40
  -4  -2   9  344.03   13.53
  -4  -2   8   16.92    4.35
  -4   2   8   19.91    4.26
  -4  -2   8   21.31    4.72
  -4   2   8   14.98    4.18
  -4   2   7   68.50    8.43
  -4  -2   7   63.15    8.17
  -4  -2   7   62.43    5.97
  -4   2   7   62.60    6.28
  -4   2   7   64.28    5.94
  -4  -2   7   64.52    5.87
  -4   2   6   12.27    4.56
  -4  -2   6   20.03    5.18
  -4  -2   6   17.55    3.41
  -4   2   6   17.23    3.84
  -4   2   6   18.39    3.48
  -4  -2   6   16.53    3.46
  -4   2   5  330.88   17.65
  -4  -2   5  330.91   17.63
  -4  -2   5  316.27   12.42
  -4   2   5  322.21   12.60
  -4  -2   5  314.54   11.00
  -4   2   5  315.87   11.70
  -4  -2   5  321.52   12.25
  -4   2   4   70.49    8.26
  -4  -2   4   68.07    8.06
  -4  -2   4   69.34    5.88
  -4   2   4   72.59    6.21
  -4   2   4   75.57    6.09
  -4  -2   4   76.99    5.80
  -4   2   4   70.52    5.42
  -4  -2   4   68.24    5.87
  -4   2   3    1.46    2.69
  -4  -2   3   -0.22    2.51
  -4  -2   3    2.16    2.10
  -4   2   3    1.20    1.83
  -4   2   3    1.54    2.61
  -4  -2   3    0.15    1.98
  -4  -2   3    0.79    1.54
  -4   2   2    3.84    2.84
  -4  -2   2   -2.40    2.92
  -4  -2   2    0.58    1.93
  -4   2   2    1.13    1.78
  -4   2   2    1.65    2.37
  -4  -2   2    0.12    2.02
  -4   2   1  145.66   10.70
  -4  -2   1  142.72   10.56
  -4   2   1  146.76    8.20
  -4   2   1  152.86    7.80
  -4  -2   1  149.67    7.75
  -4   2   0   15.24    4.08
  -4  -2   0   13.94    3.73
  -4   2   0   12.93    2.92
  -4   2   0   14.91    2.88
  -4  -2   0   14.57    2.83
  -4   2  -1   67.79    7.21
  -4  -2  -1   75.14    7.27
  -4   2  -1   74.21    5.53
  -4  -2  -1   74.09    6.06
  -4   2  -2   -1.33    2.30
  -4   2  -2    1.15    2.43
  -4  -2  -2    0.58    2.71
  -4  -2  -2    5.44    2.51
  -4   2  -2   -2.97    2.78
  -4  -2  -2    3.89    2.70
  -4   2  -3   36.85    3.98
  -4   2  -3   36.90    4.37
  -4  -2  -3   32.15    3.70
  -4  -2  -3   34.58    4.00
  -4   2  -3   35.33    4.09
  -4   2  -3   30.03    4.35
  -4  -2  -3   32.40    4.28
  -4   2  -4   10.54    3.15
  -4  -2  -4    2.79    2.95
  -4  -2  -4    1.02    2.37
  -4   2  -4    1.50    2.12
  -4  -2  -4    0.66    2.14
  -4   2  -4    6.42    2.13
  -4   2  -4    4.06    2.87
  -4  -2  -4    1.56    1.97
  -4   2  -5    6.70    2.52
  -4  -2  -5    3.97    3.84
  -4   2  -5    9.06    2.10
  -4  -2  -5   -1.05    2.26
  -4   2  -5   -1.85    2.54
  -4  -2  -5    2.39    1.95
  -4   2  -5    0.58    1.94
  -4   2  -5    1.94    2.09
  -4  -2  -5    2.12    2.35
  -4   2  -6   69.40    5.78
  -4  -2  -6   61.19    5.49
  -4   2  -6   64.74    5.62
  -4  -2  -6   71.13    5.67
  -4   2  -6   59.52    5.52
  -4   2  -6   52.64    5.51
  -4  -2  -6   57.80    6.03
  -4  -2  -6   65.16    8.72
  -4   2  -7   61.45    5.30
  -4  -2  -7   49.31    4.92
  -4   2  -7   57.76    5.53
  -4  -2  -7   51.76    5.15
  -4   2  -7   44.56    4.87
  -4   2  -7   51.14    5.27
  -4  -2  -7   50.11    5.54
  -4  -2  -7   58.20    8.52
  -4   2  -8   31.83    4.39
  -4  -2  -8   21.99    3.62
  -4  -2  -8   23.57    3.76
  -4   2  -8   23.58    3.83
  -4   2  -8   27.21    4.00
  -4  -2  -8   27.19    4.05
  -4  -2  -9   -2.38    2.85
  -4   2  -9    6.10    2.71
  -4  -2  -9    4.98    2.50
  -4   2  -9   -1.11    2.64
  -4  -2  -9    0.86    2.00
  -4  -2 -10    3.44    2.20
  -4   2 -10   12.89    3.23
  -4  -2 -10    9.80    2.59
  -4   2 -10    7.86    2.61
  -4  -2 -10    7.66    2.78
  -4  -2 -11   12.83    2.82
  -4   2 -11   20.26    3.56
  -4  -2 -11   24.32    3.51
  -4   2 -11   19.81    3.29
  -4  -2 -12    3.41    1.93
  -4   2 -12   -0.53    2.23
  -4  -2 -12   11.45    2.54
  -4   2 -12    8.03    2.33
  -4  -2 -13   -3.89    2.18
  -4   2 -13   -4.11    2.38
  -4  -2 -13    6.16    1.92
  -4   2 -13    3.75    1.82
  -4  -2 -14    1.91    1.67
  -4   2 -14    1.24    1.64
  -4   2 -14    5.43    1.62
  -4  -2 -15   16.24    2.24
  -4   2 -15   15.42    2.23
  -4  -3  15    1.11    1.31
  -4   3  15    1.17    1.44
  -4  -3  14   -1.39    1.53
  -4   3  14    1.43    1.91
  -4  -3  13   33.89    4.21
  -4   3  13   33.34    4.36
  -4  -3  13   25.46    3.57
   4   3 -13   29.29    3.05
  -4  -3  12   20.61    3.64
  -4   3  12   21.92    3.93
  -4   3  12   18.60    3.39
  -4  -3  12   19.50    3.53
   4   3 -12   20.37    2.80
  -4  -3  11   15.72    3.26
  -4   3  11   13.85    3.46
  -4   3  11   15.67    3.51
  -4  -3  11   20.71    3.93
  -4  -3  10    6.58    2.72
  -4   3  10    7.03    3.23
[truncated: 148,018 more chars]
