# Supplementary material for: Towards the Application of Supramolecular Self-Associating Amphiphiles as Next-Generation Delivery Vehicles
Source: Molecules. 2020 Sep 9;25(18):4126. doi: 10.3390/molecules25184126 (PMC7570936; doi:10.3390/molecules25184126)
Supplement: Supplementary file 1 [file molecules-25-04126-s001.zip › supplimentary information/XRD data/2019jrh0028.cif]

data_2019jrh0028
_audit_creation_date               2020-04-15
_audit_creation_method
;
Olex2 1.3
(compiled 2020.02.04 svn.rd84adfe8 for OlexSys, GUI svn.r6032)
;
_shelxl_version_number             2013-4
_audit_contact_author_address      ?
_audit_contact_author_email        ?
_audit_contact_author_name         ''
_audit_contact_author_phone        ?
_publ_contact_author_id_orcid      ?
_publ_section_references
;
Dolomanov, O.V., Bourhis, L.J., Gildea, R.J, Howard, J.A.K. & Puschmann, H.
 (2009), J. Appl. Cryst. 42, 339-341.

Sheldrick, G.M. (2015). Acta Cryst. A71, 3-8.

Sheldrick, G.M. (2015). Acta Cryst. C71, 3-8.
;
_chemical_name_common              ?
_chemical_name_systematic
;
 ?
;
_chemical_formula_moiety           'C12 H18 N3 O4 S, C16 H36 N'
_chemical_formula_sum              'C28 H54 N4 O4 S'
_chemical_formula_weight           542.81
_chemical_melting_point            ?
_chemical_oxdiff_formula           C20H20N2O2S2
_chemical_oxdiff_usercomment       '100 K lisa 2-33'
loop_
  _atom_type_symbol
  _atom_type_description
  _atom_type_scat_dispersion_real
  _atom_type_scat_dispersion_imag
  _atom_type_scat_source
 'C' 'C' 0.0181 0.0091 'International Tables Vol C Tables 4.2.6.8 and 6.1.1.4'
 'H' 'H' 0.0000 0.0000 'International Tables Vol C Tables 4.2.6.8 and 6.1.1.4'
 'N' 'N' 0.0311 0.0180 'International Tables Vol C Tables 4.2.6.8 and 6.1.1.4'
 'O' 'O' 0.0492 0.0322 'International Tables Vol C Tables 4.2.6.8 and 6.1.1.4'
 'S' 'S' 0.3331 0.5567 'International Tables Vol C Tables 4.2.6.8 and 6.1.1.4'

_shelx_space_group_comment
;
The symmetry employed for this shelxl refinement is uniquely defined
by the following loop, which should always be used as a source of
symmetry information in preference to the above space-group names.
They are only intended as comments.
;
_space_group_crystal_system        'monoclinic'
_space_group_IT_number             15
_space_group_name_H-M_alt          'I 1 2/a 1'
_space_group_name_Hall             '-I 2ya'
loop_
  _space_group_symop_operation_xyz
 'x, y, z'
 '-x+1/2, y, -z'
 'x+1/2, y+1/2, z+1/2'
 '-x+1, y+1/2, -z+1/2'
 '-x, -y, -z'
 'x-1/2, -y, z'
 '-x+1/2, -y+1/2, -z+1/2'
 'x, -y+1/2, z+1/2'

_cell_length_a                     16.6604(2)
_cell_length_b                     17.1219(2)
_cell_length_c                     22.4274(3)
_cell_angle_alpha                  90
_cell_angle_beta                   110.7979(15)
_cell_angle_gamma                  90
_cell_volume                       5980.67(14)
_cell_formula_units_Z              8
_cell_measurement_reflns_used      12606
_cell_measurement_temperature      99.99(10)
_cell_measurement_theta_max        72.6640
_cell_measurement_theta_min        4.8690
_shelx_estimated_absorpt_T_max     0.906
_shelx_estimated_absorpt_T_min     0.870
_exptl_absorpt_coefficient_mu      1.261
_exptl_absorpt_correction_T_max    1.000
_exptl_absorpt_correction_T_min    0.794
_exptl_absorpt_correction_type     gaussian
_exptl_absorpt_process_details
;
CrysAlisPro 1.171.38.46 (Rigaku Oxford Diffraction, 2015)
Numerical absorption correction based on gaussian integration over
			a multifaceted crystal model
Empirical absorption correction using spherical harmonics,
 implemented in SCALE3 ABSPACK scaling algorithm.
;
_exptl_crystal_colour              'clear colourless'
_exptl_crystal_colour_lustre       clear
_exptl_crystal_colour_primary      colourless
_exptl_crystal_density_diffrn      1.206
_exptl_crystal_density_meas        ?
_exptl_crystal_density_method      ?
_exptl_crystal_description         block
_exptl_crystal_F_000               2384
loop_
  _exptl_crystal_face_index_h
  _exptl_crystal_face_index_k
  _exptl_crystal_face_index_l
  _exptl_crystal_face_perp_dist
 8 -3 4 0.0368
 10 -2 -10 0.0424
 1 1 -14 0.0327
 -10 2 10 0.0469
 5 4 9 0.0526
 -1 9 -7 0.0255
 -5 -6 -7 0.0523
 1 -9 7 0.0543

_exptl_crystal_size_max            0.114
_exptl_crystal_size_mid            0.089
_exptl_crystal_size_min            0.08
loop_
  _exptl_oxdiff_crystal_face_indexfrac_h
  _exptl_oxdiff_crystal_face_indexfrac_k
  _exptl_oxdiff_crystal_face_indexfrac_l
  _exptl_oxdiff_crystal_face_x
  _exptl_oxdiff_crystal_face_y
  _exptl_oxdiff_crystal_face_z
 8.4643 -2.9230 3.6224 0.0426 -0.5206 0.8527
 9.6666 -1.9451 -10.2271 0.0792 -0.9968 -0.0091
 0.9400 1.0672 -13.9477 0.0352 -0.4597 -0.8874
 -9.6666 1.9451 10.2271 -0.0792 0.9968 0.0091
 4.7464 3.6887 9.0989 0.5208 0.0424 0.8526
 -0.7689 9.3913 -6.8470 0.7330 0.0574 -0.6778
 -4.6161 -6.2970 -7.3918 -0.7282 -0.0587 -0.6828
 0.7276 -9.4403 6.7771 -0.7389 -0.0579 0.6714

_exptl_special_details
;
 ?
;
_exptl_transmission_factor_max     ?
_exptl_transmission_factor_min     ?
_diffrn_reflns_av_R_equivalents    0.0213
_diffrn_reflns_av_unetI/netI       0.0191
_diffrn_reflns_Laue_measured_fraction_full  1.000
_diffrn_reflns_Laue_measured_fraction_max  0.984
_diffrn_reflns_limit_h_max         20
_diffrn_reflns_limit_h_min         -14
_diffrn_reflns_limit_k_max         21
_diffrn_reflns_limit_k_min         -21
_diffrn_reflns_limit_l_max         27
_diffrn_reflns_limit_l_min         -26
_diffrn_reflns_number              21185
_diffrn_reflns_point_group_measured_fraction_full  1.000
_diffrn_reflns_point_group_measured_fraction_max  0.984
_diffrn_reflns_theta_full          67.684
_diffrn_reflns_theta_max           73.093
_diffrn_reflns_theta_min           3.837
_diffrn_ambient_environment        N~2~
_diffrn_ambient_temperature        99.99(10)
_diffrn_detector                   'CCD plate'
_diffrn_detector_area_resol_mean   5.2887
_diffrn_detector_type              AtlasS2
_diffrn_measured_fraction_theta_full  1.000
_diffrn_measured_fraction_theta_max  0.984
_diffrn_measurement_details
;
List of Runs (angles in degrees, time in seconds):

  # Type    Start    End  Width  t~exp~   \w     \q     \k     \f   Frames
--------------------------------------------------------------------------
  1  \w    -67.00  29.00   1.00    7.50    --  -42.16  57.00  60.00   96
  2  \w   -113.00 -18.00   1.00    7.50    --  -42.16 -57.00 -90.00   95
  3  \w     37.00  79.00   1.00    7.50    --   42.16 -99.00-180.00   42
  4  \w    -24.00  66.00   1.00    7.50    --   42.16 -38.00 120.00   90
  5  \w      7.00  46.00   1.00    7.50    --   42.16 -99.00 120.00   39
  6  \w     36.00 121.00   1.00   22.50    --  105.91-125.00   0.00   85
  7  \w     83.00 121.00   1.00   22.50    --  105.91-125.00-180.00   38
  8  \w     79.00 177.00   1.00   22.50    --  105.91  30.00 120.00   98
  9  \w     95.00 159.00   1.00   22.50    --  105.91 125.00 120.00   64
 10  \w     30.00 131.00   1.00   22.50    --  105.91 -30.00 150.00  101
 11  \w    150.00 176.00   1.00   22.50    --  105.91  30.00-150.00   26
 12  \w     35.00 134.00   1.00   22.50    --  105.91 -61.00  30.00   99
 13  \w     87.00 178.00   1.00   22.50    --  105.91  45.00-180.00   91
 14  \w    134.00 175.00   1.00   22.50    --  105.91 125.00  30.00   41
 15  \w    103.00 129.00   1.00   22.50    --  105.91 125.00  30.00   26
 16  \w     40.00 103.00   1.00   22.50    --  105.91 -94.00  30.00   63
 17  \w     49.00 113.00   1.00   22.50    --  105.91 -77.00 150.00   64
;
_diffrn_measurement_device         'four-circle diffractometer'
_diffrn_measurement_device_type    'SuperNova, Dual, Cu at zero, AtlasS2'
_diffrn_measurement_method         '\w scans'
_diffrn_orient_matrix_type        
 'CrysAlisPro convention (1999,Acta A55,543-557)'
_diffrn_orient_matrix_UB_11        0.0318086000
_diffrn_orient_matrix_UB_12        0.0851247000
_diffrn_orient_matrix_UB_13        0.0061363000
_diffrn_orient_matrix_UB_21        -0.0665979000
_diffrn_orient_matrix_UB_22        0.0226805000
_diffrn_orient_matrix_UB_23        0.0302069000
_diffrn_orient_matrix_UB_31        0.0659385000
_diffrn_orient_matrix_UB_32        -0.0181684000
_diffrn_orient_matrix_UB_33        0.0666751000
_diffrn_radiation_monochromator    mirror
_diffrn_radiation_probe            x-ray
_diffrn_radiation_type             'Cu K\a'
_diffrn_radiation_wavelength       1.54184
_diffrn_source                     'micro-focus sealed X-ray tube'
_diffrn_source_type                'SuperNova (Cu) X-ray Source'
_reflns_Friedel_coverage           0.000
_reflns_Friedel_fraction_full      .
_reflns_Friedel_fraction_max       .
_reflns_number_gt                  5409
_reflns_number_total               5901
_reflns_odcompleteness_completeness  99.96
_reflns_odcompleteness_iscentric   1
_reflns_odcompleteness_theta       66.97
_reflns_special_details
;
 Reflections were merged by SHELXL according to the crystal
 class for the calculation of statistics and refinement.
 
 _reflns_Friedel_fraction is defined as the number of unique
 Friedel pairs measured divided by the number that would be
 possible theoretically, ignoring centric projections and
 systematic absences.
;
_reflns_threshold_expression       'I > 2\s(I)'
_computing_cell_refinement         'CrysAlisPro 1.171.38.46 (Rigaku OD, 2015)'
_computing_data_collection         'CrysAlisPro 1.171.38.46 (Rigaku OD, 2015)'
_computing_data_reduction          'CrysAlisPro 1.171.38.46 (Rigaku OD, 2015)'
_computing_molecular_graphics      'Olex2 1.3 (Dolomanov et al., 2009)'
_computing_publication_material    'Olex2 1.3 (Dolomanov et al., 2009)'
_computing_structure_refinement    'SHELXL 2013/4 (Sheldrick, 2015)'
_computing_structure_solution      'ShelXT (Sheldrick, 2015)'
_refine_diff_density_max           0.334
_refine_diff_density_min           -0.403
_refine_diff_density_rms           0.035
_refine_ls_extinction_coef         .
_refine_ls_extinction_method       none
_refine_ls_goodness_of_fit_ref     1.020
_refine_ls_hydrogen_treatment      refall
_refine_ls_matrix_type             full
_refine_ls_number_parameters       550
_refine_ls_number_reflns           5901
_refine_ls_number_restraints       0
_refine_ls_R_factor_all            0.0334
_refine_ls_R_factor_gt             0.0302
_refine_ls_restrained_S_all        1.020
_refine_ls_shift/su_max            0.002
_refine_ls_shift/su_mean           0.000
_refine_ls_structure_factor_coef   Fsqd
_refine_ls_weighting_details      
 'w=1/[\s^2^(Fo^2^)+(0.0411P)^2^+3.8202P] where P=(Fo^2^+2Fc^2^)/3'
_refine_ls_weighting_scheme        calc
_refine_ls_wR_factor_gt            0.0777
_refine_ls_wR_factor_ref           0.0804
_refine_special_details
;
 ?
;
_olex2_refinement_description
;
;
_atom_sites_solution_hydrogens     difmap
_atom_sites_solution_primary       direct
_atom_sites_solution_secondary     ?
loop_
  _atom_site_label
  _atom_site_type_symbol
  _atom_site_fract_x
  _atom_site_fract_y
  _atom_site_fract_z
  _atom_site_U_iso_or_equiv
  _atom_site_adp_type
  _atom_site_occupancy
  _atom_site_site_symmetry_order
  _atom_site_calc_flag
  _atom_site_refinement_flags_posn
  _atom_site_refinement_flags_adp
  _atom_site_refinement_flags_occupancy
  _atom_site_disorder_assembly
  _atom_site_disorder_group
 S1 S 0.46221(2) 0.34213(2) 0.51681(2) 0.02005(8) Uani 1 1 d . . . . .
 O4 O 0.38636(5) 0.36483(5) 0.32656(4) 0.02326(17) Uani 1 1 d . . . . .
 O2 O 0.49130(5) 0.41683(5) 0.54887(4) 0.02720(19) Uani 1 1 d . . . . .
 O3 O 0.36962(5) 0.33780(5) 0.48777(4) 0.02855(19) Uani 1 1 d . . . . .
 O1 O 0.50177(6) 0.27566(6) 0.55639(4) 0.0343(2) Uani 1 1 d . . . . .
 N4 N 0.37974(6) 0.30756(6) 0.69068(4) 0.01914(19) Uani 1 1 d . . . . .
 N1 N 0.48880(6) 0.41235(6) 0.41784(5) 0.0232(2) Uani 1 1 d . . . . .
 N2 N 0.41120(6) 0.49714(6) 0.34212(4) 0.0227(2) Uani 1 1 d . . . . .
 N3 N 0.21362(7) 0.65297(6) 0.11657(5) 0.0335(3) Uani 1 1 d . . . . .
 C2 C 0.42450(7) 0.42036(7) 0.35932(5) 0.0202(2) Uani 1 1 d . . . . .
 C13 C 0.36520(7) 0.37452(7) 0.64313(5) 0.0202(2) Uani 1 1 d . . . . .
 C3 C 0.35515(7) 0.53101(7) 0.28542(5) 0.0200(2) Uani 1 1 d . . . . .
 C8 C 0.35001(7) 0.61238(7) 0.28415(5) 0.0211(2) Uani 1 1 d . . . . .
 C21 C 0.45527(7) 0.26230(7) 0.68564(5) 0.0205(2) Uani 1 1 d . . . . .
 C15 C 0.28911(7) 0.49064(7) 0.58629(5) 0.0229(2) Uani 1 1 d . . . . .
 C14 C 0.28835(7) 0.42689(7) 0.63395(5) 0.0210(2) Uani 1 1 d . . . . .
 C4 C 0.30669(7) 0.49039(7) 0.23064(5) 0.0221(2) Uani 1 1 d . . . . .
 C26 C 0.27276(7) 0.21582(7) 0.61067(5) 0.0231(2) Uani 1 1 d . . . . .
 C27 C 0.18883(7) 0.17210(7) 0.59984(6) 0.0247(2) Uani 1 1 d . . . . .
 C6 C 0.25731(7) 0.61292(7) 0.17246(5) 0.0241(2) Uani 1 1 d . . . . .
 C5 C 0.25827(7) 0.53084(7) 0.17569(5) 0.0236(2) Uani 1 1 d . . . . .
 C7 C 0.30330(7) 0.65249(7) 0.22930(6) 0.0236(2) Uani 1 1 d . . . . .
 C17 C 0.39859(7) 0.33716(7) 0.75825(5) 0.0217(2) Uani 1 1 d . . . . .
 C25 C 0.30008(7) 0.25674(7) 0.67477(5) 0.0215(2) Uani 1 1 d . . . . .
 C18 C 0.48122(7) 0.38340(7) 0.78706(5) 0.0232(2) Uani 1 1 d . . . . .
 C19 C 0.48613(8) 0.42009(8) 0.85031(6) 0.0293(3) Uani 1 1 d . . . . .
 C22 C 0.48585(8) 0.19264(7) 0.72932(5) 0.0234(2) Uani 1 1 d . . . . .
 C1 C 0.50452(8) 0.34067(7) 0.45296(5) 0.0231(2) Uani 1 1 d . . . . .
 C16 C 0.20842(8) 0.54079(7) 0.56655(6) 0.0265(2) Uani 1 1 d . . . . .
 C23 C 0.55724(8) 0.15164(7) 0.71347(6) 0.0266(3) Uani 1 1 d . . . . .
 C12 C 0.30608(9) 0.75636(8) 0.09757(6) 0.0316(3) Uani 1 1 d . . . . .
 C11 C 0.22498(8) 0.73642(7) 0.11085(6) 0.0295(3) Uani 1 1 d . . . . .
 C9 C 0.16988(8) 0.61086(8) 0.05742(6) 0.0310(3) Uani 1 1 d . . . . .
 C10 C 0.07951(8) 0.58760(8) 0.05104(7) 0.0318(3) Uani 1 1 d . . . . .
 C28 C 0.15888(9) 0.12690(8) 0.53749(6) 0.0326(3) Uani 1 1 d . . . . .
 C20 C 0.56799(9) 0.46753(9) 0.88022(7) 0.0330(3) Uani 1 1 d . . . . .
 C24 C 0.60289(9) 0.09031(8) 0.76230(7) 0.0337(3) Uani 1 1 d . . . . .
 H21A H 0.5006(9) 0.3004(8) 0.6934(6) 0.022(3) Uiso 1 1 d . . . . .
 H13A H 0.3602(9) 0.3501(8) 0.6034(7) 0.022(3) Uiso 1 1 d . . . . .
 H7 H 0.3026(9) 0.7082(9) 0.2304(6) 0.024(3) Uiso 1 1 d . . . . .
 H4 H 0.3066(9) 0.4335(9) 0.2308(7) 0.024(3) Uiso 1 1 d . . . . .
 H25A H 0.2545(9) 0.2913(8) 0.6771(6) 0.022(3) Uiso 1 1 d . . . . .
 H26A H 0.3158(10) 0.1791(9) 0.6092(7) 0.029(4) Uiso 1 1 d . . . . .
 H17A H 0.3987(9) 0.2905(8) 0.7828(6) 0.022(3) Uiso 1 1 d . . . . .
 H18A H 0.5292(10) 0.3501(8) 0.7934(7) 0.026(4) Uiso 1 1 d . . . . .
 H8 H 0.3798(9) 0.6405(8) 0.3218(7) 0.024(3) Uiso 1 1 d . . . . .
 H15A H 0.3401(10) 0.5236(9) 0.6046(7) 0.026(3) Uiso 1 1 d . . . . .
 H13B H 0.4174(9) 0.4052(8) 0.6571(6) 0.023(3) Uiso 1 1 d . . . . .
 H15B H 0.2953(9) 0.4648(8) 0.5488(7) 0.026(3) Uiso 1 1 d . . . . .
 H14A H 0.2363(10) 0.3967(9) 0.6164(7) 0.027(4) Uiso 1 1 d . . . . .
 H21B H 0.4394(9) 0.2464(8) 0.6411(7) 0.024(3) Uiso 1 1 d . . . . .
 H9A H 0.2026(11) 0.5620(10) 0.0536(8) 0.039(4) Uiso 1 1 d . . . . .
 H17B H 0.3494(9) 0.3701(8) 0.7563(7) 0.025(3) Uiso 1 1 d . . . . .
 H18B H 0.4847(10) 0.4249(9) 0.7592(7) 0.030(4) Uiso 1 1 d . . . . .
 H25B H 0.3125(9) 0.2184(8) 0.7080(7) 0.023(3) Uiso 1 1 d . . . . .
 H14B H 0.2901(9) 0.4505(8) 0.6740(7) 0.024(3) Uiso 1 1 d . . . . .
 H5 H 0.2265(9) 0.5000(8) 0.1393(7) 0.025(3) Uiso 1 1 d . . . . .
 H1A H 0.4773(9) 0.2969(9) 0.4241(7) 0.027(4) Uiso 1 1 d . . . . .
 H24A H 0.5617(11) 0.0552(10) 0.7682(8) 0.037(4) Uiso 1 1 d . . . . .
 H27A H 0.1447(10) 0.2091(9) 0.6006(7) 0.028(4) Uiso 1 1 d . . . . .
 H27B H 0.1960(9) 0.1365(9) 0.6355(7) 0.028(4) Uiso 1 1 d . . . . .
 H2 H 0.4376(10) 0.5305(9) 0.3711(7) 0.029(4) Uiso 1 1 d . . . . .
 H19A H 0.4351(11) 0.4546(10) 0.8431(8) 0.040(4) Uiso 1 1 d . . . . .
 H16A H 0.2050(10) 0.5689(9) 0.6035(8) 0.031(4) Uiso 1 1 d . . . . .
 H1 H 0.5068(10) 0.4544(10) 0.4386(8) 0.032(4) Uiso 1 1 d . . . . .
 H16B H 0.1581(11) 0.5087(10) 0.5483(8) 0.038(4) Uiso 1 1 d . . . . .
 H26B H 0.2648(9) 0.2534(9) 0.5761(7) 0.028(4) Uiso 1 1 d . . . . .
 H1B H 0.5649(11) 0.3313(9) 0.4740(7) 0.033(4) Uiso 1 1 d . . . . .
 H22A H 0.5067(10) 0.2078(9) 0.7727(8) 0.036(4) Uiso 1 1 d . . . . .
 H28A H 0.1467(11) 0.1619(10) 0.5011(8) 0.041(4) Uiso 1 1 d . . . . .
 H12A H 0.3565(10) 0.7390(9) 0.1322(8) 0.035(4) Uiso 1 1 d . . . . .
 H22B H 0.4398(10) 0.1573(9) 0.7250(7) 0.030(4) Uiso 1 1 d . . . . .
 H11A H 0.2250(10) 0.7634(9) 0.1495(8) 0.035(4) Uiso 1 1 d . . . . .
 H11B H 0.1758(11) 0.7550(9) 0.0756(8) 0.036(4) Uiso 1 1 d . . . . .
 H23A H 0.5330(10) 0.1272(9) 0.6705(8) 0.034(4) Uiso 1 1 d . . . . .
 H28B H 0.2041(11) 0.0907(10) 0.5358(7) 0.035(4) Uiso 1 1 d . . . . .
 H24B H 0.6335(12) 0.1152(11) 0.8039(9) 0.047(5) Uiso 1 1 d . . . . .
 H19B H 0.4823(10) 0.3788(10) 0.8790(8) 0.036(4) Uiso 1 1 d . . . . .
 H23B H 0.5982(10) 0.1893(10) 0.7099(7) 0.037(4) Uiso 1 1 d . . . . .
 H12B H 0.3114(11) 0.8120(11) 0.0939(8) 0.043(4) Uiso 1 1 d . . . . .
 H16C H 0.2107(10) 0.5807(10) 0.5358(8) 0.036(4) Uiso 1 1 d . . . . .
 H10A H 0.0815(10) 0.5534(10) 0.0867(8) 0.039(4) Uiso 1 1 d . . . . .
 H24C H 0.6456(12) 0.0610(10) 0.7502(8) 0.045(5) Uiso 1 1 d . . . . .
 H10B H 0.0503(11) 0.5596(10) 0.0094(8) 0.041(4) Uiso 1 1 d . . . . .
 H20A H 0.6165(11) 0.4339(10) 0.8907(8) 0.040(4) Uiso 1 1 d . . . . .
 H20B H 0.5746(11) 0.5070(10) 0.8512(8) 0.040(4) Uiso 1 1 d . . . . .
 H12C H 0.3051(11) 0.7302(10) 0.0578(9) 0.046(5) Uiso 1 1 d . . . . .
 H28C H 0.1063(12) 0.0950(10) 0.5323(8) 0.047(5) Uiso 1 1 d . . . . .
 H9B H 0.1674(11) 0.6472(10) 0.0230(8) 0.040(4) Uiso 1 1 d . . . . .
 H10C H 0.0476(12) 0.6354(11) 0.0519(8) 0.047(5) Uiso 1 1 d . . . . .
 H20C H 0.5688(12) 0.4948(11) 0.9176(9) 0.049(5) Uiso 1 1 d . . . . .

loop_
  _atom_site_aniso_label
  _atom_site_aniso_U_11
  _atom_site_aniso_U_22
  _atom_site_aniso_U_33
  _atom_site_aniso_U_23
  _atom_site_aniso_U_13
  _atom_site_aniso_U_12
 S1 0.01975(14) 0.02286(15) 0.01714(13) 0.00096(9) 0.00607(10) -0.00056(10)
 O4 0.0241(4) 0.0258(4) 0.0197(4) -0.0032(3) 0.0075(3) -0.0020(3)
 O2 0.0285(4) 0.0308(5) 0.0200(4) -0.0040(3) 0.0059(3) -0.0068(3)
 O3 0.0202(4) 0.0370(5) 0.0283(4) -0.0074(4) 0.0083(3) -0.0056(3)
 O1 0.0434(5) 0.0333(5) 0.0296(5) 0.0123(4) 0.0170(4) 0.0101(4)
 N4 0.0162(4) 0.0248(5) 0.0169(4) 0.0006(4) 0.0065(3) 0.0001(4)
 N1 0.0239(5) 0.0256(5) 0.0177(5) 0.0018(4) 0.0043(4) -0.0031(4)
 N2 0.0237(5) 0.0248(5) 0.0155(4) -0.0018(4) 0.0019(4) -0.0027(4)
 N3 0.0347(6) 0.0304(6) 0.0237(5) 0.0053(4) -0.0038(4) -0.0077(4)
 C2 0.0183(5) 0.0276(6) 0.0169(5) -0.0002(4) 0.0089(4) -0.0006(4)
 C13 0.0196(5) 0.0245(6) 0.0170(5) 0.0019(4) 0.0072(4) -0.0010(4)
 C3 0.0173(5) 0.0264(6) 0.0167(5) 0.0006(4) 0.0065(4) -0.0011(4)
 C8 0.0191(5) 0.0262(6) 0.0179(5) -0.0030(4) 0.0065(4) -0.0045(4)
 C21 0.0171(5) 0.0260(6) 0.0198(5) -0.0005(4) 0.0084(4) 0.0005(4)
 C15 0.0216(6) 0.0274(6) 0.0192(5) 0.0014(4) 0.0066(4) 0.0010(5)
 C14 0.0188(5) 0.0246(6) 0.0196(5) 0.0001(4) 0.0068(4) -0.0002(4)
 C4 0.0217(5) 0.0246(6) 0.0195(5) -0.0022(4) 0.0068(4) -0.0015(4)
 C26 0.0189(5) 0.0281(6) 0.0215(5) 0.0007(5) 0.0064(4) -0.0013(5)
 C27 0.0201(5) 0.0265(6) 0.0255(6) 0.0030(5) 0.0058(4) -0.0009(5)
 C6 0.0204(5) 0.0295(6) 0.0203(5) 0.0027(5) 0.0045(4) -0.0019(4)
 C5 0.0217(5) 0.0282(6) 0.0181(5) -0.0027(4) 0.0036(4) -0.0025(4)
 C7 0.0218(5) 0.0236(6) 0.0245(6) 0.0000(4) 0.0069(5) -0.0027(4)
 C17 0.0203(5) 0.0295(6) 0.0162(5) -0.0001(4) 0.0077(4) 0.0010(5)
 C25 0.0176(5) 0.0259(6) 0.0221(5) 0.0020(4) 0.0084(4) -0.0017(4)
 C18 0.0212(5) 0.0284(6) 0.0207(5) -0.0018(5) 0.0082(4) 0.0007(5)
 C19 0.0261(6) 0.0400(7) 0.0228(6) -0.0063(5) 0.0100(5) -0.0037(5)
 C22 0.0229(6) 0.0271(6) 0.0200(5) 0.0015(5) 0.0074(4) 0.0018(5)
 C1 0.0223(6) 0.0283(6) 0.0197(5) 0.0032(4) 0.0085(4) 0.0030(5)
 C16 0.0266(6) 0.0280(6) 0.0255(6) 0.0023(5) 0.0098(5) 0.0040(5)
 C23 0.0246(6) 0.0264(6) 0.0292(6) 0.0003(5) 0.0100(5) 0.0024(5)
 C12 0.0346(7) 0.0281(7) 0.0284(6) 0.0003(5) 0.0067(5) -0.0020(5)
 C11 0.0293(6) 0.0274(6) 0.0258(6) 0.0051(5) 0.0026(5) 0.0047(5)
 C9 0.0319(7) 0.0360(7) 0.0194(6) 0.0049(5) 0.0020(5) -0.0056(5)
 C10 0.0274(6) 0.0320(7) 0.0299(7) -0.0021(5) 0.0029(5) -0.0010(5)
 C28 0.0289(6) 0.0355(7) 0.0277(6) -0.0002(5) 0.0028(5) -0.0079(6)
 C20 0.0278(6) 0.0431(8) 0.0275(6) -0.0087(6) 0.0093(5) -0.0045(6)
 C24 0.0349(7) 0.0294(7) 0.0329(7) 0.0000(5) 0.0070(6) 0.0073(6)

_geom_special_details
;
 All esds (except the esd in the dihedral angle between two l.s. planes)
 are estimated using the full covariance matrix.  The cell esds are taken
 into account individually in the estimation of esds in distances, angles
 and torsion angles; correlations between esds in cell parameters are only
 used when they are defined by crystal symmetry.  An approximate (isotropic)
 treatment of cell esds is used for estimating esds involving l.s. planes.
;
loop_
  _geom_bond_atom_site_label_1
  _geom_bond_atom_site_label_2
  _geom_bond_distance
  _geom_bond_site_symmetry_2
  _geom_bond_publ_flag
 S1 O2 1.4629(9) . ?
 S1 O3 1.4478(9) . ?
 S1 O1 1.4498(9) . ?
 S1 C1 1.8070(12) . ?
 O4 C2 1.2312(14) . ?
 N4 C13 1.5255(14) . ?
 N4 C21 1.5158(14) . ?
 N4 C17 1.5212(14) . ?
 N4 C25 1.5198(14) . ?
 N1 C2 1.3749(14) . ?
 N1 C1 1.4314(15) . ?
 N1 H1 0.852(17) . ?
 N2 C2 1.3657(15) . ?
 N2 C3 1.4079(14) . ?
 N2 H2 0.861(16) . ?
 N3 C6 1.3868(15) . ?
 N3 C11 1.4529(16) . ?
 N3 C9 1.4576(16) . ?
 C13 C14 1.5162(15) . ?
 C13 H13A 0.961(14) . ?
 C13 H13B 0.968(15) . ?
 C3 C8 1.3955(16) . ?
 C3 C4 1.3931(15) . ?
 C8 C7 1.3823(16) . ?
 C8 H8 0.945(15) . ?
 C21 C22 1.5125(16) . ?
 C21 H21A 0.967(15) . ?
 C21 H21B 0.977(14) . ?
 C15 C14 1.5308(16) . ?
 C15 C16 1.5224(16) . ?
 C15 H15A 0.980(15) . ?
 C15 H15B 0.989(15) . ?
 C14 H14A 0.966(15) . ?
 C14 H14B 0.975(15) . ?
 C4 C5 1.3940(16) . ?
 C4 H4 0.974(14) . ?
 C26 C27 1.5274(16) . ?
 C26 C25 1.5166(16) . ?
 C26 H26A 0.963(16) . ?
 C26 H26B 0.979(15) . ?
 C27 C28 1.5190(18) . ?
 C27 H27A 0.975(15) . ?
 C27 H27B 0.978(15) . ?
 C6 C5 1.4070(17) . ?
 C6 C7 1.4064(16) . ?
 C5 H5 0.958(15) . ?
 C7 H7 0.954(15) . ?
 C17 C18 1.5192(16) . ?
 C17 H17A 0.970(14) . ?
 C17 H17B 0.983(15) . ?
 C25 H25A 0.979(14) . ?
 C25 H25B 0.959(14) . ?
 C18 C19 1.5269(16) . ?
 C18 H18A 0.951(15) . ?
 C18 H18B 0.962(16) . ?
 C19 C20 1.5230(18) . ?
 C19 H19A 1.001(18) . ?
 C19 H19B 0.974(17) . ?
 C22 C23 1.5277(16) . ?
 C22 H22A 0.946(16) . ?
 C22 H22B 0.955(16) . ?
 C1 H1A 0.989(15) . ?
 C1 H1B 0.961(16) . ?
 C16 H16A 0.978(16) . ?
 C16 H16B 0.963(17) . ?
 C16 H16C 0.981(17) . ?
 C23 C24 1.5130(18) . ?
 C23 H23A 0.995(16) . ?
 C23 H23B 0.962(17) . ?
 C12 C11 1.5219(19) . ?
 C12 H12A 0.966(16) . ?
 C12 H12B 0.963(18) . ?
 C12 H12C 0.992(18) . ?
 C11 H11A 0.982(16) . ?
 C11 H11B 0.969(16) . ?
 C9 C10 1.5143(18) . ?
 C9 H9A 1.019(17) . ?
 C9 H9B 0.980(17) . ?
 C10 H10A 0.982(17) . ?
 C10 H10B 1.007(17) . ?
 C10 H10C 0.980(19) . ?
 C28 H28A 0.974(18) . ?
 C28 H28B 0.986(17) . ?
 C28 H28C 1.004(19) . ?
 C20 H20A 0.952(18) . ?
 C20 H20B 0.972(18) . ?
 C20 H20C 0.956(19) . ?
 C24 H24A 0.956(18) . ?
 C24 H24B 0.988(18) . ?
 C24 H24C 0.984(19) . ?

loop_
  _geom_angle_atom_site_label_1
  _geom_angle_atom_site_label_2
  _geom_angle_atom_site_label_3
  _geom_angle
  _geom_angle_site_symmetry_1
  _geom_angle_site_symmetry_3
  _geom_angle_publ_flag
 O2 S1 C1 104.31(5) . . ?
 O3 S1 O2 112.33(5) . . ?
 O3 S1 O1 114.55(6) . . ?
 O3 S1 C1 107.20(5) . . ?
 O1 S1 O2 112.72(5) . . ?
 O1 S1 C1 104.70(5) . . ?
 C21 N4 C13 105.20(8) . . ?
 C21 N4 C17 111.19(8) . . ?
 C21 N4 C25 111.63(9) . . ?
 C17 N4 C13 111.80(9) . . ?
 C25 N4 C13 110.95(8) . . ?
 C25 N4 C17 106.19(8) . . ?
 C2 N1 C1 122.62(10) . . ?
 C2 N1 H1 116.2(11) . . ?
 C1 N1 H1 117.6(11) . . ?
 C2 N2 C3 129.84(10) . . ?
 C2 N2 H2 116.0(10) . . ?
 C3 N2 H2 114.0(10) . . ?
 C6 N3 C11 121.55(10) . . ?
 C6 N3 C9 120.69(11) . . ?
 C11 N3 C9 116.41(10) . . ?
 O4 C2 N1 123.68(11) . . ?
 O4 C2 N2 125.25(10) . . ?
 N2 C2 N1 111.03(10) . . ?
 N4 C13 H13A 105.1(8) . . ?
 N4 C13 H13B 106.3(8) . . ?
 C14 C13 N4 117.15(9) . . ?
 C14 C13 H13A 109.9(8) . . ?
 C14 C13 H13B 109.9(8) . . ?
 H13A C13 H13B 107.9(12) . . ?
 C8 C3 N2 116.48(10) . . ?
 C4 C3 N2 125.57(11) . . ?
 C4 C3 C8 117.93(10) . . ?
 C3 C8 H8 118.8(9) . . ?
 C7 C8 C3 121.69(10) . . ?
 C7 C8 H8 119.5(9) . . ?
 N4 C21 H21A 104.9(8) . . ?
 N4 C21 H21B 106.8(8) . . ?
 C22 C21 N4 116.90(9) . . ?
 C22 C21 H21A 110.7(8) . . ?
 C22 C21 H21B 110.5(8) . . ?
 H21A C21 H21B 106.4(12) . . ?
 C14 C15 H15A 109.8(8) . . ?
 C14 C15 H15B 107.8(8) . . ?
 C16 C15 C14 112.32(10) . . ?
 C16 C15 H15A 110.0(9) . . ?
 C16 C15 H15B 110.7(8) . . ?
 H15A C15 H15B 106.0(12) . . ?
 C13 C14 C15 107.49(9) . . ?
 C13 C14 H14A 109.4(9) . . ?
 C13 C14 H14B 111.8(8) . . ?
 C15 C14 H14A 109.1(9) . . ?
 C15 C14 H14B 110.0(8) . . ?
 H14A C14 H14B 109.0(12) . . ?
 C3 C4 C5 120.25(11) . . ?
 C3 C4 H4 119.8(8) . . ?
 C5 C4 H4 119.9(8) . . ?
 C27 C26 H26A 109.0(9) . . ?
 C27 C26 H26B 109.7(9) . . ?
 C25 C26 C27 109.07(9) . . ?
 C25 C26 H26A 110.9(9) . . ?
 C25 C26 H26B 110.9(8) . . ?
 H26A C26 H26B 107.2(12) . . ?
 C26 C27 H27A 109.4(9) . . ?
 C26 C27 H27B 109.7(9) . . ?
 C28 C27 C26 112.27(10) . . ?
 C28 C27 H27A 110.1(8) . . ?
 C28 C27 H27B 109.9(9) . . ?
 H27A C27 H27B 105.3(12) . . ?
 N3 C6 C5 122.22(11) . . ?
 N3 C6 C7 121.54(11) . . ?
 C7 C6 C5 116.23(10) . . ?
 C4 C5 C6 122.29(11) . . ?
 C4 C5 H5 116.7(8) . . ?
 C6 C5 H5 121.0(8) . . ?
 C8 C7 C6 121.38(11) . . ?
 C8 C7 H7 118.8(8) . . ?
 C6 C7 H7 119.8(8) . . ?
 N4 C17 H17A 104.4(8) . . ?
 N4 C17 H17B 105.8(8) . . ?
 C18 C17 N4 115.63(9) . . ?
 C18 C17 H17A 111.7(8) . . ?
 C18 C17 H17B 109.6(8) . . ?
 H17A C17 H17B 109.4(12) . . ?
 N4 C25 H25A 105.7(8) . . ?
 N4 C25 H25B 106.2(8) . . ?
 C26 C25 N4 115.48(9) . . ?
 C26 C25 H25A 110.7(8) . . ?
 C26 C25 H25B 109.3(8) . . ?
 H25A C25 H25B 109.2(11) . . ?
 C17 C18 C19 110.55(10) . . ?
 C17 C18 H18A 109.7(9) . . ?
 C17 C18 H18B 111.3(9) . . ?
 C19 C18 H18A 110.1(9) . . ?
 C19 C18 H18B 107.7(9) . . ?
 H18A C18 H18B 107.4(12) . . ?
 C18 C19 H19A 109.3(9) . . ?
 C18 C19 H19B 108.8(9) . . ?
 C20 C19 C18 111.88(10) . . ?
 C20 C19 H19A 109.5(10) . . ?
 C20 C19 H19B 110.8(9) . . ?
 H19A C19 H19B 106.5(14) . . ?
 C21 C22 C23 108.82(10) . . ?
 C21 C22 H22A 111.5(10) . . ?
 C21 C22 H22B 111.1(9) . . ?
 C23 C22 H22A 109.5(10) . . ?
 C23 C22 H22B 110.5(9) . . ?
 H22A C22 H22B 105.4(13) . . ?
 S1 C1 H1A 108.2(9) . . ?
 S1 C1 H1B 104.4(9) . . ?
 N1 C1 S1 112.18(8) . . ?
 N1 C1 H1A 109.8(8) . . ?
 N1 C1 H1B 111.6(9) . . ?
 H1A C1 H1B 110.6(12) . . ?
 C15 C16 H16A 110.0(9) . . ?
 C15 C16 H16B 110.4(10) . . ?
 C15 C16 H16C 110.3(9) . . ?
 H16A C16 H16B 109.7(13) . . ?
 H16A C16 H16C 106.4(13) . . ?
 H16B C16 H16C 110.1(13) . . ?
 C22 C23 H23A 109.6(9) . . ?
 C22 C23 H23B 110.2(10) . . ?
 C24 C23 C22 112.53(11) . . ?
 C24 C23 H23A 109.7(9) . . ?
 C24 C23 H23B 109.7(9) . . ?
 H23A C23 H23B 104.8(13) . . ?
 C11 C12 H12A 110.6(10) . . ?
 C11 C12 H12B 110.7(11) . . ?
 C11 C12 H12C 109.9(10) . . ?
 H12A C12 H12B 107.0(14) . . ?
 H12A C12 H12C 108.4(14) . . ?
 H12B C12 H12C 110.0(14) . . ?
 N3 C11 C12 112.98(11) . . ?
 N3 C11 H11A 110.1(9) . . ?
 N3 C11 H11B 107.3(9) . . ?
 C12 C11 H11A 110.2(9) . . ?
 C12 C11 H11B 108.6(10) . . ?
 H11A C11 H11B 107.5(13) . . ?
 N3 C9 C10 112.03(11) . . ?
 N3 C9 H9A 111.9(9) . . ?
 N3 C9 H9B 105.7(10) . . ?
 C10 C9 H9A 108.6(9) . . ?
 C10 C9 H9B 109.3(10) . . ?
 H9A C9 H9B 109.2(13) . . ?
 C9 C10 H10A 109.5(10) . . ?
 C9 C10 H10B 110.5(10) . . ?
 C9 C10 H10C 107.9(11) . . ?
 H10A C10 H10B 109.7(13) . . ?
 H10A C10 H10C 110.0(14) . . ?
 H10B C10 H10C 109.2(14) . . ?
 C27 C28 H28A 111.2(10) . . ?
 C27 C28 H28B 110.5(9) . . ?
 C27 C28 H28C 111.8(10) . . ?
 H28A C28 H28B 106.7(14) . . ?
 H28A C28 H28C 109.0(14) . . ?
 H28B C28 H28C 107.5(14) . . ?
 C19 C20 H20A 109.6(10) . . ?
 C19 C20 H20B 111.9(10) . . ?
 C19 C20 H20C 112.2(11) . . ?
 H20A C20 H20B 107.4(14) . . ?
 H20A C20 H20C 109.4(15) . . ?
 H20B C20 H20C 106.1(14) . . ?
 C23 C24 H24A 109.6(10) . . ?
 C23 C24 H24B 110.1(10) . . ?
 C23 C24 H24C 112.4(10) . . ?
 H24A C24 H24B 107.2(14) . . ?
 H24A C24 H24C 110.0(14) . . ?
 H24B C24 H24C 107.4(15) . . ?

loop_
  _geom_torsion_atom_site_label_1
  _geom_torsion_atom_site_label_2
  _geom_torsion_atom_site_label_3
  _geom_torsion_atom_site_label_4
  _geom_torsion
  _geom_torsion_site_symmetry_1
  _geom_torsion_site_symmetry_2
  _geom_torsion_site_symmetry_3
  _geom_torsion_site_symmetry_4
  _geom_torsion_publ_flag
 O2 S1 C1 N1 -47.29(9) . . . . ?
 O3 S1 C1 N1 72.03(9) . . . . ?
 O1 S1 C1 N1 -165.91(8) . . . . ?
 N4 C13 C14 C15 178.08(9) . . . . ?
 N4 C21 C22 C23 175.73(9) . . . . ?
 N4 C17 C18 C19 171.43(10) . . . . ?
 N2 C3 C8 C7 174.03(10) . . . . ?
 N2 C3 C4 C5 -175.17(11) . . . . ?
 N3 C6 C5 C4 175.69(12) . . . . ?
 N3 C6 C7 C8 -176.98(11) . . . . ?
 C2 N1 C1 S1 -101.89(11) . . . . ?
 C2 N2 C3 C8 174.12(11) . . . . ?
 C2 N2 C3 C4 -7.59(19) . . . . ?
 C13 N4 C21 C22 178.51(9) . . . . ?
 C13 N4 C17 C18 -64.52(12) . . . . ?
 C13 N4 C25 C26 62.53(12) . . . . ?
 C3 N2 C2 O4 -1.36(19) . . . . ?
 C3 N2 C2 N1 176.63(10) . . . . ?
 C3 C8 C7 C6 1.28(18) . . . . ?
 C3 C4 C5 C6 1.30(18) . . . . ?
 C8 C3 C4 C5 3.09(16) . . . . ?
 C21 N4 C13 C14 175.46(9) . . . . ?
 C21 N4 C17 C18 52.73(13) . . . . ?
 C21 N4 C25 C26 -54.46(12) . . . . ?
 C21 C22 C23 C24 169.54(11) . . . . ?
 C4 C3 C8 C7 -4.39(16) . . . . ?
 C27 C26 C25 N4 -176.03(9) . . . . ?
 C6 N3 C11 C12 80.17(15) . . . . ?
 C6 N3 C9 C10 86.33(15) . . . . ?
 C5 C6 C7 C8 3.04(17) . . . . ?
 C7 C6 C5 C4 -4.33(17) . . . . ?
 C17 N4 C13 C14 -63.74(12) . . . . ?
 C17 N4 C21 C22 57.31(13) . . . . ?
 C17 N4 C25 C26 -175.79(9) . . . . ?
 C17 C18 C19 C20 -179.51(11) . . . . ?
 C25 N4 C13 C14 54.60(12) . . . . ?
 C25 N4 C21 C22 -61.07(12) . . . . ?
 C25 N4 C17 C18 174.34(10) . . . . ?
 C25 C26 C27 C28 -177.83(10) . . . . ?
 C1 N1 C2 O4 -14.67(17) . . . . ?
 C1 N1 C2 N2 167.30(10) . . . . ?
 C16 C15 C14 C13 172.54(10) . . . . ?
 C11 N3 C6 C5 -169.27(12) . . . . ?
 C11 N3 C6 C7 10.75(19) . . . . ?
 C11 N3 C9 C10 -106.79(13) . . . . ?
 C9 N3 C6 C5 -3.07(19) . . . . ?
 C9 N3 C6 C7 176.95(12) . . . . ?
 C9 N3 C11 C12 -86.59(14) . . . . ?

_shelx_res_file
;
TITL 2019jrh0028_a.res in I2/a
REM Old TITL 2019jrh0028 in I2/a #15
REM SHELXT solution in I2/a
REM R1 0.113, Rweak 0.008, Alpha 0.036, Orientation as input
REM Formula found by SHELXT: C29 N3 O4 S
CELL 1.54184 16.660353 17.121866 22.427354 90 110.7979 90
ZERR 8 0.000224 0.000204 0.000284 0 0.0015 0
LATT 2
SYMM 0.5-X,+Y,-Z
SFAC C H N O S
UNIT 224 432 32 32 8

L.S. 10
PLAN  20
SIZE 0.08 0.089 0.114
BOND $H
LIST 6
MORE -1
CONF
fmap 2
ACTA
REM <olex2.extras>
REM <HklSrc "%.\\2019jrh0028.hkl">
REM </olex2.extras>

WGHT    0.041100    3.820200
FVAR       0.17147
S1    5    0.462211    0.342131    0.516815    11.00000    0.01975    0.02286 =
         0.01714    0.00096    0.00607   -0.00056
O4    4    0.386362    0.364831    0.326564    11.00000    0.02406    0.02578 =
         0.01970   -0.00317    0.00746   -0.00196
O2    4    0.491298    0.416829    0.548868    11.00000    0.02854    0.03084 =
         0.02003   -0.00402    0.00594   -0.00678
O3    4    0.369616    0.337804    0.487766    11.00000    0.02017    0.03696 =
         0.02826   -0.00743    0.00829   -0.00561
O1    4    0.501774    0.275662    0.556386    11.00000    0.04340    0.03327 =
         0.02956    0.01230    0.01703    0.01013
N4    3    0.379744    0.307559    0.690679    11.00000    0.01622    0.02479 =
         0.01694    0.00063    0.00652    0.00006
N1    3    0.488795    0.412352    0.417836    11.00000    0.02390    0.02561 =
         0.01767    0.00179    0.00427   -0.00312
N2    3    0.411203    0.497138    0.342123    11.00000    0.02366    0.02483 =
         0.01547   -0.00176    0.00192   -0.00271
N3    3    0.213625    0.652973    0.116572    11.00000    0.03468    0.03044 =
         0.02374    0.00529   -0.00381   -0.00767
C2    1    0.424499    0.420363    0.359321    11.00000    0.01831    0.02759 =
         0.01685   -0.00020    0.00893   -0.00064
C13   1    0.365204    0.374525    0.643131    11.00000    0.01964    0.02451 =
         0.01704    0.00189    0.00724   -0.00097
C3    1    0.355147    0.531009    0.285422    11.00000    0.01727    0.02640 =
         0.01667    0.00055    0.00647   -0.00113
C8    1    0.350015    0.612377    0.284154    11.00000    0.01906    0.02622 =
         0.01791   -0.00298    0.00648   -0.00447
C21   1    0.455266    0.262296    0.685637    11.00000    0.01713    0.02599 =
         0.01982   -0.00051    0.00835    0.00045
C15   1    0.289109    0.490637    0.586295    11.00000    0.02158    0.02740 =
         0.01916    0.00141    0.00663    0.00098
C14   1    0.288349    0.426894    0.633954    11.00000    0.01876    0.02455 =
         0.01965    0.00010    0.00684   -0.00023
C4    1    0.306691    0.490385    0.230640    11.00000    0.02169    0.02455 =
         0.01952   -0.00222    0.00680   -0.00146
C26   1    0.272756    0.215815    0.610668    11.00000    0.01892    0.02814 =
         0.02154    0.00066    0.00639   -0.00132
C27   1    0.188832    0.172101    0.599839    11.00000    0.02008    0.02649 =
         0.02554    0.00298    0.00578   -0.00086
C6    1    0.257310    0.612915    0.172458    11.00000    0.02043    0.02948 =
         0.02027    0.00275    0.00452   -0.00194
C5    1    0.258271    0.530839    0.175689    11.00000    0.02173    0.02816 =
         0.01810   -0.00272    0.00358   -0.00246
C7    1    0.303301    0.652493    0.229304    11.00000    0.02179    0.02361 =
         0.02447    0.00005    0.00694   -0.00274
C17   1    0.398589    0.337159    0.758250    11.00000    0.02033    0.02948 =
         0.01620   -0.00006    0.00770    0.00100
C25   1    0.300078    0.256737    0.674770    11.00000    0.01759    0.02594 =
         0.02211    0.00196    0.00836   -0.00168
C18   1    0.481223    0.383402    0.787060    11.00000    0.02124    0.02836 =
         0.02073   -0.00178    0.00815    0.00066
C19   1    0.486133    0.420093    0.850315    11.00000    0.02606    0.03995 =
         0.02285   -0.00630    0.00996   -0.00370
C22   1    0.485846    0.192637    0.729324    11.00000    0.02286    0.02714 =
         0.02005    0.00149    0.00736    0.00180
C1    1    0.504516    0.340670    0.452956    11.00000    0.02228    0.02827 =
         0.01967    0.00318    0.00847    0.00303
C16   1    0.208419    0.540787    0.566549    11.00000    0.02656    0.02797 =
         0.02554    0.00227    0.00982    0.00403
C23   1    0.557235    0.151643    0.713470    11.00000    0.02463    0.02645 =
         0.02924    0.00034    0.01004    0.00238
C12   1    0.306076    0.756360    0.097569    11.00000    0.03458    0.02813 =
         0.02838    0.00032    0.00669   -0.00199
C11   1    0.224984    0.736422    0.110846    11.00000    0.02929    0.02744 =
         0.02581    0.00512    0.00257    0.00471
C9    1    0.169878    0.610861    0.057417    11.00000    0.03192    0.03601 =
         0.01939    0.00494    0.00199   -0.00559
C10   1    0.079507    0.587602    0.051037    11.00000    0.02745    0.03197 =
         0.02992   -0.00206    0.00286   -0.00099
C28   1    0.158884    0.126903    0.537494    11.00000    0.02887    0.03548 =
         0.02770   -0.00016    0.00284   -0.00790
C20   1    0.567991    0.467526    0.880217    11.00000    0.02783    0.04313 =
         0.02747   -0.00870    0.00929   -0.00449
C24   1    0.602886    0.090309    0.762303    11.00000    0.03488    0.02940 =
         0.03287    0.00004    0.00700    0.00727
H21A  2    0.500625    0.300430    0.693405    11.00000    0.02204
H13A  2    0.360190    0.350102    0.603380    11.00000    0.02207
H7    2    0.302578    0.708197    0.230431    11.00000    0.02427
H4    2    0.306589    0.433478    0.230820    11.00000    0.02366
H25A  2    0.254525    0.291325    0.677146    11.00000    0.02174
H26A  2    0.315790    0.179115    0.609212    11.00000    0.02898
H17A  2    0.398702    0.290486    0.782794    11.00000    0.02167
H18A  2    0.529206    0.350093    0.793385    11.00000    0.02575
H8    2    0.379840    0.640526    0.321756    11.00000    0.02398
H15A  2    0.340121    0.523577    0.604551    11.00000    0.02576
H13B  2    0.417386    0.405228    0.657063    11.00000    0.02323
H15B  2    0.295344    0.464817    0.548752    11.00000    0.02571
H14A  2    0.236260    0.396666    0.616423    11.00000    0.02735
H21B  2    0.439420    0.246412    0.641083    11.00000    0.02407
H9A   2    0.202568    0.561979    0.053596    11.00000    0.03886
H17B  2    0.349400    0.370107    0.756256    11.00000    0.02496
H18B  2    0.484690    0.424914    0.759188    11.00000    0.02972
H25B  2    0.312514    0.218406    0.708038    11.00000    0.02288
H14B  2    0.290105    0.450491    0.673981    11.00000    0.02361
H5    2    0.226546    0.499955    0.139334    11.00000    0.02465
H1A   2    0.477326    0.296874    0.424132    11.00000    0.02711
H24A  2    0.561695    0.055181    0.768206    11.00000    0.03705
H27A  2    0.144702    0.209089    0.600610    11.00000    0.02755
H27B  2    0.195964    0.136529    0.635453    11.00000    0.02841
H2    2    0.437642    0.530532    0.371149    11.00000    0.02899
H19A  2    0.435058    0.454625    0.843077    11.00000    0.04007
H16A  2    0.205034    0.568898    0.603549    11.00000    0.03087
H1    2    0.506805    0.454394    0.438619    11.00000    0.03230
H16B  2    0.158084    0.508747    0.548306    11.00000    0.03846
H26B  2    0.264790    0.253430    0.576133    11.00000    0.02808
H1B   2    0.564900    0.331309    0.473994    11.00000    0.03267
H22A  2    0.506651    0.207790    0.772724    11.00000    0.03595
H28A  2    0.146723    0.161863    0.501064    11.00000    0.04122
H12A  2    0.356458    0.739025    0.132203    11.00000    0.03465
H22B  2    0.439810    0.157305    0.725042    11.00000    0.02991
H11A  2    0.224984    0.763422    0.149456    11.00000    0.03541
H11B  2    0.175787    0.755034    0.075599    11.00000    0.03581
H23A  2    0.532972    0.127238    0.670528    11.00000    0.03353
H28B  2    0.204090    0.090732    0.535755    11.00000    0.03536
H24B  2    0.633523    0.115206    0.803939    11.00000    0.04742
H19B  2    0.482255    0.378826    0.879041    11.00000    0.03642
H23B  2    0.598176    0.189260    0.709850    11.00000    0.03656
H12B  2    0.311370    0.811989    0.093876    11.00000    0.04274
H16C  2    0.210721    0.580656    0.535801    11.00000    0.03601
H10A  2    0.081540    0.553435    0.086718    11.00000    0.03913
H24C  2    0.645586    0.060971    0.750218    11.00000    0.04535
H10B  2    0.050266    0.559627    0.009420    11.00000    0.04073
H20A  2    0.616543    0.433879    0.890710    11.00000    0.03998
H20B  2    0.574619    0.507042    0.851209    11.00000    0.03991
H12C  2    0.305055    0.730166    0.057830    11.00000    0.04616
H28C  2    0.106320    0.094980    0.532340    11.00000    0.04653
H9B   2    0.167393    0.647165    0.023005    11.00000    0.03969
H10C  2    0.047557    0.635364    0.051946    11.00000    0.04712
H20C  2    0.568823    0.494806    0.917641    11.00000    0.04878
HKLF 4

REM  2019jrh0028_a.res in I2/a
REM R1 =  0.0302 for    5409 Fo > 4sig(Fo)  and  0.0334 for all    5901 data
REM    550 parameters refined using      0 restraints

END

WGHT      0.0411      3.8202

REM Highest difference peak  0.334,  deepest hole -0.403,  1-sigma level  0.035
Q1    1   0.4830  0.3417  0.4812  11.00000  0.05    0.33
Q2    1   0.2456  0.5756  0.1788  11.00000  0.05    0.23
Q3    1   0.3241  0.3977  0.6412  11.00000  0.05    0.23
Q4    1   0.4708  0.2283  0.7116  11.00000  0.05    0.22
Q5    1   0.5185  0.1686  0.7242  11.00000  0.05    0.21
Q6    1   0.2882  0.4616  0.6088  11.00000  0.05    0.21
Q7    1   0.4411  0.3591  0.7685  11.00000  0.05    0.21
Q8    1   0.4839  0.4026  0.8176  11.00000  0.05    0.21
Q9    1   0.2870  0.2390  0.6405  11.00000  0.05    0.21
Q10   1   0.4174  0.2837  0.6918  11.00000  0.05    0.21
Q11   1   0.3953  0.3252  0.7258  11.00000  0.05    0.20
Q12   1   0.3318  0.5127  0.2556  11.00000  0.05    0.20
Q13   1   0.3405  0.2817  0.6792  11.00000  0.05    0.20
Q14   1   0.3584  0.5723  0.2799  11.00000  0.05    0.19
Q15   1   0.3812  0.5099  0.3110  11.00000  0.05    0.19
Q16   1   0.2253  0.1949  0.6035  11.00000  0.05    0.19
Q17   1   0.2524  0.5133  0.5817  11.00000  0.05    0.19
Q18   1   0.3722  0.3415  0.6712  11.00000  0.05    0.18
Q19   1   0.1782  0.1525  0.5694  11.00000  0.05    0.18
Q20   1   0.5041  0.3752  0.5567  11.00000  0.05    0.17
;
_shelx_res_checksum                653
_shelx_hkl_file
;
   0   0   2  186.58    3.25
   0   0   2  185.02    3.23
   0   0   4    1.04    0.36
   0   0   4    0.75    0.19
   0   0   4    1.04    0.37
   0   0   6   49.81    1.77
   0   0   6   50.87    1.33
   0   0   6   51.70    1.83
   0   0   6   54.29    1.70
   0   0   8   13.33    1.12
   0   0   8   13.08    0.95
   0   0   8   13.48    1.09
   0   0   8   12.95    0.65
   0   0  10   60.89    2.32
   0   0  10   56.65    2.49
   0   0  10   60.49    2.63
   0   0  12   10.92    1.08
   0   0  12   10.12    1.23
   0   0  12   11.12    1.22
   0   0  14   17.56    1.75
   0   0  16    3.55    0.62
   0   0  16    4.21    0.68
   0   0  16    3.84    0.61
   0   0  18  203.09    4.70
   0   0  18  203.28    4.86
   0   0  18  200.57    4.72
   0   0  20   22.55    1.40
   0   0  20   22.75    1.29
   0   0  20   19.41    1.22
   0   0  20   20.06    1.29
   0   0  22   29.56    1.36
   0   0  22   29.82    1.33
   0   0  22   31.18    1.53
   0   0  24   59.98    1.93
   0  -1   3  142.88    2.70
   0  -1   3  141.01    2.57
   0   1   3  144.23    3.06
   0   1   3  142.11    2.53
   0   1   5    5.26    0.67
   0   1   5    5.31    0.56
   0  -1   5    5.81    0.47
   0   1   5    6.05    0.46
   0  -1   5    5.38    0.49
   0  -1   7   38.22    1.53
   0   1   7   39.30    1.84
   0  -1   7   42.16    1.36
   0   1   7   38.86    1.65
   0   1   7   38.71    1.43
   0  -1   7   41.45    1.78
   0   1   7   37.91    1.02
   0  -1   9  187.47    4.84
   0   1   9  185.10    4.70
   0  -1   9  180.57    3.80
   0   1   9  180.75    4.18
   0  -1   9  180.97    4.53
   0  -1   9  177.15    4.40
   0   1   9  180.57    4.93
   0  -1  11   79.70    3.25
   0  -1  11   78.53    2.97
   0  -1  11   80.53    2.92
   0   1  11   76.88    2.69
   0   1  11   77.90    3.31
   0   1  11   80.63    3.19
   0   1  13  105.51    4.12
   0   1  13  111.59    4.33
   0  -1  13  109.16    4.27
   0  -1  13  113.09    3.94
   0  -1  15  104.06    2.88
   0   1  15  102.31    2.86
   0  -1  15  110.30    3.00
   0   1  15  105.46    2.96
   0  -1  15  106.36    2.94
   0   1  15  100.72    2.87
   0  -1  17  153.90    3.89
   0  -1  17  160.85    4.06
   0  -1  17  154.27    3.97
   0   1  17  163.57    4.08
   0   1  17  157.28    3.90
   0   1  17  154.60    3.92
   0   1  19    8.97    0.82
   0  -1  19    9.42    0.89
   0  -1  19    9.38    0.94
   0   1  19   11.35    1.02
   0   1  19    8.80    0.84
   0  -1  19    8.33    0.85
   0   1  19    8.31    0.82
   0   1  21   -0.25    0.53
   0  -1  21    0.65    0.58
   0   1  21    0.08    0.37
   0  -1  21    0.24    0.41
   0  -1  21    0.56    0.41
   0  -1  23    1.36    0.36
   0  -1  23    1.85    0.43
   0   1  23    1.55    0.52
   0   1  23    2.05    0.41
   0  -1  23    1.81    0.51
   0   1  25   10.79    0.71
   0  -1  25   12.69    0.76
   0  -2   0   78.76    1.73
   0   2   0   81.10    1.70
   0  -2   2   55.03    1.47
   0  -2  -2   53.41    1.26
   0   2   2   56.12    1.63
   0   2   4  167.51    3.90
   0  -2   4  171.21    3.45
   0  -2   4  167.21    2.89
   0  -2   6   11.85    0.65
   0  -2   6   11.65    0.76
   0   2   6   12.48    1.08
   0   2   6   11.40    0.64
   0   2   6   11.66    0.83
   0  -2   8    5.85    0.58
   0   2   8    6.28    0.58
   0  -2   8    6.39    0.85
   0  -2   8    5.71    0.60
   0   2   8    4.73    0.29
   0   2   8    6.80    0.78
   0   2   8    5.63    0.87
   0  -2  10  837.70   14.22
   0   2  10  818.15   15.80
   0   2  10  834.56   14.99
   0   2  10  854.08   14.15
   0  -2  10  828.03   15.09
   0  -2  10  826.18   14.00
   0  -2  10  824.37   15.37
   0  -2  12    3.51    0.78
   0   2  12    3.61    0.95
   0  -2  12    3.07    0.74
   0   2  12    2.88    0.71
   0   2  14  260.05    7.21
   0  -2  14  262.85    7.13
   0   2  14  265.05    7.81
   0   2  16   53.67    2.01
   0  -2  16   54.54    1.99
   0  -2  16   55.92    2.08
   0   2  16   54.68    2.08
   0   2  16   50.30    1.90
   0  -2  16   55.19    2.07
   0   2  18    8.32    0.82
   0  -2  18    9.15    0.98
   0   2  18    7.85    0.87
   0  -2  18    8.59    0.93
   0  -2  18    8.45    0.80
   0   2  18    9.00    0.89
   0  -2  20    3.48    0.70
   0   2  20    4.29    0.72
   0   2  20    3.95    0.64
   0  -2  20    3.70    0.74
   0   2  20    2.70    0.54
   0  -2  20    3.36    0.59
   0   2  22    3.98    0.55
   0   2  22    3.32    0.65
   0  -2  22    3.56    0.53
   0  -2  22    3.64    0.64
   0  -2  22    3.81    0.60
   0   2  24   73.41    1.92
   0  -2  24   79.48    2.23
   0  -2  24   76.17    2.03
   0   2  24   75.78    2.18
   0  -3  -1   75.92    1.88
   0   3   1   78.27    2.05
   0   3  -1   75.42    1.64
   0  -3   3  704.30   11.53
   0  -3  -3  696.21   11.10
   0   3   3  687.32   11.94
   0  -3   5 1194.44   19.22
   0   3   5 1220.57   20.10
   0   3   7 1083.26   18.11
   0  -3   7 1078.73   16.82
   0  -3   7 1097.69   17.45
   0   3   7 1088.11   16.86
   0  -3   7 1042.85   15.67
   0  -3   9  256.62    5.56
   0   3   9  255.46    5.82
   0   3   9  255.55    6.72
   0  -3   9  260.07    6.29
   0   3  11  404.91    8.83
   0  -3  11  413.18    9.21
   0  -3  11  419.84    8.20
   0   3  11  417.73    9.98
   0  -3  13   17.50    1.61
   0   3  13   16.92    1.84
   0   3  13   17.95    1.58
   0   3  15   61.55    3.73
   0   3  15   61.50    2.07
   0  -3  15   66.91    2.24
   0  -3  15   63.20    3.33
   0   3  15   66.33    2.11
   0  -3  15   66.62    2.25
   0   3  15   68.63    3.41
   0  -3  15   64.83    2.17
   0   3  15   63.00    2.21
   0   3  17    5.75    0.72
   0  -3  17    5.92    0.67
   0   3  17    5.42    0.68
   0  -3  17    5.63    0.76
   0   3  17    5.42    0.74
   0  -3  17    6.43    0.80
   0  -3  19   96.43    2.87
   0  -3  19   99.83    3.05
   0  -3  19   97.62    3.05
   0   3  19   95.02    2.90
   0   3  19   95.27    2.78
   0   3  19   97.21    3.07
   0  -3  21    1.43    0.41
   0   3  21    1.47    0.50
   0  -3  21    1.63    0.54
   0  -3  21    0.20    0.39
   0   3  21    1.12    0.56
   0   3  23    3.94    0.48
   0  -3  23    4.74    0.66
   0   3  23    3.87    0.60
   0  -3  23    3.53    0.52
   0   3  25   65.31    1.76
   0  -3  25   62.84    1.59
   0   4   0 1305.90   20.41
   0  -4  -2  119.95    2.78
   0   4  -2  119.05    2.27
   0   4   2  119.58    3.15
   0  -4   4 1734.85   27.19
   0  -4  -4 1725.70   26.56
   0   4   4 1720.89   27.79
   0  -4   6  260.13    5.64
   0   4   6  275.70    6.50
   0   4   8  153.30    3.88
   0  -4   8  151.00    4.01
   0   4   8  155.61    4.95
   0   4  10   83.57    3.81
   0  -4  10   88.42    3.00
   0   4  10   87.37    3.04
   0   4  12   78.65    3.16
   0   4  12   74.56    3.87
   0  -4  12   76.10    3.43
   0  -4  14   28.68    1.38
   0   4  14   24.73    2.39
   0  -4  14   24.92    2.08
   0  -4  14   29.08    1.41
   0   4  14   27.26    1.37
   0   4  14   27.39    2.00
   0  -4  16   12.47    1.00
   0   4  16   11.80    0.90
   0  -4  16   12.06    0.95
   0  -4  16   11.90    0.99
   0   4  16   10.27    1.73
   0   4  16   11.67    0.99
   0  -4  16   11.13    1.56
   0  -4  18    5.65    0.81
   0  -4  18    5.84    0.77
   0   4  18    6.74    0.85
   0  -4  18    5.99    0.86
   0   4  18    5.68    0.76
   0  -4  20    0.84    0.37
   0   4  20    1.57    0.56
   0  -4  20    0.82    0.56
   0   4  20    1.87    0.55
   0   4  22    0.23    0.41
   0  -4  22    0.22    0.38
   0   4  22    0.60    0.42
   0  -4  22    0.51    0.48
   0  -4  22    0.40    0.31
   0   4  24    1.46    0.31
   0  -4  24    1.66    0.37
   0   4  24    2.55    0.44
   0  -5  -1  189.51    4.14
   0   5  -1  177.60    3.75
   0   5   1  184.24    4.21
   0  -5  -3  411.39    6.73
   0   5   3  413.52    7.57
   0  -5   3  425.74    7.23
   0   5   5  419.94    8.97
   0  -5   5  422.69    8.28
   0  -5  -5  423.16    7.60
   0   5   7    2.33    0.50
   0  -5   7    1.45    0.61
   0   5   7    1.54    0.86
   0  -5   9  865.80   15.62
   0   5   9  888.07   17.25
   0   5   9  876.93   15.11
   0   5  11  157.01    5.86
   0   5  11  158.08    4.55
   0  -5  11  160.70    4.64
   0  -5  11  155.39    5.20
   0   5  13   23.74    2.35
   0  -5  13   20.12    1.16
   0  -5  13   22.08    1.97
   0   5  15   44.34    3.41
   0  -5  15   48.45    1.91
   0  -5  15   45.62    1.87
   0   5  15   44.00    1.71
   0   5  15   47.33    1.93
   0  -5  15   46.07    3.01
   0  -5  15   45.64    1.82
   0   5  15   46.44    1.85
   0  -5  17   16.99    1.95
   0  -5  17   16.60    1.08
   0   5  17   16.35    1.08
   0  -5  17   17.98    1.18
   0   5  17   16.88    2.36
   0  -5  17   17.84    1.25
   0  -5  17   16.61    1.25
   0   5  17   17.13    1.21
   0   5  19   52.55    2.07
   0   5  19   54.68    2.19
   0  -5  19   52.98    1.99
   0  -5  19   55.00    2.20
   0  -5  21    6.90    0.81
   0   5  21    6.05    0.68
   0   5  21    6.92    0.77
   0  -5  21    6.97    0.66
   0   5  23    2.84    0.50
   0  -5  23    2.65    0.47
   0   5  23    2.46    0.40
   0   5  25    1.39    0.30
   0  -6   0   75.98    2.56
   0   6   0   74.92    2.37
   0   6   2    8.79    1.00
   0  -6  -2   10.81    0.91
   0   6  -2    8.71    0.61
   0  -6   2    8.91    0.95
   0  -6  -4 1185.15   19.20
   0  -6   4 1202.58   19.88
   0   6   6  159.96    5.07
   0  -6   6  160.32    4.49
   0   6   8  597.29   12.88
   0  -6   8  574.64   11.54
   0   6   8  599.31   10.62
   0   6  10  460.18   11.25
   0  -6  10  434.63    9.53
   0  -6  12  102.40    3.83
   0   6  12  105.82    5.03
   0  -6  12   99.61    4.33
   0  -6  14   -0.21    0.37
   0  -6  14    0.31    0.49
   0  -6  14    1.07    0.44
   0   6  14    0.93    0.91
   0   6  14    0.14    0.35
   0   6  14   -0.11    0.36
   0  -6  14    1.85    0.86
   0   6  16   39.09    1.77
   0   6  16   39.82    1.83
   0  -6  16   40.98    1.84
   0  -6  16   40.90    1.77
   0  -6  16   39.82    2.96
   0  -6  16   39.77    1.85
   0   6  16   39.63    3.41
   0   6  18    1.15    0.56
   0  -6  18    1.28    0.47
   0  -6  18    0.78    0.49
   0  -6  18    1.33    0.50
   0   6  18    0.36    0.43
   0   6  20   60.88    2.17
   0  -6  20   61.98    2.08
   0   6  20   63.54    2.31
   0  -6  22   63.97    2.07
   0   6  22   61.45    2.04
   0   6  22   60.07    1.93
   0  -6  24   10.59    0.67
   0   6  24   11.19    0.69
   0   6  24    9.80    0.56
   0  -7   1    5.54    0.82
   0   7  -1    5.19    0.64
   0   7   1    4.99    0.78
   0  -7  -1    6.37    0.86
   0   7   3  181.37    5.19
   0  -7  -3  187.25    4.67
   0  -7   5   42.81    2.22
   0  -7  -5   40.74    1.83
   0   7   5   39.71    2.45
   0  -7   7  733.52   14.09
   0   7   7  743.52   15.24
   0   7   9   -0.02    0.77
   0  -7   9    0.11    0.59
   0  -7  11  257.61    7.00
   0   7  11  267.06    8.51
   0  -7  13   23.02    1.29
   0  -7  13   23.86    2.22
   0   7  13   23.04    1.32
   0  -7  13   22.47    1.22
   0   7  13   26.15    2.66
   0  -7  13   24.44    1.33
   0  -7  15   32.45    1.59
   0  -7  15   34.00    1.58
   0   7  15   32.27    1.59
   0   7  15   35.28    1.69
   0   7  15   35.23    3.26
   0  -7  15   35.12    1.70
   0  -7  15   34.17    2.78
   0  -7  17   39.39    1.75
   0  -7  17   40.71    1.87
   0  -7  17   36.45    1.71
   0   7  17   39.34    1.76
   0   7  17   40.14    1.84
   0  -7  19   44.70    1.75
   0  -7  19   44.18    1.76
   0   7  19   44.13    1.88
   0   7  19   44.52    1.91
   0   7  21   49.69    1.81
   0   7  21   49.68    1.87
   0  -7  21   52.64    1.97
   0  -7  23   28.21    1.17
   0   7  23   24.48    1.02
   0   7  23   26.74    1.12
   0  -8   0  479.51    9.69
   0   8   0  463.66    9.21
   0  -8   2  119.86    3.99
   0  -8  -2  119.31    3.74
   0   8   2  115.47    3.93
   0  -8  -4  108.54    3.49
   0  -8   4  113.31    3.95
   0   8   4  107.69    4.13
   0   8   6   88.24    4.00
   0  -8  -6   90.99    3.03
   0  -8   6   84.71    3.50
   0   8   8  134.24    5.40
   0  -8   8  132.14    4.63
   0  -8  10    0.46    0.55
   0   8  10    2.26    1.01
   0   8  12   14.50    2.13
   0   8  12   14.90    1.08
   0  -8  12   17.14    2.01
   0  -8  12   12.80    0.93
   0  -8  12   13.22    1.51
   0  -8  12   15.51    1.01
   0  -8  14   19.39    1.21
   0   8  14   20.63    1.30
   0   8  14   21.76    2.60
   0  -8  14   20.37    2.20
   0   8  16   56.22    2.18
   0   8  16   55.30    2.21
   0  -8  16   56.88    2.14
   0   8  18   46.14    1.86
   0  -8  18   46.56    1.83
   0  -8  18   46.91    1.88
   0   8  18   47.05    2.00
   0   8  20   15.98    1.04
   0  -8  20   17.51    0.99
   0   8  20   17.64    1.14
   0  -8  22   -0.28    0.39
   0   8  22    0.27    0.32
   0   8  22   -0.51    0.35
   0  -8  24   13.42    0.65
   0   9   1  143.37    4.46
   0  -9  -1  145.24    4.53
   0  -9   1  145.08    4.70
   0  -9   3  698.60   13.55
   0  -9  -3  696.07   13.04
   0   9   5  146.19    5.38
   0  -9   5  156.94    5.09
   0  -9  -5  150.90    4.48
   0  -9   7  141.27    4.98
   0   9   7  141.59    5.64
   0   9   9   20.64    2.36
   0  -9   9   20.61    1.90
   0  -9  11    0.00    0.36
   0   9  11    1.32    1.17
   0  -9  11    0.47    0.63
   0   9  11   -0.10    0.43
   0  -9  11   -0.22    0.53
   0   9  13   29.87    1.60
   0   9  13   34.45    3.27
   0  -9  13   30.72    2.70
   0  -9  13   30.76    1.50
   0   9  15   21.29    1.35
   0   9  15   21.60    1.35
   0  -9  15   18.92    1.22
   0   9  17    1.84    0.60
   0  -9  17    2.25    0.51
   0   9  17    3.15    0.62
   0  -9  17    1.46    0.48
   0   9  19    0.57    0.42
   0  -9  19    0.68    0.36
   0   9  19    0.39    0.46
   0  -9  21   27.13    1.26
   0   9  21   25.15    1.20
   0  -9  21   24.84    1.05
   0   9  21   25.35    1.18
   0   9  23    3.88    0.38
   0  -9  23    4.76    0.46
   0 -10   0  153.92    5.06
   0 -10   2  190.78    5.87
   0  10   2  195.70    5.81
   0 -10  -2  183.02    5.54
   0  10   4   42.63    2.75
   0 -10   4   44.11    2.71
   0 -10  -4   43.09    2.42
   0  10   6  143.91    5.73
   0 -10   6  142.31    5.22
   0 -10   8  165.26    5.84
   0  10   8  164.78    6.59
   0  10   8  167.27    4.15
   0 -10  10  123.83    3.34
   0  10  10  128.48    6.07
   0 -10  10  121.96    5.05
   0  10  10  127.43    3.54
   0 -10  12    1.83    0.93
   0  10  12    2.67    0.61
   0 -10  12    2.16    0.51
   0 -10  12    1.63    0.82
   0  10  12    0.78    1.11
   0 -10  14   44.52    1.89
   0  10  14   48.33    2.09
   0  10  16   15.80    1.17
   0 -10  16   14.98    1.07
   0  10  16   16.44    1.16
   0 -10  16   14.77    1.09
   0 -10  18    1.34    0.46
   0 -10  18    2.39    0.44
   0  10  18    1.36    0.45
   0  10  18    1.80    0.49
   0  10  20   34.83    1.46
   0 -10  20   36.53    1.50
   0 -10  20   33.22    1.32
   0  10  20   34.39    1.42
   0 -10  22   28.16    1.08
   0  10  22   25.70    0.97
   0  10  22   26.05    1.00
   0 -11  -1   19.05    1.77
   0 -11   1   15.99    1.68
   0 -11  -3    3.36    0.84
   0  11   3    4.56    1.07
   0 -11   3    4.00    1.03
   0  11   5   35.68    2.75
   0 -11   5   41.61    2.80
   0  11   5   41.51    1.81
   0 -11  -5   42.16    2.51
   0 -11   7    8.96    1.44
   0 -11   7    9.87    0.85
   0  11   7    9.34    0.94
   0  11   7    8.88    1.71
   0 -11   9   74.96    2.48
   0  11   9   78.88    2.71
   0  11   9   81.09    4.75
   0 -11   9   70.89    3.89
   0 -11  11    1.03    0.72
   0  11  11    0.85    0.95
   0  11  11    1.00    0.58
   0 -11  11    0.21    0.40
   0 -11  11    1.57    0.89
   0  11  13    9.03    0.98
   0 -11  13    9.35    0.90
   0 -11  15    0.90    0.52
   0 -11  15    0.18    0.48
   0  11  15    0.09    0.42
   0  11  15    0.67    0.52
   0  11  17   23.82    1.33
   0 -11  17   24.63    1.24
   0 -11  17   23.77    1.34
   0  11  17   24.24    1.34
   0 -11  19    0.24    0.38
   0  11  19    0.83    0.40
   0  11  19    0.74    0.43
   0 -11  19    0.16    0.32
   0 -11  21    1.02    0.28
   0 -11  21    1.18    0.34
   0  11  21    1.22    0.30
   0  11  21    0.99    0.33
   0  12   0  589.56   10.72
   0 -12   0  584.29   13.25
   0  12  -2  206.09    4.83
   0 -12   2  209.86    6.83
   0  12   2  206.59    4.89
   0 -12  -2  203.40    6.53
   0 -12   2  206.50    4.69
   0  12   4   28.52    1.54
   0 -12  -4   30.90    2.27
   0 -12   4   27.36    1.39
   0  12  -4   26.21    1.46
   0 -12   4   25.48    2.29
   0  12   4   26.99    2.39
   0 -12   6    0.90    0.41
   0  12   6    0.73    0.88
   0  12   6   -0.42    0.46
   0 -12   6   -0.98    0.76
   0 -12   8  193.92    4.62
   0  12   8  201.54    4.94
   0 -12   8  195.05    6.98
   0  12   8  196.08    7.67
   0 -12  10    4.24    0.64
   0  12  10    4.01    1.42
   0 -12  10    4.32    1.09
   0 -12  10    3.71    1.15
   0  12  10    5.39    0.82
   0 -12  12   65.91    2.36
   0  12  12   66.84    2.56
   0 -12  14    1.29    0.59
   0  12  14    1.14    0.54
   0 -12  14    0.48    0.38
   0  12  16   10.28    0.90
   0 -12  16   10.46    0.82
   0 -12  16   10.59    0.97
   0  12  16   10.01    0.92
   0  12  18   26.99    1.25
   0 -12  18   26.51    1.29
   0 -12  18   26.03    1.21
   0  12  18   24.21    1.18
   0 -12  20   19.60    0.90
   0  12  20   21.26    0.98
   0  12  20   19.96    0.88
   0 -12  20   20.22    0.92
   0  13  -1  382.14    7.85
   0  13   1  393.36    7.93
   0 -13  -1  386.89   10.21
   0 -13   1  393.29   10.51
   0  13  -3  134.18    3.84
   0 -13   3  149.18    5.91
   0 -13  -3  140.20    5.40
   0  13   3  145.27    3.97
   0 -13   5   45.61    1.91
   0 -13   5   46.43    3.29
   0  13   5   46.85    2.09
   0  13  -5   42.57    1.98
   0  13   7  114.18    3.50
   0 -13   7  117.43    3.32
   0  13  -7  108.82    3.38
   0 -13   7  108.45    4.97
   0 -13   7  113.13    5.24
   0  13   7  117.28    5.71
   0  13   9  103.82    3.33
   0  13   9  101.09    5.61
   0  13  -9   99.71    3.19
   0 -13   9  105.01    3.12
   0  13 -11   35.44    1.74
   0 -13  11   34.99    1.67
   0  13  11   37.07    1.88
   0 -13  13    1.19    0.43
   0  13  13    0.15    0.52
   0 -13  13    1.01    0.51
   0 -13  15    8.72    0.90
   0  13  15    9.26    0.94
   0  13  15    7.79    0.78
   0 -13  15    8.46    0.74
   0 -13  17    0.24    0.38
   0  13  17    0.52    0.29
   0  13  17    0.11    0.37
   0 -13  17    0.24    0.28
   0 -13  19   14.49    0.75
   0  13  19   14.65    0.73
   0 -13  19   15.44    0.83
   0  13  19   14.96    0.86
   0  14   0   18.21    1.33
   0 -14   0   17.58    2.03
   0 -14   2   11.97    1.75
   0  14  -2   13.23    1.13
   0 -14  -2   12.00    1.59
   0  14   2   15.36    1.26
   0 -14   4    3.42    1.13
   0  14  -4    2.68    0.65
   0  14   4    3.40    0.76
   0 -14   6    5.42    0.74
   0  14  -6    5.65    0.84
   0  14   6    6.02    0.93
   0 -14   8   49.32    2.06
   0  14  -8   48.84    2.14
   0  14   8   54.72    2.30
   0  14  10   70.13    2.62
   0  14 -10   61.46    2.38
   0 -14  10   63.25    2.29
   0 -14  10   62.84    2.37
   0 -14  12    0.63    0.39
   0  14  12    0.54    0.54
   0 -14  12   -0.32    0.47
   0 -14  14    6.03    0.64
   0  14  14    6.72    0.80
   0 -14  14    6.61    0.79
   0  14  14    5.94    0.68
   0  14  16    4.74    0.54
   0 -14  16    5.20    0.67
   0  14  16    4.75    0.59
   0 -14  18   14.53    0.81
   0  14  18   14.28    0.84
   0  14  18   11.99    0.65
   0  15   1   19.19    1.42
   0  15  -1   18.78    1.37
   0  15  -3  255.22    6.02
   0  15   3  270.18    6.13
   0 -15   5  103.45    2.96
   0  15   5  108.38    3.44
   0  15  -5  103.75    3.33
   0  15  -7   20.29    1.40
   0 -15   7   22.29    1.28
   0  15   7   24.30    1.56
   0  15  -9   26.08    1.50
   0  15   9   29.23    1.67
   0 -15   9   26.44    1.43
   0 -15  11    4.55    0.68
   0  15 -11    3.96    0.66
   0  15  11    3.46    0.75
   0 -15  13   12.86    1.00
   0  15  13   13.36    1.05
   0  15  15    0.93    0.34
   0 -15  15    0.66    0.39
   0  15  15    1.31    0.41
   0  15  17    2.39    0.38
   0 -15  17    2.43    0.42
   0  16   0  135.93    3.94
   0  16  -2  158.32    4.35
   0  16   2  160.27    4.37
   0  16   4  137.92    3.92
   0  16  -4  130.60    3.86
   0 -16   6   12.10    0.92
   0  16  -6   10.15    1.02
   0 -16  -6    9.66    0.85
   0  16   6   10.82    1.07
   0 -16   8   40.39    1.69
   0  16  -8   39.05    1.83
   0  16   8   43.33    2.01
   0  16  10    4.05    0.74
   0 -16  10    3.20    0.53
   0  16 -10    4.09    0.63
   0  16  12    7.06    0.79
   0 -16  12    7.31    0.71
   0 -16  14    0.72    0.37
   0  16  14    0.88    0.33
   0  16  14    0.92    0.40
   0 -16  16   16.17    0.82
   0  16  16   16.23    0.79
   0  17   1    8.12    0.98
   0  17  -1    7.96    0.95
   0  17   3   54.75    2.30
   0  17  -3   56.98    2.32
   0  17   5    0.32    0.57
   0  17  -5    0.50    0.49
   0 -17  -5    0.09    0.38
   0  17   7    7.76    0.91
   0 -17   7    7.16    0.68
   0  17  -7    6.70    0.76
   0 -17   9    3.47    0.48
   0 -17   9    3.95    0.57
   0  17  -9    2.79    0.53
   0  17   9    3.81    0.70
   0 -17  11   -0.03    0.23
   0 -17  11    0.53    0.35
   0  17  13    0.67    0.39
   0 -17  13    0.90    0.32
   0 -17  15    0.57    0.26
   0  17  15    0.55    0.26
   0  18   0    1.28    0.56
   0  18   2   43.80    1.92
   0 -18  -2   44.81    1.81
   0  18  -2   42.42    1.91
   0  18   4   43.70    1.90
   0 -18  -4   39.96    1.65
   0  18  -4   41.02    1.82
   0 -18  -6   -0.18    0.27
   0 -18   6   -0.31    0.42
   0  18  -6   -0.16    0.39
   0  18   6    0.27    0.50
   0  18  -8   17.77    1.03
   0 -18   8   17.02    0.99
   0 -18  10    4.37    0.47
   0 -18  10    5.23    0.49
   0  18  10    5.88    0.67
   0 -18  12    3.50    0.38
   0  18  12    3.26    0.46
   0 -19  -1    9.93    0.84
   0  19  -1   10.92    0.93
   0 -19   1   11.28    0.88
   0  19   1   10.49    0.90
   0  19  -3  148.71    3.67
   0 -19  -3  145.71    3.44
   0  19   3  154.11    3.75
   0 -19   3  159.50    3.68
   0 -19   5    9.59    0.78
   0  19   5    8.93    0.82
   0 -19  -5    7.97    0.60
   0  19  -5    7.78    0.68
   0 -19   7   45.34    1.54
   0  19   7   47.05    1.70
   0  19  -7   44.89    1.53
   0  19   9    2.51    0.44
   0 -19   9    2.18    0.33
   0  19  11    9.88    0.62
   0 -20   0    1.41    0.36
   0  20   0    1.70    0.43
   0  20  -2    0.57    0.35
   0  20   2    0.27    0.35
   0 -20   2    0.65    0.34
   0 -20  -2    0.10    0.26
   0  20   4   36.32    1.40
   0  20  -4   34.73    1.29
   0 -20   4   36.34    1.33
   0 -20   6    0.32    0.27
   0  20   6    0.44    0.33
   0  20   8    2.08    0.38
   0 -21   1    0.17    0.24
   0  21   1   -0.34    0.25
   0 -21   3   37.01    1.19
   0  21   3   41.91    1.28
  -1   0  25    0.54    0.34
  -1   0  25   -0.03    0.22
  -1   0  23    0.30    0.32
  -1   0  23    0.27    0.41
  -1   0  21   -0.05    0.45
  -1   0  21    0.44    0.53
  -1   0  21   -0.10    0.35
  -1   0  19    1.92    0.56
  -1   0  19    0.76    0.56
  -1   0  19    0.63    0.58
  -1   0  17   -0.25    0.45
  -1   0  17    0.00    0.36
  -1   0  17    0.24    0.41
  -1   0  15    0.13    0.30
  -1   0  15   -0.11    0.32
  -1   0  15    0.96    0.43
  -1   0  15    0.73    0.78
  -1   0  13    0.20    0.37
  -1   0  13    0.42    0.47
  -1   0  13    0.67    0.66
  -1   0  11    0.06    0.59
  -1   0  11    0.21    0.42
  -1   0  11    0.54    0.59
  -1   0   9    0.06    0.28
  -1   0   9    0.10    0.36
  -1   0   9    0.41    0.45
  -1   0   9    0.70    0.56
  -1   0   7    1.04    0.51
  -1   0   7    0.07    0.37
  -1   0   5    0.85    0.38
  -1   0   3    0.36    0.20
   1   0   1    0.09    0.14
   1   0   3    0.48    0.31
   1   0   3    0.35    0.26
   1   0   3    0.13    0.10
   1   0   3    0.02    0.24
   1   0   5    0.39    0.33
   1   0   5   -0.01    0.35
   1   0   5    0.29    0.12
   1   0   5    0.24    0.34
   1   0   7   -0.06    0.10
   1   0   7   -0.17    0.37
   1   0   7    0.20    0.39
   1   0   7    0.22    0.37
   1   0   9    0.16    0.45
   1   0   9    1.04    0.51
   1   0   9    0.01    0.50
   1   0  11   -0.12    0.59
   1   0  11    0.00    0.49
   1   0  11   -0.50    0.50
   1   0  13    0.17    0.57
   1   0  13    0.12    0.45
   1   0  15    0.06    0.38
   1   0  15   -0.59    0.36
   1   0  15    0.18    0.40
   1   0  17    0.66    0.49
   1   0  17    0.49    0.39
   1   0  17    0.01    0.45
   1   0  19    0.43    0.55
   1   0  19   -0.17    0.41
   1   0  19   -0.19    0.49
   1   0  19    0.42    0.39
   1   0  21    0.23    0.31
   1   0  21    0.58    0.36
   1   0  21    0.27    0.50
   1   0  21   -0.26    0.52
   1   0  23    0.24    0.43
   1   0  25    0.40    0.28
  -1   1  26    9.32    0.59
  -1   1  24    9.73    0.71
  -1  -1  24    8.47    0.74
  -1   1  24    9.96    0.80
  -1  -1  24    8.88    0.64
  -1  -1  24    8.72    0.65
  -1  -1  22   81.27    2.65
  -1  -1  22   83.66    2.53
  -1   1  22   82.77    2.64
  -1   1  22   83.86    2.55
  -1  -1  22   81.21    2.50
  -1   1  20   64.27    2.26
  -1   1  20   64.39    2.40
  -1  -1  20   68.97    2.47
  -1  -1  20   63.11    2.29
  -1  -1  20   62.10    2.31
  -1   1  20   62.83    2.28
  -1  -1  18    1.98    0.57
  -1  -1  18    2.74    0.56
  -1   1  18    1.24    0.47
  -1   1  18    1.73    0.53
  -1  -1  18    1.23    0.52
  -1   1  18    1.60    0.55
  -1  -1  16   49.54    1.91
  -1   1  16   49.32    3.06
  -1  -1  16   48.08    1.88
  -1   1  16   47.46    1.84
  -1   1  16   48.37    1.89
  -1  -1  16   48.75    1.87
  -1   1  16   50.24    1.92
  -1   1  14  155.60    5.35
  -1  -1  14  141.51    4.59
  -1   1  14  145.50    5.10
  -1  -1  14  148.68    5.26
  -1   1  12  169.02    5.28
  -1  -1  12  171.06    5.28
  -1  -1  12  170.54    4.76
  -1  -1  12  168.82    4.76
  -1   1  12  167.29    5.12
  -1   1  12  170.10    4.32
  -1   1  10   36.07    1.29
  -1  -1  10   32.71    1.69
  -1  -1  10   34.08    1.49
  -1   1  10   32.00    1.97
  -1   1  10   32.37    1.85
  -1  -1  10   33.92    1.93
  -1   1  10   33.64    1.50
  -1   1   8  100.93    2.57
  -1  -1   8  100.48    2.84
  -1   1   8  107.85    3.14
  -1  -1   8  101.34    2.65
  -1  -1   8  106.29    3.17
  -1   1   8  100.82    3.24
  -1  -1   6 3157.43   47.63
  -1   1   6 3153.25   48.39
  -1  -1   6 3157.45   47.72
  -1  -1   4    0.22    0.19
  -1   1   4    0.81    0.33
  -1   1   4    0.47    0.38
  -1  -1   2  269.48    4.25
  -1   1   2  261.99    4.66
   1  -1   0  173.41    2.97
   1   1   0  176.28    3.13
  -1   1   0  171.26    2.99
   1  -1   2   55.33    1.28
   1   1   2   53.45    1.59
   1  -1   2   52.92    1.24
   1   1   2   52.82    1.21
   1  -1   4   10.16    0.64
   1   1   4   10.45    0.68
   1   1   4   10.60    0.88
   1  -1   4   11.06    0.55
   1   1   4   12.41    0.69
   1  -1   4   10.43    0.73
   1  -1   6    8.60    0.79
   1  -1   6    7.89    0.51
   1   1   6    8.15    0.86
   1  -1   6    9.16    0.85
   1   1   6    8.82    0.70
   1   1   6    8.55    0.74
   1  -1   6    7.66    0.68
   1  -1   8   29.75    1.08
   1   1   8   27.60    1.56
   1  -1   8   29.06    1.64
   1  -1   8   29.21    1.57
   1   1   8   29.24    1.75
   1   1   8   28.53    1.43
   1  -1   8   31.47    1.53
   1  -1  10    1.91    0.71
   1   1  10    0.93    0.42
   1  -1  10    1.64    0.58
   1  -1  10    1.27    0.44
   1   1  10    1.80    0.63
   1   1  10    2.03    0.74
   1   1  12    8.46    0.97
   1   1  12    7.81    1.07
   1  -1  12    7.25    1.00
   1   1  12    7.44    1.20
   1  -1  14   13.76    1.42
   1  -1  14   11.08    0.86
   1   1  14   12.32    0.88
   1   1  14   11.77    0.92
   1  -1  14   12.18    0.90
   1   1  14   10.94    1.38
   1  -1  16    3.68    0.64
   1  -1  16    2.79    0.54
   1   1  16    3.44    0.56
   1   1  16    3.06    0.57
   1   1  16    2.91    0.55
   1  -1  16    2.87    0.55
   1  -1  18  240.39    5.46
   1   1  18  241.54    5.49
   1  -1  18  239.53    5.23
   1  -1  18  241.30    5.38
   1   1  18  232.36    5.26
   1   1  18  233.86    5.21
   1   1  18  236.80    5.21
   1  -1  20   39.10    1.82
   1  -1  20   40.08    1.78
   1   1  20   40.61    1.65
   1   1  20   38.84    1.83
   1   1  20   37.91    1.70
   1  -1  20   39.87    1.73
   1   1  20   38.20    1.63
   1  -1  20   39.15    1.63
   1   1  22   20.05    1.00
   1  -1  22   20.42    1.23
   1   1  22   21.19    1.24
   1  -1  22   18.86    1.06
   1   1  24   42.92    1.51
   1  -1  24   44.45    1.53
  -1   2  25   19.34    0.85
  -1   2  25   20.67    0.98
  -1  -2  25   19.89    0.84
  -1   2  23   21.19    1.22
  -1  -2  23   20.23    1.07
  -1  -2  23   21.20    1.12
  -1   2  23   20.14    1.10
  -1  -2  23   18.89    1.16
  -1  -2  21   49.36    1.93
  -1   2  21   47.79    1.92
  -1  -2  21   52.84    2.10
  -1   2  21   46.66    1.97
  -1  -2  19   11.52    0.97
  -1  -2  19    9.86    0.96
  -1   2  19   11.26    1.02
  -1   2  19   10.90    0.97
  -1  -2  19   11.00    1.01
  -1   2  19    9.48    0.87
  -1   2  17  186.68    4.38
  -1   2  17  189.69    6.56
  -1   2  17  197.78    4.62
  -1   2  17  195.36    4.58
  -1  -2  17  193.58    4.58
  -1  -2  17  191.29    4.53
  -1  -2  17  200.82    4.65
  -1  -2  15  147.59    3.64
  -1   2  15  149.58    3.69
  -1  -2  15  149.86    5.60
  -1   2  15  144.97    5.28
  -1  -2  15  152.26    3.71
  -1   2  15  151.27    5.73
  -1   2  15  149.75    3.69
  -1  -2  15  152.23    3.72
  -1  -2  15  153.93    5.12
  -1  -2  13    0.74    0.76
  -1   2  13    0.30    0.61
  -1   2  13    0.12    0.61
  -1  -2  13    0.98    0.58
  -1   2  11  431.54    9.28
  -1  -2  11  446.56    8.46
  -1   2  11  436.98    9.89
  -1  -2  11  433.53    9.52
  -1   2   9    5.80    0.56
  -1   2   9    6.38    0.86
  -1  -2   9    5.77    0.69
  -1  -2   9    5.53    0.64
  -1  -2   9    5.50    0.86
  -1   2   9    5.54    0.98
  -1   2   7  967.21   16.62
  -1  -2   7  988.05   16.16
  -1  -2   7  971.25   15.69
  -1  -2   7  940.70   15.22
  -1   2   7  948.41   14.90
  -1   2   5   49.64    1.92
  -1  -2   5   50.59    1.63
  -1   2   5   46.53    1.03
  -1  -2   5   49.23    1.25
  -1   2   3  558.56    9.30
  -1  -2   3  551.07    9.14
  -1  -2   3  545.08    9.00
   1   2  -1 1416.41   21.21
  -1  -2   1 1403.34   21.41
  -1   2   1 1412.15   21.45
   1  -2  -1 1378.59   21.39
  -1  -2   1 1396.47   20.99
  -1  -2  -1  385.98    6.30
  -1   2  -1  393.84    6.30
   1  -2   1  391.38    6.56
   1   2   1  393.49    6.81
   1  -2   3  353.56    5.74
   1   2   3  353.71    6.64
   1   2   3  347.46    5.79
  -1  -2  -3  340.12    5.47
   1  -2   3  345.07    6.07
   1   2   5  137.45    3.74
   1   2   5  136.67    3.05
   1  -2   5  138.42    2.85
   1  -2   5  133.86    2.98
   1   2   7  170.27    4.68
   1   2   7  164.86    3.96
   1  -2   7  169.92    3.71
   1   2   7  168.16    3.79
   1  -2   7  166.31    3.62
   1  -2   7  169.53    4.31
   1   2   9  572.50   10.35
   1  -2   9  566.67    9.86
   1  -2   9  579.09   10.24
   1   2   9  566.06   10.73
   1  -2   9  576.40   11.12
   1   2   9  555.15   11.59
   1  -2  11   73.70    3.09
   1   2  11   78.55    3.56
   1   2  11   74.27    3.00
   1   2  13    3.14    0.89
   1  -2  13    3.86    0.83
   1  -2  15    1.36    0.35
   1   2  15    1.76    0.41
   1   2  15    0.71    0.58
   1  -2  15    1.54    0.45
   1   2  15    1.82    0.50
   1   2  15    1.63    0.40
   1   2  15    1.86    0.43
   1  -2  15    2.25    0.79
   1  -2  15    1.75    0.51
   1  -2  17    7.64    0.87
   1  -2  17    6.78    0.78
   1   2  17    6.53    0.71
   1   2  17    4.99    0.70
   1   2  17    6.56    0.74
   1  -2  17    8.36    0.80
   1  -2  19   19.41    1.14
   1   2  19   18.06    1.27
   1   2  19   17.91    1.13
   1  -2  19   17.09    1.19
   1  -2  19   19.46    1.30
   1  -2  19   17.96    1.22
   1   2  19   19.24    1.19
   1   2  21   78.71    2.59
   1  -2  21   78.59    2.58
   1   2  21   77.49    2.35
   1   2  21   77.55    2.36
   1  -2  21   77.46    2.49
   1  -2  21   79.83    2.57
   1  -2  23    0.66    0.34
   1   2  23    0.59    0.43
   1  -2  23    1.07    0.43
   1   2  25   18.15    0.81
  -1  -3  24   14.42    0.80
  -1  -3  24   14.71    0.86
  -1   3  24   14.06    0.82
  -1   3  24   15.00    0.91
  -1  -3  22    8.70    0.85
  -1  -3  22    8.57    0.89
  -1  -3  22    8.54    0.75
  -1   3  22    9.48    0.87
  -1   3  22    8.15    0.79
  -1   3  20  107.47    3.16
  -1   3  20  110.53    3.25
  -1  -3  20  108.00    3.24
  -1  -3  20  106.61    3.11
  -1   3  18  237.89    5.12
  -1  -3  18  240.17    5.35
  -1  -3  18  242.64    5.44
  -1  -3  18  238.11    5.46
  -1   3  18  238.09    5.42
  -1   3  18  243.73    5.43
  -1  -3  16   48.01    1.93
  -1   3  16   47.41    1.90
  -1   3  16   51.19    3.45
  -1  -3  16   48.40    1.92
  -1   3  16   48.15    1.77
  -1   3  16   47.80    1.90
  -1  -3  16   50.48    2.97
  -1  -3  16   49.72    1.92
  -1   3  16   46.29    2.88
  -1  -3  14   -0.90    0.71
  -1   3  14    0.58    0.69
  -1   3  14    0.52    0.51
  -1  -3  12    9.44    1.29
  -1   3  12   10.10    1.37
  -1  -3  12   10.21    1.22
  -1  -3  12    8.72    0.91
  -1   3  12    8.98    1.16
  -1   3  10    2.81    0.68
  -1  -3  10    4.17    0.87
  -1  -3  10    3.52    0.64
  -1   3  10    3.40    1.05
  -1  -3   8  678.88   12.40
  -1  -3   8  676.59   10.81
  -1  -3   8  681.34   11.96
  -1   3   8  673.45   13.05
  -1  -3   6   47.11    1.82
  -1   3   6   46.59    2.12
  -1  -3   6   45.17    1.71
  -1   3   4   44.06    1.86
  -1  -3   4   42.76    1.51
  -1   3   2   55.66    1.75
  -1  -3   2   56.20    1.46
   1  -3  -2   57.02    1.63
   1   3  -2   59.63    1.33
  -1  -3   0  301.98    5.38
   1   3   0  299.80    5.47
  -1   3   0  301.16    5.32
  -1   3  -2 1657.83   24.36
   1  -3   2 1587.61   24.93
   1   3   2 1590.68   25.32
  -1  -3  -2 1580.72   24.46
  -1  -3  -4 1486.85   22.19
   1   3   4 1465.64   22.48
  -1   3  -4 1454.11   22.17
   1  -3   4 1468.24   23.04
   1   3   4 1479.91   23.90
   1  -3   6    4.73    0.38
  -1   3  -6    6.08    0.42
   1   3   6    5.57    0.92
   1   3   6    5.16    0.57
   1  -3   6    4.26    0.57
   1  -3   8  316.71    5.78
   1  -3   8  312.74    7.08
  -1   3  -8  329.61    5.72
   1  -3   8  299.75    6.25
   1   3   8  310.46    6.46
   1   3   8  312.60    7.61
   1  -3  10  125.30    4.20
   1   3  10  128.63    4.71
   1  -3  10  123.11    3.37
   1   3  10  127.65    3.85
   1   3  12    2.10    0.87
   1   3  12    2.37    0.67
   1  -3  12    2.87    0.79
   1  -3  14   59.59    2.09
   1   3  14   57.18    3.51
   1   3  14   61.91    2.00
   1   3  14   57.89    2.00
   1  -3  14   59.07    3.24
   1  -3  14   63.20    2.15
   1   3  14   60.54    2.13
   1  -3  16   24.28    1.39
   1   3  16   22.45    1.27
   1   3  16   24.62    1.41
   1   3  16   23.91    1.33
   1  -3  16   23.74    2.17
   1   3  16   23.28    1.24
   1  -3  16   23.68    1.36
   1   3  16   21.65    2.28
   1  -3  16   23.80    1.27
   1   3  18   18.38    1.16
   1   3  18   17.99    1.17
   1   3  18   20.73    1.37
   1  -3  18   20.73    1.21
   1  -3  18   19.16    1.28
   1  -3  18   18.16    1.24
   1  -3  20    4.01    0.71
   1   3  20    3.64    0.65
   1   3  20    2.72    0.50
   1  -3  20    3.58    0.71
   1   3  20    4.14    0.58
   1  -3  20    3.56    0.71
   1   3  22    3.36    0.57
   1   3  22    3.11    0.49
   1  -3  22    2.53    0.57
   1  -3  22    2.67    0.52
   1   3  24   19.94    0.98
   1  -3  24   19.93    0.90
  -1  -4  25   -0.15    0.24
  -1   4  25    0.12    0.27
  -1   4  25    0.40    0.28
  -1   4  23    1.52    0.49
  -1  -4  23    1.93    0.42
  -1   4  23    1.30    0.41
  -1  -4  23    1.63    0.44
  -1   4  21    0.89    0.49
  -1   4  21   -0.45    0.53
  -1  -4  21    0.97    0.65
  -1  -4  21    0.92    0.44
  -1   4  19    4.41    0.70
  -1  -4  19    5.40    0.80
  -1  -4  19    4.51    0.67
  -1   4  19    5.48    0.76
  -1   4  17  282.79    6.08
  -1  -4  17  284.91    6.02
  -1  -4  17  285.45    6.08
  -1   4  17  284.17    6.08
  -1  -4  17  288.76    8.41
  -1  -4  17  284.63    6.09
  -1   4  17  279.88    9.22
  -1  -4  15   26.85    1.41
  -1   4  15   26.89    1.36
  -1  -4  15   28.09    1.43
  -1  -4  15   26.25    2.17
  -1   4  15   27.19    1.39
  -1  -4  15   25.32    1.34
  -1   4  15   23.56    2.40
  -1   4  15   28.19    2.13
  -1   4  13  297.69    7.45
  -1  -4  13  284.41    7.68
  -1   4  13  291.95    8.59
  -1  -4  11   10.74    1.27
  -1  -4  11   11.30    1.08
  -1   4  11    9.99    1.09
  -1   4  11   10.60    1.49
  -1   4   9   15.39    1.22
  -1  -4   9   13.94    1.17
  -1   4   9   14.30    1.53
  -1  -4   9   13.41    1.29
  -1   4   7   69.12    2.92
  -1  -4   7   69.28    2.54
  -1  -4   7   68.62    2.47
  -1  -4   5 1232.87   19.98
  -1   4   5 1212.92   20.67
  -1  -4   5 1228.63   19.79
   1   4  -3   98.92    1.90
  -1   4   3   96.48    2.94
   1  -4  -3   97.93    2.54
  -1   4   1   21.73    1.13
  -1   4   1   22.81    1.13
   1   4  -1   21.69    0.95
  -1  -4  -1    0.00    0.30
   1   4   1    0.16    0.41
  -1   4  -1    0.52    0.26
  -1  -4  -3   38.90    1.29
   1   4   3   39.90    1.86
  -1   4  -3   38.48    1.08
   1  -4   3   38.50    1.58
   1   4   5  324.39    6.83
   1   4   5  317.68    5.21
   1  -4   5  318.30    5.98
   1   4   7  100.53    2.74
   1  -4   7  100.62    3.01
   1   4   7  100.88    3.79
   1   4   9  161.68    5.35
   1  -4   9  156.60    4.16
   1   4   9  160.06    4.15
   1  -4   9  158.84    4.84
   1   4  11    4.46    0.75
   1  -4  11    5.10    0.96
   1   4  11    4.47    0.91
   1  -4  13   90.81    2.62
   1   4  13   87.90    2.62
   1  -4  13   86.75    3.97
   1   4  13   86.76    4.45
   1  -4  13   87.69    2.57
   1  -4  15    1.43    0.52
   1   4  15    0.30    0.41
   1  -4  15   -0.20    0.71
   1   4  15    0.23    0.40
   1   4  15   -0.25    0.70
   1  -4  15    0.29    0.34
   1  -4  15   -0.21    0.42
   1  -4  17  189.90    4.55
   1   4  17  178.87    4.37
   1  -4  17  185.67    4.32
   1  -4  17  187.39    4.56
   1   4  17  184.67    4.23
   1   4  17  186.43    4.61
   1   4  17  176.10    4.31
   1  -4  19    1.88    0.65
   1  -4  19    2.55    0.67
   1   4  19    1.71    0.59
   1   4  19    0.44    0.42
   1   4  19    3.09    0.53
   1  -4  21   58.81    2.13
   1   4  21   55.57    1.91
   1  -4  21   59.59    2.14
   1   4  21   60.32    2.16
   1   4  23   60.08    1.91
   1  -4  23   59.07    1.85
  -1   5  24    8.56    0.62
  -1   5  24   10.31    0.72
  -1  -5  24   10.13    0.74
  -1  -5  22    0.36    0.33
  -1   5  22    0.32    0.41
  -1   5  22    0.59    0.40
  -1   5  20  101.39    3.02
  -1  -5  20  100.47    3.09
  -1   5  20   99.12    3.03
  -1  -5  20  100.14    2.94
  -1  -5  18   12.06    1.02
  -1  -5  18   12.96    1.08
  -1   5  18   13.40    1.08
  -1   5  18   14.36    1.09
  -1  -5  16  279.97    5.89
  -1  -5  16  264.78    8.11
  -1  -5  16  268.87    5.76
  -1   5  16  256.11    8.95
  -1   5  16  262.87    5.78
  -1   5  16  277.91    5.86
  -1  -5  16  272.22    5.86
  -1   5  14   86.13    2.64
  -1   5  14   91.71    4.77
  -1   5  14   86.62    2.61
  -1  -5  14   92.29    2.67
  -1   5  14   89.51    3.69
  -1  -5  14   87.10    2.60
  -1  -5  14   85.47    4.04
  -1  -5  14   89.89    2.67
  -1   5  12  166.89    6.16
  -1   5  12  170.71    5.02
  -1  -5  12  170.77    5.00
  -1  -5  10  374.33    8.27
  -1   5  10  386.32    8.09
  -1   5  10  384.40    9.62
  -1   5   8    0.28    0.79
  -1  -5   8    1.38    0.52
  -1  -5   6  499.65    9.56
  -1   5   6  489.61   10.32
   1  -5  -4    0.62    0.36
  -1  -5   4    0.78    0.45
  -1   5   4    1.01    0.62
  -1   5   2  286.96    6.12
   1  -5  -2  290.28    5.80
   1   5  -2  285.92    5.23
  -1   5   0  463.59    8.36
   1   5   0  464.26    8.50
  -1   5   0  469.26    8.38
  -1  -5   0  477.74    8.54
  -1  -5  -2  492.61    8.63
  -1   5  -2  482.82    8.05
  -1   5  -2  476.41    8.20
   1   5   2  496.53    9.33
   1  -5   2  501.45    9.06
   1   5   4   79.13    1.82
   1   5   4   77.30    2.98
  -1  -5  -4   76.97    2.15
   1  -5   4   77.38    2.61
   1   5   6  332.31    7.87
   1  -5   6  329.67    6.95
   1   5   6  324.30    5.99
   1   5   8   18.55    1.81
   1   5   8   18.84    1.12
   1  -5   8   17.28    1.30
   1   5  10   68.85    2.56
   1  -5  10   67.11    3.21
   1  -5  10   67.35    2.71
   1   5  10   71.54    3.69
   1  -5  12    1.91    0.70
   1   5  12    2.80    0.96
   1  -5  14  240.95    5.07
   1   5  14  228.72    5.05
   1   5  14  240.90    5.30
   1  -5  14  243.52    5.23
   1   5  14  245.75    8.37
   1  -5  14  243.80    5.25
   1  -5  14  231.64    7.40
   1  -5  16  312.18    6.53
   1   5  16  302.31    6.28
   1  -5  16  312.69    6.30
   1   5  16  315.31   10.04
   1  -5  16  318.08    6.52
   1  -5  16  313.01    9.20
   1   5  16  317.86    6.64
   1  -5  16  306.35    6.32
   1  -5  18   25.25    1.46
   1  -5  18   24.63    1.45
   1   5  18   25.84    1.51
   1   5  18   24.16    1.37
   1   5  20    5.40    0.65
   1  -5  20    4.97    0.71
   1   5  20    5.65    0.78
   1  -5  20    4.78    0.71
   1   5  22   36.04    1.34
   1   5  22   36.62    1.53
   1  -5  22   37.77    1.53
   1  -5  24    0.48    0.27
   1   5  24    0.19    0.29
  -1  -6  25   24.21    0.91
  -1   6  23    7.71    0.66
  -1  -6  23    7.48    0.59
  -1   6  23    7.13    0.65
  -1  -6  23    7.56    0.71
  -1  -6  21    8.81    0.76
  -1   6  21    9.09    0.85
  -1   6  21    8.36    0.81
  -1  -6  19    9.58    0.85
  -1  -6  19    9.97    0.97
  -1   6  19   11.16    1.00
  -1  -6  19   11.17    0.94
  -1   6  19   10.37    0.95
  -1  -6  17    9.86    0.96
  -1   6  17   10.48    0.95
  -1   6  17    8.79    1.76
  -1   6  17   10.46    0.96
  -1  -6  17   10.34    1.56
  -1  -6  17   11.82    0.99
  -1  -6  15  153.72    3.91
  -1   6  15  151.33    3.96
  -1  -6  15  159.44    3.98
  -1   6  15  160.03    3.97
  -1  -6  15  159.29    6.02
  -1  -6  15  162.14    4.01
  -1   6  15  162.16    6.84
  -1  -6  13   70.31    3.23
  -1   6  13   66.67    4.06
  -1  -6  13   71.68    2.29
  -1  -6  13   71.35    3.68
  -1  -6  13   71.98    2.31
  -1   6  11    9.73    1.08
  -1   6  11    9.36    1.54
  -1  -6  11    7.04    1.03
  -1  -6   9  264.18    6.67
  -1   6   9  278.17    6.23
  -1   6   9  283.39    7.87
  -1   6   7  189.58    5.83
  -1  -6   7  194.09    5.16
  -1  -6   5   11.49    1.09
   1  -6  -5   11.91    0.98
  -1   6   5   11.92    1.27
   1  -6  -3  248.40    5.48
   1   6  -3  251.04    4.51
  -1  -6   3  247.68    5.72
  -1   6   3  239.80    5.90
  -1   6   1   18.26    1.21
  -1  -6   1   18.86    1.25
   1  -6  -1   19.88    1.28
   1   6  -1   19.67    1.12
   1  -6   1  270.26    5.87
  -1  -6  -1  267.49    5.63
   1   6   1  258.28    5.83
  -1   6  -1  254.83    5.21
  -1   6  -3   74.32    1.64
  -1  -6  -3   83.04    2.46
   1   6   3   81.12    3.09
   1  -6   3   85.70    2.88
  -1  -6  -5  167.71    3.81
   1  -6   5  160.35    4.45
   1   6   5  160.86    3.23
   1   6   5  166.18    5.13
   1   6   7   95.78    4.03
   1  -6   7   89.52    3.23
   1  -6   9   75.54    3.07
   1  -6   9   80.06    3.55
   1   6   9   82.77    4.06
   1  -6  11   48.67    2.96
   1  -6  11   49.89    2.52
   1   6  11   49.96    3.37
   1   6  13   15.69    1.02
   1  -6  13   16.05    1.83
   1   6  13   16.18    1.01
   1   6  13   17.52    2.18
   1  -6  13   18.45    1.15
   1  -6  13   16.39    1.07
   1  -6  13   16.97    1.02
   1  -6  15  178.26    4.37
   1  -6  15  181.44    4.34
   1  -6  15  178.52    4.18
   1   6  15  181.78    4.46
   1   6  15  175.01    4.22
   1  -6  15  175.51    6.58
   1   6  15  179.80    7.38
   1   6  15  173.63    4.15
   1   6  17   22.98    1.23
   1  -6  17   21.83    1.36
   1   6  17   22.47    1.41
   1  -6  17   20.97    1.33
   1  -6  17   18.95    1.18
   1   6  19   28.30    1.52
   1  -6  19   28.29    1.55
   1   6  19   26.85    1.38
   1  -6  21    6.19    0.69
   1   6  21    6.76    0.76
   1   6  21    6.54    0.63
   1   6  23   17.20    0.91
   1  -6  23   18.18    0.93
  -1  -7  24   10.82    0.70
  -1   7  24   10.73    0.63
  -1   7  24   11.42    0.67
  -1   7  22    7.12    0.68
  -1   7  22    7.46    0.71
  -1  -7  22    7.74    0.65
  -1   7  20   61.35    2.21
  -1  -7  20   60.89    2.12
  -1  -7  20   60.84    2.03
  -1   7  20   64.32    2.29
  -1  -7  18   20.70    1.24
  -1   7  18   19.16    1.26
  -1   7  18   21.55    1.33
  -1   7  16   89.26    2.83
  -1  -7  16   88.56    2.86
  -1   7  16   95.55    5.38
  -1   7  16   87.99    2.84
  -1  -7  16   89.30    4.56
  -1  -7  16   87.67    2.77
  -1   7  14  107.42    5.52
  -1   7  14  100.09    2.95
  -1  -7  14   99.68    2.93
  -1  -7  14  104.47    3.03
  -1  -7  14  106.82    4.85
  -1   7  14   97.86    3.01
  -1   7  12  109.67    5.34
  -1  -7  12  113.32    3.05
  -1  -7  12  110.57    4.29
  -1   7  10  236.04    7.59
  -1  -7  10  219.56    6.28
  -1  -7   8   26.26    1.86
  -1   7   8   28.88    2.33
  -1  -7   6   15.90    1.39
  -1   7   6   17.53    1.77
   1  -7  -4   27.10    1.56
  -1  -7   4   28.98    1.81
  -1   7   4   28.07    1.94
   1  -7  -2   15.93    1.22
  -1   7   2   14.65    1.28
   1   7  -2   16.57    0.99
  -1  -7   2   16.30    1.35
   1  -7   0   72.85    2.73
  -1   7   0   71.18    2.47
   1   7   0   70.15    2.55
  -1  -7   0   75.15    2.67
  -1  -7  -2   75.63    2.66
   1   7   2   74.55    2.95
  -1   7  -2   76.64    2.14
   1  -7   2   78.86    2.96
   1  -7   4  322.39    7.31
   1   7   4  314.02    7.76
  -1  -7  -4  318.07    6.59
   1   7   6  160.60    5.44
  -1  -7  -6  157.92    3.84
   1  -7   6  158.69    4.74
   1   7   8  256.09    7.64
   1  -7   8  240.37    6.42
   1   7  10    0.37    0.92
   1  -7  10    0.29    0.45
   1  -7  10    0.39    0.64
   1   7  12   -0.05    0.36
   1   7  12   -0.58    0.94
   1   7  12    0.12    0.34
   1  -7  12   -0.12    0.35
   1  -7  12   -0.99    0.90
   1  -7  12   -0.63    0.39
   1  -7  14  224.21    5.03
   1   7  14  223.07    4.94
   1   7  14  238.22    8.70
   1  -7  14  229.08    5.15
   1  -7  14  228.76    4.97
   1   7  14  224.41    5.06
   1  -7  14  236.17    7.74
   1  -7  16  163.40    4.11
   1   7  16  160.62    3.93
   1  -7  16  160.81    4.17
   1   7  16  164.37    4.26
   1   7  16  165.61    4.03
   1  -7  16  161.11    4.07
   1  -7  18    3.75    0.60
   1   7  18    3.54    0.64
   1   7  18    3.71    0.67
   1  -7  20   27.74    1.45
   1   7  20   27.92    1.34
   1   7  20   27.74    1.45
   1   7  22    3.03    0.48
   1  -7  22    3.85    0.54
   1   7  22    3.14    0.41
   1  -7  24    4.47    0.40
  -1   8  23    0.05    0.27
  -1   8  23    0.60    0.35
  -1  -8  23    0.25    0.34
  -1   8  21    7.03    0.74
  -1  -8  21    6.76    0.64
  -1   8  21    7.18    0.70
  -1  -8  21    7.18    0.62
  -1   8  19   14.97    1.13
  -1  -8  19   14.57    1.04
  -1  -8  19   13.34    0.99
  -1   8  19   14.40    1.06
  -1  -8  17  167.30    4.18
  -1   8  17  166.03    4.27
  -1   8  17  167.87    4.24
  -1   8  15   29.96    1.59
  -1  -8  15   28.34    1.50
  -1   8  15   28.42    3.04
  -1   8  15   28.34    1.51
  -1  -8  15   26.87    2.49
  -1  -8  13  147.22    5.90
  -1  -8  13  155.74    3.88
  -1   8  13  152.41    3.98
  -1  -8  13  149.63    5.42
  -1   8  13  156.53    6.85
  -1   8  11  111.98    5.40
  -1  -8  11  107.83    4.36
  -1   8   9  397.15   10.62
  -1  -8   9  391.60    9.35
  -1  -8   7   99.77    3.88
  -1   8   7  100.15    4.40
  -1   8   5   98.33    4.05
  -1  -8   5  104.57    3.81
   1  -8  -5  101.15    3.41
   1  -8  -3    2.32    0.66
  -1   8   3    3.08    0.88
  -1  -8   3    1.99    0.75
   1  -8  -1   28.79    1.81
  -1  -8   1   30.50    1.90
   1   8  -1   31.92    1.63
  -1   8   1   30.09    1.79
  -1   8  -1   32.43    1.55
   1   8   1   26.77    1.76
   1  -8   1   30.17    1.92
  -1  -8  -1   28.27    1.73
   1   8   3    0.41    0.64
   1  -8   3    0.20    0.67
  -1  -8  -3   -0.24    0.43
   1   8   5    4.43    1.07
   1  -8   5    3.83    0.87
  -1  -8  -5    4.45    0.69
   1   8   7  532.63   12.46
   1  -8   7  515.18   11.19
   1  -8   9   31.48    2.35
   1   8   9   32.96    2.77
   1  -8   9   29.79    2.11
   1   8  11    0.64    0.35
   1   8  11    1.58    1.10
   1   8  11    0.56    0.36
   1  -8  11    0.86    0.71
   1  -8  11    0.87    0.56
   1  -8  11   -0.28    0.35
   1   8  13  177.50    4.38
   1   8  13  196.91    7.82
   1  -8  13  198.00    6.97
   1  -8  13  185.81    4.28
   1   8  13  178.80    4.19
   1  -8  13  180.33    4.25
   1   8  15  203.45    4.62
   1   8  15  207.21    4.96
   1   8  15  206.24    4.80
   1  -8  15  199.40    4.85
   1  -8  15  202.00    4.69
   1  -8  17  110.23    3.17
   1   8  17  115.24    3.13
   1   8  17  110.26    3.33
   1  -8  19   29.66    1.36
   1   8  19   31.55    1.49
   1   8  19   32.51    1.58
   1   8  21   37.47    1.51
   1  -8  21   39.14    1.54
   1   8  21   33.94    1.34
   1   8  23    0.45    0.26
   1  -8  23    0.64    0.28
  -1  -9  24    4.80    0.41
  -1   9  22    8.28    0.65
  -1  -9  22    9.68    0.74
  -1   9  22    9.22    0.72
  -1   9  20    0.04    0.37
  -1  -9  20    0.38    0.30
  -1  -9  20    0.66    0.39
  -1   9  20    0.80    0.49
  -1  -9  18    0.75    0.46
  -1   9  18    0.65    0.47
  -1  -9  18    0.86    0.40
  -1   9  18    1.52    0.54
  -1  -9  16  154.88    3.99
  -1   9  16  153.71    4.00
  -1   9  16  155.25    4.13
  -1  -9  14   74.08    4.24
  -1  -9  14   73.58    2.51
  -1   9  14   72.83    2.60
  -1   9  14   75.21    4.89
  -1  -9  12   63.77    2.25
  -1  -9  12   59.29    3.38
  -1   9  12   65.56    4.35
  -1   9  12   63.11    2.34
  -1  -9  10   49.67    1.87
  -1   9  10   50.51    1.99
  -1   9  10   54.04    3.70
  -1  -9  10   51.74    3.03
  -1  -9   8   42.80    2.66
  -1   9   8   43.04    3.04
  -1   9   6   -0.07    0.77
  -1  -9   6    0.77    0.69
   1  -9  -6    1.06    0.60
  -1   9   4  120.27    4.49
   1  -9  -4  113.05    3.92
  -1  -9   4  116.43    4.25
  -1   9   2   45.29    2.42
  -1  -9   2   45.10    2.48
   1  -9  -2   44.58    2.39
   1   9   0  148.70    4.39
  -1  -9   0  144.58    4.57
  -1   9   0  146.87    4.19
   1  -9   0  147.75    4.71
  -1  -9  -2    3.22    0.82
   1  -9   2    3.56    0.93
   1   9   2    2.21    0.74
  -1  -9  -4  246.81    6.15
   1  -9   4  248.37    6.76
   1   9   4  237.40    7.05
   1  -9   6  196.01    6.03
   1   9   6  201.18    6.74
   1  -9   8    2.25    0.84
   1   9   8    2.67    0.92
   1  -9  10  125.84    4.91
   1   9  10  128.14    3.29
   1   9  10  127.58    3.47
   1  -9  10  128.46    3.30
   1  -9  10  134.16    5.41
   1   9  10  138.16    6.14
   1  -9  12   69.10    4.01
   1   9  12   62.75    2.33
   1   9  12   62.74    2.15
   1  -9  12   67.71    2.25
   1   9  12   72.15    4.65
   1   9  14  140.69    6.81
   1  -9  14  134.92    3.51
   1   9  14  133.20    3.66
   1   9  16  252.90    5.71
   1  -9  16  251.03    5.63
   1   9  16  248.46    5.49
   1   9  18   20.56    1.29
   1  -9  18   18.54    1.15
   1  -9  20    1.40    0.46
   1   9  20    1.25    0.46
   1   9  20    1.86    0.47
   1  -9  20    0.86    0.32
   1   9  22    0.43    0.23
   1   9  22   -0.39    0.31
   1  -9  22    0.40    0.28
  -1  10  23    0.07    0.21
  -1 -10  23   -0.10    0.23
  -1  10  21   11.93    0.85
  -1 -10  21   11.08    0.80
  -1 -10  21   11.20    0.72
  -1  10  21   11.49    0.74
  -1 -10  19    4.90    0.60
  -1  10  19    5.22    0.66
  -1 -10  19    4.81    0.65
  -1  10  17   11.82    0.97
  -1 -10  17   12.78    1.00
  -1  10  17   12.07    1.03
  -1 -10  15   41.61    1.85
  -1  10  15   39.97    1.80
  -1  10  15   41.08    1.92
  -1  10  13  149.17    4.11
  -1  10  13  159.68    7.26
  -1 -10  13  159.73    6.43
  -1 -10  13  149.05    3.91
  -1 -10  13  148.23    5.83
  -1  10  11  127.69    6.21
  -1 -10  11  113.99    4.96
  -1  10  11  123.31    3.54
  -1 -10  11  120.87    3.36
  -1  10   9  173.18    4.30
  -1  10   9  175.51    6.97
  -1 -10   9  166.40    5.99
  -1 -10   9  172.50    4.11
  -1  10   7    1.39    0.87
  -1 -10   7    3.50    0.94
  -1  10   5    5.66    1.19
  -1 -10   5    5.12    1.02
   1 -10  -5    5.20    0.90
  -1 -10   3   44.00    2.65
   1 -10  -3   40.17    2.41
  -1  10   3   43.81    2.63
   1 -10  -1   44.43    2.57
  -1  10   1   43.57    2.35
  -1 -10   1   44.18    2.59
   1  10   1  106.00    3.94
   1 -10   1  101.81    4.10
  -1 -10  -1  100.28    3.86
   1 -10   3  126.66    4.69
  -1 -10  -3  119.24    4.20
   1  10   3  121.01    4.71
  -1 -10  -5   96.62    3.55
   1 -10   5   87.53    4.00
   1  10   5   89.23    4.31
   1  10   7   23.06    2.37
   1 -10   7   21.33    1.98
   1  10   9   37.72    1.59
   1  10   9   40.64    1.82
   1 -10   9   40.56    1.66
   1 -10   9   40.33    2.88
   1 -10   9   39.76    2.76
   1  10   9   39.42    3.28
   1 -10  11   85.13    4.18
   1 -10  11   98.64    4.86
   1  10  11   82.96    2.59
   1  10  11   88.57    2.89
   1 -10  11   87.67    2.66
   1  10  11   93.53    5.31
   1  10  13  131.85    3.71
   1  10  13  140.36    6.80
   1 -10  13  134.11    3.52
   1  10  15   48.21    2.00
   1 -10  15   50.81    2.13
   1  10  15   50.87    2.11
   1  10  17   32.97    1.63
   1  10  17   34.89    1.54
   1 -10  17   34.62    1.63
   1  10  19    0.49    0.38
   1 -10  19    0.33    0.40
   1  10  19    0.83    0.41
   1 -10  19    0.25    0.32
   1  10  21   29.01    1.16
   1 -10  21   27.53    0.97
   1  10  21   25.80    1.03
   1 -10  21   30.77    1.18
  -1  11  22    5.48    0.48
  -1 -11  22    6.03    0.50
  -1  11  20   15.72    0.87
  -1  11  20   17.90    1.05
  -1 -11  20   16.61    0.94
  -1 -11  18   29.56    1.37
  -1  11  18   29.47    1.40
  -1 -11  18   31.51    1.51
  -1 -11  16   75.16    2.51
  -1  11  16   75.35    2.51
  -1  11  16   78.59    2.70
  -1 -11  14   29.29    1.55
  -1  11  14   29.60    1.67
  -1 -11  12  333.06    9.68
  -1  11  12  356.70   11.46
  -1 -11  12  360.16   10.37
  -1 -11  12  336.44    7.01
  -1  11  12  343.20    7.29
  -1  11  10    6.77    1.59
  -1 -11  10    6.98    0.79
  -1 -11  10    6.43    1.24
  -1  11  10    7.96    0.91
  -1 -11   8    3.25    0.57
  -1 -11   8    2.68    0.83
  -1  11   8    3.19    0.62
  -1  11   8    4.49    1.12
  -1  11   6  241.49    5.38
  -1  11   6  235.56    7.83
  -1 -11   6  243.36    7.46
  -1 -11   6  239.86    5.19
   1 -11  -4   71.17    3.38
  -1 -11   4   70.57    3.62
  -1  11   4   68.01    3.61
  -1 -11   2    0.43    0.74
   1 -11  -2    0.20    0.57
  -1 -11   0   28.81    2.15
   1 -11   0   31.49    2.35
   1 -11   2    2.48    0.88
  -1 -11  -2    2.03    0.69
   1  11   2    1.08    0.71
  -1 -11  -4   25.10    1.93
   1 -11   4   25.60    2.19
   1  11   4   25.46    2.26
   1 -11   6   63.35    2.16
   1 -11   6   66.13    3.65
   1  11   6   60.97    3.83
   1  11   6   68.40    2.46
   1 -11   8  107.99    4.80
   1 -11   8  110.52    3.08
   1 -11   8  105.99    4.80
   1  11   8  113.92    3.32
   1  11   8  106.06    2.99
   1  11   8  115.53    5.62
   1  11  10   61.25    2.39
   1 -11  10   60.76    3.78
   1 -11  10   65.08    3.73
   1  11  10   59.49    2.14
   1  11  10   63.60    4.40
   1 -11  10   60.59    2.18
   1  11  12   63.54    2.44
   1 -11  12   64.15    2.25
   1 -11  14    2.34    0.63
   1  11  14    2.57    0.56
   1 -11  16    3.40    0.65
   1  11  16    1.61    0.55
   1  11  16    2.06    0.50
   1  11  18   15.54    1.01
   1 -11  18   14.18    0.94
   1 -11  18   15.24    0.99
   1  11  20  102.20    2.51
   1 -11  20  101.62    2.41
   1  11  20  100.28    2.47
   1 -11  20  105.34    2.51
  -1  12  21    0.66    0.31
  -1 -12  21   -0.09    0.21
  -1 -12  21    0.17    0.22
  -1  12  19    5.73    0.57
  -1 -12  19    6.38    0.63
  -1 -12  19    6.49    0.56
  -1  12  19    6.84    0.75
  -1  12  17   29.80    1.39
  -1 -12  17   33.82    1.59
  -1 -12  17   32.16    1.43
  -1  12  17   32.99    1.60
  -1  12  15   -0.31    0.50
  -1  12  15    0.74    0.46
  -1 -12  15    0.81    0.45
  -1  12  13   52.50    2.25
  -1 -12  13   49.20    2.03
  -1  12  11  113.03    6.07
  -1  12  11  115.13    3.52
  -1 -12  11  113.04    3.33
  -1 -12  11  111.55    5.19
  -1 -12   9  350.42    9.99
  -1  12   9  344.31   10.89
  -1 -12   9  347.34    7.13
  -1  12   9  353.45    7.39
  -1 -12   7    6.48    1.27
  -1 -12   7    6.66    0.76
  -1  12   7    7.11    0.85
  -1  12   7    7.30    1.49
  -1  12   5  127.66    5.48
  -1 -12   5  127.90    3.45
   1 -12  -5  127.52    4.91
  -1 -12   5  130.05    5.33
  -1  12   5  128.08    3.61
  -1 -12   3    1.42    0.48
   1  12  -3    0.96    0.45
  -1 -12   3    2.32    0.95
  -1  12   3    1.81    0.50
   1 -12  -3    1.07    0.56
  -1 -12   1    5.07    1.09
   1 -12  -1    4.64    1.09
   1  12  -1    6.00    0.82
  -1  12   1    6.37    0.75
   1 -12   1   21.56    2.14
  -1  12  -1   19.84    1.25
   1  12   1   21.34    1.32
  -1 -12  -1   21.29    1.95
   1 -12   3   32.97    2.61
   1  12   3   34.60    1.70
  -1  12  -3   30.96    1.56
   1 -12   3   33.33    1.53
  -1 -12  -3   32.97    2.33
   1 -12   5   25.33    2.17
   1 -12   5   24.14    1.30
   1 -12   5   24.65    2.36
  -1  12  -5   23.18    1.37
   1  12   5   26.17    2.45
   1  12   5   24.83    1.49
   1 -12   7    4.37    0.65
   1 -12   7    4.46    1.18
   1  12   7    4.10    1.28
   1 -12   7    4.64    1.07
  -1  12  -7    4.31    0.71
   1  12   7    4.38    0.80
   1  12   7    3.98    0.63
   1  12   9   15.94    1.25
   1  12   9   18.56    2.44
   1 -12   9   12.81    1.74
   1 -12   9   14.86    1.86
   1 -12   9   15.04    1.07
   1 -12  11    1.66    0.50
   1  12  11    1.99    0.64
   1 -12  13   13.19    1.07
   1  12  13   13.39    1.11
   1 -12  15    8.14    0.90
   1  12  15    7.61    0.82
   1  12  15    6.64    0.80
   1  12  17   11.54    0.91
   1 -12  17   11.55    0.83
   1  12  17   11.61    0.84
   1 -12  17   11.43    0.90
   1  12  19    7.25    0.60
   1 -12  19    6.61    0.55
   1 -12  19    7.78    0.62
   1  12  19    7.11    0.60
  -1 -13  20    6.26    0.52
  -1  13  20    7.67    0.61
  -1 -13  20    6.47    0.48
  -1 -13  18    1.28    0.40
  -1 -13  18    1.06    0.29
  -1  13  18    2.06    0.46
  -1  13  18    1.71    0.36
  -1 -13  18    1.57    0.36
  -1 -13  16    5.17    0.63
  -1  13  16    4.68    0.57
  -1  13  16    4.96    0.71
  -1 -13  16    4.84    0.70
  -1 -13  14    2.77    0.60
  -1  13  14    3.80    0.75
  -1  13  12   83.38    2.93
  -1 -13  12   83.97    2.76
  -1 -13  10    3.05    0.69
  -1  13  10    4.03    0.82
  -1  13   8   33.80    3.12
  -1 -13   8   34.88    1.71
  -1  13   8   36.54    1.88
  -1 -13   8   36.87    2.94
  -1  13   6   25.74    2.55
  -1 -13   6   26.70    1.44
  -1  13   6   26.50    1.58
  -1 -13   6   31.08    2.62
   1  13  -6   27.01    1.59
  -1 -13   4    0.63    0.70
  -1 -13   4    1.96    0.58
   1 -13  -4    1.94    0.78
  -1  13   4    2.03    0.60
   1  13  -4    0.99    0.55
  -1 -13   2    0.42    0.78
   1 -13  -2    1.78    0.73
   1  13  -2    1.25    0.54
  -1  13   2    0.42    0.49
   1 -13   0   18.29    1.99
  -1  13   0   17.67    1.27
  -1 -13   0   14.41    1.74
   1  13   0   15.24    1.21
  -1 -13  -2    9.50    1.42
   1  13   2   11.99    1.09
  -1  13  -2   10.48    1.00
   1 -13   2   10.80    1.62
   1 -13   4   75.05    4.16
   1 -13   4   66.59    2.25
   1  13   4   69.85    2.60
   1 -13   4   68.18    3.53
  -1  13  -4   63.75    2.40
   1  13   6   67.36    2.35
   1  13   6   69.91    4.32
  -1  13  -6   69.56    2.54
   1 -13   6   75.51    4.25
   1  13   6   72.48    2.69
   1 -13   6   69.60    3.80
   1 -13   6   75.26    2.49
  -1  13  -8    9.39    0.93
   1  13   8    8.25    0.83
   1  13   8    7.27    1.65
   1 -13   8   10.10    0.93
   1  13   8   10.31    1.09
   1 -13   8   12.24    1.81
   1 -13   8   11.13    1.63
   1 -13  10    4.07    0.65
   1  13  10    5.10    0.80
   1 -13  10    3.80    0.59
   1 -13  12    2.47    0.57
   1  13  12    3.56    0.71
   1 -13  12    2.93    0.61
   1 -13  14   12.67    1.05
   1  13  14   11.53    0.98
   1  13  16    2.65    0.50
   1  13  16    2.04    0.47
   1 -13  16    2.54    0.53
   1 -13  16    2.24    0.43
   1 -13  18    9.81    0.63
   1  13  18   11.06    0.75
   1  13  18    9.54    0.69
   1 -13  18    9.02    0.67
  -1  14  19   56.69    1.67
  -1 -14  19   57.17    1.64
  -1  14  17   25.79    1.22
  -1  14  17   22.30    0.98
  -1 -14  17   23.56    1.20
  -1 -14  17   23.24    0.99
  -1 -14  17   22.74    1.00
  -1  14  15    1.15    0.36
  -1 -14  15    1.07    0.46
  -1 -14  15    1.06    0.35
  -1  14  15    1.49    0.53
   1  14 -13   38.40    1.77
  -1 -14  13   41.09    1.76
  -1 -14  13   42.32    1.88
  -1  14  13   45.91    2.02
   1  14 -11    1.68    0.59
  -1  14  11    2.93    0.73
  -1 -14  11    1.86    0.49
  -1 -14   9   65.57    2.41
  -1  14   9   67.23    2.60
   1  14  -9   61.76    2.49
   1  14  -7   57.52    2.39
   1 -14  -7   58.81    2.14
  -1 -14   7   60.47    2.29
  -1  14   7   59.53    2.43
  -1 -14   5   11.12    1.66
   1  14  -5   11.40    1.12
  -1 -14   5   11.18    1.03
  -1  14   5   11.00    1.08
   1 -14  -3   25.77    2.40
   1  14  -3   26.28    1.61
  -1  14   3   26.02    1.54
  -1 -14   3   25.39    2.43
  -1 -14   1   41.61    3.10
   1 -14  -1   43.23    3.13
  -1  14   1   42.67    1.99
   1  14  -1   42.09    2.02
   1 -14   1   57.41    3.66
  -1  14  -1   55.04    2.27
  -1 -14  -1   56.31    3.43
   1  14   1   58.83    2.39
  -1  14  -3   23.34    1.47
   1  14   3   23.17    1.51
   1 -14   3   26.63    2.52
  -1  14  -5   11.26    1.02
   1 -14   5   13.21    1.00
   1  14   5   12.54    0.98
   1  14   5   13.46    1.17
   1 -14   7   11.65    0.98
   1 -14   7   11.26    0.94
  -1  14  -7   10.47    0.99
   1  14   7   11.59    0.96
   1  14   7   11.27    1.12
   1 -14   9    7.08    0.76
   1  14   9    7.49    0.97
   1 -14   9    6.38    0.77
   1 -14  11    2.03    0.46
   1  14  11    1.33    0.58
   1 -14  11    1.51    0.51
   1  14  13  100.77    3.02
   1 -14  13   94.82    2.90
   1  14  15    0.70    0.42
   1  14  15    1.05    0.41
   1 -14  15    0.38    0.39
   1  14  17   15.18    0.83
   1 -14  17   18.97    0.97
  -1 -15  18   -0.10    0.27
  -1  15  18   -0.39    0.33
  -1  15  16    0.41    0.34
  -1 -15  16    0.19    0.37
  -1 -15  14    1.29    0.50
  -1 -15  14    1.84    0.44
  -1  15  14    1.53    0.51
  -1  15  14    1.10    0.34
   1  15 -12   76.25    2.56
  -1 -15  12   78.35    2.55
  -1 -15  12   79.85    2.50
  -1  15  12   79.98    2.74
  -1  15  10   43.15    2.01
  -1 -15  10   40.11    1.80
   1  15 -10   38.32    1.87
  -1 -15  10   39.63    1.78
  -1 -15   8    8.53    0.88
  -1  15   8    9.77    1.01
   1  15  -8    8.70    0.97
   1 -15  -6   26.87    1.46
   1  15  -6   26.58    1.63
  -1  15   6   29.80    1.70
   1  15  -4   32.90    1.84
  -1  15   4   35.67    1.88
   1  15  -2    9.06    1.02
  -1  15   2    9.62    1.03
  -1  15   0   21.08    1.43
   1  15   0   18.92    1.40
   1  15   2   34.22    1.85
  -1  15  -2   35.72    1.82
   1  15   4   93.88    3.15
  -1  15  -4   88.08    2.99
   1  15   6   68.77    2.35
   1  15   6   75.79    2.78
   1 -15   6   76.06    2.47
  -1  15  -6   74.18    2.64
  -1  15  -8    0.59    0.49
   1  15   8    2.15    0.72
   1 -15   8    1.20    0.48
   1  15  10   17.39    1.29
   1 -15  10   16.14    1.02
   1 -15  10   17.87    1.20
   1 -15  12    9.76    0.88
   1  15  12    9.46    0.90
   1 -15  14   13.15    0.93
   1  15  14   13.15    0.87
   1  15  14   14.52    0.98
   1  15  16    1.60    0.32
   1 -15  16    2.87    0.45
   1  15  16    2.85    0.42
  -1 -16  17   26.49    1.00
  -1 -16  15   -0.30    0.33
  -1  16  15   -0.35    0.39
  -1 -16  13    0.20    0.34
  -1  16  13   -0.40    0.45
   1  16 -11   -0.29    0.43
  -1 -16  11    0.03    0.37
  -1  16  11    0.45    0.56
  -1  16   9    8.41    0.98
   1  16  -9    8.73    0.93
  -1 -16   9    8.78    0.80
   1  16  -7    2.12    0.64
  -1  16   7    3.08    0.75
   1 -16  -7    2.74    0.51
  -1 -16   7    4.07    0.59
   1  16  -5   16.14    1.29
  -1  16   5   15.87    1.26
   1 -16  -5   12.44    1.08
  -1  16   3   -0.37    0.56
   1  16  -3    0.13    0.60
   1  16  -1   22.01    1.51
  -1  16   1   19.83    1.41
  -1  16  -1   84.54    2.96
   1  16   1   85.38    3.01
  -1  16  -3   37.08    1.87
   1  16   3   38.63    1.94
   1  16   5    7.87    0.98
  -1  16  -5    6.94    0.84
  -1  16  -7    9.89    0.94
   1 -16   7    8.55    0.78
   1  16   7    9.20    1.01
   1  16   9    0.49    0.58
   1 -16   9    0.17    0.35
   1 -16   9    0.45    0.40
   1  16  11    0.84    0.49
   1 -16  11    0.90    0.43
   1  16  13    7.40    0.63
   1  16  13    8.14    0.75
   1 -16  13    8.96    0.74
   1  16  15   13.51    0.75
   1  16  15   12.19    0.65
   1 -16  15   13.96    0.79
  -1 -17  14    1.48    0.33
  -1  17  14    1.92    0.45
  -1  17  12   26.98    1.32
  -1 -17  12   23.68    1.13
  -1  17  10   38.47    1.73
  -1 -17  10   35.78    1.45
   1  17 -10   35.51    1.60
  -1 -17   8  118.25    3.03
  -1  17   8  121.84    3.43
   1  17  -8  117.49    3.38
   1  17  -6    0.62    0.50
   1 -17  -6    0.64    0.36
  -1  17   6    0.06    0.60
   1  17  -4   31.50    1.74
  -1  17   4   27.94    1.63
   1 -17  -4   31.47    1.50
   1 -17  -2   59.54    2.30
   1  17  -2   60.78    2.47
  -1  17   2   58.44    2.36
   1  17   0   67.86    2.60
  -1  17   0   65.24    2.50
  -1  17  -2   14.59    1.17
   1  17   2   15.34    1.23
  -1  17  -4    0.30    0.42
   1  17   4    1.04    0.68
   1  17   6    1.39    0.57
  -1  17  -6    1.51    0.52
   1  17   8    0.00    0.49
   1 -17   8   -0.41    0.35
   1 -17   8   -0.53    0.35
   1 -17  10   15.85    0.87
   1 -17  10   16.03    0.96
   1  17  10   17.09    1.10
   1  17  12    4.90    0.58
   1 -17  12    4.83    0.52
   1  17  12    4.14    0.46
   1 -17  14   35.11    1.18
   1  17  14   32.64    1.14
  -1 -18  13   25.09    0.93
  -1  18  13   28.63    1.12
  -1 -18  11    0.28    0.21
  -1 -18  11    0.10    0.23
  -1  18  11    0.21    0.39
   1  18  -9   70.80    2.23
  -1 -18   9   77.71    2.03
  -1 -18   9   69.46    2.11
  -1  18   9   77.93    2.40
   1  18  -7    3.48    0.63
  -1  18   7    2.35    0.60
   1  18  -5   13.47    1.06
   1 -18  -5   12.77    0.91
  -1  18   5   14.55    1.11
   1 -18  -3   20.22    1.20
   1  18  -3   19.86    1.36
  -1  18   3   19.72    1.27
  -1  18   1   11.10    1.01
   1 -18  -1   10.29    0.94
   1  18  -1   11.66    1.08
   1 -18   1    5.61    0.72
   1  18   1    5.78    0.80
  -1  18  -1    5.58    0.77
  -1 -18  -3   21.88    1.17
   1  18   3   23.45    1.42
  -1  18  -3   20.49    1.23
   1 -18   3   24.85    1.35
   1 -18   5    6.57    0.78
  -1  18  -5    7.50    0.77
   1  18   5    6.70    0.80
  -1 -18  -5    5.84    0.59
   1 -18   7    0.79    0.33
   1  18   7    0.70    0.48
   1 -18   9   -0.07    0.26
   1 -18   9    1.01    0.32
   1  18   9    0.82    0.41
   1 -18  11   12.57    0.69
   1  18  11   13.35    0.83
  -1  19  12    2.50    0.35
  -1 -19  10    1.21    0.25
  -1  19  10    1.71    0.42
  -1  19   8   26.71    1.24
   1  19  -8   23.57    1.08
  -1 -19   8   23.25    1.05
  -1  19   6   97.70    2.70
  -1 -19   6   98.88    2.62
   1  19  -6   97.46    2.65
   1 -19  -4    2.49    0.45
  -1 -19   4    2.79    0.55
  -1  19   4    2.32    0.55
   1  19  -4    2.54    0.52
  -1 -19   2    2.21    0.53
   1 -19  -2    2.37    0.50
  -1  19   2    2.54    0.54
   1  19  -2    3.57    0.66
  -1  19   0   58.92    2.07
   1 -19   0   59.15    2.01
  -1 -19   0   60.03    2.02
   1  19   0   59.23    2.15
  -1 -19  -2    1.40    0.43
  -1  19  -2    0.32    0.37
   1  19   2   -0.01    0.48
   1 -19   2    0.64    0.41
  -1  19  -4   12.49    0.85
  -1 -19  -4   10.55    0.70
   1  19   4   14.10    0.99
   1 -19   4   13.18    0.89
   1  19   6    6.44    0.70
   1 -19   6    6.33    0.60
   1  19   8   23.16    1.10
   1 -19   8   21.59    0.92
   1  19  10    2.26    0.39
  -1  20   9    2.02    0.34
  -1  20   7    3.90    0.50
  -1 -20   7    3.57    0.39
   1 -20  -5    5.67    0.45
  -1 -20   5    7.06    0.58
  -1  20   5    8.01    0.67
   1  20  -5    7.02    0.60
  -1 -20   3   17.80    0.94
  -1  20   3   16.71    0.94
   1 -20  -3   16.02    0.84
   1  20  -3   16.97    0.97
  -1  20   1   13.15    0.83
   1  20  -1   11.30    0.84
  -1 -20   1   12.80    0.82
   1 -20  -1   11.67    0.80
   1 -20   1    0.31    0.32
  -1  20  -1    0.91    0.35
  -1 -20  -1    0.18    0.27
   1  20   1    0.97    0.43
   1 -20   3   39.88    1.38
  -1  20  -3   35.12    1.26
   1  20   3   36.90    1.43
   1  20   5   18.54    0.96
   1 -20   5   16.87    0.84
   1  20   7    8.81    0.62
   1 -20   7    7.27    0.48
  -1 -21   4    1.18    0.29
  -1 -21   2    8.39    0.54
  -1 -21   0    0.32    0.23
   1  21   0    0.65    0.30
   1 -21   0    0.13    0.22
   1  21   2    2.74    0.41
   1 -21   2    2.23    0.33
  -2   0  26    1.49    0.29
  -2   0  24    0.36    0.36
  -2   0  24    0.81    0.43
  -2   0  22   77.35    2.37
  -2   0  22   79.52    2.56
  -2   0  22   76.90    2.58
  -2   0  20  372.49    7.47
  -2   0  20  369.37    7.49
  -2   0  18  319.30    6.56
  -2   0  18  327.81    9.49
  -2   0  18  322.48    6.67
  -2   0  18  327.69    6.70
  -2   0  16   21.53    2.02
  -2   0  16   19.13    1.15
  -2   0  16   18.52    1.08
  -2   0  16   20.02    1.17
  -2   0  14  311.97    8.26
  -2   0  14  318.79    8.01
  -2   0  12  384.93    7.88
  -2   0  12  379.99    8.61
  -2   0  12  382.38    8.81
  -2   0  10  536.10   10.55
  -2   0  10  546.17   10.67
  -2   0   8    1.30    0.46
  -2   0   8    0.96    0.40
  -2   0   6 1471.82   22.99
  -2   0   4 4719.64   70.41
  -2   0   2  993.15   15.40
   2   0   0  157.42    3.16
   2   0   2   17.75    0.86
   2   0   2   17.69    0.91
   2   0   4 1328.94   21.04
   2   0   4 1329.80   21.19
   2   0   6   12.62    1.01
   2   0   6   11.55    0.93
   2   0   8  422.51    8.70
   2   0   8  431.16    8.56
   2   0  10  276.66    6.62
   2   0  10  275.64    6.76
   2   0  12    9.36    1.14
   2   0  12    9.28    1.18
   2   0  14  273.31    5.71
   2   0  14  280.56    5.79
   2   0  16    1.27    0.47
   2   0  16    2.15    0.59
   2   0  16    1.00    0.48
   2   0  18   13.76    1.04
   2   0  18   13.48    1.04
   2   0  18   13.64    1.10
   2   0  20   20.35    1.17
   2   0  20   22.11    1.29
   2   0  20   22.00    1.34
   2   0  22   15.83    0.88
   2   0  22   16.83    1.07
   2   0  24   10.18    0.68
  -2   1  25    4.67    0.51
  -2  -1  25    4.49    0.49
  -2   1  25    4.67    0.54
  -2  -1  25    4.56    0.55
  -2  -1  23   21.40    1.18
  -2   1  23   21.92    1.20
  -2  -1  23   21.39    1.24
  -2   1  23   21.76    1.25
  -2  -1  23   21.84    1.14
  -2   1  21    0.35    0.49
  -2  -1  21    0.17    0.48
  -2   1  21    1.60    0.55
  -2  -1  21    0.09    0.49
  -2  -1  19   46.52    1.96
  -2  -1  19   45.58    1.96
  -2   1  19   49.12    2.01
  -2   1  19   46.20    1.95
  -2   1  19   47.47    1.92
  -2  -1  19   49.40    2.02
  -2  -1  17   11.05    1.56
  -2   1  17    9.37    0.84
  -2  -1  17   10.04    0.88
  -2  -1  17   10.52    0.89
  -2  -1  17   10.83    0.95
  -2   1  17    9.76    0.85
  -2   1  17   10.19    1.49
  -2   1  17   11.43    0.98
  -2  -1  15   11.26    1.49
  -2   1  15   13.22    1.56
  -2   1  15   12.41    1.51
  -2   1  13   30.76    2.17
  -2  -1  13   29.37    1.78
  -2   1  13   31.82    2.17
  -2  -1  13   31.20    1.90
  -2  -1  13   31.98    2.23
  -2  -1  11    7.25    0.91
  -2  -1  11    6.59    0.76
  -2  -1  11    6.84    1.01
  -2   1  11    8.49    0.78
  -2   1  11    6.99    1.08
  -2   1  11    8.92    1.12
  -2  -1   9  408.26    8.06
  -2  -1   9  415.74    8.44
  -2   1   9  424.13    8.50
  -2   1   9  406.32    8.63
  -2  -1   9  415.40    7.86
  -2   1   7   17.95    1.26
  -2  -1   7   17.71    1.04
  -2   1   5  125.60    2.94
  -2  -1   5  116.29    2.54
  -2   1   3   10.43    0.65
  -2  -1   3    9.40    0.52
  -2   1   1  797.96   12.68
   2   1  -1  810.55   12.77
   2   1   1  256.84    4.73
  -2   1  -1  246.68    4.46
   2  -1   3  720.43   11.36
   2   1   3  722.04   12.24
   2   1   3  722.00   11.80
   2  -1   3  716.82   11.77
   2  -1   5  944.40   15.22
   2  -1   5  910.06   14.43
   2   1   5  908.93   15.17
   2   1   5  923.64   15.77
   2  -1   5  948.73   15.48
   2   1   7    9.08    1.00
   2  -1   7   10.02    1.00
   2   1   7    9.32    0.86
   2  -1   7    9.36    0.85
   2  -1   7    9.42    0.55
   2  -1   9   20.96    1.53
   2  -1   9   21.99    1.42
   2   1   9   20.61    1.63
   2   1   9   21.14    1.44
   2  -1  11   21.41    1.68
   2   1  11   24.19    1.65
   2   1  11   21.32    1.79
   2  -1  11   21.04    1.50
   2  -1  13    1.77    0.84
   2   1  13    2.03    0.71
   2   1  15  265.36    5.62
   2   1  15  259.81    5.47
   2   1  15  274.44    5.77
   2  -1  15  259.46    5.67
   2   1  15  264.21    5.64
   2   1  15  265.67    5.59
   2  -1  15  272.42    5.75
   2   1  17  162.16    4.10
   2  -1  17  169.18    4.21
   2   1  17  173.53    4.34
   2   1  17  166.78    4.10
   2  -1  17  164.88    4.23
   2   1  17  167.34    4.00
   2  -1  17  165.61    4.19
   2  -1  19  109.05    3.16
   2  -1  19  111.19    3.30
   2   1  19  111.64    3.30
   2  -1  19  107.68    3.17
   2   1  19  110.96    3.07
   2   1  19  109.88    3.12
   2  -1  21   15.96    1.11
   2   1  21   14.46    0.97
   2  -1  21   13.94    1.04
   2  -1  21   14.69    0.97
   2   1  21   15.64    1.10
   2  -1  23    4.52    0.49
   2   1  23    4.01    0.56
   2  -1  23    3.21    0.52
  -2   2  26    1.92    0.36
  -2   2  26    1.66    0.28
  -2  -2  24   24.80    1.26
  -2   2  24   26.39    1.26
  -2   2  24   26.05    1.20
  -2  -2  24   25.82    1.19
  -2  -2  24   26.63    1.20
  -2   2  22   10.54    0.94
  -2  -2  22   11.18    0.95
  -2   2  22   10.72    0.92
  -2  -2  22   11.33    0.98
  -2  -2  20   86.28    2.78
  -2   2  20   85.41    2.78
  -2  -2  20   83.61    2.80
  -2   2  20   86.52    2.78
  -2  -2  18    1.55    0.59
  -2   2  18    1.06    0.51
  -2   2  18    0.82    0.90
  -2  -2  18    0.70    0.46
  -2   2  18    0.32    0.41
  -2  -2  18    1.23    0.56
  -2   2  18    0.49    0.40
  -2   2  16    2.07    0.55
  -2  -2  16    2.18    0.49
  -2  -2  16    1.88    0.46
  -2  -2  16    2.63    0.55
  -2  -2  16    1.33    0.68
  -2   2  16    2.53    0.52
  -2   2  16    2.36    0.48
  -2   2  16    2.55    0.87
  -2   2  16    2.86    0.88
  -2  -2  14  106.63    4.40
  -2   2  14  105.34    4.21
  -2  -2  14  106.84    3.98
  -2   2  14  105.32    4.46
  -2  -2  12    0.46    0.61
  -2  -2  12    0.27    0.42
  -2   2  12   -0.04    0.63
  -2   2  12    0.34    0.59
  -2  -2  10    8.85    1.15
  -2   2  10    9.07    1.07
  -2   2  10    8.08    1.17
  -2  -2  10    8.74    0.91
  -2   2  10    9.59    0.65
  -2  -2  10    8.17    0.78
  -2   2   8  934.68   14.63
  -2   2   8  950.61   16.70
  -2  -2   8  939.75   15.78
  -2  -2   8  936.40   15.38
  -2  -2   8  957.35   16.16
  -2   2   6  122.93    3.27
  -2   2   6  124.76    3.54
  -2  -2   6  119.32    2.45
  -2  -2   6  121.05    3.11
  -2  -2   4 3196.69   47.16
  -2  -2   4 3116.14   47.70
  -2   2   4 3152.57   48.06
   2   2  -2  446.69    7.68
   2  -2  -2  467.04    7.29
  -2   2   2  465.34    7.95
   2  -2   0   25.42    0.95
   2   2   0   24.69    1.08
  -2   2   0   26.07    1.00
   2  -2   0   27.47    1.04
  -2  -2  -2  115.71    2.21
  -2   2  -2  117.45    2.57
   2  -2   2  119.11    2.63
   2   2   2  123.62    3.09
   2   2   4  612.40   10.93
  -2   2  -4  597.55    9.98
   2  -2   4  594.36    9.94
   2  -2   4  600.69   10.00
   2  -2   6  243.30    5.49
   2   2   6  237.27    4.90
   2  -2   6  240.51    4.89
   2   2   6  239.75    5.82
   2  -2   6  235.67    4.66
   2  -2   8   42.54    1.79
   2   2   8   42.21    1.88
   2  -2   8   43.19    1.53
   2  -2   8   43.56    2.16
   2   2   8   44.00    2.37
   2  -2  10  181.23    5.32
   2  -2  10  188.52    4.69
   2   2  10  190.52    5.84
   2  -2  12    0.93    0.55
   2   2  12    1.69    0.67
   2   2  14   23.18    1.19
   2   2  14   23.95    1.28
   2  -2  14   23.28    1.26
   2  -2  14   23.02    2.03
   2  -2  14   25.59    1.32
   2   2  14   23.47    2.18
   2   2  14   22.81    1.22
   2   2  14   24.12    1.23
   2   2  14   25.20    1.36
   2   2  16   66.32    2.38
   2  -2  16   69.94    2.39
   2  -2  16   63.53    2.33
   2   2  16   66.12    2.28
   2   2  16   65.74    2.23
   2   2  16   62.85    2.24
   2   2  16   64.12    2.20
   2  -2  18   46.68    2.01
   2  -2  18   46.69    1.98
   2   2  18   43.05    1.83
   2   2  18   47.19    1.84
   2   2  18   45.32    1.81
   2  -2  18   45.98    1.97
   2   2  18   47.25    2.04
   2   2  20   14.72    1.02
   2  -2  20   15.22    1.13
   2  -2  20   15.43    1.13
   2  -2  20   15.73    1.08
   2   2  20   14.29    1.11
   2  -2  22   35.35    1.51
   2  -2  22   34.68    1.42
   2   2  22   35.59    1.54
   2  -2  24   -0.07    0.26
   2   2  24    0.13    0.30
  -2   3  25    0.45    0.31
  -2  -3  25   -0.17    0.29
  -2   3  25    0.57    0.32
  -2  -3  25    0.20    0.24
  -2   3  23   25.72    1.32
  -2  -3  23   28.02    1.32
  -2  -3  23   26.49    1.37
  -2   3  23   27.29    1.35
  -2  -3  23   26.31    1.34
  -2  -3  21   82.41    2.66
  -2   3  21   81.02    2.67
  -2  -3  21   81.74    2.71
  -2   3  21   80.38    2.64
  -2  -3  19    6.34    0.80
  -2   3  19    6.37    0.79
  -2  -3  19    5.84    0.77
  -2   3  19    6.44    0.80
  -2   3  17    1.06    0.74
  -2   3  17    2.64    0.54
  -2  -3  17    1.44    0.51
  -2   3  17    2.80    0.93
  -2  -3  17    1.36    0.57
  -2   3  17    2.51    0.59
  -2  -3  17    2.82    0.60
  -2   3  15    1.78    0.48
  -2  -3  15    3.23    0.91
  -2   3  15    1.59    0.42
  -2  -3  15    2.61    0.56
  -2  -3  15    2.91    0.56
  -2   3  15    2.55    0.95
  -2  -3  15    2.72    0.90
  -2  -3  15    2.82    0.55
  -2   3  15    1.51    0.64
  -2   3  13   34.22    2.22
  -2  -3  13   36.98    1.95
  -2   3  13   36.17    2.59
  -2  -3  13   33.88    2.35
  -2  -3  11    8.09    1.22
  -2   3  11    5.50    0.88
  -2   3  11    7.44    1.32
  -2  -3  11    6.84    0.90
  -2  -3   9   41.17    2.09
  -2  -3   9   38.02    1.84
  -2   3   9   38.40    2.33
  -2  -3   9   40.05    1.39
  -2  -3   7   84.39    2.65
  -2  -3   7   81.96    2.66
  -2  -3   7   81.68    1.97
  -2   3   7   84.01    3.12
  -2  -3   5  788.42   12.94
  -2   3   5  795.40   13.46
  -2  -3   5  767.71   11.88
  -2  -3   5  789.05   13.18
   2  -3  -3  375.65    6.71
  -2   3   3  381.08    7.01
  -2  -3   3  364.41    6.38
   2   3  -1  319.34    5.77
   2  -3  -1  317.76    5.43
  -2  -3   1  306.32    5.74
  -2   3   1  320.27    5.88
  -2  -3   1  311.09    5.01
  -2  -3  -1 7003.29  104.45
  -2   3  -1 6999.16  104.55
   2   3   1 7060.80  105.27
   2  -3   1 7142.49  104.80
  -2  -3  -3  905.28   14.07
   2  -3   3  916.44   14.89
   2   3   3  927.08   15.66
  -2   3  -3  922.87   14.46
   2  -3   5  183.63    4.50
  -2   3  -5  183.08    3.68
   2  -3   5  167.71    3.91
   2   3   5  175.67    3.61
   2   3   5  176.64    4.79
   2   3   7   30.07    1.41
   2  -3   7   33.18    1.35
   2  -3   7   34.63    1.90
   2  -3   7   31.62    1.43
   2   3   7   31.34    2.05
   2  -3   9  121.94    4.14
   2   3   9  120.30    4.48
   2  -3   9  122.98    3.25
   2  -3  11  155.90    5.17
   2   3  11  160.66    5.68
   2  -3  13  138.51    5.18
   2   3  13  144.10    3.61
   2   3  13  138.57    5.62
   2  -3  13  141.40    3.51
   2  -3  13  149.09    3.59
   2   3  13  134.92    3.43
   2  -3  13  143.71    3.65
   2   3  15    1.80    0.47
   2  -3  15    1.60    0.79
   2   3  15    2.52    0.57
   2  -3  15    1.82    0.50
   2  -3  15    1.71    0.57
   2   3  15    1.25    0.49
   2   3  15    2.97    1.10
   2   3  15    1.62    0.43
   2  -3  17   10.12    0.97
   2   3  17   11.23    1.05
   2  -3  17   12.07    1.03
   2   3  17   10.63    0.92
   2   3  17   10.80    0.91
   2   3  19   11.47    0.88
   2  -3  19   11.23    1.00
   2  -3  19   11.30    1.00
   2  -3  19   11.48    1.00
   2   3  19    9.80    0.95
   2   3  19   11.97    0.89
   2  -3  21   10.87    1.00
   2   3  21    8.71    0.86
   2  -3  21    8.76    0.81
   2   3  21    8.72    0.74
   2  -3  21    9.43    0.86
   2  -3  23   22.88    1.07
   2   3  23   22.41    1.07
   2  -3  23   21.94    1.02
  -2   4  24   18.16    0.99
  -2  -4  24   19.75    1.06
  -2   4  24   18.90    1.01
  -2  -4  24   19.31    0.98
  -2   4  22   24.88    1.34
  -2  -4  22   24.56    1.30
  -2  -4  22   24.92    1.38
  -2   4  22   22.90    1.28
  -2  -4  20   13.56    1.13
  -2   4  20   15.55    1.15
  -2   4  20   14.47    1.10
  -2  -4  20   13.70    1.07
  -2   4  18    0.37    0.42
  -2   4  18    1.24    0.57
  -2  -4  18    1.42    0.54
  -2  -4  18    1.76    0.57
  -2  -4  16  338.25    9.01
  -2  -4  16  340.85    6.76
  -2   4  16  319.08    6.69
  -2  -4  16  334.87    6.71
  -2   4  16  329.83    8.88
  -2   4  16  328.34    6.64
  -2   4  16  331.65   10.01
  -2  -4  16  328.96    6.69
  -2   4  14    5.91    1.04
  -2   4  14    5.48    1.27
  -2  -4  14    4.64    1.02
  -2  -4  14    5.04    0.99
  -2   4  12  217.89    6.90
  -2  -4  12  215.90    6.24
  -2   4  12  218.12    5.95
  -2  -4  12  214.70    5.66
  -2  -4  10   61.23    2.57
  -2   4  10   59.90    3.11
  -2  -4  10   58.98    2.70
  -2  -4   8   32.08    1.76
  -2  -4   8   32.10    1.75
  -2   4   8   31.55    2.06
  -2  -4   6   56.20    2.00
  -2  -4   6   57.05    2.15
  -2   4   6   54.63    2.44
  -2   4   4  117.24    3.37
  -2  -4   4  119.96    2.91
  -2  -4   4  126.52    2.41
  -2   4   2 1059.33   16.99
   2  -4  -2 1015.75   16.02
   2   4  -2 1055.32   16.46
  -2  -4   0 1347.32   21.18
   2   4   0 1341.37   21.47
  -2  -4  -2  295.42    5.44
   2   4   2  301.60    6.39
  -2   4  -2  297.12    5.47
   2  -4   2  303.88    5.97
  -2  -4  -4   20.25    0.79
   2   4   4   22.62    1.60
   2  -4   4   19.93    1.31
   2  -4   4   20.92    1.20
  -2   4  -4   20.88    0.90
  -2   4  -6  470.80    7.87
   2   4   6  469.58   10.06
   2  -4   6  459.04    8.80
   2   4   6  466.08    8.13
   2  -4   6  487.29    9.55
   2   4   8   30.16    2.24
   2  -4   8   26.34    1.49
   2  -4   8   25.43    1.79
   2   4   8   26.21    1.34
   2  -4  10  166.43    5.32
   2   4  10  169.38    5.89
   2   4  12    7.96    1.46
   2  -4  12    6.32    1.11
   2  -4  14   29.61    2.45
   2   4  14   30.94    1.44
   2  -4  14   31.64    1.51
   2  -4  14   30.56    1.49
   2   4  14   32.95    2.82
   2   4  14   29.57    1.51
   2   4  14   30.83    1.40
   2   4  16    4.73    0.67
   2   4  16    1.57    0.77
   2   4  16    3.74    0.61
   2   4  16    3.79    0.69
   2  -4  16    3.81    0.66
   2  -4  16    3.25    1.04
   2  -4  16    3.73    0.66
   2   4  16    3.15    0.52
   2   4  18   13.53    1.11
   2  -4  18   11.96    1.06
   2   4  18   13.52    0.98
   2  -4  18   12.05    1.06
   2   4  18   11.79    0.90
   2  -4  18   13.13    1.08
   2  -4  20    1.61    0.67
   2   4  20    1.59    0.43
   2   4  20    1.83    0.42
   2  -4  20    1.72    0.52
   2   4  20    1.58    0.57
   2  -4  20    1.62    0.50
   2  -4  22   11.32    0.84
   2  -4  22   11.16    0.83
   2   4  22   11.32    0.84
   2  -4  24   17.06    0.75
   2   4  24   18.05    0.82
  -2  -5  25   23.44    0.99
  -2  -5  25   23.53    0.89
  -2   5  25   23.65    0.98
  -2   5  25   23.48    0.95
  -2  -5  23   43.05    1.61
  -2   5  23   42.49    1.65
  -2   5  23   43.78    1.65
  -2   5  21    2.26    0.60
  -2  -5  21    1.93    0.64
  -2   5  21    2.70    0.61
  -2  -5  21    1.61    0.50
  -2  -5  19   68.01    2.40
  -2   5  19   67.31    2.46
  -2  -5  19   65.84    2.43
  -2   5  19   63.81    2.35
  -2  -5  17   20.41    2.06
  -2   5  17   16.29    1.17
  -2  -5  17   16.56    1.14
  -2  -5  17   17.85    1.23
  -2   5  17   16.73    1.13
  -2   5  17   15.91    2.12
  -2   5  15   10.09    1.34
  -2  -5  15    8.37    0.84
  -2   5  15    8.01    0.75
  -2  -5  15    9.47    0.88
  -2  -5  15    9.57    1.41
  -2   5  15    6.75    1.38
  -2   5  15    8.03    0.80
  -2  -5  15    9.32    0.83
  -2   5  13  224.13    6.31
  -2   5  13  232.86    7.68
  -2  -5  13  236.78    6.34
  -2  -5  11  237.39    6.20
  -2   5  11  240.75    7.37
  -2  -5  11  244.21    6.59
  -2   5  11  244.72    6.22
  -2   5   9 1057.35   19.51
  -2  -5   9 1008.16   18.09
  -2  -5   9 1032.02   18.14
  -2  -5   7  163.64    4.28
  -2   5   7  170.29    5.15
  -2  -5   7  164.38    4.50
  -2   5   5  346.13    7.73
  -2  -5   5  336.98    6.64
  -2  -5   5  345.08    7.17
  -2   5   3   21.79    1.36
   2  -5  -3   22.71    1.28
   2   5  -3   25.06    1.04
   2  -5  -3   22.01    0.79
  -2   5   3   21.54    1.44
  -2  -5   3   23.35    1.37
   2   5  -1  132.33    3.36
  -2   5   1  139.36    3.49
  -2  -5   1  134.81    3.48
   2  -5  -1  141.43    3.59
   2  -5   1    6.73    0.79
   2   5   1    7.44    0.88
  -2   5  -1    7.10    0.66
  -2  -5  -1    7.95    0.71
  -2   5  -3  287.97    5.31
   2  -5   3  287.92    6.12
   2   5   3  284.77    6.59
  -2  -5  -3  279.63    5.43
   2  -5   5   21.75    1.52
   2   5   5   20.87    1.75
  -2   5  -5   22.17    0.88
  -2  -5  -5   22.67    0.91
   2  -5   5   20.74    1.36
   2  -5   7   60.28    2.78
   2  -5   7   58.82    2.40
   2   5   7   64.03    3.19
   2  -5   9   94.66    3.31
   2   5   9   83.09    4.00
   2  -5   9   90.26    3.76
   2   5  11   20.42    2.21
   2  -5  11   19.05    1.84
   2  -5  13   15.33    1.02
   2  -5  13   14.99    1.75
   2  -5  13   17.23    1.09
   2   5  13   14.77    1.05
   2   5  13   14.35    1.93
   2   5  13   14.94    0.99
   2  -5  13   13.78    0.97
   2  -5  13   14.71    1.04
   2  -5  15    3.78    0.55
   2   5  15    3.21    0.58
   2   5  15    2.95    0.92
   2   5  15    3.23    0.56
   2  -5  15    3.39    0.62
   2  -5  15    2.38    0.49
   2  -5  17   33.42    1.68
   2   5  17   33.22    1.55
   2  -5  17   35.31    1.72
   2   5  17   32.76    1.56
   2   5  17   34.05    1.74
   2   5  19   14.83    1.09
   2  -5  19   15.67    1.13
   2  -5  19   14.25    1.11
   2   5  19   14.91    0.98
   2  -5  19   14.90    1.10
   2  -5  21   21.68    1.18
   2   5  21   20.66    1.21
   2   5  23   27.04    1.14
   2  -5  23   29.59    1.14
  -2   6  24   14.19    0.83
  -2   6  24   13.32    0.77
  -2  -6  24   13.24    0.74
  -2  -6  24   14.58    0.85
  -2   6  22   89.20    2.57
  -2   6  22   90.18    2.66
  -2  -6  22   87.73    2.55
  -2   6  20   20.03    1.29
  -2   6  20   17.71    1.16
  -2  -6  20   18.55    1.19
  -2  -6  18    1.53    0.56
  -2  -6  18    1.05    0.53
  -2   6  18    0.47    0.39
  -2  -6  16   58.39    3.50
  -2   6  16   57.94    2.13
  -2   6  16   57.78    4.09
  -2  -6  16   57.23    2.18
  -2  -6  16   61.09    2.25
  -2   6  16   56.61    2.21
  -2  -6  14    2.45    0.71
  -2  -6  14    3.08    0.53
  -2   6  14    2.01    0.48
  -2   6  14    4.38    1.36
  -2   6  14    2.74    0.51
  -2  -6  14    2.78    0.53
  -2   6  12   13.34    1.29
  -2  -6  12   11.79    1.29
  -2   6  12   12.97    1.78
  -2  -6  10   23.64    1.77
  -2   6  10   26.65    2.33
  -2  -6   8  176.55    5.04
  -2   6   8  187.95    5.91
  -2   6   6  203.88    5.88
  -2  -6   6  205.22    5.33
  -2  -6   4   24.19    1.53
  -2   6   4   24.39    1.69
   2  -6  -4   21.56    0.71
   2  -6  -4   26.29    1.50
  -2   6   2  105.97    3.40
   2   6  -2  113.22    2.95
  -2   6   2  109.04    3.35
  -2  -6   2  110.82    3.33
   2  -6  -2  109.74    3.30
   2   6   0   10.60    1.00
  -2   6   0    9.84    0.87
  -2  -6   0   10.01    0.93
   2  -6   0   10.39    0.98
  -2   6   0    9.70    0.90
   2   6   2   11.30    1.14
   2  -6   2   11.91    1.11
  -2   6  -2   11.52    0.78
  -2  -6  -2   10.19    0.84
  -2   6  -2   10.28    0.79
  -2  -6  -4  537.03    9.51
   2   6   4  537.71   11.17
  -2   6  -4  541.86    9.00
   2  -6   4  544.85   10.48
   2   6   6  658.15   13.50
   2  -6   6  653.74   12.74
   2  -6   6  638.77   12.26
   2  -6   8   92.26    3.76
   2   6   8   93.10    4.20
   2  -6   8   89.51    3.32
   2  -6  10  127.19    4.18
   2   6  10  135.46    5.54
   2  -6  10  127.12    4.85
   2  -6  12    2.55    0.79
   2   6  12    4.04    1.30
   2  -6  12    3.29    0.51
   2  -6  12    2.90    0.52
   2   6  12    2.20    0.44
   2  -6  12    2.39    0.48
   2  -6  14   50.45    1.99
   2   6  14   49.04    1.92
   2   6  14   50.72    3.69
   2  -6  14   49.85    3.31
   2   6  14   51.91    2.07
   2  -6  14   50.73    1.99
   2  -6  14   52.15    1.98
   2  -6  16   27.73    1.53
   2   6  16   26.39    1.40
   2  -6  16   29.37    1.47
   2   6  16   27.80    1.57
   2  -6  16   26.56    1.43
   2  -6  18    4.48    0.76
   2  -6  18    4.46    0.72
   2   6  18    3.81    0.55
   2   6  18    4.48    0.76
   2   6  20   28.93    1.47
   2  -6  20   28.16    1.45
   2   6  20   26.93    1.22
   2  -6  22   40.69    1.50
   2   6  22   39.28    1.49
  -2  -7  25   10.43    0.60
  -2   7  25   10.82    0.58
  -2   7  23    7.58    0.68
  -2   7  23    6.82    0.61
  -2  -7  23    7.08    0.61
  -2  -7  21   23.10    1.25
  -2   7  21   24.30    1.38
  -2   7  21   23.73    1.25
  -2   7  19    2.59    0.57
  -2   7  19    2.02    0.61
  -2  -7  19    1.65    0.52
  -2  -7  17    9.31    0.90
  -2   7  17   10.13    0.89
  -2   7  17    9.64    1.00
  -2  -7  15  132.19    3.59
  -2   7  15  136.82    6.42
  -2   7  15  132.06    3.69
  -2  -7  15  142.12    3.69
  -2   7  15  131.42    3.52
  -2  -7  15  131.83    5.54
  -2   7  13   88.84    4.88
  -2  -7  13   90.97    2.70
  -2  -7  13   84.84    2.62
  -2   7  13   81.06    2.66
  -2  -7  13   85.67    3.84
  -2   7  11  103.64    3.66
  -2   7  11   99.45    4.88
  -2  -7  11   94.86    3.92
  -2  -7   9    0.46    0.56
  -2   7   9    0.41    0.83
  -2   7   7 1481.45   25.93
  -2  -7   7 1424.24   24.65
  -2  -7   5   86.00    3.27
  -2   7   5   83.24    3.53
   2  -7  -5   87.56    3.08
  -2   7   3  196.41    5.41
  -2  -7   3  199.09    5.20
   2  -7  -3  195.63    3.99
   2  -7  -3  197.03    5.09
  -2   7   1  232.37    5.65
   2  -7  -1  243.67    5.84
   2   7  -1  242.88    5.49
  -2  -7   1  248.57    5.77
  -2  -7  -1  110.49    3.34
  -2   7  -1  109.88    3.07
   2   7   1  108.41    3.62
   2  -7   1  113.62    3.64
   2   7   3  144.49    4.65
  -2  -7  -3  142.53    3.81
   2  -7   3  150.93    4.41
  -2  -7  -5  369.88    7.08
   2  -7   5  347.96    8.06
   2   7   5  361.50    8.89
   2  -7   7  138.29    4.48
   2  -7   7  143.27    4.83
   2   7   7  146.55    5.43
   2  -7   9  101.20    4.30
   2  -7   9   96.71    3.76
   2   7   9  102.41    4.79
   2   7  11   29.89    2.79
   2  -7  11   28.90    1.39
   2  -7  11   30.06    2.43
   2  -7  11   29.51    1.35
   2   7  11   28.83    1.35
   2  -7  13    1.59    0.51
   2  -7  13    2.07    0.52
   2   7  13    1.66    1.11
   2  -7  13    1.26    0.64
   2  -7  13    0.97    0.38
   2  -7  13    1.94    0.51
   2   7  13    1.49    0.40
   2   7  15    0.13    0.39
   2  -7  15   -0.43    0.45
   2   7  15    0.15    0.50
   2   7  15   -0.14    0.87
   2  -7  15    0.82    0.46
   2  -7  15   -0.34    0.44
   2  -7  17   34.11    1.58
   2  -7  17   35.13    1.66
   2   7  17   33.38    1.56
   2   7  17   33.36    1.72
   2   7  19   69.43    2.21
   2  -7  19   75.85    2.51
   2   7  19   74.40    2.49
   2   7  21    0.35    0.28
   2  -7  21    0.66    0.44
   2   7  21    0.18    0.36
   2   7  23   25.57    0.99
   2  -7  23   25.82    0.98
  -2   8  24    1.33    0.33
  -2  -8  24    0.39    0.27
  -2  -8  22   65.02    1.98
  -2   8  22   63.11    1.95
  -2   8  22   68.19    2.14
  -2   8  20   37.33    1.60
  -2   8  20   38.80    1.74
  -2  -8  20   36.30    1.62
  -2  -8  18    3.49    0.61
  -2   8  18    5.61    0.73
  -2   8  18    5.27    0.79
  -2  -8  16    1.67    0.51
  -2   8  16    1.61    0.50
  -2  -8  16    2.25    1.07
  -2   8  16    2.29    0.62
  -2   8  16    3.44    1.25
  -2   8  14    0.95    0.37
  -2  -8  14    0.55    0.42
  -2  -8  14    0.71    0.65
  -2   8  14    0.77    0.44
  -2   8  14    1.36    1.06
  -2  -8  12    6.49    0.72
  -2  -8  12    7.02    1.20
  -2   8  12    7.38    0.78
  -2   8  12    8.07    1.55
  -2   8  10    5.77    1.25
  -2  -8  10    7.08    1.10
  -2  -8   8   13.42    1.49
  -2   8   8   12.06    1.59
  -2   8   6  376.28    9.44
  -2  -8   6  384.89    8.85
  -2   8   4  108.74    4.13
  -2  -8   4  112.50    3.95
   2  -8  -4  116.62    3.81
   2  -8  -2    1.86    0.68
  -2  -8   2    1.83    0.65
  -2   8   2    2.57    0.70
   2   8  -2    1.74    0.45
  -2   8   0  408.60    8.33
  -2  -8   0  418.57    8.69
   2   8   0  401.42    8.62
   2  -8   0  409.02    8.95
   2   8   2   16.22    1.51
   2  -8   2   17.84    1.53
  -2  -8  -2   17.24    1.31
  -2  -8  -4   37.74    1.85
   2  -8   4   36.56    2.20
   2   8   4   38.42    2.50
   2   8   6   19.46    2.03
   2  -8   6   15.57    1.49
   2  -8   6   17.67    1.71
   2   8   8   42.54    3.15
   2  -8   8   47.67    2.87
   2  -8   8   44.25    2.61
   2  -8  10   20.08    1.77
   2   8  10   19.53    1.13
   2  -8  10   18.06    1.94
   2   8  12   38.72    1.64
   2   8  12   39.38    3.36
   2   8  12   35.51    1.63
   2  -8  12   39.03    2.92
   2  -8  12   37.78    1.61
   2  -8  14   42.67    3.24
   2   8  14   39.51    3.39
   2  -8  14   38.14    1.68
   2   8  14   34.85    1.65
   2  -8  14   35.50    1.73
   2   8  14   37.38    1.67
   2   8  16   46.74    2.06
   2  -8  16   46.51    1.95
   2   8  16   44.59    1.81
   2  -8  16   45.38    1.95
   2   8  18    3.24    0.56
   2  -8  18    1.41    0.52
   2   8  18    1.62    0.48
   2   8  18    1.69    0.57
   2  -8  18    2.00    0.46
   2  -8  20    8.43    0.76
   2   8  20    8.19    0.75
   2   8  20    6.59    0.61
   2   8  22    0.53    0.29
   2  -8  22    0.45    0.29
  -2   9  23   21.02    0.86
  -2   9  23   23.44    1.03
  -2  -9  23   23.41    1.03
  -2   9  21   16.79    0.95
  -2   9  21   17.06    1.08
  -2  -9  21   16.26    0.97
  -2  -9  21   14.96    0.89
  -2   9  19   21.25    1.21
  -2  -9  19   21.35    1.26
  -2   9  19   22.36    1.31
  -2   9  17   40.01    1.90
  -2  -9  17   41.86    1.86
  -2   9  17   39.09    1.74
  -2   9  15   22.33    1.31
  -2   9  15   22.35    2.70
  -2   9  15   21.79    1.40
  -2  -9  15   22.87    2.43
  -2  -9  15   20.53    1.30
  -2   9  13   21.22    1.34
  -2  -9  13   21.47    2.10
  -2   9  13   23.37    2.70
  -2  -9  13   22.05    1.33
  -2   9  11   11.38    1.84
  -2  -9  11   12.33    0.95
  -2   9  11   13.55    1.05
  -2  -9  11   11.70    1.52
  -2   9   9   87.20    4.60
  -2  -9   9   90.35    4.01
  -2   9   7   89.14    4.30
  -2  -9   7   92.36    3.92
  -2  -9   5   72.44    3.32
   2  -9  -5   70.53    3.04
  -2   9   5   70.29    3.50
   2  -9  -3  387.29    8.82
  -2   9   3  386.71    9.08
  -2  -9   3  392.26    9.04
  -2  -9   1   25.70    1.83
  -2   9   1   25.04    1.70
   2  -9  -1   25.30    1.87
   2   9  -1   26.22    1.62
   2  -9   1   78.47    3.37
  -2  -9  -1   75.46    3.08
   2   9   1   75.05    3.19
   2  -9   3   28.92    2.06
   2   9   3   23.64    1.97
  -2  -9  -3   23.68    1.62
   2  -9   5   14.02    1.47
   2   9   5   12.62    1.61
   2  -9   5   13.81    1.47
   2   9   7    8.88    1.59
   2  -9   7    9.00    1.36
   2  -9   7    7.20    1.11
   2   9   9  182.80    7.08
   2   9   9  165.85    4.10
   2   9   9  169.19    3.98
   2  -9   9  171.72    5.80
   2  -9   9  174.14    6.22
   2  -9  11   33.29    1.46
   2   9  11   28.83    1.43
   2  -9  11   34.01    2.47
   2   9  11   30.86    1.55
   2   9  11   34.13    3.18
   2  -9  11   30.93    2.62
   2   9  13   19.52    1.20
   2  -9  13   18.81    1.27
   2  -9  13   17.19    1.12
   2   9  13   20.91    2.51
   2  -9  13   20.45    2.24
   2   9  13   19.69    1.22
   2   9  15    4.21    0.62
   2  -9  15    3.11    0.63
   2   9  15    2.42    0.64
   2   9  17   75.22    2.59
   2  -9  17   76.41    2.52
   2   9  17   75.02    2.28
   2  -9  17   73.06    2.45
   2   9  19    0.43    0.41
   2  -9  19   -0.08    0.40
   2   9  19    0.44    0.33
   2  -9  19   -0.05    0.31
   2   9  21    1.01    0.27
   2   9  21    1.66    0.39
   2  -9  21    0.61    0.31
  -2 -10  22    6.76    0.53
  -2  10  22    7.86    0.65
  -2 -10  22    5.47    0.46
  -2  10  22    7.23    0.51
  -2 -10  22    6.89    0.61
  -2  10  20   24.19    1.15
  -2 -10  20   22.00    1.17
  -2 -10  20   22.99    1.19
  -2  10  20   24.74    1.30
  -2  10  18    0.54    0.49
  -2 -10  18    0.55    0.47
  -2  10  18   -0.01    0.50
  -2 -10  16    4.43    0.74
  -2  10  16    4.02    0.62
  -2  10  16    5.50    0.80
  -2 -10  14    3.80    0.69
  -2  10  14    1.74    1.25
  -2 -10  14    3.31    1.06
  -2  10  14    4.33    0.75
  -2 -10  12    0.24    0.45
  -2  10  12    1.53    1.06
  -2  10  12    0.72    0.48
  -2 -10  12    0.41    0.69
  -2  10  10   17.07    2.23
  -2 -10  10   16.48    1.13
  -2  10  10   18.13    1.23
  -2 -10  10   17.30    1.86
  -2  10   8   17.20    1.15
  -2 -10   8   17.40    1.82
  -2  10   8   17.30    2.11
  -2  10   6  161.72    6.04
  -2 -10   6  170.31    5.75
  -2  10   4   71.69    3.55
  -2 -10   4   72.56    3.47
   2 -10  -4   66.48    3.18
   2 -10  -2   38.04    2.38
  -2  10   2   37.91    2.35
  -2 -10   2   39.72    2.46
   2  10   0   15.44    1.40
   2 -10   0   17.34    1.74
   2 -10   0   15.32    1.25
  -2 -10   0   14.52    1.45
  -2 -10  -2   71.21    3.14
   2  10   2   73.32    3.49
   2 -10   2   76.55    3.59
   2 -10   4  289.39    7.80
   2 -10   4  311.15    8.36
   2  10   4  304.33    8.65
   2 -10   6   88.81    4.04
   2  10   6   98.19    4.77
   2 -10   6   93.21    4.17
   2 -10   8  105.09    4.69
   2  10   8  112.86    5.46
   2  10   8  100.46    2.86
   2 -10   8  103.11    4.54
   2  10   8  100.11    3.03
   2  10  10   32.82    3.11
   2  10  10   29.27    1.45
   2 -10  10   31.59    2.71
   2 -10  10   28.59    2.40
   2  10  10   28.90    1.53
   2  10  12    2.74    0.64
   2 -10  12    1.80    0.94
   2  10  12    1.29    0.43
   2 -10  12    2.09    0.54
   2 -10  14    0.17    0.49
   2  10  14   -0.23    0.44
   2  10  14    0.84    0.43
   2 -10  16    2.21    0.51
   2  10  16    1.63    0.42
   2  10  16    1.49    0.52
   2  10  18   41.77    1.74
   2 -10  18   40.41    1.65
   2 -10  18   40.58    1.60
   2  10  18   39.70    1.61
   2  10  20    8.16    0.67
   2 -10  20    9.29    0.71
   2  10  20    8.20    0.61
   2 -10  20    7.89    0.56
  -2 -11  21    0.43    0.31
  -2 -11  21    0.49    0.25
  -2  11  21   -0.35    0.38
  -2 -11  19    2.77    0.58
  -2  11  19    2.05    0.45
  -2 -11  19    1.96    0.44
  -2  11  19    2.41    0.55
  -2  11  17   18.93    1.13
  -2  11  17   20.87    1.35
  -2 -11  17   19.96    1.26
  -2  11  15   60.30    2.44
  -2 -11  15   60.96    2.31
  -2  11  15   59.58    2.16
  -2 -11  13    9.43    1.56
  -2  11  13   10.72    1.07
  -2  11  13    7.87    1.76
  -2 -11  13   10.65    1.01
  -2  11  11    1.71    0.58
  -2  11  11    3.15    1.18
  -2 -11  11    0.20    0.74
  -2 -11  11    2.18    0.57
  -2  11   9   23.68    1.42
  -2 -11   9   22.83    1.35
  -2  11   9   23.13    2.61
  -2 -11   9   19.88    2.06
  -2  11   7   10.54    1.71
  -2 -11   7   10.99    0.92
  -2  11   7   11.22    0.97
  -2 -11   7    9.55    1.45
  -2 -11   5   38.76    2.69
  -2  11   5   33.55    2.61
   2 -11  -5   35.66    2.39
   2 -11  -3    8.69    1.22
  -2 -11   3    8.28    1.36
  -2  11   3    9.37    1.33
   2 -11  -1   23.38    2.00
  -2 -11   1   23.84    1.99
   2 -11   1    9.04    1.09
   2 -11   1    7.09    1.25
   2  11   1    7.92    1.20
  -2 -11  -1    9.65    1.27
   2 -11   3    2.88    0.77
   2  11   3    2.90    0.90
   2 -11   3    0.63    0.69
  -2 -11  -3    1.84    0.69
   2  11   5   16.53    1.93
   2 -11   5   19.73    1.89
   2 -11   5   21.63    2.06
   2  11   5   19.50    1.25
   2  11   7    8.14    0.88
   2  11   7    9.44    1.71
   2 -11   7    8.04    1.38
   2  11   7    7.35    0.77
   2 -11   7    7.53    1.36
   2 -11   9   53.99    3.40
   2  11   9   60.21    4.20
   2 -11   9   61.13    3.71
   2  11   9   55.78    2.11
   2  11   9   59.48    2.30
   2  11  11    0.20    0.46
   2 -11  11   -0.02    0.44
   2  11  11    0.52    0.44
   2  11  13   27.52    1.38
   2 -11  13   27.04    1.55
   2  11  13   28.37    1.52
   2  11  15   21.38    1.36
   2  11  15   22.37    1.26
   2 -11  15   21.55    1.34
   2  11  17    8.18    0.83
   2 -11  17    8.43    0.77
   2 -11  17    9.01    0.80
   2  11  19    7.02    0.58
   2 -11  19    7.21    0.64
   2 -11  19    7.76    0.62
   2  11  19    8.05    0.70
  -2  12  22    7.74    0.55
  -2  12  20    1.54    0.43
  -2 -12  20    0.86    0.28
  -2 -12  20    2.07    0.42
  -2 -12  18   25.98    1.37
  -2  12  18   27.90    1.41
  -2 -12  18   27.28    1.31
  -2  12  18   25.02    1.16
  -2 -12  16    6.98    0.77
  -2  12  16    8.31    0.93
  -2  12  16    6.26    0.72
  -2  12  16    6.68    0.71
  -2 -12  14    8.06    0.89
  -2  12  14    7.83    0.94
  -2 -12  12   -0.82    0.55
  -2  12  12   -0.45    0.67
  -2  12  10   51.74    2.23
  -2 -12  10   53.92    2.15
  -2 -12  10   53.36    3.48
  -2  12  10   55.76    4.15
  -2  12   8    1.63    0.58
  -2 -12   8    2.56    1.05
  -2 -12   8    2.37    0.61
  -2  12   8    1.06    0.91
  -2  12   6    2.95    0.66
  -2 -12   6    2.65    0.57
  -2  12   6    3.18    1.15
  -2 -12   6    3.26    1.06
   2 -12  -4   65.50    3.48
  -2  12   4   61.83    2.32
   2  12  -4   62.48    2.38
  -2 -12   4   64.30    2.26
  -2 -12   4   64.79    3.63
   2 -12  -2  150.70    5.59
  -2 -12   2  155.48    3.86
   2  12  -2  147.47    3.92
  -2  12   2  141.61    3.82
  -2 -12   2  147.69    5.55
   2  12   0  185.68    4.52
   2  12   0  180.45    4.28
   2 -12   0  190.33    6.48
  -2 -12   0  173.64    6.00
  -2  12   0  178.57    4.37
  -2 -12  -2  101.92    4.23
   2 -12   2  101.52    4.61
   2  12   2   93.59    2.89
   2  12   2   99.43    3.07
  -2  12  -2   92.28    2.87
   2 -12   2   95.65    3.90
   2 -12   4   61.03    3.59
   2 -12   4   57.51    2.03
   2  12   4   56.94    2.27
   2 -12   4   54.21    3.08
  -2  12  -4   55.75    2.12
   2  12   4   59.23    3.59
   2 -12   4   54.65    2.01
   2  12   6  418.86   11.68
   2  12   6  399.94    7.96
   2 -12   6  425.65    7.92
   2 -12   6  436.75   11.28
   2 -12   6  416.69    8.05
   2  12   6  417.31    8.36
   2 -12   6  409.40   10.63
   2  12   8   74.04    2.52
   2  12   8   77.28    4.79
   2  12   8   80.65    2.81
   2 -12   8   80.43    2.68
   2 -12   8   77.97    4.21
   2 -12   8   78.68    4.26
   2  12  10   58.80    2.19
   2 -12  10   60.79    2.36
   2  12  10   62.61    2.42
   2  12  12   14.48    1.15
   2  12  12   13.34    0.98
   2 -12  12   12.80    1.09
   2 -12  14   13.19    0.93
   2 -12  14   14.33    1.13
   2  12  16    2.39    0.55
   2 -12  16    1.56    0.50
   2 -12  16    1.93    0.44
   2  12  16    1.68    0.39
   2  12  18    3.05    0.49
   2 -12  18    3.10    0.49
   2  12  18    2.99    0.43
   2 -12  18    2.80    0.41
   2  12  20    6.49    0.48
  -2  13  21    5.56    0.48
  -2 -13  21    4.80    0.41
  -2 -13  19   16.63    0.95
  -2 -13  19   15.12    0.81
  -2  13  19   17.51    1.03
  -2 -13  17   14.37    1.04
  -2 -13  17   13.99    0.96
  -2  13  17   14.25    1.04
  -2 -13  15   -0.18    0.45
  -2  13  15    0.30    0.59
  -2  13  15    0.19    0.32
  -2 -13  13    4.91    0.71
  -2  13  13    5.40    0.87
  -2 -13  11  184.32    4.62
  -2  13  11  187.63    4.82
  -2  13   9  110.50    3.46
  -2 -13   9  113.91    5.35
  -2  13   9  103.73    5.59
  -2 -13   9  110.57    3.32
  -2 -13   7    1.04    0.48
  -2 -13   7   -0.47    0.67
  -2  13   7    0.55    0.51
   2 -13  -7    0.71    0.37
  -2  13   7    0.82    0.83
  -2 -13   5    3.19    1.06
  -2 -13   5    4.07    0.67
  -2  13   5    3.39    0.67
   2  13  -5    3.74    0.72
   2 -13  -3   74.88    3.96
  -2  13   3   77.26    2.70
  -2 -13   3   75.52    4.08
   2  13  -3   74.81    2.72
   2  13  -1  201.32    4.71
  -2  13   1  203.13    4.91
   2 -13  -1  208.37    7.08
  -2 -13   1  196.98    6.80
   2  13  -1  213.12    5.07
  -2 -13  -1  315.71    8.84
   2 -13   1  337.24    9.53
   2  13   1  324.98    6.89
  -2  13  -1  304.74    6.64
   2  13   3   70.54    2.63
   2 -13   3   71.25    4.02
   2 -13   3   67.05    2.24
  -2  13  -3   65.35    2.41
   2  13   5   90.03    4.79
   2 -13   5   90.77    4.28
  -2  13  -5   89.30    2.88
   2  13   5   92.81    3.10
   2 -13   5   94.19    4.72
   2 -13   5   92.49    2.82
   2  13   7   64.18    4.34
   2 -13   7   69.19    2.45
   2 -13   7   75.92    4.23
   2 -13   7   71.67    3.97
   2 -13   7   73.53    2.40
   2  13   7   64.05    2.37
   2  13   7   68.03    2.65
   2 -13   9   71.78    2.54
   2  13   9   68.41    2.38
   2  13   9   73.64    2.68
   2 -13  11    1.68    0.58
   2  13  11    0.87    0.40
   2  13  11    1.99    0.62
   2  13  13    2.09    0.53
   2 -13  13    2.73    0.60
   2  13  15   -0.72    0.40
   2 -13  15    0.45    0.43
   2 -13  15   -0.06    0.32
   2  13  15    0.02    0.44
   2 -13  17   14.56    0.89
   2 -13  17   14.16    0.77
   2  13  17   14.74    0.91
   2  13  19   27.51    0.97
   2 -13  19   28.44    0.98
  -2  14  20    0.32    0.27
  -2 -14  20   -0.21    0.21
  -2  14  18   10.09    0.76
  -2 -14  18   10.89    0.78
  -2 -14  18    8.92    0.60
  -2 -14  18    9.59    0.65
  -2 -14  16   11.50    0.87
  -2 -14  16   11.18    0.93
  -2  14  16   13.10    1.01
  -2 -14  14    0.11    0.46
   2  14 -14    0.50    0.41
  -2  14  14    0.86    0.65
   2  14 -12   80.68    2.87
  -2 -14  12   83.27    2.78
  -2  14  12   89.73    3.00
   2  14 -10  102.65    3.39
  -2  14  10  108.12    3.43
  -2 -14  10  108.16    3.26
  -2  14   8    4.18    0.84
   2  14  -8    3.38    0.69
  -2 -14   8    3.44    0.70
   2 -14  -8    3.05    0.48
   2  14  -6   -0.12    0.54
  -2 -14   6    0.70    0.56
  -2  14   6    0.26    0.54
   2 -14  -6    0.05    0.35
  -2  14   4   32.45    1.74
   2  14  -4   28.72    1.67
  -2 -14   4   31.53    2.74
  -2 -14   2   74.78    4.14
   2 -14  -2   75.39    4.19
  -2  14   2   73.97    2.68
   2  14  -2   76.60    2.78
  -2  14   0   67.24    2.54
   2  14   0   72.69    2.72
  -2 -14   0   70.14    3.96
   2 -14   0   70.92    4.07
   2  14   2    2.25    0.69
  -2  14  -2    1.39    0.52
   2 -14   2    1.42    0.72
   2 -14   4   29.01    1.45
   2 -14   4   34.94    2.92
   2  14   4   30.99    1.77
  -2  14  -4   30.42    1.62
   2  14   6   98.48    3.24
   2  14   6   94.84    2.92
  -2  14  -6   94.94    2.98
   2 -14   6   95.97    2.92
   2  14   8  295.72    6.43
   2 -14   8  283.00    6.07
   2  14  10    6.07    0.85
   2 -14  10    4.30    0.56
   2 -14  10    3.72    0.68
   2  14  10    5.19    0.67
   2 -14  12    1.96    0.54
   2  14  12    3.17    0.65
   2  14  14    0.97    0.42
   2  14  14    0.00    0.36
   2 -14  14    1.12    0.50
   2  14  16    1.48    0.41
   2 -14  16    2.02    0.44
   2 -14  18    6.20    0.48
  -2 -15  19   14.14    0.69
  -2  15  19   15.07    0.73
  -2 -15  17   11.70    0.79
  -2  15  17   11.57    0.80
  -2  15  15    3.00    0.56
  -2 -15  15    3.08    0.56
  -2 -15  15    2.34    0.43
   2  15 -15    3.55    0.54
  -2 -15  13   86.84    2.68
  -2  15  13   89.75    2.87
  -2 -15  13   85.24    2.62
   2  15 -13   82.02    2.68
   2  15 -11   57.85    2.35
  -2 -15  11   57.34    2.20
  -2  15  11   62.79    2.42
   2  15  -9    0.94    0.54
  -2 -15   9   -0.21    0.48
  -2  15   9    0.78    0.66
  -2  15   7    3.37    0.77
   2 -15  -7    2.89    0.58
   2  15  -7    2.25    0.70
   2  15  -5    4.24    0.81
  -2  15   5    5.18    0.89
   2 -15  -5    5.52    0.69
   2  15  -3   13.55    1.28
  -2  15   3   14.55    1.20
  -2  15   1   33.62    1.76
   2  15  -1   32.39    1.85
  -2  15  -1  160.95    4.32
   2  15   1  164.51    4.49
  -2  15  -3    2.22    0.63
   2  15   3    3.55    0.78
   2  15   5    4.24    0.80
   2 -15   5    3.26    0.54
  -2  15  -5    3.02    0.61
   2  15   5    3.08    0.54
   2 -15   7    6.37    0.75
   2  15   7    6.78    0.90
   2  15   7    6.90    0.75
   2  15   9    9.18    1.01
   2  15   9    8.02    0.76
   2 -15  11    3.16    0.56
   2  15  11    2.60    0.55
   2  15  13   46.12    1.74
   2 -15  13   45.32    1.74
   2  15  15   13.03    0.79
   2  15  15   14.12    0.77
   2 -15  15   14.29    0.86
   2 -15  17    0.43    0.24
  -2  16  16    5.12    0.58
  -2 -16  16    4.95    0.54
   2  16 -14    7.16    0.63
  -2 -16  14    7.97    0.72
  -2  16  14    8.06    0.78
  -2  16  12    2.56    0.66
  -2 -16  12    1.53    0.43
   2  16 -12    1.67    0.50
  -2  16  10    6.41    0.87
  -2 -16  10    6.78    0.72
   2  16 -10    6.24    0.84
   2 -16  -8   16.27    1.04
  -2 -16   8   16.24    1.07
   2  16  -8   16.50    1.31
  -2  16   8   17.23    1.27
   2  16  -6    1.84    0.69
   2 -16  -6    1.74    0.48
  -2  16   6    2.59    0.68
  -2  16   4   10.31    1.04
   2  16  -4   11.22    1.12
   2 -16  -4   10.35    0.96
  -2  16   2  210.91    5.14
   2  16  -2  212.06    5.31
   2  16   0  123.23    3.72
  -2  16   0  118.02    3.52
  -2  16  -2   90.29    2.99
   2  16   2   97.14    3.21
   2  16   4   41.84    1.79
   2  16   4   45.45    2.12
  -2  16  -4   43.87    1.93
   2  16   6    2.21    0.47
   2 -16   6    2.24    0.46
   2  16   6    1.84    0.62
   2 -16   6    2.19    0.53
   2 -16   8   21.32    1.21
   2 -16   8   23.58    1.26
   2  16   8   24.59    1.45
   2 -16  10    1.11    0.34
   2 -16  10    0.29    0.36
   2  16  10    0.08    0.45
   2  16  12    7.97    0.72
   2 -16  12    7.31    0.71
   2 -16  14   26.36    1.11
   2  16  14   24.13    1.01
  -2 -17  15    4.19    0.45
  -2  17  15    4.86    0.53
   2  17 -13    3.15    0.49
  -2 -17  13    3.04    0.43
  -2  17  13    3.68    0.58
  -2  17  11    5.40    0.73
  -2 -17  11    5.31    0.58
   2  17 -11    5.85    0.68
  -2 -17   9   -0.17    0.33
   2  17  -9    0.85    0.58
  -2  17   9   -0.12    0.53
   2 -17  -7    2.73    0.47
  -2  17   7    3.34    0.70
   2  17  -7    2.60    0.66
  -2  17   5    3.38    0.72
   2  17  -5    3.55    0.78
   2 -17  -5    3.01    0.58
   2  17  -3   32.43    1.82
   2 -17  -3   33.35    1.61
  -2  17   3   30.47    1.66
   2 -17  -1   28.30    1.56
   2  17  -1   27.35    1.68
  -2  17   1   30.74    1.63
  -2  17  -1    1.96    0.52
   2 -17   1    3.12    0.68
   2  17   1    2.08    0.75
   2 -17   3    1.02    0.52
   2  17   3    0.86    0.57
   2  17   3    0.58    0.41
  -2  17  -3    1.01    0.51
   2  17   5    9.74    0.96
  -2 -17  -5    7.05    0.72
   2 -17   5    9.20    0.86
   2  17   5    8.31    0.74
  -2  17  -5    8.84    0.84
   2 -17   7    0.73    0.38
   2 -17   7    1.52    0.39
   2  17   7    1.34    0.56
   2  17   9   26.69    1.38
   2 -17   9   24.90    1.15
   2 -17   9   25.45    1.19
   2  17  11    1.77    0.41
   2 -17  11    1.48    0.37
   2 -17  13    5.17    0.48
   2  17  13    3.98    0.41
   2  17  13    4.84    0.46
  -2  18  14   -0.29    0.27
  -2 -18  12    0.21    0.25
   2  18 -12    0.36    0.30
  -2 -18  12   -0.34    0.21
  -2  18  12   -0.04    0.36
   2  18 -10    2.47    0.50
  -2 -18  10    2.66    0.38
  -2  18  10    1.79    0.48
   2  18  -8    5.53    0.71
  -2  18   8    6.60    0.76
   2 -18  -6   27.21    1.28
  -2  18   6   27.22    1.47
   2  18  -6   27.09    1.50
   2  18  -4    7.20    0.85
   2 -18  -4    6.49    0.70
  -2  18   4    6.41    0.81
   2 -18  -2   20.28    1.26
   2  18  -2   20.60    1.35
  -2  18   2   18.08    1.20
   2  18   0    2.59    0.66
  -2  18   0    1.85    0.54
   2 -18   0    2.30    0.58
   2  18   2    0.79    0.54
  -2  18  -2    0.33    0.39
   2  18   2    1.08    0.37
   2 -18   2    0.90    0.49
   2 -18   4   27.25    1.40
  -2  18  -4   30.10    1.36
   2  18   4   27.12    1.21
   2  18   4   29.00    1.53
   2 -18   6   23.64    1.19
   2  18   6   27.80    1.41
   2 -18   8    7.58    0.58
   2 -18   8    6.00    0.54
   2  18   8    6.79    0.70
   2 -18  10    2.46    0.34
   2  18  10    2.83    0.47
  -2  19  11    8.64    0.65
  -2  19   9    9.97    0.78
  -2 -19   9    8.09    0.60
   2  19  -9    9.31    0.69
   2  19  -7   37.24    1.54
  -2  19   7   38.49    1.53
   2 -19  -5    2.06    0.38
   2  19  -5    2.19    0.57
  -2  19   5    1.89    0.48
  -2  19   3   12.04    0.93
   2 -19  -3   10.84    0.86
   2  19  -3   12.42    1.00
  -2  19   1   41.02    1.62
   2  19  -1   44.59    1.85
   2 -19  -1   43.39    1.66
   2  19  -1   40.35    1.51
  -2  19  -1   20.15    1.11
   2  19   1   19.67    0.99
   2 -19   1   22.69    1.16
  -2 -19  -1   19.07    1.08
   2  19   1   22.01    1.25
  -2  19  -3    5.63    0.59
   2 -19   3    5.63    0.62
   2  19   3    6.85    0.76
  -2 -19  -3    4.63    0.52
   2  19   5   20.30    1.12
   2 -19   5   21.60    1.05
   2 -19   7   22.92    0.97
   2  19   7   27.27    1.19
   2  19   9   19.72    0.90
  -2 -20   8   19.11    0.81
  -2  20   8   20.02    0.90
  -2 -20   6    0.05    0.30
  -2  20   6    0.35    0.32
   2  20  -6    0.63    0.31
   2 -20  -4    3.75    0.42
  -2 -20   4    4.53    0.51
   2  20  -4    5.27    0.61
  -2  20   4    3.98    0.48
   2 -20  -2   -0.15    0.29
   2  20  -2    0.14    0.26
  -2 -20   2   -0.12    0.29
  -2  20   2   -0.55    0.37
   2  20  -2    0.29    0.36
   2  20   0    0.95    0.39
   2 -20   0    0.59    0.34
  -2 -20   0    0.62    0.31
  -2  20   0    1.00    0.32
   2 -20   2    2.17    0.41
  -2 -20  -2    2.04    0.34
  -2  20  -2    1.21    0.31
   2  20   2    1.49    0.42
   2 -20   4    6.28    0.53
   2  20   4    6.41    0.61
   2  20   6   55.26    1.61
   2 -20   6   52.66    1.43
  -2 -21   3    2.78    0.34
   2 -21  -1   15.17    0.70
   2  21  -1   16.98    0.81
   2 -21   1    4.58    0.42
   2  21   1    4.33    0.45
  -3   0  25   -0.02    0.34
  -3   0  25    0.11    0.33
  -3   0  23    0.23    0.40
  -3   0  23    0.10    0.43
  -3   0  21    0.37    0.44
  -3   0  21    0.37    0.49
  -3   0  19   -0.27    0.46
  -3   0  19    0.12    0.43
  -3   0  19    0.09    0.78
  -3   0  17    0.04    0.39
  -3   0  17    0.81    0.50
  -3   0  17   -0.07    0.35
  -3   0  17   -0.08    0.70
  -3   0  15    0.25    0.62
  -3   0  13    0.03    0.43
  -3   0  13   -0.81    0.43
  -3   0  13    0.14    0.65
  -3   0  11    0.26    0.59
  -3   0  11   -0.61    0.68
  -3   0   9    0.28    0.58
  -3   0   7   -0.26    0.40
  -3   0   5    0.06    0.35
  -3   0   3    0.00    0.31
  -3   0   1    0.56    0.35
   3   0   1   -0.07    0.40
   3   0   3    0.42    0.42
   3   0   5    0.10    0.42
   3   0   5   -0.15    0.42
   3   0   7    0.32    0.52
   3   0   7    0.52    0.60
   3   0   9    1.06    0.68
   3   0   9   -0.22    0.61
   3   0  11   -0.35    0.58
   3   0  11    0.51    0.47
   3   0  13   -0.01    0.41
   3   0  13   -0.29    0.36
   3   0  13    0.16    0.35
   3   0  13    0.21    0.41
   3   0  13   -0.20    0.32
   3   0  15    0.36    0.39
   3   0  15    0.47    0.43
   3   0  15    0.28    0.48
   3   0  17   -0.09    0.45
   3   0  17    0.42    0.47
   3   0  17   -0.91    0.46
   3   0  19    0.17    0.40
   3   0  19    0.59    0.52
   3   0  19    0.63    0.56
   3   0  21   -0.46    0.36
   3   0  21    0.40    0.41
   3   0  21   -0.09    0.42
   3   0  23    0.03    0.30
  -3  -1  26    3.62    0.42
  -3   1  26    3.87    0.42
  -3   1  26    2.82    0.40
  -3  -1  24    2.75    0.53
  -3   1  24    2.43    0.50
  -3   1  24    2.59    0.52
  -3  -1  24    2.63    0.50
  -3   1  22   71.76    2.45
  -3  -1  22   67.47    2.41
  -3   1  22   71.31    2.43
  -3  -1  22   71.26    2.44
  -3  -1  20    5.37    0.76
  -3  -1  20    4.03    0.64
  -3   1  20    3.28    0.62
  -3   1  20    4.35    0.76
  -3   1  18   14.92    1.12
  -3   1  18   14.52    1.06
  -3  -1  18   13.63    1.03
  -3   1  18   14.67    1.84
  -3  -1  18   13.97    1.77
  -3  -1  18   14.28    1.06
  -3  -1  16    0.97    0.37
  -3   1  16    0.92    0.42
  -3  -1  16    0.77    0.43
  -3   1  16    1.21    0.38
  -3  -1  16    0.68    0.40
  -3   1  16    0.99    0.42
  -3   1  16    1.74    0.84
  -3  -1  16    0.49    0.67
  -3   1  14  109.60    4.40
  -3   1  14  113.73    4.43
  -3  -1  14  116.49    3.85
  -3  -1  14  106.28    4.41
  -3  -1  12  407.31    8.31
  -3   1  12  405.39    9.05
  -3  -1  12  401.64    8.62
  -3  -1  12  397.25    9.08
  -3   1  12  383.74    9.14
  -3   1  10  207.38    5.59
  -3  -1  10  196.97    5.04
  -3  -1  10  213.79    5.46
  -3   1   8  238.97    5.37
  -3  -1   8  235.29    4.91
  -3  -1   8  247.98    5.58
  -3   1   6 2019.50   31.79
  -3  -1   6 2050.90   31.35
  -3   1   4  549.02    9.44
  -3  -1   4  537.35    9.07
  -3  -1   2   40.02    1.36
  -3   1   2   39.08    1.40
  -3   1   0 1907.00   29.60
   3   1   0 1946.77   29.85
   3  -1   0 1929.98   29.55
   3  -1   2   30.73    1.34
  -3   1  -2   31.32    1.29
   3   1   2   30.15    1.44
   3  -1   4  111.40    3.15
   3  -1   4  112.09    3.02
   3   1   4  110.01    3.28
   3   1   6    3.60    0.65
   3   1   6    3.99    0.81
   3  -1   6    3.68    0.62
   3  -1   6    4.47    0.77
   3   1   8    2.16    0.62
   3   1   8    1.31    0.68
   3  -1   8    1.99    0.54
   3  -1   8    1.74    0.69
   3   1  10   16.72    1.56
   3  -1  10   17.44    1.59
   3  -1  10   18.07    1.43
   3  -1  12    2.91    0.74
   3   1  12    2.14    0.72
   3   1  14  294.18    6.03
   3   1  14  281.56    5.93
   3   1  14  276.17    5.85
   3  -1  14  291.85    6.00
   3  -1  14  288.21    6.00
   3   1  14  276.91    5.91
   3  -1  14  289.07    8.12
   3   1  16   27.06    1.42
   3  -1  16   25.66    1.44
   3   1  16   28.03    1.52
   3  -1  16   27.10    1.51
   3   1  16   28.49    1.47
   3  -1  16   26.49    1.46
   3  -1  18   95.19    3.01
   3  -1  18   98.51    2.98
   3   1  18   94.87    2.91
   3   1  18   97.30    2.87
   3  -1  18   94.23    2.96
   3   1  18   97.11    3.03
   3  -1  20   13.92    1.00
   3   1  20   14.68    0.95
   3  -1  20   13.79    1.02
   3   1  20   14.05    1.06
   3  -1  20   15.34    1.11
   3   1  20   14.41    1.01
   3   1  22   63.83    2.01
   3  -1  22   63.62    2.00
   3  -1  22   64.49    1.91
   3   1  24   77.55    1.86
  -3   2  25    7.57    0.65
  -3   2  25    8.12    0.67
  -3  -2  25    7.63    0.59
  -3  -2  25    7.03    0.63
  -3  -2  23    0.69    0.46
  -3   2  23   -0.04    0.38
  -3  -2  23    0.62    0.47
  -3   2  23    0.49    0.49
  -3   2  21  193.82    4.67
  -3  -2  21  196.03    4.68
  -3  -2  21  195.55    4.67
  -3   2  21  187.32    4.55
  -3   2  19  202.99    4.79
  -3   2  19  207.75    7.24
  -3  -2  19  207.70    4.88
  -3  -2  19  202.53    4.84
  -3   2  19  208.32    4.90
  -3   2  17    0.35    0.39
  -3  -2  17    1.56    0.82
  -3   2  17    0.85    0.66
  -3  -2  17   -0.55    0.44
  -3   2  17    0.94    0.47
  -3  -2  17    0.04    0.41
  -3   2  17    0.10    0.43
  -3  -2  15   35.44    2.23
  -3  -2  15   37.71    2.63
  -3   2  15   37.06    2.68
  -3   2  15   32.97    2.40
  -3  -2  13   38.71    2.45
  -3   2  13   36.88    2.30
  -3  -2  13   38.82    2.05
  -3   2  13   37.66    2.52
  -3   2  11  359.90    8.72
  -3  -2  11  374.20    8.40
  -3  -2  11  366.91    7.82
  -3   2  11  366.30    8.31
  -3  -2  11  370.78    7.62
  -3  -2   9   27.45    1.64
  -3  -2   9   25.37    1.35
  -3   2   9   26.96    1.82
  -3   2   7  883.00   15.06
  -3  -2   7  876.70   14.84
  -3  -2   7  859.82   13.95
  -3  -2   5    3.06    0.40
  -3   2   5    3.30    0.57
  -3   2   3  709.82   12.20
  -3  -2   3  735.89   11.80
   3  -2  -1  165.87    3.39
   3   2  -1  170.19    3.73
  -3   2   1  162.41    3.59
  -3   2  -1 1715.87   27.04
   3   2   1 1790.08   27.55
   3  -2   1 1748.29   26.98
   3   2   3   37.75    1.80
  -3   2  -3   38.19    1.53
   3  -2   3   34.58    1.32
  -3  -2  -3   33.06    0.89
   3  -2   5   66.32    2.50
   3  -2   5   66.73    1.96
   3   2   5   67.77    2.70
  -3   2  -5   67.44    2.20
   3  -2   5   66.62    2.23
   3  -2   7   26.94    1.76
   3  -2   7   25.75    1.15
   3  -2   7   24.53    1.40
   3   2   7   23.93    1.79
   3   2   9  178.06    5.60
   3  -2   9  185.17    5.41
   3  -2   9  189.45    4.84
   3   2  11    4.79    1.07
   3  -2  11    3.49    0.78
   3   2  13   68.92    3.71
   3   2  13   73.80    2.29
   3  -2  13   75.28    2.38
   3   2  13   75.79    2.41
   3   2  13   68.52    2.29
   3  -2  13   72.57    2.33
   3   2  13   69.57    2.28
   3  -2  13   68.24    3.53
   3  -2  13   79.93    2.56
   3  -2  15   68.20    2.37
   3  -2  15   64.15    3.62
   3  -2  15   70.81    2.42
   3   2  15   62.49    2.30
   3   2  15   64.97    2.29
   3   2  15   67.33    2.39
   3  -2  15   67.86    2.36
   3   2  15   64.30    2.23
   3   2  17  145.72    3.83
   3  -2  17  147.90    3.94
   3  -2  17  154.85    4.01
   3   2  17  150.03    3.78
   3   2  17  151.54    4.02
   3  -2  17  156.53    4.02
   3  -2  19   68.29    2.43
   3   2  19   73.48    2.50
   3   2  19   68.70    2.30
   3  -2  19   69.36    2.40
   3  -2  19   69.14    2.41
   3   2  21  151.14    3.53
   3   2  21  158.31    3.77
   3  -2  21  159.44    3.72
   3  -2  21  157.41    3.70
   3  -2  21  157.18    3.74
   3  -2  23   27.16    1.03
   3   2  23   28.01    1.15
   3  -2  23   27.07    1.09
  -3  -3  26    0.17    0.27
  -3   3  26   -0.10    0.24
  -3   3  26    0.51    0.28
  -3   3  24    9.47    0.78
  -3   3  24   10.10    0.81
  -3  -3  24    8.18    0.70
  -3  -3  24   10.18    0.79
  -3  -3  22    8.74    0.93
  -3   3  22    8.54    0.83
  -3  -3  22    8.53    0.82
  -3   3  22    8.09    0.88
  -3   3  20   25.75    1.49
  -3  -3  20   22.92    1.40
  -3  -3  20   22.47    1.36
  -3   3  20   23.90    1.38
  -3   3  18   29.72    2.59
  -3   3  18   24.63    1.42
  -3  -3  18   25.90    1.45
  -3   3  18   24.04    1.34
  -3  -3  18   24.37    1.40
  -3  -3  16  204.18    4.68
  -3   3  16  198.03    7.15
  -3  -3  16  205.75    4.66
  -3  -3  16  207.80    6.41
  -3  -3  16  220.98    7.12
  -3   3  16  202.09    4.57
  -3   3  16  199.71    6.60
  -3   3  16  208.47    4.73
  -3   3  14    2.50    1.14
  -3   3  14    1.73    0.75
  -3  -3  14    1.37    0.84
  -3  -3  14    1.31    0.56
  -3  -3  12  949.56   17.65
  -3  -3  12  954.78   16.97
  -3   3  12  926.73   17.45
  -3   3  12  928.09   18.33
  -3   3  10   81.56    3.57
  -3  -3  10   81.37    3.15
  -3  -3  10   83.60    2.48
  -3  -3  10   80.61    2.97
  -3  -3   8  107.99    3.35
  -3   3   8  117.88    3.68
  -3   3   8  112.45    3.95
  -3  -3   8  113.92    3.43
  -3  -3   6  578.28    9.38
  -3  -3   6  564.06   10.19
  -3   3   6  592.78   10.78
  -3   3   4  235.66    5.11
  -3  -3   4  234.73    4.34
   3  -3  -2  642.03   10.40
  -3   3   2  642.30   11.10
   3   3  -2  644.43   10.95
  -3  -3   0    0.96    0.35
  -3   3   0    0.70    0.39
   3  -3   0    0.83    0.35
   3   3   0    1.43    0.45
   3   3   2  866.69   14.82
  -3   3  -2  848.82   13.96
  -3  -3  -2  839.36   13.48
   3  -3   2  881.71   14.39
   3  -3   2  851.57   14.12
   3   3   4   36.50    1.94
   3  -3   4   36.13    1.73
  -3   3  -4   34.61    1.42
   3  -3   4   34.62    1.45
   3   3   6  282.22    7.09
   3  -3   6  289.83    6.71
   3  -3   6  289.27    5.89
  -3   3  -6  298.28    5.99
   3   3   8  480.06   10.85
   3  -3   8  486.21   10.38
   3  -3   8  484.18    9.05
   3  -3  10   25.30    1.99
   3   3  10   25.61    2.16
   3   3  12   29.23    2.45
   3  -3  12   31.45    2.35
   3   3  12   31.72    1.44
   3   3  12   32.95    1.49
   3  -3  12   36.88    1.60
   3  -3  12   34.80    1.51
   3  -3  14    0.89    0.77
   3  -3  14    0.29    0.45
   3   3  14    0.15    0.37
   3  -3  14    0.98    0.41
   3   3  14    0.23    0.78
   3   3  14    0.21    0.40
   3  -3  14    0.40    0.43
   3   3  14   -0.08    0.39
   3   3  16   43.45    1.79
   3   3  16   43.17    1.95
   3  -3  16   48.13    2.00
   3   3  16   42.92    1.86
   3  -3  16   46.22    1.95
   3  -3  16   44.70    1.91
   3   3  18    5.02    0.68
   3  -3  18    6.23    0.79
   3  -3  18    6.01    0.81
   3   3  18    6.64    0.84
   3  -3  18    6.24    0.81
   3  -3  20    6.80    0.77
   3  -3  20    4.50    0.65
   3  -3  20    6.98    0.86
   3   3  20    6.50    0.80
   3   3  20    6.31    0.65
   3  -3  22   -0.58    0.38
   3   3  22    0.07    0.39
   3   3  24    6.59    0.47
  -3  -4  25    0.58    0.31
  -3  -4  25    0.18    0.29
  -3   4  25   -0.56    0.37
  -3   4  25    0.29    0.27
  -3  -4  23    8.24    0.78
  -3   4  23    9.33    0.80
  -3  -4  21    0.90    0.52
  -3  -4  21    1.51    0.52
  -3   4  21    2.43    0.61
  -3   4  21    1.68    0.50
  -3   4  19   71.38    2.53
  -3  -4  19   66.83    2.43
  -3  -4  19   67.17    2.46
  -3   4  19   67.85    2.37
  -3   4  17  115.65    3.29
  -3  -4  17  111.09    3.21
  -3   4  17  105.73    4.71
  -3   4  17  105.64    5.32
  -3   4  17  111.42    3.13
  -3  -4  17  111.12    3.20
  -3  -4  15  131.86    3.41
  -3   4  15  130.15    4.91
  -3  -4  15  134.18    3.44
  -3   4  15  131.78    3.33
  -3  -4  15  135.80    5.29
  -3   4  15  130.80    5.69
  -3   4  15  128.78    3.49
  -3  -4  13   22.85    1.72
  -3  -4  13   19.85    1.82
  -3   4  13   22.36    1.81
  -3   4  13   18.43    2.04
  -3  -4  11  821.91   15.46
  -3   4  11  817.26   16.47
  -3  -4  11  802.64   15.08
  -3   4   9    3.44    1.00
  -3  -4   9    3.11    0.74
  -3  -4   9    2.43    0.77
  -3   4   7  162.76    4.49
  -3  -4   7  164.75    4.25
  -3   4   7  167.21    4.81
  -3  -4   7  157.77    3.94
  -3  -4   5  329.97    5.64
  -3   4   5  315.82    6.91
  -3  -4   5  322.73    6.72
  -3  -4   5  311.00    6.15
  -3   4   3  213.36    5.02
  -3  -4   3  220.96    4.88
   3  -4  -3  219.75    4.79
  -3  -4   3  210.96    4.09
   3   4  -3  220.98    4.61
   3  -4  -3  222.13    4.01
   3   4  -1   14.39    0.99
   3  -4  -1   14.56    0.83
  -3   4   1   14.42    1.00
  -3  -4   1   14.10    0.95
  -3  -4  -1  287.46    5.59
   3  -4   1  299.33    6.04
  -3   4  -1  298.62    5.80
   3   4   1  290.65    6.34
   3  -4   1  295.68    5.88
  -3  -4  -3  724.61   11.94
   3  -4   3  764.94   13.17
  -3   4  -3  745.47   12.45
   3  -4   3  762.27   12.93
   3   4   3  758.86   13.73
   3   4   5  753.25   14.25
   3  -4   5  716.46   12.90
   3  -4   5  747.77   13.62
  -3   4  -5  745.58   12.41
   3  -4   7    3.40    0.61
   3   4   7    3.00    0.90
   3  -4   7    4.12    0.94
   3   4   9   57.78    3.25
   3  -4   9   59.89    2.98
   3  -4  11   15.07    1.70
   3   4  11   13.75    1.77
   3   4  13   56.06    3.61
   3  -4  13   52.45    1.97
   3  -4  13   49.98    1.87
   3  -4  13   54.75    2.01
   3   4  13   49.13    1.84
   3   4  13   52.05    1.95
   3  -4  13   55.71    2.10
   3   4  13   54.28    2.04
   3  -4  13   51.86    3.22
   3   4  15  107.89    2.99
   3   4  15  102.93    2.97
   3   4  15  105.90    3.08
   3  -4  15  109.85    3.17
   3  -4  15  106.56    4.97
   3   4  15  103.34    5.28
   3   4  15  110.99    3.27
   3  -4  15  110.44    3.18
   3  -4  17  208.46    4.98
   3   4  17  208.25    4.80
   3   4  17  201.08    4.61
   3  -4  17  207.61    4.91
   3   4  17  208.61    4.98
   3  -4  17  205.09    4.86
   3  -4  19  100.07    3.00
   3  -4  19  102.51    2.98
   3   4  19   96.18    2.67
   3  -4  19   95.71    2.90
   3   4  19  102.29    3.05
   3   4  21   32.77    1.44
   3  -4  21   30.55    1.37
   3  -4  21   32.00    1.43
   3  -4  23   10.46    0.64
   3   4  23   10.25    0.67
  -3   5  26    5.76    0.46
  -3   5  24    0.53    0.38
  -3  -5  24    1.16    0.36
  -3   5  24    1.25    0.36
  -3   5  22   12.39    1.00
  -3  -5  22    9.82    0.87
  -3   5  22   10.88    0.88
  -3   5  20    3.36    0.67
  -3  -5  20    2.55    0.59
  -3  -5  20    3.26    0.64
  -3   5  20    2.99    0.53
  -3  -5  18  175.80    4.37
  -3  -5  18  173.99    4.39
  -3   5  18  173.04    7.28
  -3   5  18  182.14    4.46
  -3   5  18  167.15    4.16
  -3   5  16  178.75    7.26
  -3   5  16  182.20    6.18
  -3  -5  16  178.74    6.28
  -3  -5  16  187.03    4.44
  -3   5  16  183.16    4.29
  -3   5  16  185.31    4.52
  -3  -5  16  185.91    4.44
  -3  -5  14  372.46    7.10
  -3  -5  14  349.99    9.32
  -3  -5  14  370.77    7.08
  -3   5  14  360.52   10.35
  -3   5  14  357.69    8.97
  -3   5  14  358.75    7.16
  -3  -5  14  366.08    8.80
  -3  -5  12  111.39    4.29
  -3  -5  12  119.21    4.22
  -3   5  12  123.04    5.13
  -3   5  12  115.71    4.20
  -3   5  10  135.18    5.08
  -3  -5  10  125.83    4.19
  -3  -5  10  130.70    4.28
  -3  -5   8  561.89   10.95
  -3   5   8  557.75   11.88
  -3  -5   8  537.23   10.52
  -3  -5   6  218.86    4.80
  -3   5   6  221.98    5.86
  -3  -5   6  221.93    5.34
  -3  -5   6  200.86    3.57
  -3   5   6  219.10    5.60
  -3   5   4   41.38    2.06
  -3  -5   4   41.29    1.40
  -3  -5   4   41.85    1.48
  -3  -5   4   42.33    1.95
   3  -5  -2  152.76    3.32
  -3  -5   2  157.03    3.97
   3   5  -2  157.08    3.78
   3  -5  -2  157.06    4.01
  -3   5   2  151.43    4.03
   3  -5   0  814.67   13.88
  -3   5   0  805.51   13.65
   3  -5   0  778.94   13.36
  -3  -5   0  790.26   13.51
   3   5   0  798.86   13.95
   3  -5   2   31.59    1.63
   3   5   2   30.58    1.84
  -3  -5  -2   33.19    1.37
   3  -5   2   32.85    1.69
  -3   5  -2   31.65    1.41
   3  -5   4  469.13    9.39
  -3   5  -4  464.65    8.29
   3  -5   4  457.97    9.07
   3   5   4  469.84    9.97
  -3  -5  -4  464.72    7.94
   3  -5   6    1.56    0.56
   3  -5   6    0.77    0.67
   3   5   6    0.70    0.86
   3  -5   8  271.82    7.23
   3  -5   8  281.12    6.50
   3   5   8  269.01    7.76
   3   5  10   56.77    3.48
   3  -5  10   58.78    3.19
   3   5  12    4.93    1.36
   3   5  12    4.26    0.57
   3  -5  12    3.15    0.92
   3  -5  12    3.35    0.53
   3  -5  12    3.99    0.59
   3  -5  12    3.97    0.57
   3  -5  12    3.35    0.58
   3   5  14  506.30   13.54
   3  -5  14  527.19    9.53
   3   5  14  531.11    9.72
   3   5  14  506.56    9.48
   3  -5  14  514.12    9.51
   3  -5  14  526.96    9.69
   3   5  14  498.36    9.20
   3  -5  14  518.83   12.79
   3  -5  14  495.68    9.35
   3   5  16   18.50    1.14
   3  -5  16   17.39    1.21
   3   5  16   19.62    1.13
   3   5  16   19.68    1.21
   3   5  16   19.26    1.28
   3  -5  16   19.20    1.30
   3  -5  18   96.87    2.94
   3   5  18   99.11    3.06
   3  -5  18   96.34    2.94
   3  -5  18   98.98    3.05
   3  -5  20  118.84    3.19
   3  -5  20  123.42    3.17
   3   5  20  120.99    3.21
   3  -5  20  112.74    3.07
   3   5  22    4.57    0.56
   3  -5  22    5.66    0.58
  -3   6  25    2.68    0.40
  -3   6  25    2.65    0.35
  -3  -6  25    3.58    0.45
  -3  -6  25    2.72    0.40
  -3   6  23   27.76    1.35
  -3   6  23   27.32    1.21
  -3  -6  23   25.11    1.25
  -3   6  21    1.17    0.52
  -3   6  21    1.78    0.65
  -3  -6  21    0.68    0.42
  -3   6  19   45.62    1.89
  -3  -6  19   45.16    1.96
  -3   6  19   49.02    2.07
  -3   6  17    2.20    0.64
  -3  -6  17    1.62    0.51
  -3   6  17    0.75    0.87
  -3  -6  17    2.28    0.60
  -3   6  17    1.48    0.46
  -3   6  15    2.92    0.53
  -3  -6  15    1.98    0.49
  -3   6  15    1.25    0.39
  -3  -6  15    2.89    0.60
  -3   6  15    2.01    1.12
  -3   6  15    2.40    0.56
  -3   6  15    2.59    0.68
  -3   6  13   90.09    3.77
  -3   6  13   98.03    4.91
  -3  -6  13   89.11    3.81
  -3  -6  11   13.55    1.39
  -3   6  11   14.09    1.79
  -3  -6  11   12.93    1.40
  -3  -6   9  290.77    6.97
  -3   6   9  311.66    8.38
  -3  -6   9  300.09    7.37
  -3   6   7  135.39    4.80
  -3  -6   7  133.89    3.79
  -3  -6   7  136.17    4.28
  -3  -6   5  137.05    2.86
  -3   6   5  124.84    4.15
  -3  -6   5  128.57    4.00
  -3   6   5  122.48    4.33
  -3  -6   3   19.01    1.35
   3   6  -3   20.25    1.18
   3  -6  -3   19.71    1.39
  -3   6   3   22.32    1.50
   3  -6  -3   19.34    0.90
   3  -6  -1    9.64    0.78
  -3   6   1    9.71    1.00
   3  -6  -1    9.15    0.97
  -3  -6   1    8.70    0.92
   3   6  -1    9.14    0.96
   3   6   1   33.31    1.87
  -3   6  -1   34.39    1.61
   3  -6   1   36.43    1.88
   3  -6   1   33.97    1.68
  -3  -6  -1   33.20    1.59
   3  -6   3   47.01    2.20
   3  -6   3   52.47    2.33
  -3   6  -3   52.27    1.87
   3   6   3   47.48    2.50
  -3  -6  -3   49.34    1.83
   3  -6   5   75.72    3.11
   3   6   5   73.76    3.48
   3  -6   5   70.88    2.86
   3  -6   7    4.07    0.79
   3  -6   7    5.03    1.09
   3   6   7    5.62    1.32
   3  -6   9    0.20    0.45
   3   6   9    1.37    0.95
   3  -6   9    0.53    0.81
   3  -6  11    0.83    0.38
   3  -6  11    1.16    0.41
   3  -6  11    1.04    0.83
   3   6  11   -0.38    0.89
   3   6  11    0.87    0.39
   3  -6  11    0.78    0.42
   3  -6  11    0.73    0.39
   3  -6  13    7.01    1.36
   3  -6  13    6.75    0.71
   3   6  13    5.23    0.67
   3  -6  13    6.30    0.73
   3  -6  13    5.91    0.73
   3  -6  13    5.64    0.68
   3  -6  15   20.97    1.29
   3   6  15   19.86    2.55
   3   6  15   21.84    1.28
   3   6  15   20.70    1.34
   3  -6  15   21.46    1.31
   3  -6  15   20.89    1.24
   3  -6  17   57.91    2.16
   3  -6  17   55.99    2.15
   3  -6  17   57.68    2.27
   3   6  17   57.78    2.11
   3  -6  17   56.48    2.01
   3   6  17   59.31    2.30
   3   6  17   55.72    2.01
   3  -6  19   54.07    2.06
   3   6  19   51.64    2.03
   3  -6  19   51.25    1.99
   3  -6  21    4.68    0.62
   3   6  21    4.26    0.59
   3  -6  23    8.71    0.54
   3   6  23    9.55    0.59
  -3  -7  24    0.42    0.30
  -3   7  24    0.48    0.36
  -3  -7  24    0.29    0.35
  -3   7  24    0.53    0.27
  -3   7  22    0.51    0.37
  -3   7  22    0.41    0.45
  -3  -7  22    0.21    0.40
  -3   7  20   19.79    1.34
  -3   7  20   19.05    1.16
  -3  -7  20   18.23    1.22
  -3   7  18    9.55    0.86
  -3   7  18    9.59    0.99
  -3  -7  18    8.82    0.90
  -3  -7  16  247.10    5.57
  -3  -7  16  240.01    7.94
  -3   7  16  251.82    5.47
  -3   7  16  261.24    9.39
  -3   7  16  251.07    5.71
  -3   7  16  249.08    5.39
  -3  -7  14  256.33    5.48
  -3   7  14  240.46    5.20
  -3   7  14  257.28    8.93
  -3   7  14  248.90    5.58
  -3  -7  14  250.96    7.33
  -3   7  12   60.09    3.85
  -3   7  12   66.06    3.07
  -3  -7  12   58.44    3.15
  -3  -7  10   27.35    2.00
  -3   7  10   29.58    2.54
  -3  -7   8   13.36    1.42
  -3   7   8   14.64    1.72
  -3  -7   6    2.27    0.79
  -3   7   6    2.94    0.91
   3  -7  -4  225.97    5.54
  -3   7   4  212.57    5.95
  -3   7   4  216.56    5.81
  -3  -7   2   16.58    1.32
   3   7  -2   18.09    1.23
   3  -7  -2   15.50    0.95
  -3   7   2   16.92    1.39
  -3   7   2   16.16    1.30
   3  -7  -2   17.12    1.37
  -3   7   0    5.96    0.83
  -3  -7   0    4.53    0.75
   3  -7   0    5.23    0.91
   3  -7   0    5.53    0.72
   3   7   0    5.09    0.82
  -3   7   0    4.69    0.79
   3  -7   2    9.91    1.18
   3   7   2   10.72    1.29
  -3  -7  -2   10.97    0.99
  -3   7  -2   10.42    0.92
  -3   7  -2   10.87    0.87
   3  -7   2   10.48    1.09
   3  -7   4  674.87   13.35
   3   7   4  690.92   14.24
  -3  -7  -4  711.93   12.22
   3  -7   4  702.87   13.43
   3   7   6   49.41    3.05
   3  -7   6   48.55    2.69
   3  -7   6   44.85    2.44
   3  -7   8   14.90    1.63
   3   7   8   15.17    1.86
   3  -7   8   17.21    1.55
   3   7  10  115.90    3.12
   3  -7  10  126.34    5.12
   3  -7  10  122.49    3.25
   3   7  10  117.84    5.54
   3  -7  12   23.32    1.32
   3  -7  12   23.63    1.26
   3  -7  12   24.31    2.34
   3   7  12   25.17    2.68
   3  -7  12   24.73    1.37
   3   7  12   23.25    1.29
   3  -7  12   24.74    1.33
   3   7  14  168.08    7.14
   3  -7  14  153.59    3.84
   3  -7  14  156.01    6.36
   3   7  14  147.54    3.87
   3   7  14  149.90    4.06
   3  -7  14  151.91    3.93
   3  -7  14  151.63    3.92
   3  -7  16    9.29    0.86
   3  -7  16   10.72    0.94
   3  -7  16   11.06    1.03
   3  -7  16   11.05    0.95
   3   7  16   10.60    0.93
   3   7  16   11.43    1.08
   3  -7  18   23.27    1.35
   3  -7  18   21.93    1.36
   3  -7  18   21.31    1.13
   3   7  18   22.44    1.16
   3   7  18   23.24    1.37
   3   7  18   21.89    1.19
   3   7  20   47.76    1.80
   3  -7  20   53.03    1.84
   3   7  22   12.18    0.72
   3  -7  22   13.01    0.74
  -3   8  25    5.50    0.45
  -3  -8  25    4.63    0.42
  -3   8  23   22.24    1.12
  -3   8  23   20.07    0.91
  -3  -8  23   19.39    0.99
  -3   8  21  100.01    2.91
  -3  -8  21   97.62    2.78
  -3   8  21   95.71    2.61
  -3   8  19   51.96    1.97
  -3  -8  19   54.47    2.15
  -3   8  19   55.39    2.19
  -3  -8  17  203.68    4.90
  -3   8  17  203.78    4.72
  -3   8  17  206.66    5.02
  -3   8  17  199.72    4.64
  -3  -8  15  239.35    5.39
  -3  -8  15  231.62    7.35
  -3   8  15  235.57    5.50
  -3   8  15  231.37    5.12
  -3   8  15  249.26    9.20
  -3   8  13  597.86   10.91
  -3  -8  13  572.71   13.19
  -3  -8  13  596.67   10.72
  -3   8  13  612.04   15.35
  -3  -8  11  293.99    8.11
  -3   8  11  298.49    9.37
  -3   8   9  233.18    7.61
  -3  -8   9  230.40    6.65
  -3   8   7   32.22    2.47
  -3  -8   7   34.60    2.25
  -3  -8   5   11.05    1.30
  -3   8   5    9.90    1.45
   3  -8  -3   35.09    2.09
  -3   8   3   36.01    2.22
   3   8  -3   40.01    1.80
  -3  -8   3   33.68    2.05
   3   8  -1   20.18    1.46
   3  -8  -1   18.19    1.54
   3  -8  -1   19.25    1.25
  -3   8   1   18.11    1.43
  -3  -8   1   19.01    1.47
  -3   8  -1  288.57    6.43
   3  -8   1  299.55    7.25
  -3   8  -1  294.87    6.33
   3   8   1  280.51    7.12
   3  -8   1  277.78    6.49
  -3  -8  -1  284.08    6.62
   3   8   3  112.77    4.34
   3  -8   3  108.30    3.80
   3  -8   3  107.96    4.01
  -3  -8  -3  118.30    3.54
   3   8   5  558.24   12.66
   3  -8   5  547.67   11.75
   3  -8   5  557.09   11.72
   3  -8   7   58.52    2.99
   3  -8   7   59.44    3.16
   3   8   7   60.37    3.61
   3  -8   9    0.21    0.46
   3   8   9    0.24    0.91
   3  -8   9   -0.02    0.71
   3   8   9    0.40    0.39
   3  -8   9    0.12    0.34
   3  -8  11   57.47    3.57
   3  -8  11   60.17    2.20
   3  -8  11   56.34    1.98
   3   8  11   55.02    3.94
   3   8  11   55.46    2.06
   3  -8  13  112.12    5.30
   3   8  13  106.61    5.75
   3   8  13   98.10    2.97
   3  -8  13  109.45    3.06
   3  -8  13  101.16    2.92
   3  -8  13   99.14    3.06
   3  -8  15  108.26    3.09
   3  -8  15  112.02    3.25
   3   8  15  110.99    3.16
   3   8  15  116.88    3.44
   3   8  17  218.44    4.99
   3   8  17  197.78    4.53
   3   8  17  197.72    4.58
   3  -8  17  217.76    4.90
   3  -8  17  206.44    4.63
   3   8  19   51.45    1.68
   3  -8  19   57.74    1.99
   3  -8  19   55.31    1.73
   3   8  19   54.76    1.99
   3   8  21   28.45    1.20
   3  -8  21   28.63    1.16
  -3   9  24    7.49    0.58
  -3  -9  24    7.04    0.54
  -3  -9  22   -0.29    0.35
  -3  -9  22    0.09    0.24
  -3  -9  20   25.16    1.35
  -3   9  20   26.66    1.47
  -3   9  20   26.33    1.25
  -3   9  18   49.78    1.91
  -3  -9  18   50.91    2.10
  -3   9  18   52.18    2.20
  -3   9  16  141.24    3.91
  -3   9  16  142.25    3.57
  -3  -9  16  145.52    3.85
  -3   9  14    8.75    1.72
  -3  -9  14    5.94    0.77
  -3  -9  14    6.98    1.34
  -3   9  14    7.15    0.91
  -3   9  12  263.35    9.16
  -3   9  12  258.55    5.75
  -3  -9  12  258.01    5.61
  -3  -9  12  245.56    7.69
  -3   9  10   29.75    2.74
  -3   9  10   29.80    1.51
  -3  -9  10   28.44    1.41
  -3  -9  10   27.76    2.26
  -3   9   8   97.14    4.68
  -3  -9   8  103.37    4.31
  -3  -9   6    0.37    0.63
  -3   9   6    0.95    0.81
  -3  -9   4   11.17    1.41
   3  -9  -4   11.58    1.33
  -3   9   4   13.11    1.54
   3  -9  -2   45.32    2.52
  -3  -9   2   46.83    2.51
  -3   9   2   43.03    2.43
   3   9  -2   49.76    2.25
  -3  -9   0  186.74    5.42
   3   9   0  193.22    5.55
   3  -9   0  199.99    5.07
   3  -9   0  199.05    5.87
   3   9   2    0.72    0.70
   3  -9   2    0.58    0.60
  -3  -9  -2    0.30    0.43
   3  -9   2    0.50    0.52
   3  -9   4   14.76    1.57
   3   9   4   13.19    1.64
   3  -9   4   14.41    1.46
   3   9   6   39.41    2.92
   3  -9   6   33.33    2.36
   3  -9   6   36.64    2.50
   3  -9   8   10.39    1.52
   3  -9   8    9.09    1.31
   3   9   8   11.27    0.90
   3   9   8   10.41    0.87
   3  -9   8   11.63    0.95
   3   9  10    2.82    0.54
   3  -9  10    3.14    0.58
   3   9  10    1.49    0.85
   3  -9  10    3.07    0.96
   3  -9  10    3.19    0.86
   3   9  10    2.69    0.57
   3   9  12   16.11    1.15
   3  -9  12   19.53    2.20
   3  -9  12   18.92    1.23
   3  -9  12   17.71    1.09
   3   9  12   19.71    2.61
   3  -9  14  162.34    3.95
   3   9  14  165.40    4.12
   3  -9  14  169.09    4.30
   3  -9  16   29.54    1.53
   3   9  16   28.91    1.41
   3   9  16   29.58    1.60
   3  -9  16   29.93    1.50
   3   9  18    3.00    0.47
   3  -9  18    1.89    0.41
   3  -9  18    2.82    0.55
   3   9  18    2.74    0.59
   3   9  20    1.15    0.41
   3  -9  20    1.12    0.39
  -3 -10  23    3.19    0.35
  -3 -10  23    3.06    0.41
  -3  10  21   -0.08    0.45
  -3 -10  21   -0.33    0.34
  -3 -10  21    0.02    0.31
  -3  10  19    9.21    0.73
  -3  10  19   10.83    0.95
  -3 -10  19    9.07    0.85
  -3  10  17    3.62    0.72
  -3  10  17    4.48    0.62
  -3 -10  17    3.74    0.72
  -3  10  17    3.98    0.58
  -3  10  15   92.38    3.08
  -3 -10  15   85.59    2.87
  -3 -10  13    1.14    0.57
  -3 -10  13   -0.21    0.58
  -3  10  13    1.64    1.30
  -3  10  13    0.50    0.50
  -3  10  11   64.58    2.42
  -3  10  11   62.93    4.27
  -3 -10  11   64.00    2.33
  -3 -10  11   64.74    3.70
  -3 -10   9  125.59    3.36
  -3 -10   9  127.02    5.12
  -3  10   9  118.34    5.58
  -3  10   9  121.71    3.42
  -3  10   7   56.43    3.55
  -3 -10   7   58.53    3.27
  -3 -10   5   61.70    3.25
  -3  10   5   61.16    3.43
  -3  10   3   10.00    1.31
   3 -10  -3   10.10    1.32
  -3 -10   3    7.52    1.21
   3 -10  -1   16.71    1.68
  -3 -10   1   17.35    1.62
   3 -10   1  124.61    4.14
   3 -10   1  126.66    4.82
   3  10   1  128.39    4.64
  -3 -10  -1  123.24    4.34
   3  10   3   90.16    4.16
   3 -10   3   89.23    3.71
  -3 -10  -3   95.68    3.56
   3 -10   3   92.51    4.09
   3  10   5   39.74    2.95
   3 -10   5   37.42    2.55
   3  10   5   41.21    1.74
   3 -10   5   41.91    2.77
   3  10   7  102.42    2.96
   3 -10   7  105.62    4.66
   3 -10   7  109.90    3.10
   3 -10   7  106.18    4.57
   3  10   7  103.03    3.05
   3  10   7  106.84    5.24
   3  10   9   98.48    2.95
   3 -10   9  106.05    4.68
   3 -10   9  107.30    3.15
   3  10   9  105.13    5.51
   3  10   9   98.90    3.03
   3 -10   9  108.88    4.98
   3  10  11   16.30    2.28
   3  10  11   17.41    1.19
   3 -10  11   17.98    1.23
   3 -10  11   18.76    2.21
   3  10  11   17.55    1.19
   3 -10  13    5.63    0.80
   3  10  13    4.47    0.66
   3 -10  15   52.18    2.08
   3 -10  15   52.32    2.05
   3  10  15   51.66    2.16
   3  10  15   51.94    1.95
   3  10  17   27.00    1.44
   3 -10  17   24.71    1.27
   3  10  17   26.62    1.23
   3 -10  17   25.45    1.32
   3  10  19    9.57    0.76
   3  10  19    9.53    0.63
   3 -10  19    9.21    0.64
   3 -10  19    9.24    0.70
   3 -10  21   10.72    0.58
   3  10  21    9.67    0.58
  -3 -11  22    0.49    0.25
  -3 -11  22    0.51    0.25
  -3  11  20   56.29    1.99
  -3 -11  20   49.65    1.82
  -3 -11  20   52.89    1.82
  -3 -11  18    1.60    0.53
  -3  11  18    1.17    0.54
  -3 -11  16   88.85    2.89
  -3  11  16   91.49    3.06
  -3 -11  14   63.17    2.40
  -3  11  14   64.17    2.55
  -3 -11  12   13.32    1.78
  -3 -11  12   14.57    1.14
  -3  11  12   16.09    1.21
  -3  11  12   13.10    2.07
  -3  11  10  265.36    9.34
  -3 -11  10  277.00    5.98
  -3 -11  10  273.12    8.47
  -3  11  10  273.38    6.11
  -3  11   8  111.92    3.29
  -3 -11   8  113.23    4.97
  -3  11   8  105.42    5.31
  -3 -11   8  112.07    3.19
  -3 -11   6   94.93    2.80
  -3  11   6   91.76    2.84
  -3 -11   6   97.13    4.45
  -3  11   6   85.95    4.46
  -3  11   4   34.71    2.55
  -3 -11   4   34.29    2.54
   3 -11  -4   35.41    2.47
   3 -11  -2  248.86    7.30
  -3 -11   2  236.31    7.05
   3 -11   0  131.99    5.09
  -3 -11   0  122.25    4.63
   3 -11   2   39.46    2.39
   3  11   2   39.27    2.71
   3 -11   2   41.55    2.81
   3  11   2   39.40    1.69
  -3 -11  -2   39.46    2.40
   3 -11   4   20.33    1.86
   3 -11   4   20.75    1.19
   3  11   4   19.54    1.25
   3  11   4   21.12    2.18
   3 -11   4   21.20    2.06
   3  11   4   19.01    1.23
   3 -11   6  298.47    8.59
   3  11   6  305.52    9.59
   3  11   6  303.57    6.32
   3 -11   6  317.69    8.94
   3 -11   6  318.42    6.39
   3  11   6  304.04    6.55
   3  11   8  478.54    9.10
   3 -11   8  479.61   12.16
   3  11   8  475.52    9.26
   3 -11   8  497.50    9.24
   3 -11   8  483.70   12.04
   3  11   8  510.00   13.57
   3 -11  10   18.24    1.95
   3  11  10   21.52    1.35
   3  11  10   18.23    2.44
   3  11  10   20.81    1.30
   3 -11  10   22.99    1.39
   3  11  12   19.52    1.27
   3 -11  12   20.41    1.34
   3  11  12   21.70    1.30
   3 -11  14   56.68    2.07
   3 -11  14   61.41    2.30
   3  11  14   60.28    2.12
   3  11  16   53.76    1.79
   3 -11  16   53.22    1.91
   3  11  16   55.84    2.10
   3 -11  16   50.56    1.94
   3  11  18    9.34    0.80
   3 -11  18   10.18    0.73
   3  11  18    9.45    0.66
   3 -11  18   10.08    0.75
   3  11  20   45.72    1.38
   3 -11  20   43.47    1.27
  -3 -12  21    0.07    0.26
  -3 -12  21   -0.46    0.29
  -3 -12  19    5.90    0.64
  -3 -12  19    4.78    0.61
  -3  12  19    6.26    0.75
  -3  12  17    0.03    0.41
  -3 -12  17    0.56    0.44
  -3  12  17   -0.04    0.54
  -3 -12  15    1.59    0.61
  -3  12  15    0.68    0.57
  -3  12  13  102.13    3.33
  -3 -12  13  102.37    3.19
  -3 -12  11  140.90    3.91
  -3  12  11  144.70    6.85
  -3  12  11  145.82    4.06
  -3 -12  11  142.11    5.99
  -3 -12   9   11.63    1.05
  -3  12   9   11.99    1.05
  -3 -12   9   13.02    1.81
  -3  12   9   12.55    1.99
  -3 -12   7   17.76    2.05
  -3  12   7   17.60    1.25
   3 -12  -7   18.95    1.13
  -3  12   7   18.01    2.16
  -3 -12   7   18.29    1.20
  -3  12   5  138.64    3.75
  -3 -12   5  137.95    5.56
  -3 -12   5  138.88    3.69
  -3  12   5  133.69    5.59
  -3 -12   3   33.02    1.57
  -3  12   3   30.45    1.57
   3  12  -3   29.35    1.45
   3 -12  -3   30.58    2.42
  -3 -12   3   29.24    2.42
   3  12  -3   31.84    1.65
   3  12  -1   94.45    2.99
  -3  12   1   93.58    2.86
   3  12  -1   89.29    2.77
  -3 -12   1   94.68    4.24
   3 -12  -1   97.88    4.51
   3  12   1    1.31    0.54
  -3 -12  -1    2.51    0.85
   3 -12   1    1.11    0.63
  -3  12  -1    1.52    0.44
   3  12   1    1.59    0.50
   3 -12   3   11.46    1.65
   3 -12   3   10.94    1.35
   3 -12   3   11.87    0.90
   3  12   3   13.10    1.68
   3  12   3   11.98    1.04
   3  12   3   12.81    1.08
   3 -12   5   58.50    3.36
   3  12   5   57.39    3.82
   3 -12   5   62.18    3.69
   3  12   5   60.99    2.40
   3  12   5   59.94    2.24
   3 -12   5   63.88    2.25
   3 -12   7   11.43    1.68
   3  12   7   12.38    1.01
   3  12   7    9.66    1.68
   3 -12   7   13.75    1.79
   3  12   7   12.02    1.06
   3 -12   7   11.78    0.97
   3 -12   9    2.74    0.61
   3  12   9    2.74    0.61
   3  12   9    4.28    1.41
   3  12   9    3.62    0.69
   3 -12  11    0.51    0.47
   3  12  11    0.66    0.45
   3  12  11    0.24    0.38
   3 -12  13   10.33    0.83
   3 -12  13   10.99    1.01
   3  12  13   11.82    0.91
   3  12  13   10.57    0.91
   3 -12  15   25.38    1.23
   3  12  15   25.20    1.18
   3  12  15   26.90    1.44
   3 -12  15   26.78    1.39
   3 -12  17   13.49    0.80
   3  12  17   13.64    0.93
   3  12  17   13.54    0.82
   3 -12  17   15.09    0.92
   3  12  19   11.09    0.67
   3 -12  19    9.86    0.56
  -3 -13  20    5.62    0.54
  -3 -13  20    5.17    0.49
  -3  13  20    6.13    0.59
  -3 -13  18    0.62    0.35
  -3 -13  18    0.61    0.41
   3  13 -18    0.39    0.35
  -3  13  18    0.98    0.47
  -3 -13  16   13.98    1.07
  -3  13  16   13.94    1.11
  -3 -13  14    0.91    0.52
  -3  13  14    1.66    0.62
  -3  13  12   40.44    2.05
  -3 -13  12   41.38    1.97
  -3  13  10   72.32    4.74
  -3 -13  10   69.05    2.55
  -3  13  10   70.36    2.67
  -3  13   8   32.07    2.99
  -3  13   8   26.33    1.59
   3 -13  -8   26.59    1.40
  -3 -13   8   32.62    2.78
  -3 -13   8   28.23    1.56
  -3 -13   6    5.99    0.79
  -3 -13   6    5.33    1.19
   3 -13  -6    5.42    0.69
  -3  13   6    5.33    0.78
  -3 -13   4    3.19    0.60
   3  13  -4    3.18    0.68
  -3 -13   4    3.60    1.04
  -3  13   4    2.94    0.66
   3 -13  -2    4.08    1.15
  -3 -13   2    2.80    0.93
   3  13  -2    5.13    0.79
  -3  13   2    4.28    0.67
   3  13  -2    3.27    0.61
  -3  13   0    0.06    0.39
  -3 -13   0    0.48    0.56
   3  13   0   -0.35    0.51
   3 -13   0    0.62    0.80
   3  13   0    0.69    0.46
   3 -13   2   18.87    2.09
   3  13   2   18.03    1.30
   3 -13   2   17.22    1.07
  -3  13  -2   18.34    1.21
   3 -13   4    2.35    0.98
   3 -13   4    2.11    0.53
   3  13   4    1.59    0.64
   3 -13   6   71.11    4.10
   3  13   6   67.98    2.60
   3 -13   6   66.68    2.38
   3 -13   6   56.22    3.51
   3  13   6   63.02    4.26
   3  13   6   65.02    2.41
   3  13   8   12.89    1.16
   3 -13   8   12.79    1.05
   3 -13   8   12.54    0.97
   3  13   8   12.22    1.01
   3 -13  10    0.60    0.49
   3  13  10    1.29    0.46
   3  13  10    1.86    0.54
   3  13  12   17.18    1.11
   3 -13  12   17.94    1.27
   3  13  14    3.96    0.52
   3 -13  14    3.02    0.65
   3  13  14    3.36    0.61
   3  13  14    2.77    0.50
   3 -13  16    1.70    0.34
   3 -13  16    1.37    0.41
   3  13  16    1.41    0.44
   3 -13  18    0.43    0.26
   3  13  18    0.05    0.26
  -3 -14  19   34.69    1.20
  -3 -14  19   32.75    1.12
  -3 -14  19   36.53    1.33
  -3  14  19   38.25    1.36
   3  14 -17   -0.53    0.35
  -3 -14  17    0.24    0.39
  -3 -14  17    0.91    0.39
  -3  14  17    0.65    0.34
  -3  14  17    1.16    0.48
  -3 -14  15    9.00    0.87
   3  14 -15    9.95    0.93
  -3  14  15   11.27    1.03
  -3 -14  13   16.01    1.18
  -3  14  13   16.56    1.27
  -3 -14  11   44.91    2.01
  -3  14  11   47.73    2.18
  -3 -14   9  174.19    4.48
  -3  14   9  173.38    4.60
   3  14  -9  180.36    4.81
  -3  14   7  109.48    3.41
   3 -14  -7  109.53    3.15
  -3 -14   7  109.93    3.33
   3  14  -7  106.39    3.51
   3  14  -5  100.66    3.37
  -3 -14   5  102.89    5.08
  -3 -14   5  104.93    3.20
   3 -14  -5   99.52    3.07
  -3  14   5  101.63    3.23
  -3 -14   3  153.77    6.22
  -3  14   3  156.04    4.18
   3  14  -3  161.50    4.41
   3 -14  -1   99.77    4.91
  -3 -14   1  101.90    4.75
   3  14  -1   95.19    2.98
  -3  14   1   92.69    3.03
   3  14  -1   96.18    3.24
  -3  14  -1    2.55    0.60
   3  14   1    1.94    0.62
   3 -14   1    3.01    1.00
  -3  14  -3   32.14    1.66
   3  14   3   35.10    1.88
   3 -14   3   37.06    1.63
   3  14   5    6.82    0.92
   3 -14   5    6.89    0.78
   3  14   5    7.93    0.89
   3  14   7    3.55    0.65
   3 -14   7    3.01    0.57
   3 -14   7    3.18    0.64
   3  14   7    3.97    0.80
   3 -14   9   85.97    2.51
   3  14   9   81.78    2.63
   3  14   9   83.64    2.83
   3 -14   9   80.43    2.69
   3  14  11   32.57    1.47
   3 -14  11   34.89    1.65
   3  14  11   34.93    1.66
   3 -14  13    3.30    0.63
   3  14  13    3.45    0.51
   3 -14  15    1.08    0.40
   3  14  15    1.61    0.44
   3 -14  17   65.44    1.73
   3  14  17   61.35    1.67
  -3 -15  18    4.83    0.52
  -3  15  18    3.71    0.48
  -3  15  18    3.84    0.46
  -3  15  16    3.66    0.49
  -3 -15  16    2.71    0.49
  -3 -15  16    2.95    0.52
   3  15 -16    1.99    0.43
  -3  15  16    3.55    0.57
  -3 -15  14    1.18    0.48
   3  15 -14    0.59    0.42
  -3  15  14    0.78    0.53
  -3 -15  12    0.98    0.51
   3  15 -12    1.49    0.59
  -3  15  12    1.99    0.65
   3  15 -10    7.01    0.94
  -3 -15  10    6.92    0.87
  -3  15  10    7.24    0.91
  -3 -15   8  114.67    3.37
   3 -15  -8  110.51    3.14
  -3  15   8  109.30    3.43
   3  15  -8  115.00    3.64
   3  15  -6  323.99    7.17
   3 -15  -6  315.09    6.63
  -3  15   6  317.17    6.88
   3  15  -4    3.66    0.79
  -3  15   4    2.50    0.63
   3 -15  -4    2.61    0.60
  -3  15   2   20.94    1.35
   3 -15  -2   20.47    1.33
   3  15  -2   18.83    1.46
  -3  15   0    3.81    0.69
   3  15   0    4.36    0.81
   3  15   2   21.95    1.52
  -3  15  -2   23.65    1.40
   3  15   4    9.05    0.95
   3 -15   4   11.52    1.01
   3 -15   4   11.10    0.89
   3  15   4   12.96    1.17
   3 -15   6   36.45    1.65
   3  15   6   35.81    1.69
   3 -15   6   34.88    1.67
   3  15   6   36.66    1.89
   3 -15   8    0.41    0.33
   3  15   8   -0.10    0.40
   3 -15   8   -0.12    0.38
   3 -15  10    5.67    0.72
   3  15  10    6.74    0.67
   3  15  10    7.34    0.81
   3  15  12   14.92    0.99
   3 -15  12   15.03    1.00
   3  15  14    2.92    0.48
   3 -15  14    2.97    0.47
   3 -15  16   15.52    0.76
   3  15  16   13.96    0.69
  -3 -16  17    5.73    0.53
  -3  16  17    6.32    0.57
  -3  16  15   14.50    0.86
  -3 -16  15   15.30    0.90
  -3  16  15   16.12    0.99
   3  16 -15   15.02    0.89
  -3  16  13   -0.10    0.47
  -3 -16  13    0.20    0.38
   3  16 -13    0.88    0.45
  -3 -16  11   22.83    1.25
  -3  16  11   24.15    1.48
   3  16 -11   22.60    1.45
   3  16  -9    2.78    0.71
  -3  16   9    2.56    0.67
   3  16  -7    0.79    0.62
   3 -16  -7    0.56    0.41
  -3  16   7   -0.23    0.56
   3  16  -5    0.98    0.62
   3 -16  -5    1.04    0.45
  -3  16   5    1.07    0.51
   3 -16  -3   47.18    1.99
  -3  16   3   44.20    1.99
   3  16  -3   50.15    2.30
  -3  16   1   -0.03    0.44
   3  16  -1    0.01    0.59
   3 -16  -1   -0.16    0.47
   3  16   1    1.20    0.65
   3 -16   1    0.37    0.55
  -3  16  -1    0.38    0.45
   3  16   3   11.54    1.00
   3 -16   3   12.75    1.05
  -3  16  -3   11.65    0.97
   3  16   3   12.31    1.18
   3 -16   5   17.32    1.08
   3 -16   5   17.88    1.20
   3  16   5   17.30    1.15
   3  16   5   18.08    1.33
   3 -16   7    0.67    0.37
   3 -16   7    0.81    0.40
   3  16   7    0.46    0.37
   3 -16   9   16.22    0.95
   3 -16   9   16.68    1.06
   3  16   9   17.99    1.14
   3  16   9   15.71    0.93
   3 -16  11    0.33    0.34
   3  16  11    0.91    0.41
   3 -16  13    1.45    0.37
   3  16  13    1.18    0.31
   3  16  13    1.96    0.38
   3 -16  15    0.66    0.26
  -3 -17  16   85.86    2.03
  -3  17  16   92.25    2.16
  -3 -17  14   60.31    1.79
   3  17 -14   59.89    1.79
  -3  17  12   45.90    1.78
   3  17 -12   42.47    1.70
  -3 -17  12   44.01    1.56
   3  17 -10    9.56    0.95
  -3 -17  10    9.18    0.73
  -3  17  10   10.36    0.95
   3 -17  -8   54.97    1.86
   3  17  -8   59.22    2.35
  -3  17   8   56.58    2.16
  -3  17   6   -0.06    0.47
   3 -17  -6   -0.24    0.35
   3  17  -6    0.71    0.57
   3 -17  -4   27.48    1.47
  -3  17   4   27.52    1.53
   3  17  -4   30.12    1.70
   3  17  -2   56.01    2.36
   3 -17  -2   52.26    2.10
  -3  17   2   48.92    2.05
  -3  17   0    3.54    0.67
   3 -17   0    4.95    0.75
   3  17   0    4.34    0.89
   3  17   2   13.80    1.02
   3 -17   2   13.82    1.08
  -3  17  -2   14.34    1.03
   3  17   2   15.34    1.23
   3 -17   4   79.64    2.54
   3  17   4   79.38    2.72
   3  17   4   75.72    2.41
   3 -17   6    0.01    0.29
   3  17   6   -0.11    0.33
   3 -17   6   -0.03    0.35
   3  17   6    0.77    0.50
   3 -17   8    0.37    0.27
   3 -17   8    0.38    0.34
   3  17   8    0.54    0.47
   3 -17  10    8.71    0.68
   3  17  10    9.22    0.72
   3 -17  12    1.83    0.36
   3  17  12    1.38    0.29
   3  17  12    2.07    0.38
  -3 -18  13    9.62    0.58
  -3  18  13   11.60    0.76
   3  18 -13   10.98    0.66
   3  18 -11   39.50    1.53
  -3 -18  11   37.81    1.28
  -3  18  11   42.67    1.58
   3  18  -9   68.31    2.29
  -3  18   9   65.25    2.16
  -3  18   7    9.54    0.87
   3 -18  -7    9.62    0.71
   3  18  -7    9.51    0.92
   3  18  -5    8.66    0.99
  -3  18   5    7.48    0.81
   3 -18  -5    8.32    0.77
   3  18  -3  100.14    3.11
   3 -18  -3  100.37    2.82
  -3  18   1   10.25    0.88
   3  18  -1   11.73    1.11
   3 -18  -1    9.56    0.90
   3  18   1   40.13    1.67
   3 -18   1   47.38    1.88
  -3  18  -1   44.96    1.73
   3  18   1   45.30    1.97
   3  18   3    1.28    0.58
   3  18   3    1.28    0.39
   3 -18   3    1.27    0.45
   3  18   5    7.19    0.63
   3 -18   5    8.17    0.71
   3  18   5    8.51    0.87
   3 -18   7    0.03    0.29
   3  18   7    0.09    0.37
   3 -18   9    9.64    0.61
   3  18   9   10.67    0.74
  -3  19  12   16.69    0.79
   3  19 -10   58.02    1.73
  -3  19  10   61.84    1.79
  -3 -19  10   56.29    1.60
  -3  19   8   12.37    0.84
   3  19  -8   12.62    0.88
   3  19  -6    1.05    0.51
   3 -19  -6    0.54    0.31
  -3  19   6    0.04    0.36
   3 -19  -4   47.51    1.67
   3  19  -4   51.35    1.95
  -3  19   4   46.57    1.71
   3  19  -2    1.77    0.54
   3 -19  -2    1.60    0.41
  -3  19   2    1.18    0.42
   3  19   0    1.83    0.57
   3 -19   0    1.44    0.44
   3  19   0    1.62    0.40
  -3  19   0    1.72    0.44
   3  19   2    1.77    0.49
   3 -19   2    2.11    0.46
  -3 -19  -2    1.08    0.33
   3  19   2    1.34    0.35
   3 -19   4   -0.25    0.29
   3  19   4   -0.01    0.38
   3  19   6   12.58    0.82
   3 -19   6   11.71    0.70
   3  19   8    3.56    0.43
  -3 -20   7   29.02    1.13
   3  20  -7   30.47    1.17
  -3  20   7   30.32    1.13
  -3  20   5   21.70    0.98
   3 -20  -5   19.77    0.86
  -3 -20   5   22.06    1.01
   3  20  -5   21.75    1.05
   3 -20  -3   19.77    0.93
  -3 -20   3   16.93    0.91
   3  20  -3   17.05    0.84
  -3  20   3   17.62    0.90
   3  20  -3   20.28    1.07
   3  20  -1    0.79    0.29
  -3 -20   1    0.62    0.32
   3  20  -1    1.16    0.43
   3 -20  -1    0.59    0.31
  -3  20   1    1.02    0.32
  -3 -20  -1    0.18    0.24
   3 -20   1    0.70    0.33
   3 -20   3   24.38    1.02
   3  20   3   24.99    1.12
   3 -20   5    0.88    0.24
   3  20   5    1.41    0.32
  -4   0  26    0.31    0.29
  -4   0  24    0.87    0.44
  -4   0  24   -0.03    0.37
  -4   0  22   19.66    1.29
  -4   0  22   17.58    1.18
  -4   0  20  301.65    6.41
  -4   0  20  294.89    6.26
  -4   0  18    0.46    0.67
  -4   0  18    1.59    0.55
  -4   0  18    0.73    0.45
  -4   0  16   24.62    1.31
  -4   0  16   24.31    1.24
  -4   0  16   22.35    2.08
  -4   0  14   28.52    2.07
  -4   0  14   29.46    2.22
  -4   0  12  858.83   16.11
  -4   0  12  833.56   15.96
  -4   0  10  336.03    7.12
  -4   0   8  611.64   11.03
  -4   0   6 1150.40   18.80
  -4   0   4 3398.13   51.62
  -4   0   2 1936.83   30.10
  -4   0   0 1404.77   22.40
   4   0   2  305.56    6.46
   4   0   4  113.41    3.38
   4   0   4  111.88    3.40
   4   0   6   59.52    2.52
   4   0   6   56.44    2.51
   4   0   8   10.82    1.24
   4   0   8   11.06    1.20
   4   0  10  141.01    4.80
   4   0  10  139.39    4.72
   4   0  12  193.03    4.40
   4   0  12  195.99    4.43
   4   0  12  195.20    4.54
   4   0  12  192.33    4.42
   4   0  12  196.64    4.42
   4   0  14   99.62    2.94
   4   0  14   94.71    2.91
   4   0  14   94.33    2.85
   4   0  16   26.91    1.46
   4   0  16   28.21    1.53
   4   0  16   30.14    1.59
   4   0  18  209.11    4.83
   4   0  18  206.19    4.77
   4   0  18  207.45    4.86
   4   0  20   29.61    1.40
   4   0  20   29.77    1.34
   4   0  20   27.96    1.39
   4   0  22   25.90    0.98
   4   0  22   24.91    1.10
  -4   1  27   17.92    0.77
  -4  -1  27   18.39    0.76
  -4   1  25   16.61    0.97
  -4  -1  25   15.21    0.93
  -4   1  25   16.79    0.93
  -4   1  23   24.41    1.36
  -4   1  23   21.71    1.23
  -4  -1  23   21.46    1.24
  -4  -1  23   22.24    1.30
  -4   1  21    2.15    0.51
  -4  -1  21    2.06    0.57
  -4   1  21    2.20    0.57
  -4  -1  21    2.16    0.60
  -4   1  19  168.96    4.24
  -4  -1  19  166.23    4.23
  -4   1  19  163.94    6.43
  -4  -1  19  164.66    4.14
  -4   1  19  161.73    4.08
  -4  -1  19  175.08    6.67
  -4  -1  17    0.71    0.43
  -4   1  17    0.28    0.38
  -4   1  17    0.75    0.38
  -4   1  17    0.18    0.63
  -4  -1  17   -0.69    0.82
  -4  -1  17   -0.15    0.37
  -4  -1  15    0.79    0.73
  -4   1  15   -1.06    0.75
  -4   1  15    0.50    0.64
  -4  -1  13   92.86    3.54
  -4   1  13   89.05    3.74
  -4   1  13   93.91    3.93
  -4  -1  13   92.23    3.78
  -4  -1  13   90.99    3.35
  -4  -1  11   60.92    2.80
  -4  -1  11   62.42    2.67
  -4   1  11   58.34    2.92
  -4   1   9  112.26    3.45
  -4  -1   9  106.25    3.03
  -4  -1   7  684.87   11.92
  -4   1   7  703.77   12.39
  -4   1   5 5772.00   86.99
  -4  -1   5 5790.12   86.59
  -4  -1   3 9898.88  147.72
  -4   1   3 9999.00  147.90
  -4   1   1   24.81    1.25
  -4  -1   1   29.56    1.39
   4   1   1  209.78    4.94
  -4   1  -1  218.26    4.81
   4  -1   3  272.57    5.89
   4  -1   3  274.50    5.92
  -4   1  -3  266.41    5.73
   4   1   3  266.74    6.08
   4  -1   5   17.51    1.37
   4   1   5   17.57    1.43
   4  -1   5   15.62    1.22
   4  -1   7   21.03    1.59
   4   1   7   21.20    1.64
   4  -1   7   17.38    1.39
   4  -1   9   54.37    2.79
   4  -1   9   51.86    2.51
   4   1   9   53.31    2.78
   4  -1  11    0.44    0.56
   4   1  11    1.99    0.77
   4  -1  13   26.57    1.47
   4  -1  13   24.69    1.33
   4  -1  13   25.90    1.38
   4   1  13   26.63    1.40
   4   1  13   25.22    1.35
   4  -1  13   24.82    1.32
   4   1  13   25.82    1.38
   4   1  13   23.43    1.27
   4  -1  15   94.75    2.95
   4   1  15   93.33    2.94
   4  -1  15   99.25    2.99
   4  -1  15   93.48    2.92
   4   1  15  100.57    2.99
   4   1  15   94.53    2.89
   4   1  15   97.15    2.94
   4   1  17    3.10    0.55
   4  -1  17    3.01    0.62
   4  -1  17    3.04    0.65
   4   1  17    2.86    0.60
   4   1  17    3.38    0.69
   4  -1  17    2.40    0.60
   4  -1  19   21.05    1.23
   4  -1  19   19.63    1.23
   4   1  19   19.79    1.19
   4  -1  19   19.58    1.21
   4   1  19   20.32    1.25
   4   1  19   19.06    1.12
   4  -1  21   50.05    1.70
   4   1  21   49.25    1.69
   4  -1  21   51.02    1.75
   4   1  21   48.84    1.75
   4  -1  21   50.65    1.75
   4  -1  23    7.20    0.52
   4   1  23    7.07    0.53
  -4  -2  26    3.28    0.47
  -4   2  26    3.24    0.39
  -4   2  26    3.33    0.45
  -4  -2  24   20.18    1.15
  -4   2  24   22.25    1.24
  -4  -2  24   19.91    1.16
  -4   2  24   20.05    1.08
  -4  -2  22   93.94    2.89
  -4   2  22   98.00    2.98
  -4  -2  22   95.81    2.94
  -4   2  22   91.62    2.77
  -4   2  20   33.36    1.60
  -4   2  20   31.96    1.64
  -4  -2  20   33.47    1.65
  -4  -2  20   32.67    1.66
  -4  -2  18   84.09    2.73
  -4   2  18   83.42    2.73
  -4   2  18   80.55    2.57
  -4  -2  18   87.24    4.51
  -4  -2  18   80.58    2.63
  -4   2  18   83.86    4.32
  -4   2  16  100.35    2.81
  -4   2  16   99.57    2.79
  -4  -2  16  102.33    2.91
  -4   2  16  101.09    2.92
  -4  -2  16  102.65    2.88
  -4   2  16  100.80    4.69
  -4  -2  16  108.83    4.81
  -4   2  16   98.90    4.47
  -4  -2  14  107.43    3.85
  -4   2  14  103.86    4.25
  -4  -2  14  106.24    4.34
  -4   2  14  103.48    4.50
  -4  -2  12  174.91    4.99
  -4  -2  12  179.37    4.82
  -4   2  12  173.25    5.67
  -4  -2  12  169.96    5.29
  -4  -2  10   22.35    1.21
  -4   2  10   22.38    1.87
  -4   2  10   20.01    1.53
  -4  -2  10   20.81    1.64
  -4   2   8   28.37    1.69
  -4  -2   8   28.00    1.64
  -4  -2   8   30.80    1.35
  -4  -2   6   35.68    1.41
  -4   2   6   37.40    1.85
  -4   2   4   56.78    2.13
  -4  -2   4   54.34    1.84
  -4  -2   2  111.76    2.90
  -4   2   2  111.56    3.03
  -4   2   0  148.86    3.63
   4  -2   0  152.09    3.62
   4   2   0  152.52    3.92
  -4   2  -2   42.39    1.75
   4  -2   2   45.81    1.88
   4   2   2   43.29    1.99
   4  -2   4   22.74    1.45
   4   2   4   20.80    1.54
   4  -2   6  129.51    3.83
   4  -2   6  138.35    4.24
   4   2   6  134.14    4.43
  -4   2  -6  136.80    3.86
   4  -2   8  245.96    6.55
   4   2   8  239.21    6.73
  -4   2  -8  244.30    5.95
   4  -2   8  236.87    5.92
   4   2  10    2.69    0.88
   4  -2  10    2.59    0.75
   4   2  12   37.88    1.62
   4  -2  12   37.75    1.57
   4  -2  12   37.89    1.60
   4  -2  12   34.67    2.55
   4   2  12   37.35    1.61
   4  -2  12   36.99    1.68
   4   2  12   36.41    1.55
   4   2  12   35.31    1.53
   4  -2  12   36.50    1.60
   4   2  12   34.54    2.63
   4   2  14   33.30    1.57
   4  -2  14   32.95    1.60
   4  -2  14   33.38    1.62
   4   2  14   31.40    1.57
   4  -2  14   33.92    1.61
   4   2  14   32.76    1.61
   4   2  14   32.62    1.62
   4  -2  14   31.95    1.70
   4  -2  16    3.99    0.69
   4   2  16    4.14    0.66
   4  -2  16    4.15    0.69
   4  -2  16    4.14    0.69
   4   2  16    4.39    0.65
   4   2  16    4.16    0.71
   4  -2  18   85.95    2.76
   4   2  18   87.59    2.72
   4  -2  18   87.85    2.79
   4   2  18   87.79    2.82
   4   2  18   92.99    2.67
   4  -2  18   88.26    2.81
   4   2  20    4.29    0.62
   4  -2  20    4.76    0.68
   4   2  20    5.51    0.62
   4  -2  20    5.57    0.67
   4  -2  20    5.83    0.67
   4  -2  22   -0.22    0.28
   4  -2  22   -0.05    0.29
   4   2  22    0.08    0.30
  -4   3  25   28.08    1.25
  -4   3  25   27.08    1.12
  -4  -3  25   26.94    1.13
  -4  -3  25   27.81    1.22
  -4  -3  23    7.04    0.78
  -4  -3  23    6.54    0.76
  -4   3  23    7.32    0.83
  -4   3  23    6.21    0.68
  -4   3  21   20.93    1.33
  -4  -3  21   20.12    1.31
  -4  -3  21   20.97    1.32
  -4   3  21   21.14    1.24
  -4  -3  19    5.76    0.76
  -4   3  19    6.54    0.70
  -4   3  19    6.54    0.81
  -4   3  19    6.16    1.24
  -4  -3  19    5.42    0.71
  -4   3  17  132.94    3.54
  -4  -3  17  131.43    3.48
  -4   3  17  127.96    3.36
  -4   3  17  121.54    5.14
  -4  -3  17  137.73    5.67
  -4  -3  17  131.79    3.52
  -4   3  17  128.80    5.69
  -4   3  17  125.28    3.33
  -4  -3  15  270.96    5.60
  -4  -3  15  270.99    5.56
  -4  -3  15  272.05    7.95
  -4   3  15  245.46    7.45
  -4   3  15  254.30    8.16
  -4   3  15  277.15    5.72
  -4   3  13   25.71    1.97
  -4  -3  13   25.26    2.02
  -4   3  13   29.92    2.39
  -4  -3  13   28.77    1.98
  -4  -3  11  388.04    8.79
  -4  -3  11  395.05    8.67
  -4   3  11  389.94    9.61
  -4  -3   9  589.94   10.01
  -4   3   9  592.96   11.71
  -4  -3   9  596.29   11.32
  -4   3   7   86.95    3.10
  -4  -3   7   84.34    2.29
  -4  -3   7   81.11    2.70
  -4   3   5    7.33    0.92
  -4  -3   5    8.22    0.67
  -4  -3   3 1139.48   18.44
  -4   3   3 1156.27   19.00
   4  -3  -1  136.67    3.27
  -4   3   1  135.87    3.52
   4   3  -1  136.58    3.70
  -4   3  -1   74.22    2.39
   4  -3   1   76.16    2.45
   4   3   1   72.25    2.67
   4  -3   1   75.30    2.38
   4  -3   3  272.53    6.05
  -4   3  -3  272.94    5.69
   4  -3   3  262.38    5.56
  -4  -3  -3  261.67    4.75
   4   3   3  279.78    6.48
   4  -3   5   10.93    1.18
   4  -3   5    9.44    0.84
   4   3   5    9.80    1.25
  -4   3  -5    9.51    0.91
   4  -3   7   54.69    2.72
  -4   3  -7   56.85    2.31
   4   3   7   54.51    2.93
   4  -3   7   55.58    2.04
   4   3   9    1.75    0.90
   4  -3   9    1.94    0.80
   4   3  11    0.67    0.37
   4  -3  11    0.16    0.57
   4   3  11    0.92    0.81
   4   3  13   45.09    1.76
   4  -3  13   45.52    1.90
   4   3  13   45.11    3.17
   4   3  13   44.69    1.88
   4  -3  13   44.43    3.02
   4  -3  13   47.02    1.89
   4   3  13   43.97    1.80
   4   3  13   46.25    1.86
   4  -3  13   43.04    1.78
   4  -3  13   45.48    1.95
   4  -3  15   89.30    2.86
   4  -3  15   89.68    2.83
   4  -3  15   80.73    4.34
   4   3  15   81.90    2.67
   4   3  15   86.70    2.85
   4   3  15   88.83    2.81
   4   3  15   87.42    2.65
   4  -3  15   87.93    2.77
   4  -3  17   20.79    1.33
   4  -3  17   21.15    1.32
   4   3  17   19.71    1.20
   4   3  17   19.72    1.29
   4  -3  17   19.21    1.26
   4   3  19   21.12    1.15
   4  -3  19   21.43    1.23
   4  -3  19   22.44    1.29
   4  -3  19   21.90    1.29
   4   3  19   21.12    1.26
   4  -3  21   18.53    1.01
   4   3  21   17.01    0.90
   4  -3  21   18.28    1.04
   4  -3  21   16.84    0.95
   4   3  21   16.13    0.98
   4   3  23    2.26    0.34
  -4   4  26    9.19    0.63
  -4  -4  26    7.41    0.53
  -4  -4  26    8.22    0.58
  -4  -4  24    3.61    0.55
  -4   4  24    4.90    0.67
  -4   4  24    5.17    0.58
  -4   4  22   60.63    2.26
  -4  -4  22   59.42    2.22
  -4   4  22   60.37    2.08
  -4   4  20   20.12    1.33
  -4   4  20   19.74    1.21
  -4  -4  20   20.04    1.31
  -4  -4  20   19.45    1.27
  -4  -4  18    5.19    0.74
  -4   4  18    4.79    0.63
  -4  -4  18    5.40    0.74
  -4   4  18    5.10    1.18
  -4   4  18    4.94    0.65
  -4   4  18    5.69    0.77
  -4   4  18    6.56    1.50
  -4  -4  16   36.70    1.67
  -4  -4  16   37.77    1.66
  -4  -4  16   36.92    2.79
  -4   4  16   36.56    1.61
  -4   4  16   37.43    1.57
  -4   4  16   36.14    2.59
  -4   4  16   37.88    1.74
  -4   4  16   37.43    3.06
  -4  -4  14   51.64    2.76
  -4   4  14   52.76    3.42
  -4   4  14   49.36    2.89
  -4  -4  14   53.59    3.11
  -4  -4  12  325.08    7.89
  -4  -4  12  319.74    8.03
  -4   4  12  322.25    8.93
  -4   4  10    2.86    1.02
  -4  -4  10    3.52    0.83
  -4  -4  10    3.43    0.76
  -4  -4   8    7.24    1.11
  -4  -4   8    5.77    0.47
  -4  -4   8    5.02    0.76
  -4   4   8    5.27    1.04
  -4  -4   6    3.78    0.76
  -4   4   6    4.41    0.97
  -4  -4   6    4.43    0.61
  -4  -4   6    5.87    0.55
  -4  -4   4  268.05    5.95
  -4  -4   4  259.37    5.10
  -4   4   4  279.00    6.21
  -4  -4   4  276.06    5.43
  -4  -4   2   43.44    1.84
   4  -4  -2   44.05    1.55
  -4  -4   2   40.63    1.14
  -4   4   2   44.99    1.95
   4   4  -2   43.00    1.91
   4  -4   0  381.61    7.40
   4   4   0  380.64    7.87
  -4  -4   0  387.02    7.27
  -4   4   0  384.97    7.56
   4  -4   0  393.72    7.66
  -4  -4  -2  124.00    2.95
   4   4   2  130.93    3.99
   4  -4   2  124.07    3.56
   4  -4   2  125.25    3.47
  -4   4  -2  124.20    3.36
   4  -4   4  229.38    5.68
   4  -4   4  220.67    5.19
  -4   4  -4  229.11    5.10
   4   4   4  229.62    6.13
   4  -4   6   35.62    1.73
   4  -4   6   38.41    2.21
   4   4   6   37.70    2.41
  -4   4  -6   39.26    1.75
   4  -4   8   61.35    3.07
   4   4   8   63.84    3.39
   4  -4  10   47.09    2.89
   4   4  10   46.38    3.11
   4  -4  12   13.74    0.97
   4   4  12   14.41    1.86
   4  -4  12   16.48    1.90
   4  -4  12   13.10    1.02
   4   4  12   12.54    0.92
   4   4  12   13.95    1.02
   4   4  12   13.81    0.99
   4  -4  12   13.06    0.93
   4  -4  12   14.64    0.99
   4  -4  14  299.73    9.09
   4  -4  14  301.53    6.35
   4  -4  14  317.48    6.52
   4   4  14  302.79    6.43
   4   4  14  302.92    6.33
   4  -4  14  303.72    6.30
   4  -4  14  307.19    6.56
   4   4  14  290.64    6.16
   4   4  14  292.19    9.43
   4   4  16   45.37    1.98
   4  -4  16   42.37    1.92
   4   4  16   46.06    1.94
   4  -4  16   45.42    1.95
   4  -4  16   44.52    1.91
   4   4  16   44.47    1.83
   4   4  18    0.46    0.47
   4  -4  18    0.17    0.48
   4   4  18    0.89    0.38
   4  -4  18    0.37    0.44
   4  -4  18   -1.02    0.53
   4   4  20    9.02    0.84
   4  -4  20    8.86    0.80
   4  -4  20    9.44    0.85
   4  -4  20    9.32    0.76
   4   4  20    8.71    0.67
   4   4  22    0.01    0.29
   4  -4  22    0.16    0.28
  -4  -5  25    4.76    0.53
  -4   5  25    5.53    0.57
  -4  -5  25    6.06    0.56
  -4   5  25    5.38    0.46
  -4   5  23   12.87    0.87
  -4   5  23   13.93    1.05
  -4  -5  23   12.60    0.96
  -4  -5  21    0.97    0.51
  -4   5  21    1.20    0.55
  -4   5  21    0.92    0.42
  -4  -5  19    5.05    0.73
  -4   5  19    5.52    0.83
  -4  -5  19    3.58    0.63
  -4   5  19    4.15    0.61
  -4   5  17  130.96    3.49
  -4   5  17  130.08    3.42
  -4  -5  17  129.35    5.29
  -4  -5  17  134.44    3.63
  -4  -5  17  132.53    3.62
  -4   5  17  133.87    5.34
  -4   5  17  133.30    6.25
  -4   5  17  134.88    3.72
  -4  -5  15    3.09    0.79
  -4  -5  15    4.08    0.59
  -4   5  15    4.89    0.67
  -4   5  15    5.17    1.32
  -4   5  15    4.28    0.63
  -4   5  15    3.26    0.86
  -4  -5  15    4.96    0.66
  -4  -5  15    3.81    0.97
  -4  -5  13  179.53    5.83
  -4   5  13  184.64    6.71
  -4  -5  13  177.04    5.63
  -4  -5  11   20.70    1.69
  -4   5  11   20.57    2.07
  -4  -5  11   20.15    1.69
  -4  -5   9   97.20    3.41
  -4  -5   9  104.00    3.77
  -4   5   9   99.83    4.24
  -4  -5   7    8.03    1.13
  -4   5   7    8.46    1.27
  -4  -5   7    7.99    0.87
  -4  -5   5    8.31    1.02
  -4   5   5    7.79    1.09
  -4  -5   5    8.61    0.73
  -4  -5   5    8.20    0.69
   4   5  -3   20.22    1.28
   4  -5  -3   19.28    0.98
  -4  -5   3   19.30    0.84
  -4  -5   3   19.69    1.34
  -4   5   3   21.11    1.51
   4  -5  -1   10.93    0.87
   4  -5  -1   12.11    1.09
  -4   5   1   11.77    1.08
  -4  -5   1   11.44    1.00
   4   5  -1   12.10    1.11
  -4  -5  -1  100.55    2.84
   4  -5   1  100.16    3.10
   4   5   1  104.63    3.54
  -4   5  -1   99.59    3.03
   4  -5   1  104.99    3.25
   4   5   3  249.42    6.42
   4  -5   3  238.15    5.85
  -4   5  -3  241.58    5.37
   4  -5   3  239.08    5.70
  -4  -5  -3  246.89    4.87
  -4   5  -5  124.91    3.34
   4  -5   5  120.23    4.07
   4   5   5  126.95    4.56
   4  -5   5  115.57    3.67
   4  -5   7   64.95    2.76
   4  -5   7   57.13    2.93
   4   5   7   55.87    3.22
   4  -5   9   14.05    1.60
   4   5   9   11.42    1.55
   4   5  11    0.75    0.36
   4  -5  11    1.65    0.51
   4  -5  11    0.69    0.32
   4  -5  11    1.22    0.42
   4   5  11    0.49    0.34
   4   5  11   -0.04    0.83
   4  -5  11    0.67    0.32
   4  -5  11    0.24    0.65
   4  -5  13   17.29    1.13
   4   5  13   19.94    2.30
   4  -5  13   16.63    1.97
   4   5  13   16.80    1.15
   4  -5  13   17.21    1.11
   4  -5  13   17.13    1.11
   4   5  13   18.04    1.21
   4  -5  13   15.89    1.12
   4   5  13   17.55    1.09
   4   5  15    0.22    0.43
   4  -5  15   -0.22    0.38
   4   5  15    0.55    0.51
   4  -5  15    0.01    0.44
   4   5  15   -0.02    0.39
   4  -5  15    0.08    0.40
   4  -5  15   -0.18    0.49
   4   5  17   23.77    1.22
   4  -5  17   22.48    1.38
   4  -5  17   22.17    1.40
   4   5  17   25.14    1.36
   4   5  17   23.88    1.42
   4  -5  17   21.93    1.28
   4  -5  19    0.51    0.49
   4  -5  19    1.08    0.56
   4  -5  19    0.45    0.36
   4   5  19    1.19    0.48
   4   5  21   11.67    0.81
   4  -5  21   12.76    0.83
  -4   6  26    2.44    0.36
  -4  -6  26    2.03    0.31
  -4   6  24  120.38    3.00
  -4  -6  24  117.77    2.91
  -4  -6  22   13.25    1.03
  -4   6  22   13.37    1.04
  -4   6  22   13.03    0.88
  -4   6  20  106.70    3.21
  -4  -6  20  106.99    3.17
  -4   6  20  101.64    2.91
  -4  -6  18   26.33    1.49
  -4   6  18   25.06    1.33
  -4   6  18   23.10    1.30
  -4   6  18   25.97    1.52
  -4   6  18   22.90    2.65
  -4  -6  16  214.06    4.94
  -4   6  16  204.66    4.86
  -4   6  16  203.49    6.71
  -4   6  16  212.52    8.17
  -4  -6  16  214.16    4.94
  -4   6  16  216.27    5.08
  -4  -6  14    2.22    0.79
  -4  -6  14    2.76    0.58
  -4   6  14    1.78    0.79
  -4  -6  14    2.28    0.52
  -4  -6  14    2.14    0.75
  -4   6  14    0.68    0.88
  -4   6  14    1.82    0.54
  -4   6  12  448.07   11.59
  -4  -6  12  423.60   10.04
  -4  -6  12  416.69    9.87
  -4  -6  10   25.57    1.95
  -4   6  10   28.88    2.43
  -4  -6  10   25.58    1.77
  -4  -6   8   21.99    1.49
  -4   6   8   22.78    2.10
  -4  -6   8   21.87    1.75
  -4  -6   6   21.74    1.68
  -4   6   6   22.44    1.81
  -4  -6   6   22.65    1.29
  -4  -6   4    7.90    1.03
  -4   6   4    8.50    1.19
   4  -6  -2  167.62    3.87
  -4   6   2  169.77    4.60
   4  -6  -2  173.21    4.63
   4   6  -2  163.31    4.41
  -4  -6   2  170.90    4.53
  -4  -6   0  601.31   11.03
   4  -6   0  596.08   10.90
  -4   6   0  597.22   11.24
   4  -6   0  622.35   11.55
   4   6   0  585.62   11.62
  -4   6  -2  125.15    3.53
   4  -6   2  123.43    3.85
   4  -6   2  116.92    3.67
   4   6   2  119.87    4.16
  -4  -6  -2  115.83    3.21
   4  -6   4  551.90   11.30
   4  -6   4  551.33   11.10
  -4   6  -4  583.40   10.34
   4   6   4  562.53   12.08
   4  -6   6  258.66    6.94
   4   6   6  267.48    7.65
   4  -6   6  257.55    6.45
   4  -6   8  383.72    9.48
   4  -6   8  371.68    8.45
   4   6   8  375.81   10.14
   4  -6  10   93.24    2.61
   4  -6  10   96.96    4.46
   4   6  10   94.04    4.81
   4  -6  10   94.54    2.76
   4   6  10   94.15    2.73
   4  -6  10   93.22    2.73
   4  -6  12   60.96    3.73
   4   6  12   63.49    2.25
   4   6  12   68.07    4.37
   4  -6  12   65.85    2.32
   4  -6  12   65.47    2.23
   4  -6  12   62.31    2.19
   4  -6  12   64.45    2.25
   4  -6  14    2.02    0.48
   4  -6  14    2.66    0.61
   4  -6  14    3.90    0.67
   4   6  14    2.94    1.24
   4   6  14    2.69    0.56
   4   6  14    3.28    0.65
   4  -6  14    2.77    0.60
   4  -6  14    2.33    0.45
   4  -6  16   45.81    1.94
   4  -6  16   43.71    1.86
   4  -6  16   48.63    2.07
   4   6  16   44.80    1.92
   4  -6  16   48.23    1.84
   4   6  16   48.39    2.07
   4  -6  18    4.49    0.68
   4   6  18    5.86    0.79
   4  -6  18    6.47    0.79
   4  -6  20    1.42    0.49
   4   6  20   -0.29    0.38
   4   6  22    5.78    0.51
   4  -6  22    6.84    0.53
  -4   7  25    0.95    0.35
  -4  -7  25    0.41    0.28
  -4  -7  25    0.93    0.30
  -4   7  23  231.08    4.85
  -4  -7  23  220.34    4.73
  -4  -7  21   17.33    1.17
  -4   7  21   18.39    1.04
  -4   7  21   16.44    1.21
  -4   7  19  125.86    3.56
  -4   7  19  120.33    3.22
  -4  -7  19  120.53    3.48
  -4   7  17  131.88    3.63
  -4   7  17  133.71    6.68
  -4  -7  17  124.66    5.50
  -4  -7  17  137.72    3.73
  -4   7  17  138.17    3.86
  -4  -7  15  218.51    7.06
  -4   7  15  233.12    8.71
  -4   7  15  234.57    5.37
  -4  -7  15  229.27    5.19
  -4  -7  13    1.11    0.45
  -4   7  13    0.55    1.04
  -4  -7  13    0.83    0.62
  -4   7  13    1.42    0.47
  -4  -7  11   60.82    3.20
  -4   7  11   65.36    3.90
  -4  -7   9   32.69    2.26
  -4   7   9   32.33    2.63
  -4   7   7   59.04    3.26
  -4  -7   7   58.28    2.88
  -4   7   5   75.31    3.43
  -4  -7   5   76.27    3.22
  -4   7   5   77.52    3.35
   4  -7  -3  716.89   12.06
   4   7  -3  752.27   13.12
  -4   7   3  706.06   13.59
   4  -7  -3  730.04   13.51
  -4   7   1  200.96    5.35
   4  -7  -1  208.14    5.56
   4  -7  -1  210.89    4.84
  -4  -7   1  209.76    5.32
   4   7  -1  201.72    5.37
  -4  -7  -1  178.43    4.58
   4  -7   1  174.50    4.68
   4   7   1  178.19    5.31
   4  -7   1  179.07    5.10
  -4   7  -1  179.89    4.67
  -4  -7  -3    4.39    0.61
  -4   7  -3    4.66    0.67
   4  -7   3    4.42    0.88
   4  -7   3    4.21    0.83
   4   7   3    3.48    0.90
   4   7   5   61.26    3.34
   4  -7   5   58.68    2.91
   4  -7   5   56.97    2.76
   4  -7   7    6.05    1.11
   4   7   7    9.79    1.54
   4  -7   7    7.94    1.04
   4   7   9  372.86   10.64
   4  -7   9  381.15    9.91
   4   7   9  360.44    7.15
   4  -7   9  382.15    7.28
   4  -7  11   55.28    1.98
   4  -7  11   56.95    3.58
   4  -7  11   55.43    2.08
   4   7  11   54.84    3.85
   4  -7  11   58.11    2.05
   4   7  11   54.79    2.07
   4  -7  11   56.85    2.14
   4  -7  13   -0.11    0.40
   4  -7  13    0.30    0.39
   4   7  13    1.09    1.09
   4  -7  13   -0.25    0.83
   4  -7  13    0.35    0.41
   4   7  13    0.63    0.42
   4  -7  13    0.69    0.45
   4  -7  15   37.36    1.78
   4   7  15   38.09    1.86
   4  -7  15   37.23    1.70
   4   7  15   39.25    1.77
   4  -7  15   40.05    1.74
   4  -7  15   36.99    1.68
   4  -7  17   10.12    0.87
   4  -7  17    9.68    0.80
   4   7  17    9.14    0.83
   4   7  17   11.37    1.01
   4  -7  17   10.87    0.99
   4  -7  19    3.56    0.60
   4   7  19    4.94    0.67
   4   7  21    1.75    0.37
   4  -7  21    1.97    0.37
  -4   8  24    2.35    0.46
  -4  -8  24    1.82    0.37
  -4  -8  22    1.53    0.43
  -4   8  22    1.38    0.50
  -4  -8  22    2.02    0.39
  -4   8  20    7.50    0.91
  -4  -8  20    7.92    0.88
  -4   8  18    5.21    0.81
  -4   8  18    3.38    0.56
  -4  -8  18    4.83    0.74
  -4   8  16    1.04    0.48
  -4   8  16    0.02    0.88
  -4  -8  16    1.18    0.53
  -4   8  16   -0.20    0.56
  -4   8  14   51.42    2.15
  -4  -8  14   54.51    2.11
  -4   8  14   55.43    4.14
  -4  -8  14   49.30    3.12
  -4   8  12    9.33    1.79
  -4   8  12    8.66    0.88
  -4  -8  12    7.68    1.30
  -4  -8  12    9.96    0.87
  -4  -8  10  111.01    4.50
  -4   8  10  108.98    5.16
  -4  -8   8   72.66    3.44
  -4   8   8   71.06    3.85
  -4  -8   6    0.25    0.72
  -4   8   6    0.03    0.86
  -4   8   4    3.31    0.79
  -4   8   4    4.42    0.99
  -4  -8   4    5.90    1.06
  -4   8   2    0.52    0.56
   4  -8  -2    1.54    0.45
  -4   8   2    0.93    0.62
   4   8  -2    0.81    0.47
   4  -8  -2    0.40    0.59
  -4  -8   2    1.16    0.62
  -4   8   0   44.37    2.19
   4  -8   0   44.44    2.07
   4  -8   0   43.90    2.47
  -4   8   0   46.04    2.23
   4   8   0   41.49    2.32
  -4  -8   0   43.69    2.20
  -4   8  -2   37.14    1.84
  -4  -8  -2   37.28    1.91
   4  -8   2   36.25    2.07
   4   8   2   38.37    2.44
   4  -8   2   40.45    2.37
   4  -8   4   24.50    1.89
   4   8   4   25.75    2.17
   4  -8   4   23.66    1.86
   4   8   6   20.40    2.11
   4  -8   6   21.29    1.81
   4  -8   6   21.96    1.94
   4  -8   8   30.02    2.15
   4   8   8   32.16    2.87
   4   8   8   28.55    1.39
   4  -8   8   27.20    2.35
   4  -8   8   31.17    1.46
   4   8  10  294.93    6.25
   4  -8  10  314.09    9.19
   4   8  10  317.42   10.06
   4  -8  10  306.40    6.03
   4  -8  10  309.78    6.24
   4  -8  10  304.21    6.40
   4  -8  12    3.63    0.67
   4  -8  12    1.99    0.91
   4  -8  12    2.78    0.52
   4  -8  12    3.75    0.61
   4   8  12    4.58    0.66
   4   8  12    3.37    1.38
   4  -8  14  196.80    4.74
   4  -8  14  190.19    4.47
   4   8  14  192.80    4.66
   4   8  14  199.58    4.88
   4  -8  14  196.34    4.70
   4  -8  16   67.18    2.28
   4  -8  16   67.88    2.40
   4   8  16   64.65    2.13
   4  -8  16   64.77    2.21
   4   8  16   69.11    2.32
   4   8  16   68.16    2.47
   4   8  18    0.16    0.44
   4  -8  18    0.79    0.45
   4  -8  18    0.43    0.32
   4  -8  20    1.66    0.42
   4   8  20    1.89    0.46
  -4  -9  23   10.22    0.72
  -4   9  23   10.00    0.76
  -4   9  21   85.59    2.62
  -4  -9  21   83.36    2.55
  -4  -9  19    7.43    0.85
  -4   9  19    7.87    0.76
  -4   9  19    7.31    0.91
  -4  -9  17   40.90    1.89
  -4   9  17   42.19    1.86
  -4   9  17   41.39    1.99
  -4  -9  15  216.13    5.12
  -4   9  15  218.93    5.27
  -4  -9  15  204.47    7.16
  -4   9  15  220.79    8.80
  -4  -9  13   52.21    2.07
  -4   9  13   48.31    3.76
  -4   9  13   49.51    2.12
  -4  -9  13   44.29    3.04
  -4  -9  11    0.97    0.42
  -4  -9  11   -0.32    0.62
  -4   9  11   -0.07    0.81
  -4   9  11    0.09    0.41
  -4  -9   9    1.11    0.72
  -4   9   9    3.50    1.22
  -4  -9   7   27.50    2.18
  -4   9   7   24.28    2.24
  -4  -9   5    8.05    1.19
  -4   9   5    9.06    1.33
  -4   9   3  278.51    7.46
   4  -9  -3  275.62    7.30
  -4  -9   3  274.18    7.21
  -4  -9   1    5.78    0.99
   4   9  -1    5.80    0.97
   4  -9  -1    6.49    0.82
  -4   9   1    5.93    0.97
   4  -9  -1    6.27    1.05
   4   9   1   12.49    1.46
   4  -9   1   12.29    1.19
  -4  -9  -1   12.20    1.20
   4  -9   1   11.58    1.40
   4   9   3   10.59    1.47
   4  -9   3   11.39    1.30
   4  -9   3   10.96    1.36
   4  -9   5  204.90    6.34
   4  -9   5  195.51    6.19
   4   9   5  197.57    6.91
   4   9   7  215.19    4.88
   4  -9   7  219.39    7.05
   4   9   7  223.84    7.85
   4  -9   7  230.73    5.02
   4  -9   7  220.73    6.78
   4  -9   9   97.51    4.69
   4   9   9   96.52    5.23
   4   9   9   93.52    2.86
   4  -9   9   98.78    2.97
   4  -9   9   95.55    4.20
   4  -9  11   29.55    1.37
   4  -9  11   30.77    1.62
   4   9  11   27.26    1.49
   4   9  11   31.59    3.18
   4  -9  11   32.40    2.80
   4  -9  13   61.93    2.28
   4  -9  13   62.19    2.17
   4  -9  13   59.85    2.07
   4  -9  13   58.15    2.27
   4   9  13   56.10    2.19
   4  -9  15   15.13    1.10
   4  -9  15   13.90    1.07
   4   9  15   14.54    1.05
   4  -9  15   14.94    1.05
   4   9  15   14.77    1.19
   4  -9  17   12.29    0.94
   4  -9  17   10.95    0.83
   4   9  17   10.56    0.83
   4   9  17   12.55    1.02
   4  -9  19   11.00    0.78
   4  -9  19   11.44    0.68
   4   9  19   11.22    0.83
   4  -9  21    2.46    0.33
   4   9  21    2.64    0.34
  -4  10  24    6.05    0.49
  -4 -10  24    5.91    0.47
  -4  10  22   39.21    1.51
  -4 -10  22   38.09    1.42
  -4 -10  20   10.74    0.90
  -4  10  20   10.64    0.93
  -4  10  18   28.39    1.45
  -4 -10  18   26.71    1.49
  -4  10  18   27.51    1.57
  -4 -10  16   28.28    1.59
  -4  10  16   29.70    1.69
  -4 -10  14   23.67    1.44
  -4  10  14   25.28    1.55
  -4  10  14   25.77    3.05
  -4 -10  14   21.61    2.24
  -4 -10  12  186.40    4.56
  -4 -10  12  187.78    6.75
  -4  10  12  183.80    7.71
  -4  10  12  183.64    4.67
  -4  10  10   21.10    1.32
  -4 -10  10   19.14    2.01
  -4  10  10   19.93    2.35
  -4 -10  10   21.38    1.25
  -4 -10   8   71.15    2.35
  -4  10   8   73.43    4.19
  -4  10   8   69.75    2.39
  -4 -10   8   72.26    3.79
  -4  10   6   69.98    3.89
  -4 -10   6   74.19    3.67
  -4 -10   4   60.22    3.18
  -4  10   4   59.53    3.31
   4 -10  -2   34.37    2.41
  -4 -10   2   33.72    2.28
  -4  10   2   35.32    2.29
   4 -10   0   19.94    1.49
   4  10   0   18.84    1.69
  -4 -10   0   17.40    1.60
   4 -10   0   20.06    1.86
   4 -10   2  111.72    4.12
   4  10   2  110.18    4.65
   4 -10   2  119.68    4.77
  -4 -10  -2  117.15    4.08
   4 -10   4   90.08    3.94
   4  10   4   98.74    2.88
   4  10   4   90.38    4.54
   4 -10   4   98.53    4.32
   4 -10   4   93.85    2.72
   4 -10   6   12.39    1.53
   4 -10   6   11.43    0.91
   4  10   6   12.19    1.00
   4 -10   6   11.91    1.52
   4  10   6   11.50    1.70
   4  10   6   11.48    0.94
   4  10   8   32.06    1.60
   4  10   8   32.33    3.00
   4 -10   8   32.32    1.61
   4 -10   8   26.11    2.30
   4  10   8   32.33    1.56
   4 -10   8   29.80    2.56
   4 -10  10   26.53    2.56
   4  10  10   28.23    2.99
   4 -10  10   26.81    1.53
   4  10  10   25.41    1.44
   4 -10  10   24.02    1.31
   4 -10  12    4.09    0.62
   4  10  12    3.87    0.66
   4 -10  12    3.73    0.71
   4  10  14    1.67    0.62
   4 -10  14    1.18    0.48
   4 -10  14    1.61    0.52
   4  10  14    1.27    0.46
   4  10  16   76.55    2.54
   4 -10  16   71.90    2.35
   4  10  16   75.79    2.29
   4 -10  16   72.23    2.33
   4 -10  18   18.43    1.00
   4 -10  18   15.49    0.88
   4  10  18   16.70    1.01
   4 -10  20   40.20    1.23
   4  10  20   40.55    1.30
  -4 -11  23   48.03    1.42
  -4  11  23   50.02    1.48
  -4  11  21    6.52    0.69
  -4 -11  21    7.16    0.65
  -4 -11  21    7.68    0.71
  -4 -11  19   -0.60    0.44
  -4  11  19   -0.37    0.36
  -4  11  19   -0.27    0.51
  -4  11  17    3.08    0.58
  -4 -11  17    1.95    0.58
  -4  11  17    4.05    0.79
  -4 -11  15   42.79    1.96
  -4  11  15   43.38    2.07
  -4 -11  13   24.27    1.48
  -4  11  13   27.64    3.00
  -4  11  13   26.00    1.59
  -4 -11  13   27.59    2.56
  -4 -11  11    6.90    0.81
  -4 -11  11    8.43    1.51
  -4  11  11    7.64    0.93
  -4  11  11    6.89    1.58
  -4 -11   9   15.58    1.14
  -4 -11   9   15.54    1.86
  -4  11   9   13.20    1.97
  -4  11   9   15.03    1.17
  -4  11   7    2.41    0.59
  -4 -11   7    1.25    0.77
  -4  11   7    1.94    1.00
   4 -11  -7    1.47    0.42
  -4 -11   7    2.01    0.49
  -4  11   5   90.34    4.39
  -4  11   5   90.26    2.79
   4 -11  -5   93.17    2.72
  -4 -11   5   99.64    4.47
  -4 -11   5   96.79    2.83
  -4 -11   3    0.91    0.71
   4 -11  -3    1.56    0.78
  -4 -11   3    1.04    0.40
  -4 -11   1   36.37    2.48
   4  11  -1   38.38    1.73
   4 -11  -1   39.23    2.76
   4 -11   1    0.37    0.62
  -4 -11  -1    0.49    0.50
   4  11   1   -0.37    0.57
   4  11   1    0.30    0.41
   4  11   1   -0.03    0.39
   4 -11   3   22.19    2.10
   4 -11   3   24.65    1.26
   4  11   3   23.86    1.35
   4 -11   3   21.07    1.84
   4  11   3   25.56    2.32
   4  11   3   24.66    1.41
   4 -11   5   19.11    1.92
   4 -11   5   23.35    1.30
   4  11   5   23.35    2.42
   4 -11   5   20.86    2.12
   4  11   5   21.88    1.32
   4  11   5   23.04    1.37
   4  11   5   21.59    1.30
   4  11   7    0.37    0.42
   4 -11   7   -0.85    0.85
   4  11   7    0.72    0.50
   4 -11   7   -0.50    0.75
   4 -11   7    0.69    0.41
   4 -11   7    0.36    0.51
   4  11   7    1.55    0.86
   4 -11   9   30.08    2.51
   4  11   9   31.58    1.61
   4  11   9   30.59    3.11
   4 -11   9   33.38    1.69
   4  11   9   32.18    1.63
   4 -11  11   28.74    1.42
   4  11  11   28.22    1.53
   4 -11  11   32.76    1.70
   4 -11  13    6.53    0.72
   4 -11  13    6.05    0.80
   4  11  13    5.29    0.72
   4 -11  15   68.50    2.20
   4  11  15   71.08    2.45
   4 -11  15   72.31    2.39
   4  11  15   69.83    2.22
   4 -11  17    6.14    0.60
   4 -11  17    5.99    0.59
   4  11  17    6.45    0.72
   4  11  17    6.66    0.57
   4  11  19    4.26    0.46
   4 -11  19    3.84    0.40
  -4 -12  22    0.77    0.25
  -4 -12  22    0.47    0.21
  -4  12  20   24.00    1.21
  -4 -12  20   23.11    1.15
  -4 -12  20   24.71    1.18
  -4  12  18   70.64    2.26
  -4  12  18   73.29    2.47
  -4 -12  18   67.69    2.32
  -4 -12  16   48.00    2.04
  -4  12  16   49.73    2.15
  -4 -12  14    0.54    0.54
  -4  12  14   -0.21    0.57
  -4  12  12  410.29    8.43
  -4 -12  12  414.63    8.28
  -4 -12  10   12.24    1.07
  -4  12  10    9.72    1.89
  -4 -12  10   11.05    1.70
  -4  12  10   11.03    1.05
  -4  12   8   57.73    2.29
  -4 -12   8   56.09    2.19
   4 -12  -8   53.99    2.05
  -4  12   8   49.53    3.66
  -4 -12   8   54.72    3.54
  -4  12   6    3.42    0.62
  -4 -12   6    4.12    0.62
  -4 -12   6    4.48    1.25
   4 -12  -6    3.81    0.59
  -4  12   6    4.06    1.21
   4  12  -4   27.52    1.44
   4 -12  -4   26.89    1.42
  -4 -12   4   26.70    2.37
  -4 -12   4   27.89    1.46
  -4  12   4   26.12    1.44
   4 -12  -2  180.82    6.42
   4  12  -2  169.87    4.24
  -4 -12   2  162.34    5.92
  -4  12   2  172.91    4.24
   4  12  -2  182.92    4.51
  -4  12   0   99.21    2.95
   4  12   0  101.45    3.05
   4 -12   0  109.06    4.87
  -4 -12   0  101.54    4.33
   4  12   0  104.96    3.20
   4  12   2   -0.47    0.53
   4 -12   2   -0.84    0.90
   4 -12   2    1.00    0.37
   4  12   2   -0.54    0.48
   4  12   4    4.69    0.71
   4 -12   4    3.32    0.98
   4  12   4    3.65    1.17
   4 -12   4    4.19    1.01
   4 -12   4    3.61    0.58
   4  12   4    4.73    0.77
   4 -12   6    3.82    1.07
   4  12   6    6.70    1.44
   4  12   6    5.91    0.83
   4  12   6    5.70    0.77
   4 -12   6    4.00    1.03
   4 -12   6    6.11    0.71
   4 -12   6    6.19    0.76
   4  12   8    1.00    0.52
   4  12   8    0.26    0.87
   4 -12   8    0.75    0.45
   4  12   8    0.57    0.45
   4 -12   8    0.06    0.32
   4 -12  10   12.07    1.08
   4  12  10   11.11    0.94
   4  12  10   10.83    0.97
   4  12  12   50.82    1.99
   4 -12  12   50.87    1.83
   4 -12  12   52.48    2.11
   4 -12  14    5.46    0.59
   4  12  14    5.86    0.64
   4 -12  14    5.53    0.68
   4  12  14    6.49    0.77
   4 -12  16    0.38    0.35
   4 -12  16    0.47    0.31
   4  12  16    0.51    0.31
   4  12  16    0.53    0.40
   4 -12  18   -0.20    0.26
   4  12  18   -0.20    0.29
   4 -12  18    0.53    0.25
  -4 -13  21    0.88    0.28
  -4  13  21    0.71    0.32
  -4 -13  21    1.38    0.29
  -4  13  19   52.78    1.85
  -4  13  19   59.40    1.98
  -4 -13  19   54.68    1.81
  -4 -13  19   54.67    1.87
  -4 -13  17   10.06    0.90
  -4  13  17    9.49    0.82
  -4  13  17    9.71    0.96
  -4 -13  15    0.07    0.47
  -4  13  15    0.56    0.56
  -4  13  13   39.74    1.98
  -4 -13  13   38.93    1.88
  -4 -13  11   43.71    2.00
  -4  13  11   41.20    2.05
   4 -13  -9  121.41    3.34
  -4 -13   9  126.28    3.60
  -4  13   9  121.53    3.64
  -4  13   9  115.78    5.93
   4 -13  -7  213.19    4.93
  -4 -13   7  223.25    5.19
  -4  13   7  211.67    5.18
   4  13  -5    4.08    0.76
  -4 -13   5    2.36    0.92
   4 -13  -5    3.47    0.61
  -4 -13   5    3.55    0.69
  -4  13   5    3.84    0.67
  -4 -13   3   21.67    2.16
   4 -13  -3   23.91    1.39
   4  13  -3   22.46    1.36
  -4  13   3   21.83    1.34
   4  13  -3   23.28    1.49
   4  13  -1   96.74    3.16
   4  13  -1   92.04    2.95
   4 -13  -1   97.71    4.78
  -4 -13   1   93.00    4.41
  -4  13   1   93.52    2.93
   4  13   1   81.49    2.79
   4  13   1   84.20    2.94
   4 -13   3   32.32    1.55
   4 -13   3   35.98    2.92
   4  13   3   34.71    1.80
   4 -13   5  625.89   14.83
   4  13   5  616.73   15.15
   4  13   5  614.56   11.41
   4 -13   5  604.05   11.01
   4  13   5  615.90   11.23
   4 -13   5  601.50   11.03
   4  13   7    6.88    0.88
   4 -13   7    7.49    0.78
   4 -13   7    5.83    0.72
   4  13   7    7.14    0.81
   4  13   9   32.68    1.66
   4  13   9   29.24    1.57
   4 -13   9   31.51    1.65
   4  13  11   16.34    1.12
   4 -13  11   18.25    1.25
   4  13  11   15.77    1.10
   4 -13  13   10.88    0.94
   4  13  13    9.30    0.81
   4  13  15    0.33    0.43
   4 -13  15    0.69    0.38
   4  13  15    0.62    0.29
   4 -13  17    6.96    0.54
   4  13  17    7.14    0.58
  -4  14  20   17.60    0.85
  -4 -14  20   17.42    0.85
  -4 -14  20   17.22    0.77
  -4  14  18    2.98    0.57
  -4 -14  18    3.10    0.50
  -4  14  18    3.41    0.44
  -4 -14  18    2.95    0.53
   4  14 -18    3.70    0.50
  -4 -14  16    0.30    0.43
  -4  14  16    0.52    0.37
  -4  14  16    0.15    0.46
  -4 -14  14   16.65    1.18
  -4  14  14   17.09    1.30
  -4  14  12  269.19    6.09
  -4 -14  12  265.66    5.94
  -4 -14  10   17.72    1.27
  -4  14  10   17.54    1.31
   4  14  -8    1.70    0.74
  -4 -14   8    0.96    0.59
   4 -14  -8    0.28    0.35
  -4  14   8    0.30    0.49
  -4  14   6   42.71    1.99
   4 -14  -6   41.27    1.87
   4  14  -6   42.51    2.12
  -4 -14   6   44.33    1.98
  -4  14   4    0.67    0.57
  -4 -14   4   -0.46    0.73
   4  14  -4    1.68    0.77
   4 -14  -4    1.82    0.55
   4  14  -4    0.73    0.48
   4  14  -2  188.17    4.87
  -4  14   2  176.46    4.53
   4 -14  -2  190.72    4.66
  -4 -14   2  184.01    6.72
   4  14  -2  186.35    4.60
   4  14   0   12.85    1.17
   4 -14   0   15.35    1.96
   4 -14   0   15.22    1.12
   4  14   0   14.57    1.16
  -4  14   0   15.68    1.17
   4 -14   2   21.67    1.35
   4 -14   2   21.21    1.20
   4  14   2   21.00    1.46
   4  14   4   27.47    1.63
   4 -14   4   26.32    1.47
   4  14   4   25.70    1.51
   4 -14   4   24.59    1.36
   4 -14   6   44.91    1.87
   4  14   6   44.75    2.07
   4  14   6   41.05    1.90
   4 -14   6   41.61    1.85
   4 -14   8   69.68    2.46
   4  14   8   72.61    2.58
   4  14   8   69.68    2.46
   4 -14   8   71.96    2.32
   4  14  10    0.66    0.40
   4  14  10    1.83    0.58
   4 -14  10    1.30    0.49
   4 -14  12    1.09    0.52
   4  14  12    0.89    0.35
   4 -14  14   30.35    1.35
   4  14  14   31.23    1.40
   4 -14  16   -0.29    0.30
   4  14  16   -0.55    0.31
  -4  15  19    5.28    0.47
  -4 -15  19    6.58    0.53
  -4  15  17   11.51    0.74
   4  15 -17   11.69    0.79
  -4 -15  17   12.89    0.85
  -4 -15  17   11.96    0.78
  -4  15  17   12.21    0.88
  -4  15  15   39.32    1.70
  -4 -15  15   39.92    1.63
   4  15 -15   35.83    1.64
  -4 -15  13    0.35    0.56
   4  15 -13   -0.55    0.51
  -4  15  13    0.33    0.51
   4  15 -11    0.76    0.61
  -4 -15  11    0.43    0.51
  -4  15  11    0.09    0.56
  -4 -15   9  144.10    3.94
   4 -15  -9  143.19    3.65
   4  15  -9  151.78    4.28
  -4  15   9  138.34    3.95
   4 -15  -7   58.84    2.20
  -4  15   7   59.31    2.37
   4  15  -7   61.92    2.60
  -4  15   5    0.75    0.51
   4  15  -5    0.17    0.65
   4 -15  -5    0.67    0.46
  -4  15   3    0.45    0.45
   4  15  -3   -0.05    0.58
   4 -15  -3    1.08    0.55
  -4  15   1    1.83    0.55
   4 -15  -1    1.00    0.54
   4  15  -1    1.67    0.65
   4 -15   1   94.89    2.99
  -4  15  -1   89.10    2.82
   4  15   1   90.34    3.15
   4  15   3    5.46    0.87
   4  15   3    5.18    0.78
   4 -15   3    6.38    0.80
   4 -15   3    5.51    0.65
   4 -15   5   22.25    1.34
   4  15   5   22.55    1.44
   4 -15   5   23.17    1.30
   4  15   5   22.54    1.37
   4 -15   7   65.73    2.23
   4  15   7   64.94    2.30
   4 -15   7   66.11    2.30
   4  15   7   65.76    2.44
   4  15   9    3.13    0.59
   4 -15   9    1.96    0.49
   4  15   9    2.13    0.55
   4 -15  11    3.07    0.54
   4  15  11    2.74    0.48
   4  15  11    2.70    0.49
   4 -15  13    5.02    0.57
   4  15  13    5.20    0.62
   4  15  15   30.44    1.12
   4 -15  15   34.43    1.19
  -4  16  18   16.88    0.75
  -4 -16  18   19.47    0.81
  -4  16  16    9.08    0.64
  -4 -16  16    9.85    0.70
  -4  16  16    9.90    0.75
   4  16 -16    8.66    0.66
   4  16 -14   59.96    2.12
  -4 -16  14   62.14    2.03
  -4  16  12   42.39    1.82
   4  16 -12   39.10    1.85
  -4  16  10   18.51    1.26
   4  16 -10   18.05    1.37
  -4  16   8   90.89    2.96
   4 -16  -8   90.08    2.70
   4  16  -8   98.20    3.25
   4 -16  -6   53.04    2.13
   4  16  -6   54.75    2.40
  -4  16   6   54.30    2.19
   4 -16  -4   26.58    1.49
   4  16  -4   27.89    1.75
  -4  16   4   26.16    1.50
  -4  16   2    8.49    0.88
   4  16  -2    9.96    1.07
   4 -16  -2    9.21    0.93
   4 -16   0   99.25    3.08
   4  16   0   98.80    3.26
  -4  16   0   94.25    2.93
   4 -16   2  176.97    4.35
   4  16   2  171.51    4.34
   4  16   2  175.64    4.59
   4  16   4    5.16    0.69
   4 -16   4    6.54    0.77
   4 -16   4    5.01    0.59
   4 -16   6   12.72    0.95
   4  16   6   11.62    0.95
   4  16   6   12.97    1.09
   4 -16   6   12.83    0.91
   4 -16   8   -0.60    0.35
   4 -16   8   -0.42    0.39
   4  16   8   -0.03    0.35
   4  16   8    0.67    0.43
   4  16  10    1.43    0.35
   4 -16  10    1.13    0.39
   4  16  10    1.71    0.44
   4  16  12   24.12    1.13
   4 -16  12   23.17    1.07
   4  16  14   10.00    0.60
   4 -16  14   10.58    0.62
   4  17 -15    0.47    0.28
  -4  17  15    0.63    0.27
  -4 -17  15    1.19    0.30
  -4  17  15    0.82    0.38
   4  17 -13    1.51    0.46
  -4 -17  13    1.93    0.40
  -4  17  13    1.83    0.46
   4  17 -11   -0.48    0.49
  -4 -17  11    0.21    0.31
  -4  17  11   -0.39    0.44
   4 -17  -9    1.94    0.40
  -4 -17   9    2.11    0.41
   4  17  -9    1.62    0.61
  -4  17   9    3.10    0.67
   4  17  -7    3.16    0.71
   4 -17  -7    2.40    0.50
  -4  17   7    1.93    0.59
   4  17  -5   27.89    1.67
   4 -17  -5   25.33    1.39
   4  17  -3    1.51    0.73
  -4  17   3    0.68    0.48
  -4  17   1   -0.19    0.37
   4  17  -1   -0.83    0.69
   4 -17  -1    0.33    0.46
   4 -17   1   43.83    1.86
   4  17   1   47.18    2.06
   4  17   1   41.88    1.82
   4 -17   3   37.76    1.67
   4  17   3   35.81    1.61
   4  17   3   37.67    1.80
   4 -17   5   16.95    0.93
   4 -17   5   15.32    1.01
   4  17   5   15.26    1.00
   4  17   5   16.96    1.16
   4 -17   7    5.03    0.56
   4  17   7    5.51    0.63
   4 -17   7    4.09    0.50
   4  17   7    4.07    0.61
   4  17   9    0.38    0.28
   4 -17   9    0.47    0.32
   4  17   9    0.95    0.34
   4  17  11    0.61    0.33
   4 -17  11    0.94    0.31
  -4  18  14    5.74    0.46
  -4  18  14    6.69    0.54
  -4  18  12   29.31    1.22
  -4 -18  12   26.63    0.99
   4  18 -12   27.63    1.22
   4  18 -10    8.51    0.83
  -4  18  10    8.03    0.74
  -4  18   8   31.61    1.44
   4 -18  -8   32.46    1.29
   4  18  -6    4.41    0.76
   4 -18  -6    3.42    0.51
  -4  18   6    2.66    0.54
   4  18  -4    7.69    0.91
   4 -18  -4    8.20    0.78
  -4  18   4    6.33    0.69
   4  18  -2    7.34    0.91
   4 -18  -2    7.42    0.78
  -4  18   2    7.04    0.72
   4  18   0    3.79    0.72
   4 -18   0    3.94    0.61
   4  18   0    2.82    0.54
  -4  18   0    2.79    0.51
   4  18   2   10.16    0.93
   4 -18   2   11.14    0.87
   4  18   2    9.63    0.79
   4 -18   4   15.26    0.95
   4  18   4   14.68    1.05
   4  18   4   13.32    0.85
   4  18   6    7.07    0.58
   4 -18   6    7.14    0.61
   4  18   6    6.77    0.67
   4 -18   8    0.56    0.23
   4 -18   8    0.58    0.23
   4  18   8    1.22    0.38
   4  18  10    4.21    0.42
  -4 -19  11   20.05    0.81
   4  19 -11   22.74    0.97
  -4  19  11   22.25    0.95
   4  19  -9   25.45    1.20
  -4  19   9   23.76    1.08
   4 -19  -7    9.53    0.64
   4  19  -7   10.65    0.86
  -4  19   7    7.98    0.67
  -4  19   5    1.95    0.43
   4 -19  -5    1.38    0.34
   4  19  -3    1.60    0.53
   4 -19  -3    1.59    0.44
  -4  19   3    1.51    0.40
   4  19  -1    5.78    0.72
   4 -19  -1    6.07    0.64
   4  19  -1    5.52    0.58
   4 -19   1   46.45    1.61
   4  19   1   43.96    1.72
   4  19   3    0.51    0.27
   4 -19   3    0.20    0.30
   4  19   3   -0.27    0.40
   4 -19   5   29.10    1.10
   4  19   5   26.66    0.97
   4  19   5   29.47    1.22
   4  19   7    0.04    0.25
  -4 -20   8    1.83    0.31
   4  20  -8    1.24    0.33
   4  20  -6    2.51    0.44
   4 -20  -6    2.43    0.31
  -4 -20   6    2.62    0.39
  -4  20   6    2.74    0.38
   4  20  -4    0.58    0.38
   4 -20  -4    0.68    0.29
  -4  20   4    0.15    0.24
   4  20  -2    2.89    0.48
   4  20  -2    1.82    0.34
   4 -20  -2    2.36    0.38
  -4 -20   2    1.89    0.38
   4  20   0    1.14    0.40
   4 -20   0    1.75    0.37
  -4 -20   0    0.56    0.23
   4  20   0    0.13    0.22
   4 -20   2    0.32    0.26
   4  20   2    0.42    0.30
   4 -20   4   12.22    0.62
   4  20   4   11.99    0.69
  -5   0  27   -0.33    0.26
  -5   0  25    0.34    0.42
  -5   0  23   -0.17    0.49
  -5   0  23    0.04    0.36
  -5   0  21    0.17    0.60
  -5   0  21   -0.27    0.39
  -5   0  19   -0.61    0.48
  -5   0  19   -0.26    0.42
  -5   0  19    0.27    0.68
  -5   0  17   -0.05    0.35
  -5   0  17   -0.60    0.41
  -5   0  17    0.51    0.60
  -5   0  15    0.41    0.44
  -5   0  15   -0.28    0.70
  -5   0  13    0.26    0.51
  -5   0  13    0.27    0.65
  -5   0  11    0.14    0.52
  -5   0   9    0.25    0.48
  -5   0   7    0.17    0.49
  -5   0   5    0.51    0.50
  -5   0   3    0.03    0.46
  -5   0   1   -0.08    0.44
  -5   0  -1   -0.17    0.58
   5   0   3    0.87    0.59
   5   0   5    0.34    0.56
   5   0   7   -0.63    0.67
   5   0   9   -0.62    0.61
   5   0  11    0.25    0.60
   5   0  11    0.44    0.35
   5   0  11    0.24    0.39
   5   0  11    0.02    0.31
   5   0  11   -0.33    0.40
   5   0  11   -0.19    0.38
   5   0  13   -0.06    0.42
   5   0  13   -0.30    0.42
   5   0  13    0.15    0.41
   5   0  13    0.39    0.45
   5   0  13    0.29    0.41
   5   0  15    3.35    0.88
   5   0  15    2.25    0.66
   5   0  17   -0.10    0.44
   5   0  17    0.68    0.54
   5   0  17   -0.84    0.57
   5   0  19    0.66    0.36
   5   0  19   -0.09    0.47
   5   0  19   -0.04    0.38
   5   0  21    0.04    0.26
   5   0  21   -0.30    0.39
   5   0  21   -0.32    0.31
  -5   1  26    2.83    0.46
  -5  -1  26    2.45    0.44
  -5   1  24   31.11    1.37
  -5  -1  24   31.33    1.41
  -5   1  24   33.30    1.54
  -5  -1  24   35.67    1.58
  -5  -1  22    0.04    0.50
  -5  -1  22   -0.87    0.50
  -5   1  22   -0.26    0.56
  -5   1  22   -0.10    0.37
  -5  -1  20   19.35    1.32
  -5   1  20   19.69    1.20
  -5   1  20   20.12    1.31
  -5  -1  20   19.37    1.22
  -5  -1  18  178.31    4.35
  -5   1  18  176.54    4.35
  -5   1  18  172.81    4.17
  -5  -1  18  191.51    6.92
  -5   1  18  178.59    6.66
  -5  -1  18  174.89    4.23
  -5   1  16  106.07    2.97
  -5   1  16  108.01    4.73
  -5   1  16  107.13    3.03
  -5   1  16  105.14    4.67
  -5  -1  16  111.85    2.99
  -5  -1  16  111.90    4.85
  -5  -1  16  109.62    3.05
  -5   1  16  116.28    2.98
  -5  -1  14   37.75    2.25
  -5  -1  14   37.26    2.48
  -5   1  14   36.34    2.50
  -5  -1  14   35.06    2.24
  -5   1  14   36.64    2.55
  -5  -1  12    1.23    0.60
  -5  -1  12    0.63    0.47
  -5   1  12    0.99    0.73
  -5  -1  10   79.43    2.75
  -5   1  10   78.91    3.07
  -5  -1   8  400.97    8.01
  -5   1   8  406.18    8.41
  -5  -1   6    1.85    0.55
  -5   1   6    2.50    0.70
  -5  -1   4  122.25    3.33
  -5   1   4  127.55    3.54
  -5   1   2  199.68    4.72
  -5  -1   2  205.23    4.75
   5   1   0    5.62    0.92
  -5   1   0    5.26    0.79
  -5  -1   0    5.18    0.78
  -5   1  -2  113.25    3.46
   5   1   2  105.92    3.53
   5  -1   4   28.57    1.77
   5  -1   4   28.38    1.78
  -5   1  -4   26.08    1.65
   5   1   4   25.61    1.75
   5  -1   6   17.24    1.53
  -5   1  -6   17.33    1.39
   5   1   6   14.79    1.47
   5  -1   6   16.17    1.41
   5  -1   8   66.61    3.18
   5  -1   8   64.73    2.97
  -5   1  -8   64.57    2.91
   5   1   8   62.57    3.15
   5  -1  10   13.53    1.41
  -5   1 -10   12.32    1.34
   5   1  10   13.18    1.50
   5  -1  12    0.14    0.50
   5   1  12    0.30    0.40
   5   1  12    0.56    0.75
   5   1  12    0.47    0.43
   5  -1  12    0.06    0.39
   5  -1  12    0.82    0.53
   5   1  12    0.63    0.52
   5  -1  12    0.33    0.48
   5   1  12    0.23    0.37
   5  -1  12    0.70    0.45
   5   1  12    1.10    0.57
   5   1  14   29.23    1.52
   5  -1  14   31.52    1.68
   5  -1  14   30.99    1.57
   5   1  14   29.14    1.54
   5  -1  14   30.05    1.55
   5   1  14   31.30    1.62
   5  -1  14   30.27    1.55
   5   1  14   31.02    1.58
   5   1  16   21.02    1.26
   5  -1  16   19.22    1.28
   5  -1  16   21.31    1.33
   5   1  16   19.33    1.25
   5   1  16   19.16    1.32
   5  -1  16   19.06    1.24
   5  -1  18  235.48    5.19
   5   1  18  237.06    5.16
   5  -1  18  233.95    5.19
   5   1  18  231.77    5.05
   5   1  18  226.04    5.13
   5  -1  18  233.49    5.13
   5   1  20   77.03    2.14
   5  -1  20   76.78    2.25
   5  -1  20   81.05    2.32
   5  -1  20   77.81    2.26
   5   1  20   77.66    2.26
   5   1  20   75.12    2.26
   5   1  22   11.45    0.64
   5  -1  22   11.85    0.64
  -5  -2  27   78.60    1.92
  -5   2  27   80.32    1.96
  -5   2  25    6.12    0.69
  -5  -2  25    4.87    0.60
  -5  -2  25    5.24    0.52
  -5   2  25    5.78    0.56
  -5  -2  23  103.87    3.01
  -5   2  23  104.07    3.03
  -5  -2  23   98.28    2.87
  -5   2  23   97.22    2.75
  -5   2  21   53.26    2.15
  -5  -2  21   52.53    2.14
  -5   2  21   51.95    1.96
  -5  -2  21   49.76    2.02
  -5  -2  19    8.06    1.44
  -5  -2  19    6.35    0.80
  -5  -2  19    7.60    0.84
  -5   2  19    9.39    1.58
  -5   2  19    7.47    0.88
  -5   2  19    7.50    0.78
  -5  -2  17   21.34    1.24
  -5   2  17   22.36    1.30
  -5   2  17   20.23    1.32
  -5   2  17   19.95    2.12
  -5  -2  17   23.75    2.31
  -5  -2  17   22.10    1.27
  -5   2  17   21.04    2.16
  -5   2  17   21.80    1.19
  -5  -2  15    6.41    0.67
  -5  -2  15    5.88    1.00
  -5  -2  15    5.77    1.19
  -5   2  15    6.03    1.23
  -5   2  15    5.29    1.12
  -5  -2  13   21.39    1.70
  -5  -2  13   21.89    1.84
  -5   2  13   21.52    1.99
  -5  -2  11    0.55    0.65
  -5  -2  11    1.02    0.42
  -5   2  11    0.57    0.63
  -5   2   9  420.36    8.97
  -5  -2   9  417.75    8.09
  -5  -2   7  404.17    7.79
  -5   2   7  404.79    8.53
  -5  -2   5  219.58    4.90
  -5   2   5  228.80    5.41
  -5  -2   3    1.50    0.54
  -5   2   3    1.16    0.54
  -5   2   1 1430.18   23.27
   5   2  -1 1435.42   23.70
   5  -2   1   14.43    1.16
   5   2   1   13.64    1.27
  -5   2  -1   14.49    1.15
  -5   2  -3    5.34    0.87
   5  -2   3    5.49    0.90
   5   2   3    4.50    0.95
   5  -2   5   47.25    2.40
   5   2   5   43.66    2.47
  -5   2  -5   44.89    2.18
   5  -2   7  332.94    8.18
  -5   2  -7  346.69    7.89
  -5   2  -9    3.34    0.70
   5  -2   9    3.13    0.95
   5   2   9    1.81    0.79
   5   2  11    2.07    0.50
   5  -2  11    0.95    0.44
   5  -2  11    0.76    0.71
   5  -2  11    1.80    0.44
   5  -2  11    1.27    0.44
   5   2  11    0.97    0.36
   5   2  11    1.62    0.49
   5   2  11    1.07    0.35
   5   2  11    2.65    0.99
   5   2  11    1.61    0.50
   5  -2  11    1.50    0.61
   5   2  13   14.77    1.07
   5   2  13   16.55    1.94
   5  -2  13   15.36    1.12
   5  -2  13   16.93    1.14
   5   2  13   15.37    1.10
   5   2  13   16.15    1.12
   5  -2  13   16.08    1.08
   5   2  13   17.22    1.14
   5  -2  13   16.44    1.23
   5  -2  15   96.93    3.05
   5  -2  15   99.66    3.05
   5   2  15   98.68    3.05
   5  -2  15   97.55    2.97
   5   2  15  104.39    3.09
   5   2  15   96.21    2.99
   5   2  15   99.88    2.96
   5   2  17    2.08    0.51
   5  -2  17    2.21    0.64
   5  -2  17    2.14    0.56
   5  -2  17    3.16    0.70
   5   2  17    2.53    0.61
   5   2  17    2.67    0.60
   5   2  19   25.42    1.17
   5  -2  19   24.44    1.30
   5  -2  19   26.71    1.36
   5   2  19   24.02    1.24
   5   2  19   23.08    1.26
   5  -2  19   23.89    1.24
   5  -2  21   49.26    1.59
   5  -2  21   53.11    1.65
   5   2  21   49.50    1.54
   5   2  21   50.05    1.62
   5  -2  21   48.02    1.55
  -5  -3  26    0.16    0.29
  -5   3  26    1.25    0.41
  -5  -3  24    0.48    0.48
  -5   3  24    0.91    0.37
  -5   3  24    1.10    0.50
  -5  -3  22    1.35    0.49
  -5   3  22    2.48    0.69
  -5  -3  22    2.26    0.62
  -5   3  22    1.58    0.45
  -5  -3  20    1.83    0.63
  -5   3  20    1.73    0.61
  -5  -3  20    1.13    0.49
  -5   3  20    1.77    0.47
  -5  -3  18    5.87    0.74
  -5   3  18    7.03    0.83
  -5   3  18    5.72    0.68
  -5  -3  18    7.25    0.81
  -5   3  18    6.37    0.68
  -5   3  18    5.59    1.37
  -5   3  18    3.86    1.07
  -5  -3  18    7.26    1.49
  -5  -3  16   38.04    1.67
  -5   3  16   39.30    1.69
  -5  -3  16   38.79    2.81
  -5  -3  16   38.37    1.64
  -5   3  16   37.61    2.71
  -5   3  16   36.22    1.63
  -5   3  16   37.38    2.99
  -5   3  14  117.45    4.71
  -5  -3  14  118.48    4.71
  -5  -3  14  121.71    4.45
  -5   3  14  117.35    5.13
  -5   3  12   32.00    2.49
  -5  -3  12   34.84    2.21
  -5  -3  12   34.58    2.21
  -5  -3  10   62.69    2.10
  -5   3  10   59.57    2.89
  -5  -3  10   61.49    2.72
  -5  -3   8  102.02    2.86
  -5  -3   8  101.55    3.29
  -5   3   8  100.06    3.64
  -5  -3   6  172.15    4.08
  -5   3   6  177.03    4.92
  -5   3   4  127.77    3.82
  -5  -3   4  129.19    3.41
  -5  -3   2   15.46    1.14
  -5   3   2   16.98    1.25
   5   3  -2   15.14    1.23
   5   3   0    8.38    1.04
  -5   3   0    7.71    0.89
   5  -3   0    8.03    0.82
  -5   3  -2    0.40    0.46
   5   3   2    0.26    0.62
   5  -3   2    1.08    0.57
   5   3   4    0.00    0.72
   5  -3   4    0.96    0.69
  -5   3  -4    0.92    0.57
  -5   3  -6   28.13    1.75
   5  -3   6   27.95    1.98
   5   3   6   25.24    2.03
   5   3   8    6.52    1.14
   5  -3   8    6.63    1.12
   5  -3  10    7.09    1.23
   5   3  10    8.11    0.75
   5  -3  10    8.72    0.85
   5  -3  10    9.16    0.77
   5   3  10    8.09    1.38
   5   3  12   28.05    1.37
   5  -3  12   27.48    1.46
   5  -3  12   27.93    2.43
   5   3  12   25.63    2.48
   5  -3  12   27.58    1.43
   5   3  12   26.97    1.38
   5   3  12   29.20    1.47
   5   3  12   30.08    1.49
   5  -3  12   27.25    1.37
   5  -3  12   27.43    1.49
   5  -3  14  154.12    4.05
   5  -3  14  157.06    4.03
   5   3  14  150.02    6.32
   5   3  14  152.02    3.84
   5   3  14  153.74    3.98
   5  -3  14  158.55    4.23
   5  -3  14  156.18    3.92
   5   3  14  146.69    3.89
   5   3  14  155.37    4.04
   5   3  16   13.45    1.02
   5  -3  16   13.17    1.07
   5   3  16   13.56    1.08
   5   3  16   14.64    1.01
   5   3  16   14.26    1.10
   5  -3  16   13.82    1.13
   5  -3  16   14.24    1.04
   5  -3  18   15.37    1.11
   5   3  18   12.76    0.93
   5  -3  18   15.76    1.13
   5   3  18   14.42    1.06
   5  -3  18   15.33    1.02
   5   3  20   35.43    1.34
   5  -3  20   38.57    1.49
   5   3  20   32.97    1.41
   5  -3  20   35.54    1.45
   5  -3  20   35.02    1.38
   5  -3  22   30.62    1.04
   5   3  22   29.89    1.05
  -5   4  27   19.30    0.80
  -5  -4  25    0.78    0.36
  -5   4  25    0.50    0.42
  -5   4  23   62.95    2.00
  -5  -4  23   63.16    2.22
  -5   4  23   66.95    2.31
  -5  -4  21    6.41    0.87
  -5   4  21    5.43    0.65
  -5   4  21    5.16    0.79
  -5   4  19   65.65    2.43
  -5  -4  19   63.06    2.37
  -5   4  19   66.07    2.30
  -5   4  19   65.87    2.21
  -5  -4  19   64.75    2.37
  -5   4  17    6.50    0.78
  -5  -4  17    6.60    0.78
  -5   4  17    6.76    1.63
  -5  -4  17    5.67    1.23
  -5   4  17    5.40    0.67
  -5  -4  17    5.80    0.70
  -5   4  17    5.38    1.25
  -5  -4  15  144.74    5.12
  -5   4  15  138.13    3.59
  -5  -4  15  139.69    3.55
  -5  -4  15  140.30    5.45
  -5   4  15  141.64    3.70
  -5   4  15  134.18    5.24
  -5   4  15  142.95    6.03
  -5  -4  15  142.64    3.61
  -5  -4  13  168.72    5.47
  -5   4  13  173.47    6.39
  -5  -4  13  164.66    5.54
  -5  -4  11  110.54    4.11
  -5   4  11  107.55    4.71
  -5  -4  11  105.78    3.92
  -5  -4   9   82.60    3.34
  -5   4   9   82.35    3.48
  -5  -4   9   78.71    2.97
  -5  -4   7   40.02    1.84
  -5  -4   7   42.91    1.66
  -5   4   7   44.99    2.42
  -5   4   5    2.73    0.79
  -5  -4   5    3.29    0.49
  -5  -4   5    3.35    0.52
  -5  -4   3  122.01    3.46
  -5   4   3  127.07    3.83
  -5   4   1  775.80   13.91
   5  -4  -1  786.63   13.49
   5   4  -1  772.64   14.21
  -5  -4  -1  248.47    5.21
   5  -4   1  250.66    5.79
  -5   4  -1  246.37    5.72
   5   4   1  251.42    6.28
  -5  -4  -3  203.14    4.12
   5  -4   3  209.95    5.42
  -5   4  -3  198.25    5.00
   5   4   3  203.49    5.73
   5   4   5    0.55    0.80
  -5   4  -5    0.46    0.46
   5  -4   5    0.17    0.62
   5   4   7    5.26    1.21
   5  -4   7    5.37    1.07
   5  -4   9  117.55    4.74
   5   4   9  107.69    4.81
   5  -4  11    1.28    0.39
   5   4  11    1.06    0.38
   5   4  11    0.51    0.71
   5  -4  11    0.96    0.39
   5  -4  11    3.10    1.07
   5   4  11    1.06    0.36
   5   4  11    1.26    0.44
   5  -4  11    1.81    0.46
   5  -4  11    1.99    0.45
   5  -4  11    1.95    0.57
   5  -4  13   49.00    1.91
   5  -4  13   49.75    2.10
   5  -4  13   51.69    2.07
   5  -4  13   49.45    3.36
   5  -4  13   50.58    2.02
   5   4  13   46.47    3.47
   5   4  13   46.60    1.90
   5   4  13   49.36    2.03
   5   4  13   48.06    1.98
   5  -4  13   46.79    1.83
   5  -4  15   91.37    2.88
   5   4  15   87.24    2.74
   5  -4  15   94.62    2.99
   5   4  15   92.58    2.89
   5  -4  15   92.96    2.82
   5   4  15   92.37    2.95
   5  -4  17   26.68    1.51
   5   4  17   27.42    1.35
   5  -4  17   25.02    1.41
   5  -4  17   24.33    1.30
   5   4  17   25.91    1.42
   5   4  19   35.17    1.54
   5   4  19   35.99    1.40
   5  -4  19   36.92    1.60
   5  -4  19   34.77    1.45
   5  -4  19   39.62    1.60
   5   4  21    8.41    0.64
   5  -4  21    8.96    0.66
  -5   5  26   -0.75    0.35
  -5  -5  26   -0.25    0.24
  -5   5  24   39.52    1.62
  -5  -5  24   38.78    1.58
  -5   5  22   41.80    1.83
  -5  -5  22   37.13    1.73
  -5   5  20    6.31    0.77
  -5  -5  20    7.52    0.91
  -5   5  18   44.68    1.96
  -5   5  18   45.10    1.90
  -5  -5  18   44.94    1.96
  -5   5  18   45.33    3.61
  -5   5  18   41.03    3.02
  -5  -5  18   45.08    1.96
  -5  -5  16   92.64    4.14
  -5   5  16   93.53    5.11
  -5  -5  16   90.18    2.80
  -5   5  16   86.07    2.74
  -5  -5  16   87.54    4.35
  -5  -5  16   90.02    2.79
  -5   5  16   83.67    4.16
  -5   5  16   89.88    2.90
  -5  -5  14  159.89    5.57
  -5  -5  14  165.41    3.96
  -5  -5  14  166.37    3.97
  -5  -5  14  159.36    5.69
  -5   5  14  160.93    6.52
  -5   5  14  167.72    4.08
  -5  -5  12  320.75    8.22
  -5   5  12  326.05    9.31
  -5  -5  12  305.17    7.94
  -5   5  10    5.56    1.30
  -5  -5  10    4.64    1.03
  -5  -5  10    3.95    0.75
  -5   5  10    3.95    1.12
  -5   5   8  129.87    4.56
  -5  -5   8  133.17    4.42
  -5  -5   8  127.11    3.80
  -5  -5   6   96.74    3.55
  -5  -5   6   99.12    2.80
  -5  -5   6   94.71    2.81
  -5   5   6   96.98    3.65
  -5  -5   4   54.01    2.42
  -5  -5   4   51.14    1.66
  -5  -5   4   54.65    2.12
  -5   5   4   54.35    2.56
   5   5  -2   21.93    1.53
  -5  -5   2   21.78    1.45
   5  -5  -2   22.68    1.26
  -5   5   2   22.65    1.59
   5   5   0  258.93    6.39
   5  -5   0  255.34    5.78
  -5  -5   0  255.07    5.64
  -5   5   0  250.16    5.98
   5  -5   2  719.12   13.24
   5   5   2  702.42   13.84
  -5   5  -2  710.47   12.94
  -5  -5  -2  715.82   12.19
   5  -5   2  691.93   13.06
   5   5   4  158.39    5.33
  -5   5  -4  164.63    4.41
   5  -5   4  159.29    4.52
   5  -5   4  156.16    4.84
   5  -5   6   32.99    2.25
   5  -5   6   31.82    1.84
   5   5   6   33.75    2.53
   5   5   8    6.39    1.31
   5  -5   8    5.01    1.09
   5   5  10   11.27    1.77
   5  -5  10   10.67    0.87
   5  -5  10   11.18    0.91
   5  -5  10   10.45    0.85
   5   5  10   10.12    0.79
   5  -5  10   10.12    1.51
   5  -5  10    9.85    0.80
   5   5  10    9.35    0.80
   5  -5  12   54.14    2.12
   5  -5  12   55.65    3.60
   5  -5  12   53.73    2.03
   5   5  12   50.87    3.67
   5   5  12   52.21    1.95
   5   5  12   56.27    2.11
   5  -5  12   50.08    1.96
   5  -5  12   53.68    1.98
   5  -5  12   53.49    2.13
   5   5  12   54.68    2.11
   5  -5  14  116.40    3.41
   5  -5  14  117.83    3.31
   5   5  14  114.45    3.17
   5   5  14  115.12    3.32
   5  -5  14  113.82    3.19
   5  -5  14  115.93    3.21
   5  -5  14  115.66    3.46
   5   5  14  114.70    3.38
   5  -5  16   11.56    1.00
   5  -5  16   13.29    1.07
   5   5  16   10.81    0.87
   5   5  16   13.28    1.05
   5  -5  16   12.69    0.97
   5   5  16   12.70    1.09
   5  -5  18    5.99    0.78
   5  -5  18    7.01    0.78
   5   5  18    6.35    0.65
   5   5  18    6.81    0.77
   5  -5  18    7.07    0.71
   5   5  20   65.86    2.00
   5  -5  20   68.75    2.07
   5  -5  22   33.98    1.06
   5   5  22   34.04    1.07
  -5  -6  25    0.40    0.32
  -5   6  25   -0.23    0.37
  -5   6  23   12.47    0.95
  -5  -6  23   11.07    0.92
  -5   6  21   30.30    1.58
  -5  -6  21   28.26    1.52
  -5  -6  19   13.76    1.14
  -5   6  19   16.48    1.14
  -5   6  19   15.35    1.21
  -5   6  17   29.63    2.43
  -5   6  17   26.04    1.46
  -5   6  17   29.29    1.61
  -5   6  17   26.58    2.91
  -5  -6  17   28.50    1.54
  -5  -6  15    3.24    0.57
  -5  -6  15    3.15    0.90
  -5   6  15    3.48    0.63
  -5   6  15    3.02    1.29
  -5  -6  15    2.86    0.92
  -5   6  15    3.39    0.66
  -5   6  15    3.08    0.97
  -5  -6  13   32.68    1.50
  -5  -6  13   31.04    2.28
  -5  -6  13   32.93    2.40
  -5   6  13   31.13    2.77
  -5   6  13   33.80    1.58
  -5  -6  11  174.45    5.70
  -5  -6  11  169.90    5.27
  -5   6  11  179.17    6.53
  -5   6   9    5.94    1.28
  -5  -6   9    4.21    1.00
  -5   6   9    4.08    0.93
  -5  -6   9    6.58    0.94
  -5  -6   7   47.89    2.04
  -5   6   7   50.34    2.77
  -5  -6   7   48.78    2.60
  -5   6   5   14.34    1.44
  -5  -6   5   16.53    1.49
  -5  -6   5   16.55    1.11
  -5  -6   5   15.47    0.95
   5   6  -3  128.34    4.04
   5  -6  -3  132.91    3.39
  -5   6   3  135.30    4.27
  -5  -6   3  133.29    4.12
   5  -6  -1  139.64    3.85
  -5  -6   1  140.30    4.06
   5   6  -1  145.16    4.47
  -5   6   1  147.62    4.40
   5  -6  -1  144.78    4.35
  -5  -6  -1  122.07    3.50
   5  -6   1  121.97    3.80
   5   6   1  122.15    4.26
   5  -6   1  120.73    3.97
  -5   6  -1  125.02    3.85
   5  -6   3  648.49   12.88
   5  -6   3  651.52   12.73
   5   6   3  667.01   13.67
  -5   6  -3  676.52   12.35
   5  -6   5   48.01    2.66
   5   6   5   51.76    3.11
   5  -6   5   47.58    2.42
   5  -6   7    1.97    0.57
   5  -6   7    1.79    0.74
   5   6   7    1.01    0.92
   5   6   9   10.97    1.69
   5  -6   9   11.62    0.88
   5  -6   9   11.56    0.85
   5   6   9   10.53    0.87
   5  -6   9   12.07    1.71
   5  -6   9   10.96    0.89
   5  -6   9   11.14    0.88
   5  -6  11  112.81    3.20
   5  -6  11  108.00    3.00
   5  -6  11  110.96    5.12
   5   6  11  106.96    3.10
   5  -6  11  110.11    3.19
   5   6  11  105.27    2.93
   5   6  11  110.24    5.42
   5  -6  11  105.79    3.08
   5  -6  11  109.02    2.97
   5  -6  13   45.90    1.98
   5  -6  13   47.94    1.89
   5  -6  13   48.13    1.92
   5   6  13   47.33    1.80
   5  -6  13   46.15    1.90
   5   6  13   45.91    1.96
   5   6  13   46.42    2.00
   5   6  13   41.70    3.46
   5  -6  13   45.52    1.99
   5  -6  15   13.43    1.12
   5  -6  15   14.56    1.09
   5   6  15   15.46    1.16
   5  -6  15   13.70    0.99
   5   6  15   14.57    1.12
   5  -6  15   14.13    1.04
   5   6  17    3.34    0.59
   5  -6  17    4.46    0.73
   5  -6  17    4.63    0.67
   5   6  17    4.04    0.70
   5  -6  19   16.56    1.00
   5  -6  19   17.06    1.02
   5   6  19   16.00    1.01
   5  -6  21    0.58    0.31
   5   6  21    0.95    0.31
  -5   7  26    0.53    0.27
  -5  -7  24   17.46    1.00
  -5   7  24   19.78    1.06
  -5  -7  22   15.78    1.11
  -5   7  22   15.51    1.09
  -5   7  20    0.35    0.54
  -5   7  20    1.57    0.45
  -5  -7  20    1.31    0.57
  -5   7  18    2.93    0.59
  -5  -7  18    1.66    0.58
  -5   7  18    1.82    0.61
  -5  -7  16    6.13    1.29
  -5  -7  16    6.92    0.84
  -5   7  16    6.47    0.79
  -5   7  16    9.70    1.84
  -5   7  16    6.50    0.85
  -5  -7  14   66.64    3.64
  -5  -7  14   69.77    2.41
  -5   7  14   68.70    4.45
  -5   7  14   72.24    2.53
  -5  -7  12    1.22    0.41
  -5   7  12    0.01    0.85
  -5  -7  12    0.94    0.57
  -5  -7  12    0.87    0.69
  -5   7  12    0.72    0.37
  -5  -7  10   10.39    1.40
  -5   7  10    9.46    1.64
  -5  -7  10   10.21    1.15
  -5  -7   8    0.73    0.67
  -5   7   8    1.10    0.88
  -5   7   8    1.56    0.95
  -5  -7   8    1.73    0.58
  -5  -7   6    1.01    0.75
  -5   7   6    0.35    0.74
  -5   7   4  139.55    4.71
  -5  -7   4  143.07    4.61
  -5  -7   4  154.08    4.07
  -5  -7   2   49.05    2.40
   5  -7  -2   50.07    2.04
   5   7  -2   49.27    2.45
  -5   7   2   45.43    2.42
  -5  -7   0   90.61    3.14
   5  -7   0   89.28    3.12
   5  -7   0   92.76    3.55
   5   7   0   88.73    3.61
  -5   7   0   94.92    3.39
   5  -7   2   25.00    1.73
   5   7   2   22.34    1.95
   5  -7   2   25.75    1.88
  -5   7  -2   27.99    1.69
  -5  -7  -2   24.46    1.43
   5  -7   4   -0.09    0.52
   5  -7   4   -0.05    0.61
   5   7   4    0.51    0.74
   5  -7   6   81.63    3.76
   5   7   6   80.63    4.20
   5  -7   6   76.73    3.36
   5  -7   8  103.31    4.63
   5  -7   8  102.19    2.83
   5  -7   8  105.00    4.01
   5   7   8  103.20    2.93
   5  -7   8  107.72    2.98
   5   7   8  112.70    5.32
   5  -7   8  101.92    2.88
   5  -7  10  122.99    3.38
   5  -7  10  127.50    3.25
   5  -7  10  131.52    5.59
   5   7  10  123.45    3.38
   5   7  10  121.46    5.86
   5  -7  10  128.91    3.46
   5  -7  10  123.49    3.44
   5  -7  12   21.86    1.35
   5  -7  12   22.12    1.26
   5  -7  12   22.42    2.39
   5  -7  12   21.32    1.32
   5   7  12   21.74    2.59
   5  -7  12   21.85    1.36
   5   7  12   22.40    1.36
   5  -7  12   23.46    1.27
   5  -7  14   87.79    2.83
   5  -7  14   81.25    2.59
   5   7  14   81.81    2.80
   5   7  14   81.41    2.71
   5  -7  14   81.49    2.65
   5  -7  14   85.63    2.78
   5  -7  16  184.01    4.41
   5  -7  16  176.45    4.18
   5   7  16  174.74    4.23
   5   7  16  174.13    4.36
   5  -7  16  175.62    4.10
   5   7  18   12.71    0.94
   5  -7  18   13.02    0.95
   5  -7  18   12.52    0.93
   5  -7  20   10.16    0.71
   5   7  20    9.25    0.68
  -5  -8  25   40.57    1.28
  -5   8  25   43.65    1.37
  -5   8  23   21.70    1.17
  -5  -8  23   20.99    1.12
  -5  -8  21   62.45    2.26
  -5   8  21   64.85    2.30
  -5   8  19   64.20    2.29
  -5   8  19   61.71    2.38
  -5  -8  19   65.25    2.42
  -5   8  19   64.15    2.47
  -5   8  17   10.86    1.03
  -5  -8  17   10.67    1.00
  -5   8  17   11.63    1.12
  -5   8  15  240.55    9.15
  -5  -8  15  236.50    5.37
  -5   8  15  235.45    5.53
  -5  -8  15  225.33    7.55
  -5  -8  13  217.48    4.95
  -5  -8  13  210.90    7.05
  -5   8  13  220.74    8.31
  -5   8  13  210.50    5.04
  -5  -8  11   71.68    2.34
  -5   8  11   70.35    4.23
  -5  -8  11   69.44    3.69
  -5   8  11   73.24    2.44
  -5  -8   9    7.64    1.22
  -5   8   9   10.07    1.68
  -5  -8   7    2.45    0.81
  -5   8   7    2.98    1.13
  -5   8   7    0.64    0.78
  -5   8   5    6.73    1.26
  -5  -8   5    6.71    1.08
  -5   8   5    6.89    1.17
   5   8  -3    7.52    1.04
  -5  -8   3    7.32    1.09
  -5   8   3    7.67    1.23
   5  -8  -1   10.49    1.27
  -5  -8   1   10.15    1.17
   5  -8  -1   10.28    0.99
  -5   8   1   10.86    1.24
   5   8  -1   11.32    1.33
  -5   8  -1  150.54    4.50
   5  -8   1  146.85    4.54
  -5  -8  -1  153.44    4.41
   5  -8   1  155.56    5.04
   5   8   1  146.36    5.07
   5   8   3    0.94    0.70
   5  -8   3   -0.21    0.62
   5  -8   3    0.61    0.70
   5  -8   5   87.47    3.77
   5  -8   5   85.43    3.87
   5   8   5   89.13    4.40
   5  -8   7   20.13    1.11
   5   8   7   20.80    2.32
   5  -8   7   18.89    1.97
   5  -8   7   20.31    1.19
   5   8   7   19.02    1.16
   5   8   7   19.81    1.22
   5  -8   7   21.45    1.85
   5  -8   9  473.64    8.87
   5  -8   9  497.06   12.34
   5  -8   9  490.08    9.10
   5   8   9  503.65   13.24
   5   8   9  467.16    8.98
   5  -8   9  482.26    8.94
   5   8  11   27.78    1.50
   5  -8  11   28.86    1.51
   5  -8  11   29.85    2.71
   5  -8  11   29.27    1.40
   5   8  11   25.69    2.74
   5  -8  11   29.36    1.52
   5  -8  11   30.07    1.56
   5  -8  13  181.24    4.24
   5  -8  13  183.54    4.51
   5   8  13  181.02    4.47
   5  -8  13  175.18    4.43
   5  -8  13  188.91    4.48
   5   8  13  182.49    4.61
   5  -8  15  174.70    4.25
   5  -8  15  171.82    4.01
   5   8  15  168.73    4.29
   5   8  15  169.55    4.16
   5  -8  15  163.31    4.08
   5  -8  17   18.93    1.15
   5   8  17   18.66    1.15
   5   8  17   19.22    1.11
   5  -8  17   18.71    1.04
   5  -8  19   19.82    1.01
   5   8  19   19.98    1.02
  -5  -9  24   35.56    1.25
  -5   9  24   37.90    1.33
  -5   9  22   19.87    1.13
  -5  -9  22   19.75    1.13
  -5   9  20   37.62    1.73
  -5  -9  20   37.67    1.72
  -5   9  20   36.64    1.55
  -5   9  18   14.05    1.09
  -5  -9  18   15.49    1.20
  -5   9  18   14.96    1.23
  -5  -9  16    1.19    0.55
  -5   9  16    1.49    0.63
  -5   9  14   24.90    1.50
  -5   9  14   26.45    2.98
  -5  -9  14   25.92    1.49
  -5  -9  14   24.01    2.34
  -5  -9  12  153.81    3.94
  -5   9  12  147.54    6.70
  -5  -9  12  148.81    5.86
  -5   9  12  149.45    4.01
  -5  -9  10   41.94    2.89
  -5   9  10   43.51    3.33
  -5  -9  10   43.49    1.78
  -5   9  10   41.98    1.81
  -5  -9   8    4.83    1.09
  -5   9   8    5.84    1.37
  -5  -9   6    0.82    0.73
  -5   9   6    0.82    0.70
  -5  -9   4  130.54    4.72
  -5   9   4  129.03    4.96
  -5   9   4  130.80    4.88
  -5   9   2  140.11    4.86
   5  -9  -2  145.33    5.01
   5   9  -2  146.68    4.80
  -5   9   2  134.82    4.75
  -5  -9   2  136.44    4.66
  -5   9   0   90.40    3.52
   5  -9   0   91.03    3.37
   5   9   0   91.85    3.88
   5  -9   0   92.56    3.94
  -5  -9   0   88.31    3.46
   5  -9   2   34.37    2.38
   5  -9   2   33.93    2.15
   5   9   2   32.84    2.46
   5  -9   4  161.33    5.51
   5   9   4  165.39    6.21
   5  -9   4  167.65    5.66
   5   9   6    3.14    0.53
   5   9   6    1.59    0.86
   5  -9   6    2.39    0.82
   5  -9   6    3.70    0.55
   5  -9   6    2.63    0.72
   5   9   6    3.80    0.61
   5  -9   8   46.11    1.78
   5   9   8   47.49    1.95
   5  -9   8   47.75    1.84
   5  -9   8   46.78    3.23
   5   9   8   49.46    3.62
   5  -9   8   46.35    1.95
   5  -9   8   47.60    2.91
   5  -9  10  349.26    6.86
   5  -9  10  325.14    6.78
   5  -9  10  353.74   10.21
   5   9  10  332.23    6.94
   5   9  10  346.76   10.91
   5  -9  10  350.57    7.13
   5  -9  12   46.71    1.95
   5  -9  12   47.51    1.78
   5  -9  12   48.14    1.93
   5   9  12   48.16    2.02
   5  -9  12   49.88    2.07
   5  -9  14    0.15    0.41
   5  -9  14   -0.15    0.41
   5  -9  14   -0.04    0.46
   5   9  14    0.46    0.52
   5   9  14    1.40    0.57
   5  -9  16    1.71    0.48
   5  -9  16    3.11    0.53
   5   9  16    4.00    0.58
   5   9  16    3.26    0.63
   5   9  18   42.28    1.59
   5  -9  18   39.86    1.36
   5  -9  18   41.77    1.52
   5  -9  20    5.82    0.46
   5   9  20    6.84    0.52
  -5 -10  23    2.22    0.36
  -5 -10  23    2.18    0.36
  -5  10  21   46.60    1.81
  -5 -10  21   47.57    1.80
  -5 -10  19   10.01    0.95
  -5  10  19    9.96    0.86
  -5  10  19   12.15    1.07
  -5  10  17   15.96    1.21
  -5 -10  17   14.81    1.15
  -5  10  17   15.59    1.26
  -5 -10  15   86.88    2.92
  -5  10  15   87.54    3.03
  -5 -10  13    3.18    0.67
  -5 -10  13    1.38    0.71
  -5  10  13    3.37    1.11
  -5  10  13    3.26    0.70
  -5  10  11   19.36    2.47
  -5 -10  11   20.95    1.31
  -5  10  11   22.56    1.40
  -5 -10  11   19.54    2.17
   5 -10  -9  173.77    4.01
  -5  10   9  166.03    6.80
  -5  10   9  171.62    4.27
  -5 -10   9  171.72    4.20
  -5 -10   9  179.99    6.40
  -5 -10   7    4.72    0.64
  -5 -10   7    4.54    1.05
  -5  10   7    4.65    1.18
  -5  10   5  176.52    6.29
  -5 -10   5  177.21    6.00
  -5  10   3  167.90    5.68
  -5 -10   3  154.62    5.40
   5 -10  -1    6.97    1.20
   5  10  -1    6.35    1.12
  -5 -10   1    7.77    1.15
   5 -10   1    6.24    1.15
  -5 -10  -1    5.99    0.96
   5 -10   1    6.60    1.01
   5  10   1    6.02    1.18
   5 -10   3   -0.88    0.75
   5  10   3    0.27    0.64
   5 -10   3    0.53    0.55
   5 -10   3    0.30    0.31
   5 -10   3    0.32    0.31
   5  10   3    0.22    0.37
   5 -10   5    7.11    1.17
   5  10   5    8.06    1.48
   5  10   5    7.75    0.81
   5 -10   5    8.91    0.74
   5  10   5    8.03    0.84
   5 -10   5    6.79    1.23
   5 -10   5    8.61    0.82
   5  10   5    7.59    0.84
   5 -10   7  162.66    6.25
   5  10   7  174.86    7.04
   5  10   7  165.10    4.20
   5 -10   7  171.11    4.25
   5 -10   7  163.54    5.96
   5 -10   9  129.78    3.38
   5  10   9  127.46    6.27
   5 -10   9  129.67    5.72
   5  10   9  127.99    3.62
   5 -10   9  133.70    3.70
   5 -10  11   95.96    2.88
   5  10  11   96.58    3.04
   5 -10  11  100.68    3.15
   5 -10  13   25.78    1.38
   5  10  13   26.65    1.47
   5 -10  13   28.21    1.53
   5 -10  15    3.35    0.58
   5 -10  15    3.35    0.58
   5  10  15    3.66    0.60
   5  10  15    4.62    0.74
   5 -10  17    2.70    0.47
   5 -10  17    1.60    0.37
   5  10  17    2.67    0.46
   5  10  17    2.65    0.54
   5 -10  19    3.02    0.37
   5  10  19    4.76    0.48
  -5 -11  22   -0.23    0.29
  -5  11  22    0.70    0.37
  -5 -11  22    0.17    0.24
  -5  11  20    7.84    0.82
  -5  11  20    9.43    0.73
  -5 -11  20    9.20    0.83
  -5  11  18   10.78    0.92
  -5 -11  18   10.51    0.98
  -5  11  18   11.83    1.08
  -5 -11  16  121.82    3.54
  -5  11  16  123.06    3.65
  -5  11  14   69.71    2.64
  -5 -11  14   67.64    2.56
  -5 -11  12  258.86    5.83
  -5  11  12  262.93    9.60
  -5  11  12  258.09    5.97
  -5 -11  12  265.14    8.63
  -5 -11  10    1.10    0.58
  -5 -11  10    1.28    0.88
  -5  11  10    0.63    0.96
  -5  11  10    0.23    0.50
  -5 -11   8  136.15    3.64
  -5  11   8  131.27    5.97
   5 -11  -8  127.03    3.41
  -5  11   8  131.89    3.62
  -5 -11   8  136.15    5.61
  -5 -11   6  226.97    4.99
   5  11  -6  213.94    4.91
  -5 -11   6  222.15    7.23
  -5  11   6  207.27    7.37
   5 -11  -6  219.00    4.84
  -5  11   6  206.75    4.91
  -5 -11   4   98.25    2.86
  -5  11   4   90.33    2.76
   5 -11  -4   97.99    2.82
   5  11  -4   89.44    2.80
  -5  11   4   94.79    4.38
  -5 -11   4   95.69    4.36
   5  11  -2   70.28    2.44
  -5 -11   2   75.25    2.42
   5 -11  -2   77.53    2.45
   5  11  -2   72.50    2.52
   5 -11   0   38.17    1.70
   5  11   0   38.22    1.77
   5 -11   0   39.65    2.80
  -5 -11   0   38.02    2.46
   5  11   0   40.05    1.80
   5 -11   2   23.46    1.95
   5 -11   2   25.40    1.33
   5 -11   2   25.54    1.31
   5  11   2   23.84    2.24
   5  11   2   23.71    1.41
   5 -11   2   23.33    2.20
   5  11   2   24.99    1.43
   5 -11   4   27.95    2.40
   5 -11   4   30.16    1.46
   5 -11   4   30.97    2.40
   5 -11   4   30.37    1.50
   5  11   4   29.32    2.63
   5  11   4   31.94    1.60
   5  11   4   35.49    1.72
   5  11   4   33.77    1.71
   5 -11   6  215.64    7.35
   5  11   6  222.58    5.21
   5  11   6  222.25    8.16
   5 -11   6  235.24    7.54
   5 -11   6  227.99    5.20
   5 -11   6  223.61    4.95
   5  11   6  225.89    5.19
   5  11   8   50.11    2.10
   5 -11   8   49.11    3.27
   5  11   8   45.45    3.67
   5 -11   8   48.89    2.09
   5  11  10   70.32    2.54
   5 -11  10   72.97    2.33
   5 -11  10   73.80    2.65
   5 -11  12   -0.07    0.51
   5 -11  12    0.05    0.36
   5  11  12   -0.46    0.45
   5  11  14   10.73    1.01
   5 -11  14    9.47    0.77
   5 -11  14    9.06    0.89
   5  11  14    9.40    0.84
   5  11  16    4.05    0.64
   5 -11  16    3.04    0.47
   5 -11  16    3.31    0.48
   5  11  16    3.31    0.47
   5 -11  18  140.44    2.93
   5 -11  18  148.36    2.99
  -5  12  21    1.56    0.40
  -5 -12  21    1.19    0.37
  -5 -12  21    1.28    0.36
  -5 -12  19    4.48    0.66
  -5  12  19    4.00    0.65
  -5  12  19    3.53    0.52
  -5  12  19    4.42    0.69
  -5  12  17    8.23    0.99
  -5 -12  17    6.46    0.81
  -5  12  17    6.95    0.80
  -5 -12  15   41.19    1.92
  -5  12  15   41.88    2.00
  -5 -12  13   20.51    1.41
  -5  12  13   20.31    1.45
  -5  12  11    6.30    1.68
  -5 -12  11    8.63    0.95
  -5  12  11    8.17    0.94
  -5 -12   9   28.84    1.54
   5 -12  -9   29.10    1.44
  -5  12   9   28.01    2.85
  -5  12   9   27.67    1.57
  -5 -12   9   30.97    2.74
   5 -12  -7   93.74    2.87
  -5 -12   7  101.11    4.86
  -5  12   7   91.45    4.86
  -5  12   7   92.01    2.96
  -5 -12   7   98.01    3.00
  -5 -12   5   40.44    1.81
   5  12  -5   36.36    1.74
   5 -12  -5   37.36    1.70
  -5  12   5   38.81    1.78
  -5 -12   5   34.72    2.74
   5  12  -3    2.78    0.67
  -5 -12   3    1.70    0.44
  -5 -12   3    2.53    0.87
  -5  12   3    1.97    0.51
   5 -12  -3    1.68    0.52
   5  12  -3    1.38    0.48
   5  12  -1  104.41    3.15
   5 -12  -1  104.15    3.06
  -5 -12   1   97.91    4.38
   5  12  -1  101.08    3.20
   5 -12   1    3.50    1.14
   5  12   1    3.90    0.64
   5 -12   1    3.18    0.58
   5 -12   1    3.31    0.49
   5  12   1    5.23    0.74
   5 -12   3  102.13    3.03
   5 -12   3  100.18    2.98
   5  12   3  105.06    5.03
   5  12   3  102.98    3.20
   5 -12   3  109.54    5.05
   5  12   3  102.22    3.23
   5  12   5    1.63    0.56
   5 -12   5    2.63    0.94
   5  12   5    4.41    1.19
   5  12   5    2.04    0.60
   5 -12   5    1.64    0.48
   5 -12   5    3.76    1.16
   5 -12   5    2.09    0.53
   5 -12   7   32.47    1.47
   5 -12   7   30.98    1.60
   5  12   7   28.01    1.57
   5  12   7   29.46    1.57
   5 -12   9    0.60    0.51
   5  12   9    0.92    0.56
   5  12  11    8.49    0.88
   5 -12  11    9.07    0.95
   5  12  13    0.77    0.46
   5 -12  13    0.46    0.33
   5 -12  13    0.84    0.50
   5 -12  15    2.06    0.39
   5 -12  15    1.55    0.41
   5  12  15    1.78    0.41
   5  12  15    2.36    0.53
   5 -12  17   19.51    0.78
   5 -12  17   20.13    0.90
  -5 -13  20    7.54    0.62
   5  13 -20    5.87    0.56
  -5  13  20    6.24    0.58
  -5 -13  20    5.42    0.58
  -5  13  18    1.23    0.45
  -5 -13  18    0.76    0.45
  -5  13  18    1.58    0.58
  -5 -13  16    1.51    0.55
  -5  13  16    2.03    0.65
  -5 -13  14   40.93    1.90
  -5  13  14   39.90    1.94
  -5  13  12   17.68    1.36
  -5 -13  12   19.84    1.35
  -5 -13  10   25.29    1.54
  -5  13  10   22.04    1.46
  -5 -13   8    0.44    0.51
  -5 -13   8   -0.46    0.89
   5 -13  -8    0.05    0.38
  -5  13   8   -1.06    0.56
  -5 -13   6   27.14    1.53
   5 -13  -6   25.24    1.41
   5  13  -6   23.46    1.38
  -5  13   6   26.48    1.50
  -5 -13   6   25.13    2.42
  -5 -13   4    0.58    0.42
  -5  13   4    0.80    0.38
   5  13  -4    1.66    0.70
  -5 -13   4    1.00    0.68
   5  13  -4    0.28    0.42
   5 -13  -4    0.92    0.43
   5  13  -2   18.54    1.28
   5 -13  -2   20.03    1.27
  -5 -13   2   17.65    1.93
  -5  13   2   17.98    1.18
   5  13  -2   18.98    1.36
   5 -13   0   35.59    1.72
   5  13   0   37.42    1.84
   5  13   0   35.74    1.86
   5 -13   2   21.40    1.32
   5 -13   2   21.87    1.26
   5  13   2   21.86    1.45
   5 -13   2   21.67    2.24
   5  13   2   22.17    1.45
   5 -13   4   35.69    1.69
   5  13   4   38.92    1.87
   5 -13   4   36.32    1.68
   5  13   4   35.79    1.81
   5  13   6    1.55    0.50
   5  13   6    1.97    0.52
   5 -13   6    1.38    0.42
   5 -13   6    0.32    0.41
   5  13   8   17.19    1.25
   5  13   8   18.27    1.21
   5 -13   8   19.17    1.29
   5  13  10   40.80    1.80
   5 -13  10   44.26    1.91
   5 -13  12   11.59    0.98
   5  13  12    9.46    0.85
   5  13  14   -0.23    0.42
   5  13  14    0.97    0.34
   5 -13  14    0.21    0.40
   5  13  16    8.80    0.66
   5 -13  16   10.47    0.66
  -5 -14  19    6.86    0.59
  -5  14  19    6.31    0.56
  -5  14  19    6.38    0.50
   5  14 -19    7.20    0.61
  -5 -14  19    6.58    0.62
  -5 -14  17    5.20    0.65
  -5  14  17    5.69    0.66
  -5  14  17    5.78    0.73
  -5 -14  15   32.37    1.59
  -5  14  15   30.97    1.64
  -5 -14  13    1.14    0.57
  -5  14  13   -1.24    0.66
  -5 -14  11    1.54    0.62
  -5  14  11    1.26    0.55
  -5 -14   9   87.08    2.91
  -5  14   9   85.46    2.93
   5 -14  -9   85.88    2.70
  -5 -14   7   68.30    2.53
   5 -14  -7   65.42    2.37
  -5  14   7   66.07    2.51
   5  14  -7   71.72    2.83
   5 -14  -5   66.76    2.44
   5  14  -5   62.94    2.37
  -5  14   5   63.73    2.42
   5  14  -5   65.87    2.65
  -5  14   3    5.15    0.74
   5  14  -3    6.38    0.94
   5 -14  -3    4.46    0.75
   5  14  -3    5.01    0.82
   5 -14  -1  214.35    5.03
   5  14  -1  200.44    5.04
   5  14  -1  206.93    5.24
   5 -14   1   59.63    2.32
   5  14   1   60.29    2.47
   5  14   1   62.85    2.46
   5  14   3    9.40    1.00
   5 -14   3   10.27    0.94
   5 -14   3    8.37    0.79
   5  14   3   10.21    1.02
   5  14   5    3.77    0.70
   5 -14   5    4.39    0.67
   5 -14   5    4.59    0.68
   5  14   5    3.98    0.71
   5 -14   7   40.43    1.65
   5  14   7   36.57    1.76
   5 -14   7   38.55    1.76
   5  14   7   41.35    1.86
   5  14   9    0.37    0.42
   5  14   9    0.98    0.40
   5  14  11    6.63    0.71
   5 -14  11    5.90    0.73
   5  14  13    1.18    0.48
   5  14  13    0.93    0.33
   5 -14  13    0.74    0.41
   5 -14  15    0.88    0.32
   5  14  15    0.90    0.35
  -5  15  18   22.78    0.99
  -5  15  18   23.84    0.97
  -5 -15  18   25.35    1.06
  -5 -15  18   24.47    1.08
   5  15 -18   22.66    1.03
   5  15 -16    0.85    0.42
  -5 -15  16    0.67    0.42
  -5  15  16    0.31    0.35
  -5  15  16    1.23    0.48
   5  15 -14    5.37    0.76
  -5 -15  14    5.65    0.74
  -5  15  14    5.34    0.76
  -5 -15  12   73.75    2.56
  -5  15  12   69.62    2.54
   5  15 -12   75.60    2.79
   5 -15 -10   33.52    1.50
  -5 -15  10   34.06    1.70
  -5  15  10   32.23    1.69
   5  15 -10   33.77    1.90
  -5 -15   8   24.98    1.49
   5 -15  -8   20.69    1.27
  -5  15   8   20.08    1.40
   5  15  -8   25.51    1.70
  -5  15   6   21.49    1.37
   5 -15  -6   19.66    1.31
   5  15  -6   22.08    1.56
   5  15  -4   -0.10    0.60
  -5  15   4    0.88    0.47
   5 -15  -4    0.95    0.46
   5  15  -4    0.90    0.46
   5 -15  -2  164.89    4.23
   5  15  -2  160.65    4.24
   5  15  -2  159.22    4.49
  -5  15   2  159.21    4.10
   5  15   0   29.22    1.72
   5 -15   0   30.30    1.62
   5 -15   2    0.12    0.50
   5  15   2    1.32    0.61
   5  15   2    1.84    0.70
   5 -15   4   13.68    1.08
   5  15   4   12.68    1.10
   5 -15   4   13.47    0.99
   5  15   4   13.59    1.15
   5 -15   6   61.25    2.13
   5  15   6   63.77    2.35
   5 -15   6   62.00    2.21
   5  15   6   60.33    2.27
   5 -15   8   26.50    1.38
   5 -15   8   27.97    1.22
   5  15   8   26.33    1.37
   5  15   8   26.65    1.38
   5  15  10   31.34    1.37
   5 -15  10   32.33    1.47
   5  15  12    0.69    0.44
   5  15  12    0.40    0.30
   5 -15  12    0.29    0.34
   5 -15  14    4.34    0.47
   5  15  14    3.95    0.46
  -5  16  17    8.56    0.56
  -5  16  17    7.54    0.55
   5  16 -17    7.58    0.58
  -5 -16  17    8.00    0.59
   5  16 -15    5.80    0.69
  -5  16  15    3.65    0.54
  -5 -16  15    5.35    0.58
  -5  16  15    5.57    0.64
   5  16 -13   -0.37    0.49
  -5  16  13    0.19    0.47
  -5  16  11   74.71    2.50
   5  16 -11   74.29    2.70
   5 -16  -9   16.34    1.02
  -5  16   9   14.52    1.16
   5  16  -9   16.77    1.34
   5  16  -7    0.96    0.66
   5 -16  -7    0.65    0.43
  -5  16   7    0.10    0.47
   5 -16  -5   33.87    1.65
  -5  16   5   31.55    1.62
   5  16  -5   29.75    1.81
   5 -16  -3   49.27    2.07
  -5  16   3   49.00    1.98
   5  16  -3   51.12    2.30
   5  16  -1    6.71    0.92
   5 -16  -1    6.32    0.83
   5  16   1    0.85    0.64
   5 -16   1    1.39    0.47
   5  16   3    1.41    0.58
   5 -16   3    1.78    0.54
   5  16   3    1.24    0.55
   5  16   5    0.71    0.45
   5 -16   5    0.36    0.40
   5 -16   5    0.77    0.37
   5  16   5    0.82    0.46
   5 -16   7    0.48    0.35
   5 -16   7    0.30    0.30
   5  16   7    0.35    0.35
   5  16   7    0.53    0.38
   5  16   9   34.52    1.37
   5 -16   9   33.78    1.42
   5  16   9   35.74    1.39
   5  16  11    3.59    0.40
   5 -16  11    3.19    0.45
   5  16  13   14.81    0.75
   5 -16  13   15.05    0.74
  -5 -17  16   16.97    0.75
  -5  17  16   18.97    0.84
  -5  17  14   10.86    0.76
  -5 -17  14    9.85    0.68
   5  17 -14   10.45    0.78
  -5  17  12   12.06    0.87
   5  17 -12   11.27    0.95
  -5 -17  12    9.57    0.71
   5  17 -10    9.51    0.95
  -5  17  10    9.51    0.84
  -5 -17  10    9.16    0.72
   5  17  -8    7.00    0.92
   5 -17  -8    5.97    0.63
  -5  17   8    5.46    0.70
   5 -17  -6   16.97    1.08
  -5  17   6   17.58    1.13
   5  17  -6   17.70    1.35
   5  17  -4  105.53    3.32
   5 -17  -4  100.96    2.97
   5  17  -2    7.63    0.98
   5 -17  -2    9.50    0.91
  -5  17   2    7.98    0.76
   5 -17   0   18.40    1.19
   5  17   0   16.70    1.18
   5  17   0   16.83    1.24
   5 -17   2   18.40    1.14
   5  17   2   17.35    1.15
   5  17   2   19.76    1.31
   5 -17   4    0.26    0.35
   5  17   4    0.56    0.50
   5  17   4    0.20    0.38
   5 -17   6   12.65    0.84
   5 -17   6   13.47    0.81
   5  17   6   12.79    0.93
   5  17   6   14.10    0.92
   5 -17   8    0.92    0.30
   5  17   8    1.00    0.30
   5  17   8    1.11    0.38
   5 -17  10    3.68    0.42
  -5  18  13   11.39    0.72
   5  18 -13   11.14    0.75
   5  18 -11    1.06    0.45
  -5  18  11    0.32    0.33
  -5  18   9   21.75    1.15
   5 -18  -9   23.45    1.00
   5  18  -9   24.82    1.35
   5  18  -7    3.53    0.67
  -5  18   7    2.88    0.51
   5 -18  -7    4.33    0.54
  -5  18   5  101.13    2.78
   5 -18  -5  106.85    2.86
   5  18  -5  110.82    3.22
   5 -18  -3    6.26    0.68
   5  18  -3    5.96    0.80
  -5  18   3    4.43    0.58
   5  18  -1    1.20    0.60
   5 -18  -1    1.49    0.48
   5  18  -1    1.17    0.44
   5  18   1    8.37    0.83
   5 -18   1   10.38    0.82
   5  18   1    8.65    0.77
   5 -18   3   38.77    1.53
   5  18   3   38.51    1.51
   5  18   3   42.24    1.67
   5 -18   5   -0.12    0.26
   5  18   5   -0.20    0.34
   5  18   5    0.35    0.30
   5 -18   7   11.32    0.61
   5 -18   7   10.94    0.61
   5  18   7   10.32    0.64
   5  18   7   11.42    0.71
  -5  19  12   12.63    0.68
   5  19 -10    1.43    0.39
  -5  19  10    1.82    0.37
   5  19  -8   10.39    0.81
   5 -19  -8    8.73    0.57
  -5  19   8    9.64    0.67
   5 -19  -6   -0.14    0.28
   5  19  -6   -0.04    0.43
  -5  19   6    0.22    0.29
   5  19  -4    3.20    0.62
   5 -19  -4    2.07    0.42
  -5  19   4    2.16    0.39
   5  19  -2    0.66    0.45
   5 -19  -2   -0.18    0.35
   5  19  -2    0.28    0.34
   5  19   0    2.92    0.54
   5 -19   0    3.40    0.50
   5  19   0    2.42    0.40
   5  19   2    4.70    0.58
   5  19   2    3.04    0.45
   5 -19   2    4.61    0.53
   5 -19   4    7.15    0.54
   5  19   4    5.99    0.50
   5  19   4    5.96    0.57
   5  20  -7    0.30    0.28
   5  20  -7    0.22    0.26
   5 -20  -5    9.67    0.58
   5  20  -5    8.78    0.62
   5  20  -5   10.33    0.72
   5  20  -3   10.07    0.64
   5 -20  -3   11.18    0.67
   5  20  -3   11.28    0.75
   5  20  -1    1.70    0.40
   5 -20  -1    1.76    0.35
  -5 -20   1    1.26    0.27
   5  20  -1    1.48    0.33
   5  20   1    4.11    0.47
   5 -20   1    3.80    0.42
   5 -20   3    0.69    0.22
  -6   0  26   65.29    1.96
  -6   0  24  244.64    5.03
  -6   0  24  254.42    5.36
  -6   0  22   60.03    2.28
  -6   0  22   58.44    2.09
  -6   0  20    7.66    0.87
  -6   0  20    8.22    0.82
  -6   0  18  200.74    4.71
  -6   0  18  192.66    4.49
  -6   0  16   31.04    1.46
  -6   0  16   31.04    2.50
  -6   0  14  190.84    6.19
  -6   0  14  181.37    6.06
  -6   0  12 1019.99   18.30
  -6   0  10  267.43    6.51
  -6   0   8  806.81   14.67
  -6   0   6 3903.52   60.13
  -6   0   4 1868.11   29.99
  -6   0   2  284.74    6.36
  -6   0   0  486.94    9.70
  -6   0  -2 1135.41   19.69
   6   0   4  289.53    7.33
  -6   0  -4  296.95    7.15
  -6   0  -6   -0.46    0.67
   6   0   6   -0.14    0.60
  -6   0  -8    2.12    0.73
   6   0   8    1.89    0.85
   6   0  10   50.25    3.08
   6   0  10   59.34    2.09
   6   0  10   56.81    2.04
   6   0  10   55.30    2.06
  -6   0 -10   53.09    3.09
   6   0  10   57.43    2.05
   6   0  12    0.97    0.47
   6   0  12    1.06    0.45
   6   0  12    1.65    0.51
   6   0  12    2.11    0.60
   6   0  12    0.89    0.45
   6   0  14  824.54   14.42
   6   0  14  862.42   14.66
   6   0  14  847.31   14.63
   6   0  16   68.16    2.43
   6   0  16   72.02    2.48
   6   0  16   69.21    2.38
   6   0  18  212.79    4.66
   6   0  18  200.83    4.52
   6   0  18  208.27    4.59
   6   0  20   31.84    1.27
   6   0  20   29.70    1.19
  -6  -1  27   -0.20    0.30
  -6   1  27   -0.31    0.28
  -6  -1  25  131.37    3.27
  -6   1  25  130.70    3.28
  -6  -1  23   58.93    2.18
  -6   1  23   57.55    2.18
  -6   1  23   54.43    1.90
  -6  -1  23   52.43    1.92
  -6   1  21   74.56    2.59
  -6  -1  21   70.07    2.40
  -6   1  21   74.33    2.40
   6  -1 -21   72.22    2.41
  -6  -1  21   73.99    2.60
  -6  -1  19    4.63    0.74
  -6   1  19    4.40    0.69
  -6   1  19    4.44    1.32
  -6  -1  19    4.51    0.65
  -6   1  19    5.33    0.66
  -6  -1  19    5.04    1.19
  -6   1  17   35.65    1.64
  -6   1  17   36.44    2.80
  -6  -1  17   38.25    1.62
  -6  -1  17   38.28    1.68
   6   1 -17   31.49    1.50
  -6  -1  17   40.00    2.95
  -6  -1  15   69.82    3.32
  -6   1  15   64.24    3.49
  -6  -1  15   67.48    3.60
  -6   1  15   65.54    3.65
  -6  -1  13  251.11    6.95
  -6   1  13  244.84    7.42
  -6  -1  13  255.80    7.18
  -6  -1  11  104.90    3.47
  -6   1  11  101.09    3.77
  -6   1   9   28.15    1.86
  -6  -1   9   27.54    1.70
  -6   1   7 1112.35   19.33
  -6  -1   7 1113.38   18.96
  -6  -1   5    6.09    0.86
  -6   1   5    5.99    0.87
  -6   1   3   11.01    1.11
  -6  -1   3   17.56    1.46
  -6   1   1   70.58    2.68
  -6  -1   1   77.39    2.91
   6   1   1  260.59    6.63
  -6   1  -1  267.69    6.29
  -6  -1  -1  270.83    6.39
  -6   1  -3  406.46    8.82
   6   1   3  395.37    8.98
  -6   1  -5   33.30    2.12
   6   1   5   34.06    2.27
  -6   1  -7    0.35    0.56
   6   1   7    0.68    0.62
  -6   1  -9    1.18    0.71
   6   1   9   -0.42    0.77
   6  -1  11  251.59    5.47
   6   1  11  252.51    5.45
   6   1  11  246.80    5.33
   6  -1  11  257.45    5.45
   6   1  11  253.88    5.46
  -6  -1 -11  236.77    7.61
   6  -1  11  246.26    5.25
   6  -1  11  260.57    5.46
   6   1  11  253.93    5.45
   6   1  11  237.74    5.45
   6  -1  11  243.04    5.54
   6   1  11  241.38    7.74
   6  -1  13   23.32    1.42
   6   1  13   22.77    1.38
   6   1  13   21.01    1.26
   6  -1  13   21.99    1.34
   6   1  13   22.02    1.34
   6  -1  13   21.62    1.42
   6  -1  13   22.38    1.27
   6   1  13   23.02    1.42
   6   1  13   22.24    1.34
   6  -1  15  104.75    3.18
   6  -1  15  103.85    3.14
   6   1  15  103.69    3.12
   6  -1  15  103.38    3.04
   6   1  15  101.38    3.05
   6   1  15  103.79    3.09
   6   1  17   14.16    1.02
   6  -1  17   14.64    1.07
   6  -1  17   15.20    1.03
   6  -1  17   15.55    1.10
   6   1  17   13.44    0.99
   6   1  17   15.21    1.08
   6  -1  19   18.24    1.06
   6  -1  19   17.56    1.02
   6   1  19   17.35    0.96
   6   1  19   19.03    1.06
   6  -1  19   16.63    0.96
   6   1  19   18.37    1.01
   6  -1  21    1.01    0.41
   6   1  21    0.68    0.32
   6  -1  21    1.25    0.33
   6   1  21    0.22    0.26
  -6   2  26    0.61    0.35
  -6  -2  26    1.29    0.41
  -6  -2  24    8.64    0.84
  -6   2  24    8.25    0.83
  -6   2  22   13.11    1.06
  -6  -2  22   12.69    0.98
  -6   2  22   11.67    0.88
  -6  -2  22   14.00    1.13
   6  -2 -22   11.99    0.93
  -6   2  20   14.41    1.14
  -6  -2  20   13.51    1.11
  -6   2  20   12.38    0.92
  -6  -2  20   12.66    1.00
  -6  -2  18   22.01    1.33
  -6   2  18   22.64    1.39
  -6  -2  18   22.71    2.35
  -6  -2  18   21.94    1.27
  -6   2  18   23.52    2.25
   6   2 -16   -0.68    0.35
  -6  -2  16    0.50    0.39
  -6   2  16    0.07    0.40
  -6  -2  16    0.69    0.58
  -6   2  16    0.25    0.38
  -6  -2  16    0.71    0.68
  -6   2  16   -0.64    0.76
  -6  -2  16    0.22    0.33
  -6   2  16   -0.75    0.69
  -6  -2  14  108.07    4.30
  -6  -2  14  107.07    4.41
  -6   2  14  107.38    4.84
  -6  -2  12    0.94    0.73
  -6   2  12    0.63    0.76
  -6  -2  10   39.19    1.92
  -6   2  10   38.62    2.29
  -6  -2   8  238.12    5.59
  -6   2   8  235.00    6.22
  -6  -2   6   -0.23    0.49
  -6   2   6   -0.55    0.77
  -6  -2   4  192.14    4.80
  -6   2   4  193.46    5.04
  -6   2   2   19.71    1.44
  -6  -2   2   20.73    1.51
   6   2   0  306.59    7.40
  -6  -2   0  326.40    7.18
  -6   2   0  315.90    7.00
  -6   2  -2   25.59    1.74
   6   2   2   23.35    1.79
   6  -2   4   18.96    1.61
  -6   2  -4   18.52    1.51
   6   2   4   17.29    1.71
   6  -2   6  193.33    5.89
   6   2   6  184.95    5.94
  -6   2  -6  193.85    5.56
   6  -2   8   36.30    2.54
  -6   2  -8   33.56    2.19
   6   2   8   33.05    2.52
   6  -2  10   68.72    2.29
   6   2  10   67.92    2.26
   6  -2  10   68.56    2.27
   6   2  10   62.40    2.22
   6  -2  10   67.88    2.37
   6   2  10   68.06    2.28
   6   2  10   66.05    2.21
   6   2  10   68.89    2.29
   6   2  10   62.55    3.64
   6  -2  12   71.91    2.50
   6   2  12   69.11    2.41
   6  -2  12   72.70    2.47
   6   2  12   71.38    2.45
   6   2  12   76.43    2.54
   6  -2  12   72.75    2.36
   6   2  12   70.09    2.51
   6   2  12   74.33    2.46
   6  -2  12   73.50    2.60
   6   2  12   67.91    4.02
   6  -2  14   24.98    1.51
   6   2  14   23.07    1.34
   6   2  14   22.66    1.37
   6   2  14   21.31    1.36
   6  -2  14   24.56    1.54
   6   2  14   24.41    1.43
   6  -2  14   26.45    1.39
   6  -2  14   25.36    1.53
   6  -2  16    4.45    0.72
   6  -2  16    4.40    0.78
   6   2  16    4.23    0.75
   6   2  16    4.38    0.61
   6  -2  16    4.97    0.70
   6   2  16    4.74    0.71
   6  -2  18   58.41    2.08
   6   2  18   56.35    2.00
   6   2  18   56.80    2.00
   6  -2  18   59.00    2.08
   6  -2  18   57.62    1.94
   6   2  18   57.34    1.91
   6  -2  20    3.29    0.48
   6  -2  20    3.69    0.53
   6   2  20    2.85    0.42
   6  -2  20    2.91    0.40
   6   2  20    2.78    0.41
  -6  -3  27    0.59    0.29
  -6   3  27    0.78    0.31
  -6   3  25   18.07    1.05
  -6  -3  25   17.34    1.04
  -6  -3  23   49.23    1.97
  -6   3  23   51.41    2.01
   6  -3 -23   50.23    1.84
  -6  -3  21   44.87    1.88
  -6   3  21   45.92    2.01
  -6  -3  21   45.68    1.98
  -6   3  19  239.86    5.41
  -6  -3  19  232.48    5.25
  -6  -3  19  232.55    5.37
  -6   3  17   65.69    2.33
  -6   3  17   65.08    2.32
  -6  -3  17   66.53    2.33
  -6  -3  17   65.59    2.29
  -6  -3  17   70.20    3.94
  -6   3  17   66.47    3.81
  -6   3  17   61.89    4.07
  -6  -3  15   38.03    2.53
  -6  -3  15   37.03    1.60
  -6   3  15   37.58    1.59
  -6   3  15   37.26    1.63
  -6   3  15   34.29    2.88
  -6  -3  15   33.00    2.56
  -6   3  15   35.16    2.66
  -6   3  15   38.73    1.70
  -6  -3  13   72.68    3.46
  -6   3  13   73.11    4.01
  -6  -3  13   71.81    3.43
  -6   3  11  558.32   11.91
  -6  -3  11  533.24   11.30
  -6  -3   9  194.10    5.35
  -6  -3   9  208.74    4.93
  -6   3   9  200.14    5.84
  -6  -3   7  120.89    3.50
  -6   3   7  121.88    4.20
  -6   3   5    1.42    0.71
  -6  -3   5    1.57    0.54
  -6  -3   3  142.70    4.06
  -6   3   3  132.02    4.05
  -6   3   1    2.38    0.75
   6   3  -1    2.31    0.81
  -6   3  -1    5.43    0.86
   6  -3   1    3.21    0.74
   6   3   1    6.83    1.14
   6  -3   3  260.70    6.60
   6   3   3  267.08    7.03
  -6   3  -3  255.01    6.33
   6   3   5    6.77    1.26
   6  -3   5    9.43    1.33
  -6   3  -5    8.53    1.10
   6  -3   7  174.68    5.81
   6   3   7  171.25    6.00
  -6   3  -7  181.06    5.30
   6  -3   9   25.77    1.31
   6  -3   9   25.46    2.25
   6  -3   9   24.52    1.25
   6   3   9   23.99    1.26
   6   3   9   24.57    2.36
   6  -3   9   26.79    1.37
   6   3   9   26.01    1.30
   6   3  11  128.49    3.39
   6  -3  11  132.83    3.54
   6  -3  11  133.25    3.49
   6   3  11  124.11    3.42
   6  -3  11  127.45    3.32
   6  -3  11  133.00    3.67
   6   3  11  137.61    3.55
   6   3  11  126.98    3.43
   6   3  11  129.19    5.66
   6   3  11  118.59    3.40
   6  -3  11  133.88    3.34
   6   3  13  211.94    4.87
   6  -3  13  220.60    5.11
   6  -3  13  213.15    5.01
   6   3  13  209.64    4.93
   6   3  13  218.07    5.04
   6   3  13  213.19    4.98
   6  -3  13  218.44    5.24
   6  -3  13  221.84    4.87
   6   3  13  205.38    7.68
   6  -3  15   35.17    1.73
   6  -3  15   34.43    1.69
   6   3  15   28.96    1.52
   6  -3  15   32.52    1.53
   6   3  15   32.48    1.63
   6   3  15   30.74    1.56
   6   3  15   31.70    1.54
   6   3  17   16.16    0.97
   6  -3  17   15.44    1.13
   6   3  17   14.86    1.03
   6  -3  17   14.76    0.98
   6  -3  17   16.25    1.12
   6   3  17   16.16    1.10
   6   3  19  265.39    5.30
   6  -3  19  274.39    5.42
   6  -3  19  278.35    5.40
   6   3  19  261.08    5.19
   6  -3  19  259.60    5.13
   6  -3  21   56.27    1.56
   6   3  21   53.52    1.49
  -6  -4  26    0.48    0.33
  -6  -4  26    0.02    0.22
  -6  -4  24    0.54    0.47
  -6   4  24    1.05    0.52
  -6  -4  22   39.47    1.79
  -6   4  22   40.59    1.83
  -6   4  20   32.87    1.70
  -6  -4  20   32.52    1.69
  -6   4  18  123.83    6.05
  -6  -4  18  127.07    3.54
  -6   4  18  128.50    3.56
  -6   4  18  123.90    3.49
  -6  -4  18  124.81    3.48
  -6   4  18  123.71    5.42
  -6  -4  18  133.51    5.74
  -6  -4  16  115.09    4.73
  -6  -4  16  113.45    3.21
  -6   4  16  117.68    3.24
  -6   4  16  110.28    3.22
  -6  -4  16  113.70    3.18
  -6  -4  16  116.44    5.05
  -6   4  16  109.64    4.92
  -6   4  16  110.64    5.50
  -6   4  16  118.54    3.36
  -6  -4  14    4.63    1.01
  -6  -4  14    5.16    0.97
  -6   4  14    5.06    1.29
  -6   4  14    6.40    0.72
  -6  -4  12  171.01    5.59
  -6   4  12  171.72    5.90
  -6   4  12  164.37    6.27
  -6  -4  12  165.51    5.33
  -6   4  10   24.16    2.02
  -6  -4  10   21.01    1.78
  -6  -4  10   20.98    1.59
  -6  -4   8  391.77    7.68
  -6  -4   8  365.70    7.96
  -6   4   8  390.21    9.10
  -6  -4   6   39.02    1.85
  -6   4   6   39.85    2.41
  -6  -4   4  283.03    6.31
  -6   4   4  266.79    6.71
   6   4  -2  944.19   17.46
  -6  -4   2  993.30   17.08
  -6   4   2  965.61   17.26
   6  -4   0  298.39    6.66
  -6   4   0  282.85    6.75
   6   4   0  289.11    7.25
   6  -4   2   63.01    2.79
  -6   4  -2   64.15    2.69
   6   4   2   62.59    3.06
  -6  -4  -2   59.55    2.04
  -6   4  -4    0.02    0.49
   6  -4   4   -0.01    0.68
   6   4   4    1.01    0.80
   6  -4   6  147.17    5.17
   6   4   6  147.27    5.46
  -6   4  -6  151.37    4.63
   6   4   8  275.61    8.39
   6  -4   8  282.34    8.11
   6  -4  10   19.43    1.20
   6  -4  10   21.06    1.20
   6  -4  10   21.00    1.30
   6   4  10   19.43    1.18
   6   4  10   21.01    1.23
   6  -4  10   18.68    2.01
   6   4  10   19.79    2.22
   6   4  10   20.18    1.13
   6  -4  10   19.90    1.16
   6   4  10   20.39    1.18
   6  -4  12   -0.11    0.42
   6   4  12    0.57    0.41
   6  -4  12    0.71    0.41
   6  -4  12    0.10    0.43
   6   4  12    0.80    0.36
   6  -4  12    0.60    0.48
   6   4  12    0.43    0.42
   6   4  12   -1.38    1.09
   6  -4  12    0.38    0.37
   6   4  12    0.06    0.36
   6   4  14   41.13    1.71
   6  -4  14   44.51    1.97
   6  -4  14   39.87    1.81
   6   4  14   40.82    1.81
   6   4  14   44.31    1.91
   6  -4  14   41.69    1.74
   6   4  14   43.81    1.89
   6  -4  14   45.85    2.06
   6  -4  16    0.75    0.65
   6  -4  16    0.16    0.48
   6   4  16   -0.20    0.40
   6   4  16    0.82    0.53
   6  -4  16   -0.18    0.37
   6   4  16   -0.18    0.44
   6  -4  18   62.71    2.08
   6   4  18   58.80    1.92
   6  -4  18   58.90    1.90
   6   4  18   60.76    2.06
   6  -4  18   64.47    2.17
   6  -4  20   63.83    1.83
   6   4  20   58.14    1.59
   6   4  20   59.58    1.76
   6  -4  20   64.59    1.85
  -6   5  27   -0.08    0.24
  -6   5  25   46.06    1.64
  -6  -5  25   45.23    1.62
  -6   5  23   12.97    1.01
  -6  -5  23   11.21    0.95
  -6  -5  21    4.29    0.67
  -6   5  21    3.40    0.68
  -6   5  19   16.00    1.21
  -6  -5  19   15.34    1.19
  -6   5  19   16.77    1.17
  -6   5  17    0.61    0.42
  -6  -5  17    1.98    0.54
  -6   5  17    0.87    0.48
  -6   5  17    3.44    1.33
  -6  -5  17    1.70    0.90
  -6   5  17    1.92    0.76
  -6   5  17    1.44    0.64
  -6  -5  15    5.21    0.70
  -6  -5  15    5.75    1.11
  -6   5  15    6.24    0.75
  -6  -5  15    6.04    1.19
  -6   5  15    5.81    0.74
  -6   5  15    5.40    1.38
  -6   5  13  286.74    9.11
  -6  -5  13  278.74    7.74
  -6  -5  13  290.84    8.07
  -6   5  11   36.04    2.85
  -6  -5  11   31.55    2.06
  -6   5  11   33.74    2.55
  -6  -5  11   32.07    2.31
  -6  -5   9    0.50    0.66
  -6  -5   9    0.72    0.49
  -6  -5   7   51.23    2.68
  -6  -5   7   52.23    2.06
  -6  -5   7   48.99    2.07
  -6   5   7   52.12    2.82
  -6  -5   5    5.91    0.81
  -6  -5   5    5.23    1.00
  -6   5   5    5.28    1.14
  -6  -5   5    5.02    0.59
  -6  -5   3  177.48    4.89
  -6  -5   3  177.90    4.79
  -6   5   3  173.12    5.12
   6  -5  -1  194.83    4.95
   6   5  -1  200.20    5.62
  -6  -5   1  185.15    4.85
  -6   5   1  191.47    5.32
   6  -5   1   43.79    2.22
   6   5   1   42.97    2.56
  -6  -5  -1   44.48    1.91
  -6   5  -1   42.97    2.25
   6  -5   3  100.91    3.83
   6   5   3  106.81    4.27
  -6   5  -3  105.83    3.63
  -6   5  -5    6.70    0.94
   6   5   5    6.90    1.34
   6  -5   5    5.88    1.15
   6   5   7    5.67    1.20
   6  -5   7    5.43    1.08
   6   5   9   15.60    1.99
   6  -5   9   17.01    1.09
   6  -5   9   15.92    1.01
   6   5   9   14.45    0.98
   6  -5   9   13.39    1.64
   6  -5   9   13.61    0.97
   6   5   9   14.12    1.03
   6  -5   9   15.97    1.11
   6  -5  11   14.09    1.06
   6  -5  11   14.79    1.05
   6  -5  11   14.29    1.04
   6   5  11   13.91    1.01
   6   5  11   15.17    2.08
   6  -5  11   13.73    1.83
   6  -5  11   15.06    1.14
   6   5  11   14.51    1.09
   6  -5  13   15.04    1.13
   6  -5  13   12.95    1.03
   6   5  13   13.15    0.98
   6  -5  13   14.47    1.19
   6  -5  13   14.00    0.98
   6  -5  13   13.01    0.98
   6   5  13   13.71    1.10
   6   5  13   14.21    1.13
   6  -5  15  112.87    3.22
   6   5  15  112.27    3.10
   6   5  15  110.86    3.26
   6   5  15  116.92    3.29
   6  -5  15  111.65    3.05
   6  -5  15  119.55    3.40
   6  -5  17   16.81    1.18
   6  -5  17   14.89    1.04
   6   5  17   15.69    0.95
   6  -5  17   16.35    0.98
   6   5  17   14.83    1.02
   6  -5  19    5.21    0.60
   6   5  19    5.29    0.58
   6  -5  19    6.15    0.66
   6  -5  21    1.22    0.29
   6   5  21    0.56    0.23
  -6  -6  26   37.41    1.23
  -6   6  26   38.52    1.27
  -6   6  24   26.64    1.28
  -6  -6  24   26.77    1.31
   6  -6 -24   26.54    1.17
  -6  -6  22   10.10    0.95
  -6   6  22   11.63    0.99
  -6  -6  20   58.78    2.28
  -6   6  20   60.19    2.30
  -6   6  20   58.81    2.18
  -6  -6  18  115.02    3.38
  -6   6  18  114.87    3.38
  -6   6  18  113.49    3.36
  -6   6  18  117.13    3.52
  -6  -6  16   65.79    2.36
  -6   6  16   63.25    4.37
  -6   6  16   61.59    2.36
  -6  -6  16   64.98    3.67
  -6   6  16   63.63    3.67
  -6  -6  16   63.38    3.66
  -6   6  16   66.20    2.47
  -6  -6  14  767.36   16.48
  -6   6  14  790.47   13.68
  -6  -6  14  786.34   13.50
  -6  -6  14  761.27   16.17
  -6   6  14  806.20   18.32
  -6  -6  12   11.13    1.36
  -6  -6  12   10.25    1.44
  -6   6  12   13.39    1.84
  -6  -6  10  122.47    4.69
  -6   6  10  120.24    5.24
  -6   6  10  119.43    4.86
  -6  -6  10  113.37    3.99
  -6   6   8   45.80    2.80
  -6  -6   8   44.41    2.12
  -6  -6   8   48.14    2.75
  -6  -6   6  226.15    5.25
  -6  -6   6  216.92    6.14
  -6  -6   6  215.21    4.87
  -6   6   6  213.29    6.29
  -6  -6   4   21.80    1.50
  -6  -6   4   22.96    1.71
  -6   6   4   21.44    1.77
   6  -6  -2   12.24    1.09
  -6   6   2   12.41    1.41
   6   6  -2   10.44    1.26
  -6  -6   2   11.42    1.18
  -6  -6   0   38.49    1.94
   6  -6   0   34.59    1.95
   6   6   0   36.51    2.41
  -6   6   0   33.93    2.07
  -6   6  -2    0.47    0.60
   6  -6   2    0.30    0.55
   6   6   2    0.22    0.68
   6  -6   4  185.93    5.82
   6   6   4  194.72    6.43
  -6   6  -4  200.44    5.40
   6  -6   6  120.55    4.79
   6   6   6  119.62    5.13
   6  -6   8  237.94    5.11
   6  -6   8  250.29    7.72
   6  -6   8  237.92    4.99
   6   6   8  241.59    8.14
   6   6   8  232.14    5.05
   6   6   8  244.06    5.21
   6  -6   8  242.22    5.28
   6  -6   8  241.90    5.21
   6  -6  10  249.44    5.46
   6  -6  10  264.09    8.38
   6  -6  10  249.69    5.31
   6  -6  10  253.89    5.56
   6   6  10  241.39    5.29
   6   6  10  239.39    8.59
   6  -6  10  245.22    5.42
   6   6  10  251.37    5.48
   6  -6  12   21.64    1.32
   6  -6  12   22.25    1.26
   6   6  12   20.07    1.16
   6  -6  12   21.30    1.28
   6   6  12   21.73    1.34
   6   6  12   21.84    2.53
   6  -6  12   22.87    1.43
   6   6  12   20.68    1.29
   6  -6  14  268.18    5.81
   6  -6  14  260.14    5.58
   6   6  14  254.98    5.41
   6   6  14  251.08    5.68
   6  -6  14  255.01    5.51
   6  -6  14  256.73    5.39
   6   6  14  251.52    5.71
   6  -6  14  260.46    5.81
   6  -6  16   63.01    2.30
   6  -6  16   64.92    2.21
   6   6  16   63.06    2.01
   6   6  16   69.11    2.30
   6   6  16   61.17    2.25
   6  -6  18   75.38    2.28
   6  -6  18   71.62    2.15
   6   6  18   67.27    2.16
   6   6  20    4.20    0.44
   6  -6  20    5.79    0.52
  -6   7  25   55.61    1.70
  -6  -7  25   55.02    1.68
  -6  -7  23    0.16    0.42
  -6   7  23   -0.29    0.43
  -6  -7  21   21.44    1.35
  -6   7  21   22.14    1.33
  -6   7  19  266.93    5.86
  -6   7  19  254.82    5.74
  -6  -7  19  266.76    5.87
  -6   7  17  101.87    3.21
  -6  -7  17  104.45    3.19
  -6   7  17  110.67    6.07
  -6   7  17  110.20    3.35
  -6  -7  15   25.48    2.37
  -6  -7  15   30.81    1.59
  -6   7  15   30.68    3.11
  -6   7  15   31.74    1.67
  -6  -7  13   76.53    3.99
  -6  -7  13   80.63    2.56
  -6   7  13   84.71    4.93
  -6  -7  13   80.83    3.75
  -6   7  13   78.59    2.63
  -6  -7  11  251.69    7.55
  -6  -7  11  251.35    6.75
  -6   7  11  249.25    8.43
  -6  -7   9  254.47    7.25
  -6   7   9  233.14    7.37
  -6   7   9  233.04    7.75
  -6  -7   9  240.87    6.03
  -6  -7   7   10.39    1.45
  -6   7   7   12.76    1.62
  -6  -7   5    1.61    0.53
  -6  -7   5    1.95    0.77
  -6   7   5    1.44    0.70
  -6  -7   3  248.20    6.50
  -6   7   3  244.00    6.77
  -6  -7   1  318.94    7.29
   6   7  -1  320.99    8.02
  -6   7   1  325.52    7.81
  -6  -7  -1   20.43    1.42
  -6   7  -1   21.17    1.68
   6  -7   1   22.58    1.68
   6   7   1   22.72    2.03
   6  -7   3    2.05    0.75
   6   7   3    1.05    0.78
   6  -7   5  102.27    4.32
   6   7   5  100.66    4.72
   6  -7   7  213.78    4.71
   6  -7   7  218.51    7.12
   6   7   7  228.37    4.92
   6  -7   7  220.14    4.90
   6   7   7  220.44    7.69
   6   7   7  218.90    4.92
   6  -7   7  215.13    4.83
   6  -7   9   25.14    1.35
   6  -7   9   25.12    2.40
   6  -7   9   24.99    1.25
   6   7   9   25.07    2.56
   6   7   9   27.07    1.44
   6  -7   9   26.63    1.43
   6  -7   9   26.03    1.40
   6  -7  11   68.30    2.43
   6  -7  11   71.52    4.24
   6  -7  11   70.31    2.46
   6   7  11   71.58    2.47
   6   7  11   71.12    4.57
   6  -7  11   66.44    2.44
   6  -7  11   65.95    2.26
   6  -7  13  170.87    4.32
   6  -7  13  170.71    4.14
   6  -7  13  178.47    4.40
   6   7  13  171.65    4.32
   6   7  13  167.30    4.35
   6  -7  13  170.39    4.26
   6  -7  15  109.90    3.19
   6  -7  15  109.39    3.01
   6  -7  15  107.91    2.99
   6   7  15  108.69    3.14
   6   7  15  108.91    3.18
   6  -7  17    3.52    0.62
   6  -7  17    3.91    0.58
   6   7  17    3.63    0.60
   6   7  17    4.21    0.63
   6  -7  19    6.58    0.60
   6   7  19    6.64    0.61
  -6   8  24    2.86    0.51
  -6  -8  24    2.24    0.42
  -6  -8  22   10.46    0.88
  -6   8  22   10.50    0.90
  -6  -8  20   34.28    1.68
  -6   8  20   35.35    1.70
  -6   8  20   32.68    1.55
  -6   8  18   20.17    1.31
  -6  -8  18   22.67    1.41
  -6   8  18   21.68    1.46
  -6  -8  16   56.93    2.26
  -6   8  16   53.65    2.28
  -6   8  16   57.82    2.36
  -6   8  16   64.17    4.57
  -6  -8  16   55.54    3.55
  -6  -8  14    1.62    0.53
  -6  -8  14    1.13    0.85
  -6   8  14    1.73    1.08
  -6   8  14    1.72    0.60
  -6  -8  12  351.63    7.06
  -6  -8  12  364.51    9.87
  -6   8  12  351.61   10.94
  -6   8  12  356.46    7.22
  -6  -8  10  340.97    9.24
  -6   8  10  323.70    9.96
  -6  -8   8   11.64    1.57
  -6   8   8   10.15    1.67
  -6   8   8   12.00    1.63
  -6  -8   6  242.81    6.97
  -6   8   6  228.07    7.03
  -6   8   4  196.26    6.27
  -6  -8   4  206.07    6.16
  -6  -8   2   74.79    3.25
   6  -8  -2   78.51    2.89
   6   8  -2   74.61    3.47
  -6   8   2   72.83    3.38
   6   8   0    0.43    0.58
  -6  -8   0    0.29    0.41
  -6   8   0    0.71    0.59
   6  -8   0    0.88    0.52
   6  -8   2  127.65    4.49
   6   8   2  124.77    5.04
   6   8   4    4.11    1.14
   6  -8   4    3.85    0.96
   6  -8   6    7.28    0.68
   6   8   6    6.65    1.43
   6  -8   6    7.26    1.20
   6  -8   6    8.64    0.81
   6   8   6    8.36    0.82
   6  -8   6    7.39    0.73
   6   8   6    7.82    0.78
   6  -8   8    4.16    0.60
   6   8   8    4.76    1.38
   6  -8   8    3.89    1.15
   6  -8   8    2.83    0.55
   6   8   8    3.55    0.62
   6  -8   8    3.06    0.54
   6  -8  10  186.26    4.52
   6  -8  10  192.93    4.33
   6  -8  10  196.08    7.31
   6  -8  10  192.33    4.68
   6   8  10  191.93    7.79
   6   8  10  190.90    4.62
   6  -8  10  189.51    4.57
   6  -8  12    2.49    0.56
   6  -8  12    2.20    0.59
   6  -8  12    2.48    0.54
   6   8  12    3.49    0.68
   6  -8  12    2.12    0.55
   6  -8  14   42.27    1.83
   6  -8  14   40.07    1.65
   6  -8  14   42.28    1.80
   6   8  14   41.83    1.83
   6   8  14   39.84    1.86
   6  -8  16    7.79    0.69
   6  -8  16    7.34    0.78
   6  -8  16    7.01    0.67
   6   8  16    6.79    0.71
   6   8  16    7.96    0.80
   6   8  18    0.53    0.36
   6  -8  18    0.79    0.40
  -6  -9  25    3.89    0.38
  -6   9  25    4.89    0.45
  -6  -9  23   34.99    1.38
  -6   9  23   36.72    1.40
  -6   9  21   50.15    1.94
  -6   9  21   52.57    1.84
  -6  -9  21   49.92    1.95
  -6   9  19   46.51    1.97
  -6   9  19   46.76    1.95
  -6  -9  19   45.85    1.98
  -6   9  19   48.09    2.11
  -6   9  17   54.49    2.27
  -6  -9  17   56.94    2.27
  -6   9  17   58.20    2.41
  -6  -9  15   99.50    3.14
  -6   9  15  103.09    5.91
  -6   9  15  105.12    3.28
  -6  -9  15   95.50    4.82
  -6   9  13   20.83    2.61
  -6   9  13   21.77    1.40
  -6  -9  13   21.13    1.35
  -6  -9  13   22.05    2.23
  -6  -9  11  294.52    8.72
  -6  -9  11  284.79    6.03
  -6   9  11  281.07    9.57
  -6   9  11  283.24    6.14
  -6  -9   9  308.23    8.69
  -6  -9   9  294.85    6.02
  -6   9   9  289.59    9.28
  -6   9   9  285.82    6.05
  -6  -9   7    7.33    1.19
  -6   9   7    8.01    1.53
  -6   9   5   38.65    2.66
  -6   9   5   36.21    2.71
  -6  -9   5   39.71    2.62
  -6  -9   3   30.97    2.20
  -6   9   3   33.26    2.38
  -6   9   3   28.84    2.28
  -6  -9   1   -0.16    0.47
   6  -9  -1    0.88    0.54
  -6   9   1    0.86    0.59
   6   9  -1    1.16    0.66
   6  -9   1   -0.46    0.46
   6   9   1   -0.69    0.75
   6  -9   3  103.81    4.32
   6   9   3  113.08    3.06
   6  -9   3  108.84    3.00
   6   9   3  108.29    3.11
   6   9   3  103.57    4.80
   6   9   5   75.20    2.48
   6  -9   5   72.34    3.78
   6  -9   5   73.80    2.29
   6   9   5   72.82    2.54
   6  -9   5   74.56    2.46
   6   9   5   69.64    4.21
   6  -9   5   73.19    2.32
   6  -9   7   18.63    1.09
   6  -9   7   19.13    2.15
   6   9   7   16.69    2.07
   6  -9   7   17.36    1.20
   6   9   7   16.81    1.19
   6  -9   7   17.24    1.09
   6  -9   9  134.15    3.53
   6  -9   9  138.18    3.79
   6  -9   9  141.21    6.00
   6   9   9  132.24    3.67
   6   9   9  136.45    6.55
   6  -9   9  137.29    3.61
   6  -9  11   42.58    1.85
   6   9  11   44.39    1.95
   6  -9  11   44.38    1.96
   6  -9  11   45.57    1.88
   6  -9  13   42.26    1.82
   6  -9  13   43.06    1.65
   6   9  13   42.81    1.93
   6   9  13   41.93    1.86
   6  -9  13   43.11    1.87
   6  -9  13   43.55    1.78
   6  -9  15   32.90    1.50
   6  -9  15   34.24    1.39
   6   9  15   34.55    1.55
   6  -9  15   31.89    1.48
   6   9  15   32.69    1.56
   6   9  17   21.24    1.12
   6  -9  17   21.33    1.07
   6   9  17   23.42    1.10
   6  -9  17   20.34    0.97
   6  -9  19   22.86    0.89
   6   9  19   22.77    0.92
  -6 -10  24   31.62    1.11
  -6  10  24   33.48    1.15
   6 -10 -24   32.15    1.09
  -6  10  22   47.63    1.69
  -6 -10  22   47.67    1.71
  -6 -10  20   15.35    1.08
  -6  10  20   16.08    1.09
  -6  10  20   16.02    1.04
  -6 -10  18  124.21    3.54
  -6  10  18  124.78    3.56
  -6  10  18  126.54    3.69
  -6 -10  16   57.82    2.30
  -6  10  16   56.29    2.35
  -6 -10  14  147.42    4.03
  -6  10  14  157.70    7.35
  -6  10  14  152.52    4.17
  -6 -10  12   95.94    3.01
  -6  10  12   86.29    5.21
  -6  10  12   99.99    3.12
  -6 -10  12   95.46    4.80
  -6 -10  10   18.77    1.23
  -6 -10  10   16.14    1.92
   6 -10 -10   17.47    1.08
  -6  10  10   17.69    2.34
  -6  10  10   17.59    1.18
   6  10  -8  152.14    3.90
  -6 -10   8  153.44    3.83
   6 -10  -8  150.47    3.71
  -6  10   8  149.44    6.37
  -6  10   8  147.75    3.83
  -6 -10   8  154.86    5.92
  -6 -10   6   12.43    0.92
  -6  10   6   10.97    1.69
   6 -10  -6   11.32    0.88
  -6 -10   6    9.85    1.44
   6  10  -6   11.24    0.94
  -6  10   4   13.63    1.74
   6 -10  -4   12.97    0.91
  -6 -10   4   10.96    1.41
  -6 -10   2    2.33    0.67
  -6  10   2    4.22    1.03
   6 -10  -2    3.24    0.52
   6  10  -2    2.77    0.53
  -6 -10   0    0.76    0.55
   6  10   0    1.58    0.45
   6  10   0    0.32    0.67
   6 -10   0    0.78    0.44
   6 -10   2   52.26    2.93
   6  10   2   53.21    2.11
   6 -10   2   48.40    1.86
   6 -10   2   53.19    1.95
   6  10   2   49.25    3.26
   6  10   2   52.74    2.04
   6 -10   4   43.03    2.88
   6 -10   4   45.86    1.77
   6  10   4   41.82    3.27
   6  10   4   43.98    1.97
   6 -10   4   44.82    1.85
   6  10   4   44.89    1.86
   6 -10   6  343.13    9.82
   6 -10   6  361.01    7.31
   6  10   6  363.26    7.34
   6  10   6  351.73   10.87
   6  10   6  366.78    7.46
   6 -10   8  133.82    5.83
   6  10   8  129.96    3.68
   6  10   8  138.22    6.46
   6 -10   8  134.75    3.76
   6 -10   8  138.82    3.54
   6 -10  10    0.05    0.50
   6  10  10    0.56    0.45
   6 -10  10    0.16    0.37
   6 -10  10    0.38    0.43
   6 -10  12  138.82    3.62
   6  10  12  144.88    3.84
   6 -10  12  141.93    3.85
   6 -10  12  150.25    3.65
   6 -10  14   16.15    1.03
   6  10  14   16.35    1.11
   6 -10  14   16.82    1.12
   6  10  14   16.85    1.16
   6 -10  16    8.39    0.69
   6  10  16    9.05    0.73
   6  10  16    8.40    0.76
   6 -10  16    8.44    0.68
   6 -10  18   46.26    1.35
   6  10  18   46.71    1.45
  -6 -11  23   32.99    1.14
  -6  11  23   32.87    1.15
  -6 -11  21   11.32    0.84
  -6  11  21   10.86    0.81
  -6  11  21   10.36    0.69
  -6 -11  19    0.03    0.49
  -6  11  19    1.54    0.51
  -6  11  19    0.97    0.46
  -6  11  19   -0.46    0.57
  -6  11  17    3.86    0.74
  -6 -11  17    3.71    0.73
  -6  11  17    5.34    0.91
  -6 -11  15    5.90    0.85
  -6  11  15    4.84    0.83
  -6 -11  13    5.05    0.81
  -6  11  13    6.63    0.92
  -6 -11  11   38.58    1.82
  -6 -11  11   41.24    3.18
  -6  11  11   38.24    3.52
  -6  11  11   39.94    1.89
  -6 -11   9  105.30    3.16
  -6  11   9  104.25    3.17
   6 -11  -9  105.34    2.99
  -6  11   9  104.90    5.53
   6  11  -9  102.71    3.11
  -6 -11   9  113.32    5.18
  -6 -11   7    0.27    0.63
  -6  11   7    0.86    0.80
   6 -11  -7    0.74    0.38
   6  11  -7    0.64    0.42
  -6 -11   7    0.27    0.36
  -6  11   7    0.83    0.47
  -6  11   5   -0.26    0.36
  -6 -11   5   -0.20    0.66
  -6 -11   5    0.35    0.38
  -6  11   5   -0.48    0.63
   6 -11  -5    0.51    0.39
   6  11  -5    0.77    0.50
   6  11  -3    0.53    0.40
  -6 -11   3    0.22    0.40
  -6 -11   3    0.25    0.55
   6 -11  -3    0.47    0.40
   6  11  -3    0.02    0.42
   6 -11  -1   28.55    1.46
   6 -11  -1   29.23    1.36
   6  11  -1   28.17    1.53
  -6 -11   1   25.44    2.05
   6  11  -1   27.73    1.52
   6 -11   1  115.08    3.19
   6  11   1  113.74    3.34
   6  11   1  116.42    5.10
   6 -11   1  113.81    3.13
   6  11   1  113.34    3.34
   6 -11   3  407.91   10.32
   6 -11   3  409.07    7.88
   6 -11   3  414.04    7.96
   6  11   3  420.23    8.10
   6  11   3  417.57    8.23
   6  11   3  391.73   11.28
   6  11   3  401.12    8.09
   6  11   5    4.88    0.68
   6 -11   5    3.85    0.99
   6 -11   5    7.05    0.73
   6 -11   5    6.72    0.79
   6  11   5    7.14    1.63
   6  11   5    5.49    0.77
   6  11   5    5.18    0.84
   6 -11   7   50.83    2.12
   6  11   7   54.07    2.18
   6  11   7   50.76    3.93
   6 -11   9    3.77    0.68
   6  11   9    3.39    0.63
   6 -11  11    0.69    0.34
   6 -11  11    1.64    0.60
   6  11  11    0.65    0.44
   6 -11  13   63.21    2.06
   6  11  13   65.80    2.37
   6  11  13   66.16    2.25
   6 -11  13   66.51    2.30
   6 -11  15   21.09    1.02
   6  11  15   24.64    1.16
   6 -11  15   22.82    1.16
   6  11  15   22.12    1.21
   6 -11  17    3.23    0.37
   6  11  17    3.83    0.46
   6 -11  17    3.90    0.41
  -6  12  22   16.50    0.80
  -6 -12  22   16.31    0.81
  -6 -12  20    2.42    0.50
  -6  12  20    2.56    0.51
  -6  12  20    3.22    0.47
  -6  12  18   39.14    1.71
  -6  12  18   40.82    1.81
  -6 -12  18   39.62    1.73
  -6 -12  16   90.69    2.89
  -6  12  16   85.92    2.93
  -6 -12  14  230.92    5.43
  -6  12  14  232.86    5.52
  -6 -12  12    6.56    0.86
  -6  12  12    8.00    0.94
  -6 -12  10    9.91    0.98
  -6 -12  10   12.97    1.88
   6 -12 -10   10.65    0.90
  -6  12  10   10.77    2.00
  -6  12  10   11.70    1.12
  -6  12   8  110.14    5.67
  -6 -12   8  123.36    3.50
   6  12  -8  122.31    3.45
   6 -12  -8  117.95    3.32
  -6 -12   8  126.78    5.67
  -6  12   8  117.99    3.48
  -6 -12   6   49.22    2.01
   6 -12  -6   48.02    1.98
   6  12  -6   47.47    2.04
  -6 -12   6   50.87    3.43
  -6  12   6   48.44    2.00
  -6 -12   4   73.89    2.54
   6 -12  -4   76.61    2.56
  -6 -12   4   74.19    3.99
   6  12  -4   75.46    2.67
  -6  12   4   75.39    2.47
   6  12  -4   75.75    2.74
   6 -12  -2   15.20    1.10
  -6 -12   2   12.54    1.56
   6  12  -2   12.30    1.05
   6  12  -2   11.66    1.04
   6  12   0    0.28    0.51
   6 -12   0   -0.53    0.40
   6 -12   0    0.45    0.36
   6  12   0    0.06    0.48
   6 -12   2   98.06    2.95
   6 -12   2   99.04    2.94
   6  12   2   96.30    3.11
   6  12   2   97.26    3.15
   6  12   4    0.73    0.49
   6  12   4    1.40    0.93
   6 -12   4    1.76    0.48
   6 -12   4    0.86    0.47
   6  12   4    1.51    0.60
   6  12   4    1.43    0.55
   6 -12   6   87.04    2.62
   6 -12   6   81.47    2.75
   6  12   6   80.98    2.81
   6  12   6   83.50    2.73
   6 -12   8   17.67    1.26
   6  12   8   17.89    1.28
   6  12  10   63.10    2.34
   6 -12  10   65.59    2.42
   6 -12  12   39.04    1.73
   6  12  12   35.14    1.60
   6 -12  14    0.34    0.37
   6  12  14    1.09    0.47
   6  12  14    0.32    0.41
   6 -12  14    0.50    0.32
   6 -12  16   76.53    1.98
   6  12  16   74.95    1.87
   6  12  16   79.67    2.10
  -6 -13  21    1.15    0.30
  -6  13  21    0.32    0.26
  -6 -13  21    0.82    0.30
   6  13 -21    1.58    0.33
  -6  13  19    2.53    0.49
  -6  13  19    1.85    0.40
  -6 -13  19    1.10    0.43
  -6  13  17   47.56    1.93
  -6 -13  17   49.59    1.93
  -6  13  17   51.00    2.02
  -6 -13  15    0.76    0.58
  -6  13  15    1.02    0.51
  -6 -13  13  247.01    5.68
  -6  13  13  249.18    5.76
  -6 -13  11  150.35    4.08
   6 -13 -11  152.53    3.79
  -6  13  11  150.43    4.13
   6 -13  -9   25.72    1.45
  -6 -13   9   27.69    1.58
  -6  13   9   28.81    1.59
  -6 -13   7  432.79    8.43
   6 -13  -7  422.63    8.26
   6  13  -7  418.50    8.38
  -6  13   7  420.40    8.35
   6  13  -5    2.14    0.73
  -6 -13   5    0.99    0.45
  -6 -13   5   -0.52    0.75
   6 -13  -5    0.49    0.41
   6  13  -5    0.67    0.54
  -6  13   5    0.90    0.48
   6  13  -3    0.30    0.55
  -6 -13   3    1.19    0.58
   6 -13  -3    0.70    0.47
   6  13  -3    1.59    0.61
   6  13  -1    0.22    0.54
   6 -13  -1    1.39    0.46
   6  13  -1    1.98    0.62
   6 -13   1  214.71    5.04
   6 -13   1  211.00    4.86
   6  13   1  214.31    5.22
   6  13   1  220.13    5.29
   6 -13   3  705.63   12.57
   6 -13   3  703.75   12.56
   6  13   3  727.26   12.87
   6  13   3  723.01   12.98
   6  13   3  707.34   12.86
   6 -13   5   39.71    1.71
   6  13   5   36.31    1.81
   6  13   5   36.28    1.77
   6 -13   5   37.79    1.77
   6 -13   7   -0.91    0.37
   6 -13   7    0.67    0.50
   6  13   7   -0.41    0.52
   6  13   7    0.54    0.41
   6 -13   9    9.06    0.95
   6  13   9   10.61    1.02
   6  13  11   17.16    1.10
   6 -13  11   20.30    1.22
   6  13  13    2.50    0.47
   6  13  13    3.13    0.60
   6 -13  13    2.42    0.51
   6  13  15    3.60    0.40
   6  13  15    3.90    0.48
   6 -13  15    4.21    0.48
  -6 -14  20    1.88    0.35
  -6  14  20    1.63    0.32
   6  14 -20    1.81    0.33
  -6 -14  20    1.26    0.32
  -6  14  18   16.90    0.93
  -6  14  18   19.50    1.02
  -6 -14  18   18.90    1.04
  -6  14  18   20.11    1.09
   6  14 -18   17.63    1.04
  -6 -14  16   20.80    1.25
  -6  14  16   18.60    1.20
  -6  14  16   21.02    1.25
  -6 -14  14   42.96    1.89
  -6  14  14   42.79    1.90
  -6 -14  12    7.58    0.89
  -6  14  12    8.23    0.90
  -6 -14  10   22.35    1.45
   6 -14 -10   23.13    1.28
  -6  14  10   22.99    1.44
   6  14  -8    2.47    0.73
  -6 -14   8    3.31    0.73
   6 -14  -8    3.13    0.61
  -6  14   8    5.08    0.74
   6  14  -6    0.00    0.59
   6 -14  -6    0.41    0.43
   6  14  -6   -0.02    0.44
  -6  14   6   -0.31    0.47
   6  14  -4    2.56    0.71
   6 -14  -4    3.49    0.69
   6  14  -4    3.93    0.73
  -6  14   4    2.91    0.55
   6  14  -2   -0.15    0.55
   6 -14  -2    0.21    0.45
   6  14  -2    0.21    0.56
   6  14   0    7.77    1.00
   6 -14   0    9.38    0.92
   6  14   0    8.09    0.95
   6 -14   2   22.20    1.38
   6  14   2   21.03    1.41
   6 -14   2   22.15    1.29
   6  14   2   21.12    1.41
   6 -14   4   33.27    1.62
   6  14   4   33.67    1.75
   6 -14   4   33.22    1.58
   6  14   4   34.73    1.74
   6  14   6    3.91    0.63
   6 -14   6    3.55    0.53
   6 -14   6    4.23    0.66
   6  14   6    4.68    0.78
   6 -14   8   -0.26    0.45
   6  14   8   -0.59    0.50
   6 -14  10    2.44    0.54
   6  14  10    2.39    0.54
   6 -14  12    2.70    0.49
   6  14  12    2.96    0.55
   6  14  12    2.85    0.45
   6 -14  14    5.11    0.52
   6  14  14    5.53    0.46
   6  14  14    5.31    0.55
  -6 -15  19    1.13    0.32
   6  15 -17    0.53    0.38
  -6 -15  17    0.71    0.34
  -6  15  17    0.64    0.38
  -6  15  17    0.70    0.39
  -6 -15  15   71.91    2.32
  -6  15  15   74.02    2.38
   6  15 -15   74.91    2.49
   6  15 -13   10.08    1.04
  -6 -15  13   10.10    0.94
  -6  15  13   12.04    1.03
  -6 -15  11  213.70    4.95
  -6  15  11  198.67    4.88
   6  15 -11  215.82    5.30
   6  15  -9   15.27    1.32
   6 -15  -9   15.80    1.07
  -6 -15   9   15.72    1.22
  -6  15   9   16.46    1.20
   6 -15  -7   22.87    1.34
  -6  15   7   21.58    1.34
   6  15  -5    2.05    0.71
   6 -15  -5    0.98    0.47
   6  15  -5    1.85    0.52
  -6  15   5    1.72    0.50
   6 -15  -3   19.75    1.31
   6  15  -3   20.42    1.38
   6  15  -3   20.07    1.44
   6 -15  -1   30.15    1.62
   6  15  -1   30.48    1.65
   6  15  -1   28.03    1.66
   6 -15   1  131.31    3.58
   6  15   1  126.41    3.68
   6  15   1  125.82    3.74
   6 -15   3   14.17    0.99
   6 -15   3   13.66    1.10
   6  15   3   14.42    1.14
   6  15   3   14.41    1.15
   6 -15   5   49.80    1.92
   6 -15   5   49.87    1.88
   6  15   5   51.23    2.11
   6  15   5   51.08    2.02
   6 -15   7    5.32    0.58
   6  15   7    6.21    0.74
   6 -15   7    5.93    0.69
   6  15   7    5.92    0.68
   6  15   9    0.14    0.36
   6 -15   9    0.38    0.37
   6 -15  11   67.47    2.03
   6  15  11   63.50    1.87
   6  15  13   13.82    0.78
   6 -15  13   14.82    0.78
  -6 -16  18   12.97    0.64
  -6  16  16   66.84    1.91
   6  16 -16   61.34    1.92
  -6 -16  16   59.79    1.80
  -6  16  16   62.56    1.89
   6  16 -14    0.07    0.45
  -6  16  14    0.96    0.48
  -6  16  12   19.21    1.17
   6  16 -12   20.45    1.33
   6 -16 -10  109.40    2.88
  -6  16  10  105.11    3.07
   6  16 -10  113.87    3.46
   6 -16  -8  111.29    3.09
  -6  16   8  107.91    3.18
   6  16  -6    2.43    0.76
   6 -16  -6    2.87    0.60
  -6  16   6    2.16    0.59
   6  16  -4    2.11    0.65
   6 -16  -4    2.45    0.61
  -6  16   4    1.73    0.49
   6 -16  -2   49.08    2.00
   6  16  -2   46.12    2.12
   6  16   0    2.21    0.64
   6 -16   0    1.88    0.54
   6  16   0    2.75    0.68
   6  16   2   17.21    1.22
   6 -16   2   17.48    1.14
   6  16   2   16.91    1.18
   6  16   4   -0.44    0.43
   6 -16   4    0.52    0.42
   6 -16   4    0.32    0.34
   6  16   4    0.12    0.45
   6 -16   6   41.61    1.55
   6 -16   6   41.72    1.61
   6  16   6   42.88    1.73
   6  16   6   43.59    1.68
   6  16   8    2.69    0.50
   6 -16   8    2.48    0.46
   6 -16  10   46.58    1.53
   6  16  10   44.36    1.43
   6 -16  12   52.55    1.47
   6  16  12   50.36    1.49
  -6  17  15   11.73    0.72
  -6 -17  15   10.29    0.61
  -6  17  15   11.45    0.71
   6  17 -15   10.44    0.72
   6  17 -13   -0.62    0.42
  -6  17  13   -0.10    0.35
  -6 -17  13    0.37    0.26
   6  17 -11    2.83    0.61
  -6  17  11    2.37    0.49
   6 -17  -9   59.20    1.90
  -6  17   9   57.84    2.02
   6  17  -9   63.76    2.38
   6  17  -7   69.83    2.52
   6 -17  -7   66.59    2.19
  -6  17   7   62.71    2.15
   6  17  -5    1.26    0.63
   6 -17  -5    0.90    0.42
  -6  17   5    0.82    0.38
   6  17  -3   10.24    1.05
   6 -17  -3    8.94    0.88
   6 -17  -1  102.29    2.91
   6  17  -1   93.46    2.87
   6  17  -1   94.85    2.98
   6  17   1    2.47    0.59
   6 -17   1    2.07    0.48
   6  17   1    2.21    0.57
   6  17   3    0.14    0.42
   6 -17   3    0.17    0.34
   6  17   3    0.63    0.43
   6 -17   5    0.07    0.28
   6 -17   5    0.34    0.30
   6  17   5   -0.37    0.31
   6  17   7   -0.08    0.34
   6 -17   7   -0.26    0.26
   6  17   7    0.73    0.30
   6 -17   9   10.55    0.63
   6  17   9   10.18    0.60
   6  18 -14    5.03    0.47
  -6  18  14    6.39    0.49
   6  18 -12   40.98    1.49
  -6  18  12   38.58    1.33
  -6  18  10   11.09    0.76
   6  18 -10   14.58    0.99
   6  18  -8    8.20    0.84
   6 -18  -8    9.08    0.67
  -6  18   8    8.69    0.70
   6  18  -6    3.30    0.66
   6 -18  -6    3.83    0.54
  -6  18   6    2.91    0.47
   6  18  -4    0.63    0.53
   6 -18  -4    1.05    0.43
   6  18  -2    4.10    0.67
   6 -18  -2    4.77    0.60
   6  18  -2    4.08    0.62
   6  18   0    2.55    0.55
   6 -18   0    3.24    0.52
   6  18   0    3.17    0.53
   6  18   2    1.85    0.44
   6 -18   2    3.21    0.50
   6  18   2    3.72    0.58
   6  18   4    7.70    0.66
   6  18   4    7.85    0.65
   6 -18   6    3.68    0.36
   6  18   6    3.13    0.40
   6  18   6    3.53    0.39
   6  19 -11   46.84    1.45
  -6  19   9    8.03    0.54
   6  19  -9    9.41    0.71
   6  19  -7    2.50    0.53
   6 -19  -7    1.92    0.35
   6  19  -5    0.70    0.39
   6 -19  -5    1.59    0.39
   6  19  -5    1.23    0.41
   6  19  -3    3.94    0.56
   6 -19  -3    4.84    0.54
   6  19  -3    4.97    0.56
   6  19  -1    5.32    0.62
   6  19  -1    5.10    0.56
   6 -19  -1    5.68    0.58
   6  19   1    6.50    0.61
   6 -19   1    7.33    0.60
   6  19   1    6.29    0.56
   6 -19   3    8.07    0.55
   6  19   3    7.48    0.56
   6  20  -6   -0.30    0.31
   6  20  -6   -0.23    0.25
   6  20  -4    1.77    0.39
   6  20  -4    1.95    0.33
   6 -20  -4    1.71    0.30
   6  20  -2    2.74    0.39
   6 -20  -2    2.11    0.34
   6  20  -2    1.85    0.32
   6 -20   0    3.43    0.38
   6  20   0    2.67    0.37
  -7   0  27    0.18    0.29
  -7   0  25    0.43    0.43
  -7   0  23    1.02    0.56
   7   0 -21    0.38    0.41
  -7   0  21    0.42    0.55
   7   0 -19   -0.22    0.41
  -7   0  19   -0.74    0.49
  -7   0  19   -0.29    0.83
  -7   0  17    0.13    0.42
  -7   0  17   -0.15    0.67
  -7   0  15   -0.16    0.33
  -7   0  15   -1.10    0.70
  -7   0  15   -0.63    0.80
  -7   0  13    0.35    0.46
  -7   0  11   -0.29    0.65
  -7   0   9    0.54    0.62
  -7   0   7    0.95    0.72
  -7   0   5    1.85    0.75
  -7   0   3   -0.08    0.64
  -7   0   1   -0.19    0.68
  -7   0  -1   -0.80    0.81
  -7   0  -3    0.99    0.72
  -7   0  -5   -0.09    0.60
  -7   0  -7    1.28    0.83
  -7   0  -9   -0.52    0.68
   7   0   9    0.21    0.42
   7   0   9    0.16    0.40
   7   0   9   -0.14    0.34
   7   0   9    0.07    0.39
   7   0  11    0.87    0.53
   7   0  11   -0.01    0.40
   7   0  11   -0.10    0.45
   7   0  11    0.37    0.33
   7   0  11    0.62    0.50
   7   0  13   -0.01    0.51
   7   0  13    0.05    0.60
   7   0  13    0.65    0.58
   7   0  13   -0.19    0.36
   7   0  15   -0.07    0.47
   7   0  15   -0.86    0.57
   7   0  15    0.06    0.38
   7   0  17   -0.28    0.43
   7   0  17   -0.09    0.47
   7   0  17    0.77    0.41
   7   0  19    0.25    0.40
   7   0  19    0.66    0.30
  -7  -1  26   28.26    1.23
  -7   1  26   28.02    1.22
  -7  -1  24    2.33    0.58
  -7   1  24    4.44    0.70
  -7  -1  22   18.82    1.26
  -7   1  22   17.63    1.20
   7  -1 -22   18.73    1.16
  -7  -1  20  133.71    3.71
  -7   1  20  135.72    3.73
  -7  -1  20  138.70    3.52
   7   1 -20  131.27    3.54
   7  -1 -20  129.59    3.62
  -7  -1  18   29.23    1.51
  -7   1  18   28.70    1.50
  -7   1  18   27.30    2.52
   7   1 -18   27.27    1.44
  -7  -1  18   31.72    2.70
  -7  -1  16   31.58    1.51
  -7   1  16   29.37    1.44
  -7   1  16   30.63    1.49
  -7  -1  16   28.69    2.29
  -7   1  16   31.67    2.57
  -7   1  16   31.93    2.65
  -7  -1  16   27.80    2.40
   7   1 -16   26.82    1.38
  -7  -1  14    7.42    1.19
  -7   1  14    8.57    1.44
  -7  -1  14    8.68    1.32
  -7  -1  12  188.33    5.35
  -7   1  12  190.04    5.78
  -7  -1  10    1.22    0.70
  -7   1  10    0.82    0.75
  -7  -1   8    0.36    0.62
  -7   1   8    0.06    0.73
  -7   1   6  352.76    7.93
  -7  -1   6  338.47    7.58
  -7  -1   4    3.36    0.78
  -7   1   4    3.78    0.94
  -7  -1   2    7.02    1.09
  -7   1   2    6.76    1.06
  -7   1   0   32.83    2.05
  -7  -1   0   35.64    2.20
  -7  -1  -2  353.27    8.19
  -7   1  -2  325.39    7.92
   7   1   4   39.91    2.63
  -7  -1  -4   44.67    2.63
  -7   1  -4   43.90    2.50
  -7   1  -6    4.59    0.98
  -7  -1  -6    5.74    1.06
   7   1   6    4.88    1.05
   7   1   8   45.68    3.07
   7  -1   8   52.40    1.92
   7  -1   8   50.30    1.96
   7  -1   8   50.33    1.89
   7   1   8   51.15    1.91
  -7  -1  -8   50.15    3.12
  -7   1  -8   52.21    3.08
   7   1  10   31.56    1.54
   7  -1  10   33.10    1.56
   7   1  10   32.09    1.58
   7   1  10   30.41    2.58
   7  -1  10   30.76    1.54
  -7  -1 -10   28.89    2.49
   7  -1  10   33.27    1.55
   7   1  10   31.32    1.54
   7   1  10   31.87    1.47
   7   1  10   29.39    1.52
   7  -1  10   32.26    1.64
   7  -1  12  141.64    3.82
   7   1  12  141.28    3.77
   7  -1  12  143.23    3.80
   7   1  12  137.71    3.75
   7   1  12  137.07    3.61
   7   1  12  141.34    3.79
   7  -1  12  144.14    3.60
   7   1  12  137.35    3.84
   7  -1  12  141.00    3.94
   7   1  14    7.75    0.87
   7  -1  14    8.11    0.89
   7  -1  14    8.33    1.00
   7  -1  14    7.94    0.88
   7   1  14    8.09    0.90
   7  -1  14    8.14    0.77
   7   1  14    8.23    0.84
   7   1  16   10.08    0.91
   7  -1  16   10.18    0.96
   7  -1  16    9.41    0.96
   7   1  16    7.94    0.84
   7  -1  16    9.04    0.77
   7   1  16    9.37    0.81
   7  -1  18    0.18    0.39
   7  -1  18    0.04    0.42
   7   1  18    0.33    0.41
   7  -1  18   -0.09    0.28
   7   1  18   -0.41    0.34
   7  -1  20    0.68    0.34
   7   1  20    0.10    0.32
   7   1  20    0.18    0.21
  -7  -2  27  145.78    3.10
  -7   2  27  149.47    3.12
  -7  -2  25    2.71    0.50
  -7   2  25    3.30    0.58
  -7  -2  23  120.55    3.34
  -7   2  23  121.40    3.35
   7  -2 -23  116.88    3.13
  -7  -2  21   10.47    1.00
  -7   2  21   11.53    1.00
   7  -2 -21   10.68    0.97
  -7  -2  19  179.41    4.45
  -7   2  19  180.33    4.43
  -7  -2  19  174.90    4.25
   7   2 -19  175.30    4.27
  -7  -2  17   93.05    2.83
  -7   2  17   89.43    2.78
  -7   2  17   88.53    2.79
  -7  -2  17   93.00    2.71
  -7  -2  17   91.57    4.62
  -7   2  17   84.37    4.66
  -7   2  17   91.81    4.59
   7   2 -17   84.29    2.69
  -7   2  15    5.93    1.33
   7   2 -15    5.57    0.64
  -7   2  15    5.92    0.61
  -7  -2  15    5.77    0.66
  -7  -2  15    4.44    1.02
  -7   2  15    6.18    0.69
  -7   2  15    4.13    1.18
  -7  -2  15    5.41    1.13
  -7   2  13  168.53    5.68
  -7  -2  13  161.52    5.55
  -7  -2  11    0.80    0.48
  -7   2  11    1.79    0.84
  -7  -2   9  251.70    6.19
  -7   2   9  248.31    6.85
  -7  -2   7    2.66    0.75
  -7   2   7    2.92    0.97
  -7  -2   5    2.92    0.72
  -7   2   5    2.59    0.85
  -7   2   3  710.25   13.61
  -7  -2   3  733.33   13.55
  -7  -2   1  174.23    5.04
  -7   2   1  165.87    4.85
   7   2   1  128.81    4.61
  -7  -2  -1  133.77    4.43
  -7   2  -1  123.98    4.17
   7   2   3  631.28   13.41
  -7   2  -3  636.97   12.77
  -7   2  -5   14.72    1.52
   7   2   5   12.48    1.60
  -7   2  -7    2.44    0.83
   7   2   7    3.05    0.99
   7  -2   9   34.60    1.58
   7  -2   9   33.32    1.54
   7   2   9   30.77    1.53
   7   2   9   32.90    1.52
   7  -2   9   33.07    1.52
   7   2   9   33.27    1.54
   7   2   9   33.97    1.49
   7   2   9   30.74    1.50
   7  -2   9   33.50    1.64
   7   2   9   30.06    2.58
   7   2  11   93.52    4.87
   7   2  11   96.72    2.94
   7  -2  11  100.71    3.04
   7  -2  11  101.42    3.14
   7  -2  11   99.71    2.99
   7   2  11   93.02    2.92
  -7  -2 -11   90.58    4.71
   7   2  11  101.05    2.99
   7   2  11   98.77    2.87
   7   2  11   89.63    2.92
   7   2  13  280.06    6.01
   7  -2  13  284.56    6.17
   7  -2  13  281.17    6.09
   7   2  13  274.80    6.05
   7   2  13  283.07    6.11
   7  -2  13  282.95    5.81
   7   2  13  267.75    5.88
   7  -2  13  286.94    6.34
   7  -2  15   10.04    0.97
   7   2  15    9.50    0.87
   7  -2  15    9.63    0.96
   7   2  15    9.65    0.95
   7  -2  15   11.08    0.87
   7   2  15    9.82    0.89
   7   2  17   52.76    1.95
   7  -2  17   51.84    1.79
   7   2  17   52.52    1.88
   7  -2  17   55.82    2.01
   7  -2  17   55.47    2.06
   7  -2  19    0.27    0.34
   7  -2  19    0.29    0.38
   7   2  19    0.36    0.31
   7  -2  19   -0.12    0.24
   7   2  19    0.36    0.30
  -7   3  26    9.75    0.72
  -7  -3  26    9.45    0.71
  -7  -3  24   10.21    0.86
  -7   3  24    9.80    0.85
   7  -3 -24    8.98    0.73
   7  -3 -22    3.34    0.61
  -7  -3  22    2.75    0.63
  -7   3  22    3.82    0.71
  -7   3  20   21.15    1.36
  -7  -3  20   19.49    1.31
   7   3 -18    7.72    0.78
  -7  -3  18    8.10    0.89
  -7   3  18    8.02    0.85
  -7   3  18    8.63    0.88
  -7   3  18    9.81    1.73
  -7  -3  18    8.86    1.60
  -7   3  18    8.98    1.51
  -7  -3  16   95.18    4.31
  -7  -3  16   91.01    2.80
  -7   3  16   93.69    2.79
  -7   3  16   92.07    2.85
  -7   3  16   91.79    4.98
  -7  -3  16   96.63    2.76
  -7  -3  16   95.26    4.51
  -7   3  16   92.56    4.55
   7   3 -16   86.43    2.70
  -7  -3  14   11.46    1.58
  -7   3  14    9.64    1.65
  -7  -3  14   12.31    1.51
  -7   3  12   45.56    2.79
  -7  -3  12   45.09    2.65
  -7  -3  10   55.54    2.41
  -7  -3  10   48.78    2.58
  -7   3  10   53.36    2.98
  -7  -3   8   36.24    1.94
  -7   3   8   36.18    2.40
  -7   3   6  318.23    7.70
  -7  -3   6  304.00    6.93
  -7  -3   4  230.13    5.80
  -7   3   4  230.77    6.14
  -7   3   2    3.36    0.89
  -7  -3   2    2.69    0.77
  -7  -3   0  109.54    3.95
  -7   3   0  106.21    3.75
  -7   3  -2   13.83    1.37
   7   3   2   15.63    1.72
  -7   3  -4  269.06    7.00
   7   3   4  269.03    7.71
  -7   3  -6    3.57    0.85
   7   3   6    1.33    0.67
   7   3   8    0.12    0.32
   7  -3   8   -0.04    0.35
   7  -3   8   -0.19    0.38
   7   3   8   -0.14    0.32
   7  -3   8    0.66    0.44
   7   3   8    0.74    0.43
   7  -3  10   23.38    1.36
   7  -3  10   21.78    1.28
   7   3  10   21.72    1.27
   7   3  10   22.38    1.31
   7   3  10   21.38    1.24
   7   3  10   22.46    1.33
   7  -3  10   21.00    1.21
   7  -3  10   21.55    1.32
   7   3  10   20.86    2.29
  -7  -3 -12    1.46    0.84
   7   3  12    2.24    0.51
   7  -3  12    1.52    0.49
   7  -3  12    2.59    0.56
   7   3  12    2.39    0.54
   7   3  12    2.78    1.11
   7   3  12    2.42    0.60
   7  -3  12    3.17    0.73
   7   3  12    2.70    0.55
   7  -3  14    0.20    0.52
   7  -3  14    0.09    0.58
   7   3  14    0.04    0.41
   7   3  14   -0.28    0.46
   7  -3  14   -0.31    0.48
   7   3  14    0.29    0.45
   7   3  14   -0.25    0.53
   7  -3  14   -0.10    0.40
   7  -3  16    0.25    0.50
   7  -3  16    1.23    0.54
   7   3  16    0.46    0.39
   7  -3  16    0.96    0.40
   7   3  16    0.41    0.41
   7  -3  18    2.60    0.52
   7  -3  18    3.34    0.56
   7   3  18    3.70    0.53
   7  -3  18    2.33    0.41
   7   3  18    3.33    0.51
   7   3  20    2.74    0.34
   7   3  20    3.29    0.36
  -7  -4  27   21.36    0.87
  -7   4  27   20.35    0.86
  -7  -4  25   47.21    1.71
  -7   4  25   47.03    1.69
  -7  -4  23  145.05    3.72
  -7   4  23  143.99    3.67
   7  -4 -23  138.25    3.55
  -7  -4  21   58.65    2.26
  -7   4  21   56.43    2.22
  -7  -4  19    1.07    0.57
  -7   4  19    1.12    0.44
  -7   4  19    0.19    0.46
  -7  -4  17   47.94    3.08
  -7  -4  17   50.72    2.04
  -7   4  17   52.13    2.03
  -7   4  17   49.29    2.06
  -7  -4  17   55.27    3.52
  -7   4  17   48.12    3.31
  -7   4  17   49.20    3.75
  -7   4  15  104.57    3.08
  -7  -4  15  102.84    4.58
  -7   4  15  102.47    2.91
  -7   4  15  107.25    3.09
  -7  -4  15  104.15    4.62
  -7   4  15  105.46    5.41
   7   4 -15   97.13    2.89
  -7  -4  15  101.65    2.96
  -7   4  13   49.31    3.17
  -7  -4  13   46.98    2.96
  -7   4  13   48.06    3.42
  -7  -4  13   44.28    2.71
  -7   4  11    1.36    0.86
  -7  -4  11    1.89    0.65
  -7  -4   9  167.46    4.49
  -7   4   9  164.94    5.52
  -7   4   7    0.02    0.94
  -7  -4   7    0.93    0.57
  -7   4   5   17.52    1.66
  -7  -4   5   17.51    1.40
  -7  -4   3  381.87    8.47
  -7   4   3  354.18    8.44
  -7  -4   1    4.64    1.01
  -7   4   1    5.24    1.03
   7   4  -1    5.14    1.10
   7   4   1    6.30    1.25
  -7  -4  -1    7.27    0.80
  -7   4  -1    7.57    1.09
  -7   4  -3  162.98    5.06
   7  -4   3  160.56    5.23
   7   4   3  167.85    5.77
   7  -4   5  362.42    9.24
  -7   4  -5  369.22    8.70
   7   4   5  356.91    9.68
   7  -4   7  229.60    5.01
   7   4   7  237.44    5.04
   7   4   7  229.84    7.72
   7  -4   7  239.89    5.18
   7  -4   7  244.22    7.49
   7   4   9  159.80    3.87
   7  -4   9  161.91    4.00
   7  -4   9  157.74    3.88
   7   4   9  156.88    3.96
   7   4   9  166.48    4.02
   7   4   9  153.72    3.84
   7  -4   9  165.10    4.15
   7   4   9  156.81    6.51
   7  -4   9  156.52    3.88
   7   4  11   13.28    0.97
   7  -4  11   14.55    1.13
   7  -4  11   14.25    1.06
   7   4  11   13.25    1.04
   7   4  11   12.37    1.86
   7  -4  11   13.92    1.14
   7   4  11   14.45    1.10
   7   4  11   13.37    1.04
   7  -4  11   14.07    1.04
   7  -4  13    4.10    0.78
   7  -4  13    4.04    0.73
   7   4  13    2.99    0.58
   7   4  13    3.95    0.69
   7   4  13    4.21    0.67
   7  -4  13    3.96    0.74
   7  -4  15   17.49    1.25
   7  -4  15   18.35    1.20
   7   4  15   16.57    1.12
   7   4  15   17.89    1.21
   7   4  15   17.04    1.14
   7  -4  17   41.89    1.74
   7  -4  17   39.84    1.62
   7   4  17   38.69    1.52
   7   4  17   38.99    1.58
   7  -4  19   19.20    0.98
   7  -4  19   18.38    0.94
   7   4  19   16.77    0.81
   7   4  19   18.66    0.89
  -7   5  26  101.68    2.43
  -7  -5  26   98.96    2.42
  -7   5  24   82.14    2.43
  -7  -5  24   79.28    2.41
   7  -5 -24   76.96    2.28
  -7   5  22   32.58    1.57
  -7  -5  22   32.27    1.60
  -7   5  20   48.01    2.04
  -7   5  20   46.83    1.97
  -7  -5  20   47.77    2.02
  -7  -5  18    2.17    0.67
  -7   5  18    0.33    0.43
  -7   5  18    1.42    0.56
  -7   5  18    1.59    1.12
  -7   5  18    1.71    0.89
  -7  -5  16   36.29    2.76
  -7  -5  16   35.71    1.67
  -7   5  16   35.13    1.63
  -7   5  16   35.21    1.72
  -7  -5  16   38.27    2.84
  -7   5  16   33.04    3.19
  -7   5  16   36.66    2.87
  -7   5  16   35.05    1.74
  -7  -5  14  115.71    3.17
  -7   5  14  117.73    3.32
  -7   5  14  114.10    5.68
  -7  -5  14  117.61    4.98
  -7  -5  14  113.96    4.70
   7   5 -14  114.23    3.16
  -7   5  14  112.85    3.26
  -7   5  12   72.43    3.92
  -7  -5  12   69.96    3.66
  -7   5  12   70.48    4.20
  -7  -5  12   72.66    3.36
  -7  -5  10    0.42    0.63
  -7   5  10    0.93    0.86
  -7  -5  10    0.19    0.48
  -7  -5   8   58.45    3.08
  -7  -5   8   55.53    2.40
  -7  -5   8   62.97    2.49
  -7   5   8   60.28    3.23
  -7  -5   6  229.10    5.19
  -7  -5   6  230.87    5.75
  -7   5   6  235.01    6.76
  -7   5   4   18.10    1.68
  -7  -5   4   18.65    1.51
  -7  -5   2  863.89   16.04
  -7   5   2  889.37   16.77
  -7  -5   2  921.76   16.60
  -7  -5   0   82.42    2.93
  -7   5   0   84.64    3.50
   7   5   0   79.94    3.71
   7  -5   2  413.43    9.48
  -7   5  -2  423.42    9.46
   7   5   2  411.44   10.19
   7  -5   4   45.74    2.78
  -7   5  -4   47.27    2.57
   7   5   4   43.51    2.98
   7  -5   6   75.50    3.84
   7   5   6   76.47    4.14
   7   5   8  172.99    4.16
   7  -5   8  167.82    4.08
   7  -5   8  184.25    6.59
   7  -5   8  169.18    3.99
   7   5   8  167.20    4.09
   7  -5   8  169.18    4.11
   7   5   8  165.18    6.76
   7  -5   8  176.07    4.29
   7  -5  10  258.58    5.70
   7  -5  10  261.08    5.60
   7   5  10  255.05    5.62
   7   5  10  270.96    5.75
   7   5  10  254.22    8.98
   7  -5  10  251.73    5.59
   7  -5  10  265.94    5.86
   7  -5  12    3.61    0.69
   7  -5  12    4.02    0.63
   7   5  12    2.88    0.55
   7   5  12    3.26    0.63
   7   5  12    3.75    0.66
   7  -5  12    4.19    0.74
   7  -5  12    3.75    0.60
   7  -5  14    0.36    0.57
   7  -5  14    0.50    0.43
   7  -5  14    0.24    0.44
   7   5  14    0.80    0.46
   7   5  14    0.18    0.51
   7   5  14    0.62    0.46
   7  -5  14    0.26    0.57
   7  -5  16   37.90    1.70
   7  -5  16   37.15    1.60
   7   5  16   32.63    1.45
   7   5  16   35.26    1.60
   7   5  16   35.54    1.56
   7  -5  18   44.05    1.56
   7   5  18   43.94    1.43
   7  -6 -25    2.68    0.38
  -7  -6  25    3.01    0.49
  -7   6  25    2.40    0.47
  -7  -6  23   91.79    2.72
  -7   6  23   92.74    2.70
  -7  -6  21    3.16    0.71
  -7   6  21    3.62    0.70
  -7  -6  19    3.94    0.70
  -7   6  19    4.47    0.71
  -7   6  19    4.27    0.69
  -7  -6  17    4.98    0.73
  -7  -6  17    4.96    1.21
  -7   6  17    6.35    0.80
  -7   6  17    5.86    0.78
  -7   6  17    4.93    1.36
  -7  -6  17    5.34    1.23
  -7   6  17    4.65    1.14
  -7   6  17    4.83    0.75
  -7  -6  15   27.47    2.46
  -7  -6  15   27.99    1.48
  -7   6  15   26.05    1.51
  -7  -6  15   26.85    2.29
  -7   6  15   25.24    2.88
  -7   6  15   27.83    1.57
   7   6 -13    1.85    0.49
  -7  -6  13    1.90    0.54
  -7  -6  13    2.15    0.84
  -7   6  13    3.05    1.39
  -7  -6  13    0.88    0.55
  -7   6  13    2.03    0.53
  -7   6  11   -0.96    1.18
  -7  -6  11   -0.16    0.63
  -7   6  11   -0.26    0.82
  -7  -6  11    0.00    0.44
  -7  -6   9  105.73    4.41
  -7   6   9  110.43    4.69
  -7  -6   9  106.59    3.63
  -7  -6   7  136.30    3.96
  -7  -6   7  130.87    4.78
  -7   6   7  123.89    4.88
  -7  -6   5    0.11    0.42
  -7  -6   5    1.09    0.74
  -7   6   5    0.71    0.78
  -7  -6   3   31.13    2.01
  -7  -6   3   28.66    1.94
  -7   6   3   30.60    2.25
   7   6  -1   75.55    3.62
  -7  -6   1   77.16    3.03
  -7   6   1   82.97    3.52
  -7   6  -1    5.92    1.03
   7  -6   1    6.78    1.07
   7   6   1    8.26    1.43
   7  -6   3   27.24    2.11
  -7   6  -3   29.59    2.01
   7   6   3   27.36    2.38
   7  -6   5   10.98    1.46
   7   6   5   11.30    1.71
   7  -6   7    2.27    0.49
   7   6   7    2.16    0.47
   7  -6   7    1.64    0.86
   7  -6   7    1.94    0.40
   7  -6   7    1.84    0.48
   7   6   7    1.55    0.48
   7  -6   7    1.26    0.52
   7   6   7    1.17    0.89
   7  -6   9    1.23    0.48
   7  -6   9    0.83    0.82
   7  -6   9    0.37    0.39
   7   6   9    0.86    0.45
   7  -6   9    0.97    0.47
   7   6   9    0.63    0.40
   7  -6   9    0.95    0.42
   7   6  11    0.29    0.40
   7  -6  11    1.61    0.62
   7  -6  11    0.69    0.36
   7   6  11    1.84    0.49
   7  -6  11    1.55    0.54
   7   6  11    1.96    0.64
   7  -6  11    0.48    0.50
   7  -6  13   56.46    2.22
   7  -6  13   53.71    2.05
   7  -6  13   53.13    2.03
   7   6  13   52.98    2.02
   7   6  13   52.54    2.10
   7   6  13   55.43    2.17
   7  -6  13   56.38    2.26
   7  -6  15    1.18    0.52
   7   6  15    2.32    0.59
   7  -6  15    1.24    0.45
   7   6  15    1.98    0.47
   7   6  15    1.65    0.54
   7  -6  15    1.13    0.36
   7   6  17    0.57    0.39
   7  -6  17    0.45    0.45
   7  -6  17    0.02    0.38
   7  -6  19    1.91    0.38
   7   6  19    2.02    0.36
  -7  -7  26   50.45    1.41
  -7   7  26   48.63    1.39
  -7   7  24   84.62    2.34
  -7  -7  24   84.43    2.38
   7  -7 -24   83.83    2.32
  -7  -7  22   42.94    1.81
  -7   7  22   40.58    1.73
  -7  -7  20   18.48    1.29
  -7   7  20   17.97    1.23
  -7   7  20   16.86    1.18
  -7  -7  18    9.04    0.96
  -7   7  18   10.26    0.95
  -7   7  18    8.27    0.88
  -7   7  18   10.26    1.07
  -7  -7  16   96.26    4.74
  -7  -7  16   92.47    2.96
  -7   7  16   90.74    3.06
  -7   7  16   93.03    4.72
  -7   7  16   89.51    5.48
  -7   7  16   95.69    3.09
  -7  -7  14   20.77    2.16
  -7  -7  14   18.40    1.21
  -7   7  14   19.76    2.44
  -7  -7  14   18.86    1.87
  -7   7  14   20.33    1.31
  -7  -7  12   90.35    4.42
  -7  -7  12   89.66    2.69
  -7  -7  12   88.24    3.77
  -7   7  12   85.23    4.96
   7   7 -12   89.77    2.77
  -7   7  12   86.63    2.75
  -7   7  10   14.17    2.02
  -7  -7  10   13.34    1.69
  -7   7  10   13.01    1.73
  -7  -7   8    0.47    0.75
  -7   7   8    0.38    0.81
  -7  -7   6   12.77    1.52
  -7   7   6   11.64    1.50
  -7  -7   6   13.61    1.19
  -7  -7   4  318.27    8.13
  -7   7   4  315.93    8.58
   7   7  -2  257.70    7.33
  -7  -7   2  260.16    6.73
  -7   7   2  260.66    7.28
  -7  -7   0   15.70    1.33
   7  -7   0   14.59    1.42
  -7   7   0   15.68    1.57
   7   7   0   14.64    1.65
   7  -7   2   90.56    3.85
   7   7   2   96.08    4.44
  -7   7  -2   99.59    3.96
   7  -7   4  124.64    4.90
   7   7   4  126.26    3.26
   7  -7   4  127.90    3.29
   7   7   4  121.63    5.41
   7   7   6    3.28    1.15
   7  -7   6    2.87    0.50
   7  -7   6    2.92    0.89
   7  -7   6    3.27    0.56
   7   7   6    3.60    0.58
   7   7   6    2.33    0.45
   7  -7   6    2.62    0.53
   7   7   6    2.70    0.54
   7  -7   8   78.46    2.54
   7  -7   8   79.87    4.32
   7  -7   8   82.06    2.44
   7  -7   8   79.56    2.63
   7   7   8   77.51    2.48
   7   7   8   82.76    2.65
   7   7   8   79.62    4.76
   7  -7   8   75.36    2.58
   7   7  10    6.17    1.47
   7  -7  10    8.86    0.87
   7   7  10    9.89    0.85
   7  -7  10    8.32    0.82
   7   7  10    8.87    0.90
   7  -7  10    8.65    0.88
   7  -7  10    7.63    0.82
   7  -7  12    7.48    0.85
   7   7  12    6.96    0.81
   7  -7  12    7.32    0.78
   7   7  12    6.68    0.70
   7  -7  12    8.06    0.84
   7   7  12    6.79    0.85
   7  -7  12    7.76    0.90
   7  -7  14    0.81    0.48
   7   7  14    0.70    0.50
   7  -7  14   -0.39    0.42
   7   7  14    1.01    0.54
   7  -7  14    0.77    0.40
   7  -7  14    0.74    0.54
   7  -7  16    0.02    0.44
   7   7  16   -0.13    0.37
   7  -7  16   -0.37    0.40
   7   7  16    0.08    0.41
   7  -7  16   -0.07    0.26
   7  -7  18    0.53    0.32
   7   7  18    0.69    0.32
  -7  -8  25   13.07    0.74
  -7   8  25   13.32    0.74
   7  -8 -25   12.57    0.67
  -7  -8  23  170.96    3.90
  -7   8  23  169.68    3.84
  -7  -8  21  144.94    3.72
  -7   8  21  141.55    3.65
  -7   8  21  136.19    3.52
  -7  -8  19    7.85    0.93
  -7   8  19    8.15    0.89
  -7   8  19    8.30    0.91
  -7   8  17   20.77    1.41
  -7  -8  17   19.01    1.32
  -7   8  17   21.48    1.42
  -7  -8  15   83.51    4.49
  -7  -8  15   84.45    2.80
  -7   8  15   89.45    5.45
  -7   8  15   84.37    2.88
  -7  -8  13   37.55    2.97
  -7  -8  13   37.11    1.74
  -7   8  13   38.47    3.49
  -7   8  13   35.52    1.75
  -7  -8  11    0.68    0.46
  -7  -8  11    0.98    0.70
  -7   8  11    0.97    0.42
   7   8 -11    0.47    0.47
  -7  -8   9    8.76    1.42
  -7   8   9    6.29    1.39
  -7   8   9    7.81    1.37
  -7  -8   7    0.08    0.60
  -7   8   7    1.10    0.80
  -7  -8   5    0.63    0.58
  -7   8   5    0.74    0.74
  -7  -8   3   77.12    3.49
  -7  -8   3   86.08    3.59
  -7   8   3   80.75    3.82
  -7  -8   1   21.78    1.70
   7  -8  -1   23.19    1.68
   7   8  -1   21.18    2.02
  -7   8   1   22.70    1.92
   7  -8   1   87.09    3.70
  -7   8  -1   92.14    3.82
   7   8   1   86.72    4.25
   7  -8   3  441.44   10.87
   7   8   3  480.29    8.72
   7  -8   3  475.81    8.71
   7   8   3  471.24    8.85
   7   8   3  458.56   11.95
   7  -8   5  294.71    8.66
   7  -8   5  318.28    6.39
   7   8   5  312.47    6.37
   7   8   5  299.34    6.39
   7   8   5  301.23    9.51
   7  -8   5  304.72    6.25
   7  -8   7  108.80    3.04
   7  -8   7  112.60    5.14
   7  -8   7  112.06    3.25
   7   8   7  111.96    3.21
   7   8   7  115.27    5.73
   7  -8   7  109.49    3.17
   7  -8   9  198.73    4.69
   7  -8   9  209.38    4.94
   7   8   9  210.12    8.29
   7  -8   9  195.54    4.75
   7   8   9  205.07    4.86
   7  -8  11    9.14    0.86
   7  -8  11    9.90    0.80
   7  -8  11   10.33    0.96
   7   8  11    8.90    0.89
   7  -8  11    9.75    0.93
   7  -8  13    1.53    0.56
   7   8  13    1.32    0.54
   7  -8  13    1.13    0.41
   7   8  13    1.46    0.54
   7  -8  13    0.44    0.49
   7  -8  13    1.38    0.48
   7  -8  15   12.67    0.94
   7  -8  15   12.73    0.85
   7   8  15   14.64    1.02
   7  -8  15   13.77    0.91
   7   8  15   13.91    1.00
   7  -8  17   44.77    1.56
   7   8  17   43.45    1.53
  -7  -9  24    8.68    0.65
  -7   9  24    9.42    0.65
   7  -9 -24    8.50    0.63
  -7  -9  22   14.10    0.98
  -7   9  22   12.60    0.89
  -7  -9  20    6.60    0.83
  -7   9  20    6.45    0.77
  -7   9  20    6.82    0.76
  -7   9  18   51.46    2.08
  -7   9  18   50.45    2.16
  -7  -9  18   50.04    2.11
  -7   9  18   53.97    2.27
  -7  -9  16   94.04    3.03
  -7   9  16   96.05    3.13
  -7  -9  14    3.86    0.71
  -7  -9  14    2.39    1.00
  -7   9  14    2.97    1.22
  -7   9  14    3.97    0.73
  -7  -9  12   28.32    2.53
  -7  -9  12   28.68    1.52
  -7   9  12   30.86    3.10
   7   9 -12   26.00    1.44
  -7   9  12   29.94    1.59
  -7  -9  10   71.55    4.01
  -7   9  10   65.28    2.34
   7  -9 -10   66.51    2.22
   7   9 -10   66.13    2.39
  -7   9  10   64.50    4.25
  -7  -9  10   66.72    2.31
  -7  -9   8   22.76    2.22
  -7  -9   8   21.45    1.19
  -7   9   8   22.84    2.40
   7  -9  -8   22.46    1.19
  -7   9   8   27.84    2.69
   7   9  -8   21.62    1.31
  -7   9   6   11.88    1.74
  -7  -9   6   11.20    1.50
  -7   9   6   12.02    1.67
  -7  -9   4    4.95    1.01
  -7   9   4    7.35    1.30
  -7  -9   2    0.33    0.50
  -7   9   2    1.99    0.79
   7   9   0    7.06    1.29
   7  -9   0    7.75    1.07
   7  -9   0    7.42    0.70
   7   9   0    7.82    0.82
   7  -9   2   28.74    2.21
   7  -9   2   30.11    1.40
   7  -9   2   32.44    1.41
   7  -9   2   31.15    1.46
   7   9   2   31.89    1.53
   7   9   2   29.93    1.56
   7   9   2   27.27    2.51
   7   9   4    7.46    1.47
   7  -9   4    6.95    1.28
   7  -9   4    7.64    0.72
   7   9   4    8.44    0.83
   7  -9   4    9.80    0.89
   7   9   4    9.48    0.93
   7  -9   6  355.16   10.06
   7  -9   6  372.13    7.40
   7   9   6  372.33    7.37
   7   9   6  357.05    7.43
   7   9   6  362.49   11.05
   7  -9   6  354.58    7.16
   7  -9   8    0.35    0.39
   7  -9   8    0.71    0.47
   7   9   8    0.67    0.54
   7  -9   8    0.75    0.41
   7   9   8   -0.41    0.77
   7  -9  10   34.91    1.64
   7   9  10   38.73    1.82
   7  -9  10   37.34    1.80
   7  -9  10   40.29    1.78
   7  -9  12    4.46    0.62
   7  -9  12    4.65    0.72
   7   9  12    4.04    0.67
   7   9  12    3.59    0.63
   7  -9  12    4.21    0.62
   7  -9  14   20.12    1.16
   7  -9  14   20.96    1.03
   7  -9  14   19.00    1.14
   7   9  14   20.27    1.20
   7   9  14   23.09    1.35
   7  -9  16    0.80    0.41
   7   9  16    0.45    0.39
   7   9  16    0.10    0.36
   7  -9  16    0.00    0.27
   7  -9  18    0.05    0.22
   7   9  18    0.10    0.23
  -7 -10  23    3.72    0.49
  -7  10  23    4.40    0.49
  -7 -10  23    2.77    0.38
  -7 -10  21   42.02    1.69
  -7  10  21   39.95    1.60
  -7  10  21   38.73    1.54
  -7 -10  19   21.41    1.33
  -7  10  19   22.28    1.28
  -7  10  19   22.67    1.35
  -7  10  17   30.35    1.68
  -7 -10  17   32.54    1.69
  -7  10  17   32.29    1.73
  -7 -10  15  136.89    3.87
  -7  10  15  141.12    3.98
  -7 -10  13   41.48    1.92
  -7  10  13   44.16    3.87
  -7  10  13   42.62    1.98
  -7 -10  13   42.19    3.26
  -7 -10  11   77.04    4.31
  -7 -10  11   77.85    2.63
   7 -10 -11   77.53    2.49
  -7  10  11   76.10    4.83
   7  10 -11   75.72    2.61
  -7  10  11   76.62    2.65
  -7 -10   9    7.08    0.78
  -7 -10   9    7.27    1.47
  -7  10   9    6.54    1.59
   7 -10  -9    7.84    0.74
   7  10  -9    6.27    0.78
  -7  10   9    7.24    0.81
  -7 -10   7   51.05    3.27
  -7 -10   7   52.33    2.00
   7 -10  -7   53.10    1.97
  -7  10   7   50.80    3.61
  -7  10   7   52.60    1.97
   7  10  -7   53.32    2.14
  -7 -10   5    2.91    0.48
  -7 -10   5    2.86    0.87
  -7  10   5    3.19    1.03
  -7  10   5    3.27    1.06
   7 -10  -5    4.00    0.60
   7  10  -5    2.26    0.56
  -7 -10   3   -0.35    0.34
  -7 -10   3   -0.11    0.50
  -7  10   3    1.01    0.84
   7 -10  -3    0.66    0.38
   7  10  -3   -0.39    0.44
   7  10  -1    1.17    0.50
  -7 -10   1    0.61    0.50
   7 -10  -1    1.57    0.44
   7 -10  -1    0.95    0.38
   7  10  -1   -0.08    0.43
   7 -10   1   91.78    3.96
   7 -10   1   89.58    2.56
   7 -10   1   88.79    2.67
   7 -10   1   90.09    2.70
   7  10   1   87.10    2.87
   7  10   1   88.45    4.52
   7  10   1   90.32    2.80
   7  10   3   -0.37    0.96
   7 -10   3    0.59    0.57
   7 -10   3    0.01    0.38
   7 -10   3    0.53    0.37
   7  10   3    1.10    0.45
   7  10   3    0.87    0.48
   7 -10   5  168.91    6.34
   7 -10   5  172.79    4.14
   7 -10   5  175.32    4.08
   7 -10   5  168.00    4.30
   7  10   5  174.90    4.37
   7  10   5  169.89    4.47
   7  10   5  171.40    7.12
   7 -10   7   29.09    1.49
   7 -10   7   30.36    1.62
   7  10   7   28.82    1.58
   7  10   7   28.61    2.92
   7 -10   9    4.68    0.60
   7 -10   9    3.51    0.69
   7  10   9    4.35    0.73
   7 -10   9    4.82    0.62
   7 -10  11   26.04    1.35
   7 -10  11   23.58    1.28
   7 -10  11   24.74    1.44
   7  10  11   26.73    1.46
   7 -10  13    2.72    0.56
   7  10  13    3.13    0.59
   7  10  13    3.07    0.63
   7 -10  13    2.53    0.51
   7 -10  15    1.88    0.42
   7  10  15    1.70    0.45
   7 -10  15    1.33    0.34
   7 -10  17    2.12    0.30
   7  10  17    2.29    0.37
  -7 -11  22    7.44    0.64
  -7  11  22    7.00    0.59
  -7  11  20   26.42    1.26
  -7  11  20   25.24    1.25
  -7 -11  20   27.91    1.38
  -7  11  18   43.20    1.91
  -7  11  18   45.96    1.97
  -7 -11  18   44.64    1.94
  -7 -11  16    0.58    0.51
  -7  11  16    0.14    0.54
  -7  11  16    1.01    0.58
  -7 -11  14   14.19    1.16
  -7  11  14   15.13    1.25
  -7 -11  12    1.30    0.56
  -7  11  12    1.45    0.94
  -7  11  12    0.69    0.50
  -7 -11  10   -0.05    0.47
  -7 -11  10    0.04    0.74
  -7  11  10    0.73    1.02
   7 -11 -10   -0.03    0.36
   7  11 -10   -0.27    0.47
  -7  11  10    0.20    0.41
  -7 -11   8   18.17    1.22
  -7 -11   8   14.47    1.88
   7 -11  -8   17.80    1.17
  -7  11   8   16.97    2.21
   7  11  -8   16.01    1.22
  -7  11   8   19.58    1.23
  -7 -11   6   31.17    1.56
   7 -11  -6   33.68    1.60
  -7  11   6   29.86    2.83
   7  11  -6   32.08    1.68
  -7 -11   6   30.07    2.59
  -7 -11   4   32.51    1.56
   7 -11  -4   32.30    1.59
   7  11  -4   34.45    1.73
  -7 -11   4   34.23    2.60
   7  11  -2    8.29    0.89
  -7 -11   2    8.42    1.33
   7 -11  -2    7.65    0.76
   7  11  -2    8.95    0.95
   7  11   0   39.63    3.07
   7 -11   0   40.65    1.78
   7 -11   0   40.37    1.72
   7  11   0   46.04    2.00
   7  11   0   42.80    1.95
   7  11   2  495.40    9.35
   7 -11   2  484.29    9.11
   7 -11   2  487.40    9.19
   7  11   2  487.85    9.47
   7  11   2  497.90    9.35
   7  11   2  474.18   12.71
   7 -11   4   45.63    3.15
   7 -11   4   47.42    1.88
   7  11   4   51.06    2.10
   7  11   4   49.52    2.18
   7  11   4   48.63    3.73
   7 -11   4   48.78    2.03
   7 -11   6  101.60    3.16
   7  11   6  101.38    3.18
   7 -11   8   24.75    1.46
   7  11   8   23.01    1.44
   7  11  10   50.33    2.05
   7 -11  10   49.43    2.07
   7 -11  12    0.31    0.32
   7 -11  12    0.67    0.44
   7  11  12    0.42    0.46
   7  11  12    0.33    0.48
   7 -11  14    4.82    0.50
   7  11  14    4.85    0.59
   7  11  14    5.07    0.65
   7 -11  14    5.72    0.62
   7 -11  16   15.20    0.69
   7 -11  16   16.53    0.77
   7  11  16   15.80    0.83
  -7 -12  21    1.18    0.40
  -7  12  21    0.79    0.32
  -7  12  21    0.34    0.30
  -7 -12  19   11.50    0.91
  -7  12  19   10.97    0.81
  -7  12  19   10.14    0.85
  -7 -12  17    1.07    0.54
  -7  12  17    0.88    0.50
  -7  12  17    0.75    0.52
  -7 -12  15   32.55    1.68
  -7  12  15   34.36    1.77
  -7 -12  13    0.61    0.48
  -7  12  13    0.07    0.49
  -7 -12  11    2.49    0.64
   7 -12 -11    2.49    0.57
  -7  12  11    2.34    0.62
  -7 -12   9   20.63    1.33
   7 -12  -9   19.95    1.26
  -7  12   9   22.22    2.71
   7  12  -9   22.22    1.40
  -7  12   9   21.35    1.35
  -7 -12   7   65.36    2.41
   7  12  -7   65.00    2.51
   7 -12  -7   66.21    2.37
  -7  12   7   64.25    2.35
  -7 -12   7   66.49    4.01
  -7 -12   5  155.11    4.00
   7 -12  -5  160.70    4.08
   7  12  -5  159.08    4.25
  -7 -12   5  153.54    6.08
   7 -12  -3   66.94    2.39
   7  12  -3   62.03    2.48
   7  12  -3   64.29    2.51
  -7 -12   3   62.37    3.60
   7 -12  -1   40.89    1.81
   7  12  -1   37.30    1.86
   7  12  -1   38.06    1.89
   7 -12  -1   40.25    1.70
   7 -12   1   34.89    1.66
   7 -12   1   36.49    1.67
   7  12   1   36.74    1.86
   7  12   1   34.10    1.74
   7 -12   3  160.04    4.06
   7  12   3  169.62    4.35
   7 -12   3  160.23    4.14
   7  12   3  162.39    4.42
   7  12   3  169.77    4.26
   7 -12   5  141.56    3.66
   7 -12   5  140.37    3.84
   7  12   5  145.70    3.97
   7 -12   7   37.95    1.80
   7  12   7   37.22    1.82
   7  12   9   34.96    1.70
   7 -12   9   36.65    1.75
   7 -12  11    5.95    0.77
   7  12  11    4.76    0.67
   7 -12  13    0.88    0.40
   7  12  13    0.86    0.38
   7  12  13    1.00    0.45
   7 -12  15    1.99    0.37
   7  12  15    1.81    0.35
   7  12  15    1.40    0.36
  -7 -13  20    2.94    0.48
  -7  13  20    2.45    0.39
  -7  13  20    3.00    0.43
  -7 -13  18    0.14    0.43
  -7  13  18    0.81    0.41
  -7  13  18    0.52    0.40
  -7  13  18    0.89    0.49
  -7 -13  16    6.45    0.81
  -7  13  16    7.21    0.90
  -7  13  16    7.42    0.90
  -7 -13  14   33.87    1.71
  -7  13  14   30.26    1.66
  -7 -13  12   49.91    2.14
  -7  13  12   52.23    2.17
  -7 -13  10   32.83    1.74
   7 -13 -10   33.48    1.63
  -7  13  10   34.35    1.74
  -7 -13   8   16.51    1.21
   7 -13  -8   17.14    1.20
   7  13  -8   18.75    1.31
  -7  13   8   19.08    1.29
   7  13  -6    7.23    0.96
  -7 -13   6    7.24    0.84
   7 -13  -6    7.68    0.84
   7  13  -6    7.61    0.87
  -7  13   6    8.43    0.85
   7  13  -4    4.51    0.76
  -7 -13   4    4.32    1.20
   7 -13  -4    4.50    0.70
   7  13  -4    4.45    0.72
   7  13  -2    6.44    0.86
   7 -13  -2    7.54    0.86
   7  13  -2    6.75    0.88
   7 -13   0  112.65    3.20
   7 -13   0  117.01    3.39
   7  13   0  113.70    3.52
   7  13   0  115.49    3.50
   7  13   2   11.27    1.03
   7 -13   2    9.44    0.91
   7 -13   2    8.83    0.86
   7  13   2    8.92    1.00
   7  13   2   10.40    1.08
   7  13   4    0.93    0.48
   7 -13   4    0.07    0.36
   7 -13   4    0.93    0.43
   7  13   4    1.34    0.63
   7 -13   6   18.52    1.08
   7 -13   6   18.33    1.25
   7  13   6   16.72    1.25
   7 -13   8   -0.38    0.48
   7  13   8    0.75    0.48
   7 -13  10    1.18    0.50
   7  13  10    0.58    0.43
   7 -13  12    1.58    0.45
   7  13  12    2.36    0.55
   7  13  12    1.74    0.49
   7  13  14    1.67    0.33
   7  13  14    1.78    0.38
   7 -13  14    2.29    0.40
  -7  14  19   14.88    0.78
  -7  14  19   16.59    0.85
  -7 -14  19   17.76    0.93
   7  14 -19   16.53    0.93
  -7 -14  17   20.26    1.13
  -7  14  17   18.11    0.98
  -7  14  17   20.76    1.17
  -7  14  17   20.86    1.16
  -7 -14  15   44.91    1.87
  -7  14  15   46.80    1.89
  -7 -14  13   26.08    1.51
  -7  14  13   23.82    1.41
  -7 -14  11   -0.04    0.50
   7 -14 -11    0.40    0.32
  -7  14  11    0.64    0.51
  -7 -14   9   29.91    1.66
  -7  14   9   30.51    1.61
   7 -14  -9   28.99    1.51
   7  14  -9   33.46    1.87
   7  14  -7    9.09    1.07
   7 -14  -7   10.21    0.93
   7  14  -7    9.66    1.00
  -7  14   7    9.14    0.89
   7 -14  -5  193.00    4.68
   7  14  -5  184.84    4.77
   7  14  -5  189.75    4.95
   7  14  -3    1.51    0.63
   7 -14  -3    1.67    0.56
   7  14  -3    1.77    0.65
   7 -14  -1   89.13    2.88
   7  14  -1   85.74    3.01
   7  14  -1   85.47    2.99
   7 -14   1   55.91    2.19
   7  14   1   56.40    2.31
   7  14   1   57.75    2.39
   7 -14   1   57.04    2.10
   7  14   1   54.25    2.26
   7  14   3    0.27    0.42
   7 -14   3    0.00    0.39
   7 -14   3    0.75    0.42
   7  14   3    0.65    0.53
   7 -14   5  128.47    3.32
   7 -14   5  118.82    3.38
   7  14   5  127.14    3.56
   7  14   5  126.56    3.37
   7 -14   7    7.34    0.78
   7  14   7    7.43    0.84
   7 -14   9    2.48    0.56
   7  14   9    1.47    0.43
   7 -14  11   11.13    0.83
   7  14  11   10.46    0.75
   7  14  11   11.72    0.89
   7 -14  13   36.85    1.28
   7  14  13   33.02    1.13
   7  14  13   34.71    1.27
  -7  15  18    6.56    0.48
  -7 -15  18    7.48    0.59
  -7  15  18    7.55    0.59
   7  15 -18    8.45    0.66
   7  15 -16    2.14    0.56
  -7 -15  16    0.22    0.41
  -7  15  16    0.75    0.42
  -7  15  16    1.55    0.45
   7  15 -14    0.23    0.48
  -7 -15  14    0.85    0.48
  -7  15  14    0.43    0.46
   7  15 -12    0.68    0.56
  -7 -15  12    1.50    0.59
  -7  15  12    0.67    0.44
   7  15 -10   11.83    1.17
  -7 -15  10   12.32    1.01
   7 -15 -10   12.64    0.95
  -7  15  10   11.63    0.96
   7 -15  -8   42.67    1.85
  -7  15   8   44.40    1.87
   7  15  -8   46.65    2.21
   7  15  -6   12.66    1.16
   7 -15  -6   14.55    1.07
   7  15  -6   13.57    1.14
  -7  15   6   12.28    0.96
   7  15  -4   10.88    1.14
   7 -15  -4   12.42    1.06
   7  15  -4   10.87    1.03
   7 -15  -2    8.64    0.94
   7  15  -2    8.68    0.98
   7  15  -2    9.06    0.95
   7  15   0   10.38    1.04
   7  15   0   12.91    1.16
   7 -15   0   10.86    0.97
   7  15   0   12.45    1.13
   7 -15   2  168.16    4.03
   7 -15   2  172.32    4.19
   7  15   2  173.69    4.36
   7  15   2  167.49    4.26
   7 -15   4   27.38    1.33
   7 -15   4   26.49    1.36
   7  15   4   27.54    1.50
   7  15   4   26.54    1.38
   7 -15   6    3.71    0.50
   7 -15   6    2.61    0.51
   7  15   6    2.70    0.59
   7 -15   8    5.19    0.63
   7  15   8    5.34    0.65
   7 -15  10    7.25    0.63
   7  15  10    8.08    0.65
   7 -15  12   19.38    0.87
   7  15  12   18.53    0.89
  -7  16  17    8.87    0.60
  -7 -16  17    7.73    0.55
   7  16 -17    7.91    0.62
  -7  16  15   19.15    1.04
  -7  16  15   18.02    0.97
   7  16 -15   18.77    1.10
   7  16 -13   -0.09    0.51
  -7  16  13    0.09    0.36
   7  16 -11    7.47    0.93
   7 -16 -11    7.20    0.64
  -7  16  11    5.50    0.67
   7 -16  -9   55.75    2.06
  -7  16   9   57.34    2.05
   7  16  -7   11.68    1.11
   7 -16  -7   11.67    0.92
   7  16  -7   11.73    0.89
  -7  16   7   10.80    0.90
   7 -16  -5   27.05    1.45
   7  16  -5   25.43    1.41
   7  16  -5   26.33    1.59
   7  16  -3    9.83    0.98
   7 -16  -3    9.69    0.94
   7  16  -1    3.28    0.67
   7 -16  -1    3.90    0.66
   7  16  -1    3.23    0.64
   7  16   1    1.31    0.44
   7 -16   1    2.62    0.58
   7  16   1    1.96    0.58
   7  16   3    0.26    0.41
   7 -16   3    0.65    0.32
   7 -16   3    0.18    0.34
   7  16   3   -0.02    0.45
   7 -16   5   17.41    0.97
   7 -16   5   16.51    0.98
   7  16   5   16.23    1.05
   7  16   5   18.47    1.02
   7  16   7   46.03    1.65
   7 -16   7   42.69    1.56
   7  16   9    2.62    0.42
   7 -16   9    2.41    0.39
   7 -16  11   10.76    0.60
   7  16  11   10.57    0.64
  -7  17  16    6.15    0.47
   7  17 -14    0.05    0.37
  -7  17  14    0.31    0.33
  -7 -17  14    0.26    0.22
  -7  17  14    0.85    0.32
   7  17 -12    4.72    0.67
  -7  17  12    4.67    0.54
   7 -17 -10   11.82    0.78
  -7  17  10    9.99    0.77
   7  17 -10   13.13    1.05
   7 -17  -8   -0.30    0.36
  -7  17   8   -0.06    0.36
   7 -17  -6   75.70    2.37
   7  17  -6   77.75    2.63
   7  17  -4    1.67    0.59
   7 -17  -4    2.17    0.50
   7 -17  -2   17.92    1.13
   7  17  -2   15.56    1.11
   7  17  -2   15.92    1.15
   7  17   0    3.38    0.62
   7 -17   0    3.81    0.59
   7  17   0    3.08    0.61
   7 -17   2   26.63    1.26
   7  17   2   26.98    1.34
   7  17   2   25.02    1.26
   7 -17   4    2.66    0.42
   7 -17   4    2.40    0.40
   7  17   4    2.75    0.52
   7  17   4    2.92    0.45
   7 -17   6   58.95    1.68
   7 -17   6   57.37    1.58
   7  17   6   60.59    1.81
   7 -17   8    2.01    0.32
   7  17   8    2.45    0.36
  -7  18  13   14.22    0.76
   7  18 -13   15.62    0.82
   7  18 -11   -0.46    0.43
  -7  18  11   -0.07    0.27
   7 -18  -9   16.68    0.84
  -7  18   9   15.03    0.81
   7  18  -9   16.76    1.05
   7  18  -7   -0.21    0.41
   7 -18  -7   -0.27    0.30
   7  18  -5   -0.59    0.46
   7 -18  -5    0.62    0.40
   7  18  -3    0.68    0.43
   7 -18  -3    0.57    0.42
   7  18  -3   -0.47    0.40
   7 -18  -1   29.39    1.28
   7  18  -1   27.86    1.29
   7  18  -1   26.85    1.29
   7  18   1   54.65    1.81
   7  18   1   52.61    1.77
   7 -18   3    6.70    0.55
   7  18   3    6.83    0.61
   7  18   3    6.42    0.58
   7  18   5   44.26    1.38
   7 -18   5   43.74    1.25
   7  19 -10    0.33    0.28
   7  19  -8    0.55    0.32
   7 -19  -8    0.40    0.24
   7  19  -6    0.83    0.38
   7 -19  -6    1.11    0.32
   7  19  -6    1.34    0.39
   7  19  -4    1.39    0.41
   7 -19  -4    1.69    0.40
   7  19  -4    2.10    0.44
   7  19  -2    0.11    0.32
   7 -19  -2    0.31    0.30
   7  19  -2   -0.20    0.34
   7  19   0    1.90    0.37
   7 -19   0    1.83    0.35
   7  19   0    1.81    0.37
   7 -19   2    4.75    0.44
   7  19   2    4.48    0.44
  -8   0  26    1.58    0.43
  -8   0  24   63.80    2.19
  -8   0  22  127.54    3.56
   8   0 -22  128.34    3.44
   8   0 -20    2.77    0.60
  -8   0  20    2.65    0.58
  -8   0  18   40.04    1.81
   8   0 -18   37.64    1.75
  -8   0  16   19.33    1.17
  -8   0  16   21.12    2.17
  -8   0  16   17.82    1.99
  -8   0  14   27.32    2.08
  -8   0  14   27.28    1.35
  -8   0  12   32.11    2.22
  -8   0  10  155.03    5.18
  -8   0   8 1927.43   32.24
  -8   0   6  431.98    9.50
  -8   0   4    2.13    0.81
  -8   0   2    4.24    1.02
  -8   0   0  142.15    4.76
  -8   0  -2    4.64    1.03
  -8   0  -4  152.36    5.41
  -8   0  -6   32.93    2.56
   8   0   8   21.16    1.25
   8   0   8   20.22    1.21
  -8   0  -8   20.09    2.05
   8   0   8   20.67    1.20
   8   0   8   19.43    1.23
   8   0  10    1.02    0.44
   8   0  10    1.97    0.56
   8   0  10    1.89    0.54
   8   0  10    0.86    0.54
   8   0  12   87.99    2.88
   8   0  12   89.34    2.87
   8   0  12   89.79    2.65
   8   0  12   87.87    2.98
   8   0  14    1.62    0.59
   8   0  14    2.17    0.61
   8   0  14    1.32    0.42
   8   0  16   19.78    1.19
   8   0  16   19.49    1.20
   8   0  16   20.15    1.06
   8   0  18   80.86    2.22
   8   0  20   39.96    1.16
  -8  -1  27    1.78    0.38
  -8   1  27    1.00    0.32
  -8  -1  25   31.86    1.40
  -8   1  25   30.45    1.38
   8  -1 -23    0.18    0.40
  -8  -1  23    0.51    0.54
  -8   1  23    0.65    0.50
  -8  -1  21   14.98    1.16
  -8   1  21   14.69    1.12
   8   1 -21   14.58    1.06
   8  -1 -21   14.52    1.10
   8   1 -19    2.25    0.57
   8  -1 -19    3.35    0.65
  -8  -1  19    4.07    0.68
  -8   1  19    2.21    0.60
  -8  -1  17   41.20    2.91
  -8  -1  17   42.12    1.82
  -8   1  17   39.90    1.75
  -8   1  17   41.80    3.09
  -8   1  17   40.10    3.19
  -8  -1  17   41.96    3.05
   8   1 -17   39.24    1.77
   8   1 -15    7.41    0.79
  -8  -1  15    7.06    0.72
  -8   1  15    8.22    1.51
  -8   1  15    6.93    0.70
  -8   1  15    7.68    0.79
  -8  -1  15    9.09    1.42
  -8  -1  13   74.59    3.30
  -8   1  13   75.68    3.64
  -8  -1  11   39.24    2.41
  -8   1  11   36.84    2.55
  -8  -1   9   28.40    1.99
  -8   1   9   28.79    2.14
  -8  -1   7 1524.10   26.32
  -8   1   7 1578.01   26.75
  -8  -1   5   92.50    3.51
  -8   1   5   93.49    3.62
  -8  -1   3    2.33    0.81
  -8   1   3    1.70    0.82
  -8  -1   1  132.28    4.52
  -8   1   1  127.29    4.39
  -8   1  -1  284.69    7.46
  -8  -1  -1  304.19    7.83
  -8  -1  -3  126.83    4.82
  -8   1  -3  123.67    4.63
  -8  -1  -5   10.65    1.48
  -8   1  -5   11.43    1.46
   8   1   7   11.33    0.91
  -8  -1  -7   11.02    1.60
  -8   1  -7   10.55    1.47
   8  -1   7   10.96    0.89
   8   1   7   11.43    0.91
   8  -1   7   11.14    0.83
   8   1   7   10.91    0.86
   8  -1   7   11.05    0.87
   8   1   7   11.07    0.86
   8  -1   7   11.11    0.93
   8   1   9  126.66    3.51
   8  -1   9  132.19    3.56
   8  -1   9  129.22    3.48
   8   1   9  128.29    3.50
   8  -1   9  124.12    3.39
   8   1   9  131.10    3.45
  -8  -1  -9  129.50    5.71
   8   1   9  116.36    3.41
   8  -1   9  124.12    3.57
   8   1  11   78.66    2.70
   8   1  11   84.62    2.57
   8  -1  11   83.08    2.73
   8   1  11   80.95    2.74
   8   1  11   86.54    2.75
   8   1  11   80.56    2.76
   8  -1  11   86.05    2.90
   8  -1  11   82.27    2.77
   8   1  13    2.18    0.55
   8  -1  13    1.26    0.51
   8  -1  13    3.11    0.67
   8   1  13    1.50    0.47
   8  -1  13    0.94    0.58
   8   1  13    2.17    0.49
   8   1  15    2.61    0.61
   8  -1  15    1.59    0.54
   8  -1  15    2.51    0.61
   8   1  15    1.57    0.54
   8  -1  15    2.17    0.43
   8   1  15    2.23    0.48
   8  -1  17   10.48    0.87
   8   1  17   11.33    0.87
   8  -1  17   10.89    0.83
   8   1  17    9.82    0.71
   8  -1  19   38.40    1.29
   8   1  19   38.87    1.28
  -8  -2  26   15.50    0.90
  -8   2  26   14.81    0.88
  -8  -2  24   34.11    1.55
  -8   2  24   33.06    1.52
   8  -2 -24   35.59    1.48
   8  -2 -22    0.36    0.43
  -8  -2  22    0.01    0.50
  -8   2  22    0.36    0.49
  -8  -2  20   19.24    1.31
  -8   2  20   18.38    1.25
   8   2 -20   17.86    1.18
  -8  -2  18   15.78    1.15
  -8   2  18   16.16    1.14
  -8  -2  18   15.14    1.90
  -8   2  18   16.67    2.04
   8   2 -18   14.05    1.08
  -8  -2  16   21.47    2.13
  -8  -2  16   22.41    1.28
  -8   2  16   20.12    1.19
  -8   2  16   21.52    1.31
  -8   2  16   23.37    2.45
  -8  -2  16   23.46    2.26
  -8   2  16   23.32    2.35
   8   2 -16   19.72    1.20
   8   2 -14    0.87    0.45
  -8   2  14    0.68    0.35
  -8   2  14    0.31    0.63
  -8  -2  14    0.53    0.64
  -8   2  12  122.98    4.89
  -8  -2  12  127.99    4.33
  -8  -2  10  466.76   10.12
  -8   2  10  465.44   10.87
  -8  -2   8  214.61    5.90
  -8   2   8  218.72    6.39
  -8   2   6  102.88    4.00
  -8  -2   6  104.83    3.75
  -8  -2   4   88.37    3.45
  -8   2   4   87.68    3.54
  -8  -2   2    0.63    0.70
  -8   2   2    1.15    0.83
  -8  -2   0   74.95    3.48
  -8   2   0   65.32    3.14
  -8  -2  -2   73.26    3.52
  -8   2  -2   68.16    3.23
  -8  -2  -4    8.60    1.32
  -8   2  -4    5.75    1.06
   8   2   4    6.22    1.31
  -8  -2  -6    1.05    0.88
  -8   2  -6   -0.05    0.57
   8   2   6    0.07    0.71
  -8  -2  -8    2.74    0.92
   8   2   8    5.57    0.71
   8  -2   8    2.95    0.56
   8   2   8    4.26    0.66
   8   2   8    4.08    1.19
   8  -2   8    3.65    0.56
   8  -2   8    4.24    0.63
   8  -2   8    4.38    0.58
   8   2   8    4.56    0.63
   8   2   8    4.09    0.60
   8  -2   8    4.91    0.73
  -8  -2 -10    6.09    1.44
   8   2  10    5.85    0.75
   8  -2  10    6.04    0.79
   8  -2  10    7.08    0.81
   8   2  10    7.37    0.83
   8  -2  10    6.13    0.80
   8   2  10    6.07    0.77
   8   2  10    5.59    0.64
   8   2  10    4.86    0.69
   8   2  12    1.07    0.54
   8  -2  12    0.02    0.52
   8   2  12    1.16    0.41
   8  -2  12    1.83    0.57
   8   2  12    0.64    0.47
   8  -2  12    0.72    0.51
   8   2  12    0.75    0.53
   8   2  12    0.40    0.49
   8   2  14   47.45    1.95
   8  -2  14   47.53    1.99
   8   2  14   48.01    2.00
   8   2  14   47.86    1.84
   8  -2  14   48.38    2.06
   8  -2  14   50.72    2.18
   8  -2  16   55.29    2.03
   8  -2  16   55.22    2.00
   8   2  16   53.02    1.96
   8   2  16   52.68    1.82
   8  -2  18   32.64    1.31
   8  -2  18   31.57    1.28
   8   2  18   28.74    1.20
   8   2  18   27.78    1.10
  -8   3  27    5.85    0.50
  -8  -3  27    5.91    0.50
  -8  -3  25   85.82    2.47
  -8   3  25   90.39    2.49
  -8  -3  23    4.39    0.70
   8  -3 -23    4.55    0.62
  -8   3  23    4.42    0.66
  -8  -3  21   29.56    1.58
  -8   3  21   31.99    1.63
   8   3 -19    1.94    0.51
  -8  -3  19    1.13    0.46
  -8   3  19    2.41    0.59
  -8  -3  17   13.20    1.69
   8   3 -17   11.98    0.99
  -8  -3  17   13.86    1.07
  -8   3  17   14.43    1.05
  -8  -3  17   11.36    1.63
  -8   3  17   12.76    1.07
  -8   3  17   12.29    1.83
  -8   3  17   13.64    1.84
  -8  -3  15   63.80    3.63
  -8  -3  15   61.13    2.16
  -8   3  15   57.30    2.07
  -8   3  15   63.90    2.27
  -8   3  15   57.28    3.98
  -8  -3  15   60.33    3.48
   8   3 -15   58.57    2.16
  -8   3  13   77.58    4.00
  -8  -3  13   79.31    3.73
  -8  -3  11   65.36    3.20
  -8  -3  11   76.02    3.10
  -8   3  11   66.58    3.60
  -8  -3   9  223.88    5.98
  -8   3   9  219.04    6.75
  -8  -3   7  364.01    8.34
  -8   3   7  382.84    9.21
  -8  -3   5    7.93    1.15
  -8   3   5    6.84    1.18
  -8   3   3  219.44    6.25
  -8  -3   3  230.74    6.26
  -8  -3   1  462.06   10.18
  -8   3   1  418.27    9.73
  -8  -3  -1  205.19    6.22
  -8   3  -1  193.49    5.88
  -8  -3  -3    0.27    0.73
  -8   3  -3    1.06    0.78
   8   3   3    0.70    0.86
   8   3   5  100.47    4.74
  -8   3  -5   98.92    4.13
   8   3   7   61.85    3.85
   8   3   7   65.85    2.23
   8  -3   7   68.08    2.28
   8  -3   7   65.22    2.21
   8  -3   7   67.80    2.23
   8   3   7   64.71    2.28
  -8  -3  -7   62.04    3.73
   8   3   7   61.85    2.15
   8   3   7   66.38    2.23
   8  -3   7   69.72    2.41
   8   3   9   28.02    1.45
   8  -3   9   25.42    1.46
   8  -3   9   27.13    1.42
   8   3   9   25.93    1.45
   8  -3   9   28.21    1.53
  -8  -3  -9   26.10    2.53
   8   3   9   28.44    1.48
   8   3   9   23.60    2.53
   8   3   9   26.95    1.38
   8   3   9   24.21    1.37
   8  -3   9   25.69    1.37
   8   3  11  162.20    4.09
   8  -3  11  164.29    4.22
   8  -3  11  168.37    4.38
   8  -3  11  160.55    4.12
   8   3  11  148.48    4.04
  -8  -3 -11  162.71    6.81
   8   3  11  168.19    4.19
   8   3  11  161.86    4.00
   8   3  11  156.61    4.09
   8  -3  13   10.31    1.03
   8  -3  13    9.44    0.89
   8   3  13   11.03    0.96
   8   3  13    9.54    0.94
   8   3  13    9.34    0.82
   8  -3  13   10.79    1.11
   8  -3  15   99.08    2.92
   8   3  15  100.75    2.90
   8  -3  15  104.41    3.06
   8   3  15   98.49    2.78
   8  -3  17   18.90    1.08
   8  -3  17   17.54    1.02
   8   3  17   16.89    0.97
   8   3  17   15.72    0.90
   8  -3  19   22.55    0.94
   8   3  19   20.96    0.84
   8   3  19   19.80    0.78
  -8  -4  26    5.27    0.53
  -8   4  26    5.20    0.53
   8  -4 -24    0.96    0.37
  -8  -4  24   -0.02    0.45
  -8   4  24    1.01    0.48
  -8  -4  22    3.21    0.62
  -8   4  22    4.33    0.68
  -8  -4  20    5.61    0.75
  -8   4  20    5.55    0.76
  -8  -4  18   76.56    2.63
  -8   4  18   77.64    2.59
  -8   4  18   75.72    2.66
  -8  -4  18   78.84    4.37
  -8   4  18   78.08    4.35
  -8   4  18   70.76    4.77
   8   4 -18   75.32    2.55
  -8  -4  16   10.81    0.92
  -8   4  16   11.29    0.91
  -8  -4  16   10.41    1.53
  -8   4  16   10.14    0.90
  -8   4  16   12.97    2.02
  -8  -4  16   12.92    1.68
   8   4 -16   10.88    0.95
  -8  -4  14   92.93    4.43
  -8   4  14   96.09    4.77
  -8  -4  14   92.60    2.74
  -8   4  14   91.52    2.65
  -8   4  14   97.90    2.91
  -8   4  14   86.65    5.01
  -8  -4  14   91.89    4.21
   8   4 -14   87.98    2.77
  -8   4  14   93.25    2.84
  -8  -4  12    0.40    0.80
  -8   4  12    0.07    0.79
  -8  -4  12    0.32    0.50
  -8   4  10    6.06    1.22
  -8  -4  10    7.50    1.03
  -8  -4   8   42.84    2.26
  -8   4   8   45.06    2.90
  -8  -4   6  184.36    5.27
  -8   4   6  188.09    5.94
  -8  -4   4  280.76    7.04
  -8   4   4  267.03    7.33
  -8  -4   2   80.57    3.60
  -8   4   2   75.67    3.44
  -8  -4   0  356.46    8.81
  -8   4   0  334.51    8.44
   8   4   2   26.34    2.28
  -8   4  -2   26.06    2.01
  -8   4  -4    1.29    0.68
   8   4   4   -0.50    0.91
   8  -4   6    3.64    0.57
   8   4   6    3.20    1.06
   8  -4   6    3.58    0.51
   8   4   6    4.45    0.66
   8  -4   6    4.51    0.56
   8   4   6    4.16    0.57
   8  -4   6    4.27    0.64
   8  -4   8    0.09    0.42
   8   4   8    0.77    0.90
   8  -4   8    0.14    0.43
   8  -4   8    0.51    0.43
   8   4   8    0.09    0.43
   8   4   8    0.14    0.41
   8  -4   8    0.00    0.40
  -8  -4 -10    1.98    0.95
   8   4  10    1.68    1.00
   8  -4  10    2.24    0.55
   8  -4  10    1.47    0.49
   8   4  10    1.84    0.53
   8   4  10    1.73    0.51
   8   4  10    1.37    0.49
   8  -4  10    1.47    0.49
   8  -4  10    0.71    0.53
   8  -4  12  270.53    5.96
   8  -4  12  266.39    5.81
   8   4  12  262.57    5.81
   8   4  12  270.23    5.90
   8  -4  12  268.89    5.67
   8   4  12  261.24    5.71
   8  -4  12  266.75    6.08
   8  -4  14    2.18    0.66
   8  -4  14    1.57    0.55
   8   4  14    2.13    0.54
   8   4  14    2.26    0.63
   8   4  14    2.25    0.52
   8  -4  14    2.74    0.83
   8  -4  16    2.00    0.55
   8  -4  16    1.16    0.49
   8   4  16    1.01    0.41
   8   4  16    0.66    0.36
   8  -4  18   21.79    1.05
   8  -4  18   20.88    0.97
   8   4  18   19.57    0.90
   8   4  18   19.19    0.89
  -8  -5  27    2.40    0.35
   8  -5 -25    0.83    0.36
  -8  -5  25    1.16    0.39
  -8   5  25    0.03    0.34
   8  -5 -23    1.08    0.47
  -8  -5  23    0.53    0.47
  -8  -5  21    6.83    0.86
  -8   5  21    6.51    0.77
  -8  -5  19   13.79    1.12
  -8   5  19   14.13    1.08
  -8   5  19   12.41    1.08
   8   5 -17    7.60    0.85
  -8  -5  17    7.81    0.86
  -8  -5  17    6.95    1.49
  -8   5  17    7.56    0.81
  -8   5  17    7.43    0.84
  -8   5  17    6.31    1.50
  -8  -5  17    6.46    1.32
  -8   5  17    7.27    1.39
  -8   5  15    9.45    0.85
  -8  -5  15   11.22    1.60
  -8   5  15   10.91    0.99
  -8   5  15   10.34    1.92
  -8  -5  15   11.30    1.53
  -8  -5  15   11.38    0.95
   8   5 -15    9.50    0.92
  -8   5  15    9.43    0.91
  -8  -5  13   32.25    2.58
  -8   5  13   33.69    2.80
  -8  -5  13   30.95    1.46
  -8   5  13   33.23    1.62
  -8   5  13   33.05    3.07
  -8  -5  13   28.61    2.21
   8   5 -13   31.48    1.54
  -8   5  13   32.24    1.54
  -8  -5  11    1.14    0.74
  -8   5  11    0.46    0.81
  -8  -5  11   -0.05    0.51
  -8  -5   9   11.34    1.47
  -8   5   9   13.55    1.74
  -8  -5   9   10.80    1.10
  -8  -5   7   43.68    2.05
  -8   5   7   49.95    3.05
  -8  -5   5  104.55    3.86
  -8   5   5  102.51    4.32
  -8  -5   3   69.93    3.31
  -8   5   3   64.14    3.26
  -8  -5   1    1.89    0.85
  -8  -5   1    0.53    0.57
  -8   5   1   -0.20    0.69
   8   5   1   29.52    2.45
  -8   5  -1   29.90    2.21
  -8   5  -3   59.47    3.13
   8   5   3   61.31    3.62
   8  -5   5    6.46    0.68
   8   5   5    6.56    0.71
   8  -5   5    6.24    0.67
   8   5   5    6.44    0.65
   8   5   5    5.07    1.30
   8  -5   7    3.73    0.61
   8   5   7    4.62    0.62
   8   5   7    5.29    1.28
   8  -5   7    5.01    0.64
   8  -5   7    4.38    0.65
   8   5   7    3.12    0.52
   8  -5   7    4.89    0.73
   8  -5   9   50.55    2.04
   8  -5   9   49.15    1.92
   8  -5   9   49.50    2.01
   8   5   9   47.09    1.99
   8   5   9   49.57    2.02
   8  -5   9   52.61    2.16
   8   5   9   47.45    3.67
   8  -5  11   -0.25    0.54
   8  -5  11    1.18    0.54
   8   5  11    1.07    0.49
   8  -5  11    0.74    0.42
   8   5  11    0.47    0.49
   8   5  11    0.24    0.39
   8  -5  11    0.39    0.56
   8  -5  13    2.47    0.63
   8  -5  13    3.11    0.58
   8  -5  13    2.25    0.51
   8   5  13    2.08    0.53
   8   5  13    2.01    0.57
   8   5  13    1.93    0.50
   8  -5  13    2.41    0.72
   8  -5  15   15.68    1.12
   8  -5  15   15.25    1.00
   8   5  15   15.00    0.99
   8   5  15   14.88    1.04
   8   5  15   14.26    0.98
   8  -5  17    1.10    0.42
   8  -5  17    0.58    0.36
   8   5  17    0.52    0.29
   8   5  17    0.25    0.27
  -8  -6  26   45.03    1.40
  -8   6  26   44.36    1.36
   8  -6 -24    1.26    0.43
  -8   6  24    1.55    0.45
  -8  -6  24    0.76    0.42
  -8  -6  22    1.33    0.54
  -8   6  22    1.35    0.50
  -8  -6  20   34.12    1.69
  -8   6  20   33.24    1.64
  -8   6  20   32.11    1.64
  -8  -6  18  132.71    3.73
  -8   6  18  134.06    3.64
  -8   6  18  133.94    3.79
  -8  -6  16   16.86    1.20
  -8   6  16   16.43    1.15
  -8  -6  16   17.74    2.09
  -8   6  16   18.49    1.30
  -8   6  16   16.82    2.39
  -8  -6  16   12.55    1.69
   8   6 -16   14.65    1.11
  -8   6  16   16.85    1.24
  -8  -6  14  358.44   10.09
  -8  -6  14  347.88    6.99
  -8   6  14  353.13    7.23
   8   6 -14  335.95    7.03
  -8  -6  14  342.71    9.17
  -8   6  14  354.62   11.26
  -8   6  14  342.39    7.09
   8   6 -12    0.93    0.42
  -8   6  12    0.03    0.85
  -8  -6  12    0.28    0.33
  -8  -6  12    1.35    0.79
  -8   6  12    0.00    0.94
  -8  -6  12    0.68    0.54
  -8   6  12    0.10    0.35
  -8   6  10   51.60    3.38
  -8  -6  10   51.99    2.58
  -8  -6  10   55.17    3.30
  -8  -6   8  138.54    5.20
  -8   6   8  136.12    5.39
  -8  -6   6  361.62    9.15
  -8  -6   6  381.31    8.56
  -8   6   6  370.22    9.65
  -8  -6   4   24.06    1.90
  -8  -6   4   27.19    1.97
  -8   6   4   26.64    2.27
  -8  -6   2   87.88    3.50
  -8  -6   2   92.92    3.96
  -8   6   2   90.54    4.01
  -8   6   0   36.55    2.50
  -8  -6   0   35.92    2.00
   8   6   0   38.30    2.81
  -8   6  -2   55.98    3.09
   8   6   2   54.79    3.53
   8   6   4   12.40    0.92
   8  -6   4   13.90    0.97
   8   6   4   12.43    0.91
   8   6   4   11.04    1.79
   8  -6   6  110.15    3.05
   8  -6   6  110.91    2.94
   8   6   6  110.30    3.13
   8   6   6  113.59    3.17
   8   6   6  112.44    3.10
   8  -6   6  110.18    3.19
   8  -6   6  113.41    3.20
   8   6   6  117.48    5.62
   8  -6   8    3.97    0.63
   8   6   8    4.07    0.62
   8  -6   8    4.00    0.60
   8  -6   8    4.31    0.70
   8   6   8    4.20    0.65
   8   6   8    3.01    1.21
   8  -6   8    4.18    0.64
   8  -6  10   43.89    1.92
   8  -6  10   43.26    1.80
   8   6  10   40.71    1.80
   8  -6  10   42.25    1.87
   8  -6  10   42.34    1.96
   8   6  10   41.97    1.87
   8   6  10   41.53    1.83
   8  -6  12    8.72    0.91
   8   6  12    9.38    0.98
   8  -6  12    9.10    0.86
   8  -6  12    7.32    0.74
   8   6  12    8.08    0.79
   8   6  12    8.29    0.86
   8  -6  12    9.60    1.01
   8  -6  14   47.16    1.94
   8  -6  14   48.93    1.83
   8   6  14   44.25    1.74
   8  -6  14   46.69    1.75
   8   6  14   47.35    1.91
   8   6  14   45.70    1.83
   8  -6  14   49.95    2.03
   8  -6  16   99.36    2.69
   8  -6  16   96.17    2.52
   8   6  16   92.75    2.37
   8   6  16   90.14    2.48
   8  -6  18   17.18    0.85
   8   6  18   13.61    0.71
  -8  -7  25   40.71    1.42
  -8   7  25   40.65    1.38
   8  -7 -25   40.74    1.36
  -8  -7  23    2.05    0.56
  -8   7  23    2.75    0.52
  -8  -7  21    0.64    0.50
  -8   7  21    0.42    0.43
  -8   7  21    0.17    0.40
  -8  -7  19   61.88    2.39
  -8   7  19   66.46    2.38
  -8   7  19   68.19    2.50
  -8  -7  17    4.81    0.75
  -8   7  17    3.74    0.65
  -8   7  17    4.65    0.78
  -8   7  17    3.82    0.71
  -8  -7  15  161.08    6.46
  -8  -7  15  155.83    4.06
  -8   7  15  158.73    4.28
  -8   7  15  157.10    7.30
   8   7 -15  153.54    4.03
  -8   7  15  160.30    4.21
   8   7 -13    0.17    0.46
  -8  -7  13   -0.04    0.38
  -8  -7  13    2.10    0.99
  -8   7  13    1.52    1.31
  -8   7  13    0.22    0.42
  -8  -7  11   43.51    3.08
  -8   7  11   40.26    3.18
  -8  -7  11   43.14    1.74
   8  -7 -11   40.02    1.65
  -8   7  11   40.34    3.33
   8   7 -11   43.07    1.86
  -8   7  11   42.67    1.78
  -8  -7   9   18.89    1.97
  -8   7   9   17.13    1.98
  -8  -7   7   28.45    2.34
  -8   7   7   26.32    2.36
  -8  -7   5    2.42    0.73
  -8  -7   5    1.98    0.79
  -8   7   5    1.60    0.94
  -8  -7   3  193.11    5.94
  -8  -7   3  215.42    6.37
  -8   7   3  209.90    6.73
  -8  -7   1   29.63    1.96
  -8  -7   1   29.24    2.28
  -8   7   1   34.10    2.47
   8   7   1   70.39    3.93
  -8   7  -1   74.20    3.62
   8  -7   3  197.57    6.58
   8   7   3  210.40    4.69
   8   7   3  214.47    4.70
   8  -7   3  206.35    4.61
   8  -7   3  214.78    4.77
   8   7   3  201.82    4.77
   8   7   3  203.31    7.34
   8  -7   5   30.43    1.43
   8  -7   5   29.51    2.50
   8   7   5   32.02    1.51
   8  -7   5   32.18    1.55
   8   7   5   31.84    1.56
   8   7   5   31.98    1.57
   8  -7   5   30.81    1.53
   8   7   5   28.18    2.77
   8  -7   7  257.64    5.65
   8   7   7  264.20    5.73
   8  -7   7  269.74    5.89
   8   7   7  277.11    5.88
   8  -7   7  271.53    5.90
   8   7   7  282.23    9.51
   8  -7   9  191.58    4.67
   8  -7   9  208.11    4.58
   8   7   9  196.79    4.65
   8  -7   9  193.94    4.80
   8  -7   9  201.29    4.87
   8   7   9  208.42    4.84
   8  -7  11   10.54    0.97
   8  -7  11   10.43    0.86
   8   7  11    8.93    0.85
   8  -7  11    9.86    0.94
   8   7  11   10.62    1.00
   8   7  11    9.68    0.92
   8  -7  11    9.07    0.92
   8  -7  13   49.38    1.98
   8  -7  13   52.10    1.86
   8   7  13   48.76    1.80
   8   7  13   50.72    1.99
   8   7  13   50.25    1.96
   8  -7  13   50.14    2.03
   8  -7  13   46.91    1.88
   8  -7  15    8.73    0.81
   8  -7  15    7.93    0.68
   8   7  15    8.07    0.77
   8   7  15    7.41    0.71
   8  -7  15    7.21    0.63
   8  -7  17    6.00    0.60
   8   7  17    5.81    0.53
  -8  -8  24   46.93    1.59
  -8   8  24   44.36    1.50
   8  -8 -24   46.21    1.57
  -8   8  22   34.04    1.50
  -8  -8  22   36.39    1.58
  -8  -8  20    0.23    0.50
  -8   8  20   -0.18    0.49
  -8   8  20   -0.49    0.49
  -8  -8  18    0.61    0.52
  -8   8  18    0.23    0.42
  -8   8  18    0.52    0.51
  -8  -8  16    4.58    0.77
  -8   8  16    4.13    0.77
  -8   8  16    5.38    0.85
  -8  -8  14   12.42    1.04
  -8  -8  14   14.35    1.99
  -8   8  14   10.26    1.79
   8   8 -14   11.57    1.01
  -8   8  14   11.02    1.04
  -8  -8  12   43.22    3.28
  -8  -8  12   45.05    1.89
   8  -8 -12   43.93    1.78
  -8   8  12   35.84    3.37
   8   8 -12   42.51    1.91
  -8   8  12   41.26    1.83
  -8  -8  10    2.13    0.50
  -8  -8  10   -0.02    0.70
  -8   8  10    2.56    1.09
  -8   8  10    1.87    1.06
   8  -8 -10    2.75    0.52
  -8   8  10    2.27    0.49
   8   8 -10    2.15    0.54
  -8  -8   8   17.54    1.89
   8  -8  -8   14.91    1.00
  -8   8   8   14.00    1.92
   8   8  -8   15.50    1.11
  -8   8   6  404.03   10.75
  -8  -8   6  416.32   10.38
  -8  -8   4    0.28    0.48
  -8  -8   4    0.09    0.56
  -8   8   4    0.65    0.80
  -8  -8   2    0.10    0.57
  -8  -8   2    0.77    0.60
  -8   8   2   -1.08    0.85
   8   8   0   27.09    2.51
   8  -8   0   29.82    1.38
   8   8   0   29.43    1.50
   8  -8   0   28.47    1.38
  -8   8   0   29.30    2.31
   8   8   2   12.46    1.86
   8  -8   2   11.68    0.88
   8   8   2   11.58    0.93
   8  -8   2   11.37    0.90
   8  -8   2   11.34    0.88
   8   8   2   12.21    0.99
   8  -8   4  208.91    7.07
   8   8   4  215.84    4.85
   8  -8   4  227.56    5.05
   8   8   4  217.27    4.99
   8   8   4  212.72    5.06
   8   8   4  220.61    7.96
   8  -8   6   77.89    2.45
   8  -8   6   79.30    4.30
   8   8   6   74.05    2.47
   8  -8   6   81.77    2.70
   8   8   6   78.94    2.63
   8   8   6   74.98    2.65
   8  -8   6   80.43    2.64
   8   8   6   71.75    4.63
   8  -8   8   70.50    2.41
   8   8   8   77.36    2.61
   8   8   8   73.40    2.40
   8  -8   8   73.22    2.61
   8  -8   8   67.21    2.46
   8  -8  10   16.06    1.13
   8  -8  10   18.12    1.09
   8  -8  10   15.35    1.18
   8  -8  10   16.38    1.16
   8   8  10   16.31    1.23
   8  -8  12    0.41    0.45
   8  -8  12   -0.16    0.34
   8  -8  12    0.47    0.45
   8   8  12    0.77    0.50
   8   8  12    0.42    0.40
   8  -8  12    0.51    0.47
   8  -8  14    0.79    0.46
   8  -8  14   -0.41    0.35
   8  -8  14    0.18    0.35
   8   8  14    0.77    0.53
   8   8  14    0.63    0.42
   8  -8  16   -1.06    0.40
   8   8  16    0.49    0.33
  -8  -9  25    1.38    0.31
  -8  -9  23    1.01    0.40
  -8   9  23    0.01    0.31
  -8  -9  21    8.70    0.86
  -8   9  21    8.51    0.74
  -8   9  21    8.58    0.80
  -8  -9  19   -0.26    0.49
  -8   9  19    0.40    0.42
  -8   9  19    0.28    0.49
  -8   9  17   40.56    1.77
  -8   9  17   40.90    1.97
  -8  -9  17   43.63    1.95
  -8   9  17   40.28    1.95
  -8  -9  15  233.37    5.46
  -8   9  15  237.19    5.54
  -8  -9  13  110.44    5.29
  -8  -9  13   99.33    3.11
  -8   9  13  103.71    5.90
   8   9 -13  101.27    3.13
  -8   9  13  105.63    3.21
  -8  -9  11    6.54    0.75
  -8  -9  11    7.12    1.43
  -8   9  11    5.46    1.48
   8  -9 -11    6.74    0.70
  -8   9  11    6.37    0.77
   8   9 -11    7.44    0.84
  -8  -9   9   52.17    3.44
  -8   9   9   45.73    3.38
  -8  -9   9   44.44    1.86
   8  -9  -9   46.65    1.85
  -8   9   9   47.86    3.64
   8   9  -9   45.72    2.02
  -8   9   9   45.51    1.84
  -8   9   7    1.87    1.00
  -8  -9   7    2.35    0.53
  -8  -9   7    3.55    1.04
  -8   9   7    0.85    0.78
   8  -9  -7    2.28    0.47
   8   9  -7    2.04    0.63
  -8  -9   5   78.65    3.92
  -8   9   5   77.15    4.14
  -8  -9   5   75.09    2.35
   8  -9  -5   82.95    2.53
   8   9  -5   79.94    2.68
  -8  -9   3   57.27    3.16
   8  -9  -3   67.13    2.22
  -8  -9   3   68.56    3.47
   8  -9  -3   63.69    2.11
   8   9  -3   59.49    2.28
  -8   9   3   58.88    3.49
  -8   9   1   50.25    3.06
   8  -9  -1   49.83    1.91
  -8  -9   1   53.08    3.19
   8  -9  -1   51.07    1.90
   8  -9  -1   48.09    1.81
   8   9  -1   49.38    2.04
   8  -9   1   15.89    1.02
   8   9   1   15.94    1.18
   8  -9   1   15.15    1.00
   8  -9   1   14.67    1.03
   8   9   1   15.49    1.08
   8   9   1   15.82    2.04
   8   9   3    3.71    1.20
   8  -9   3    3.27    1.00
   8  -9   3    3.47    0.56
   8  -9   3    4.24    0.67
   8   9   3    3.89    0.61
   8   9   3    3.95    0.72
   8  -9   5   66.78    3.89
   8  -9   5   74.19    2.56
   8   9   5   72.08    2.52
   8   9   5   71.47    2.59
   8  -9   5   71.02    2.43
   8   9   5   69.78    4.49
   8  -9   7    7.24    0.73
   8  -9   7    7.28    0.88
   8   9   7    7.93    0.87
   8  -9   7    7.11    0.81
   8  -9   9   23.22    1.31
   8  -9   9   23.57    1.43
   8   9   9   24.13    1.45
   8  -9   9   25.11    1.42
   8  -9  11  127.97    3.39
   8  -9  11  128.30    3.56
   8   9  11  134.57    3.58
   8   9  11  124.55    3.49
   8  -9  11  129.21    3.47
   8  -9  13    0.24    0.35
   8  -9  13    0.45    0.38
   8   9  13    0.44    0.44
   8   9  13    0.52    0.42
   8  -9  15   16.36    0.88
   8  -9  15   15.70    0.87
   8   9  15   17.42    0.97
   8   9  15   15.52    0.90
   8   9  17   15.33    0.71
  -8 -10  24    8.12    0.56
   8 -10 -24    7.63    0.55
  -8  10  22    9.85    0.71
  -8 -10  22    9.73    0.77
  -8 -10  20    0.99    0.51
  -8  10  20    0.59    0.38
  -8  10  20   -0.26    0.43
  -8 -10  18   62.93    2.32
  -8  10  18   60.46    2.18
  -8  10  18   63.67    2.42
  -8  10  18   66.07    2.42
  -8 -10  16   17.77    1.26
  -8  10  16   17.83    1.36
  -8  10  16   16.36    1.24
  -8 -10  14   15.40    1.18
  -8  10  14   16.03    1.22
  -8 -10  12   68.92    4.19
  -8 -10  12   68.52    2.49
   8 -10 -12   68.47    2.33
  -8  10  12   69.26    4.78
   8  10 -12   68.56    2.51
  -8  10  12   66.46    2.48
  -8 -10  10  154.12    3.99
   8 -10 -10  145.55    3.82
   8  10 -10  149.95    4.07
  -8  10  10  149.65    6.90
  -8  10  10  151.99    3.94
  -8 -10   8   24.66    2.36
  -8 -10   8   22.74    1.32
  -8  10   8   21.73    2.52
   8 -10  -8   23.79    1.34
   8  10  -8   25.12    1.50
  -8 -10   6    1.17    0.37
  -8 -10   6    1.47    0.62
  -8  10   6    1.49    1.10
  -8  10   6    1.56    0.83
   8 -10  -6    2.89    0.55
   8  10  -6    2.56    0.68
  -8 -10   4   41.18    1.70
[truncated: 267,327 more chars]
