# Supplementary material for: Towards the Application of Supramolecular Self-Associating Amphiphiles as Next-Generation Delivery Vehicles
Source: Molecules. 2020 Sep 9;25(18):4126. doi: 10.3390/molecules25184126 (PMC7570936; doi:10.3390/molecules25184126)
Supplement: Supplementary file 1 [file molecules-25-04126-s001.zip › supplimentary information/XRD data/2019jrh0029_res.cif]

data_2019jrh0029_res
_audit_creation_date               2020-04-15
_audit_creation_method
;
Olex2 1.3
(compiled 2020.02.04 svn.rd84adfe8 for OlexSys, GUI svn.r6032)
;
_shelxl_version_number             2013-4
_audit_contact_author_address      ?
_audit_contact_author_email        ?
_audit_contact_author_name         ''
_audit_contact_author_phone        ?
_publ_contact_author_id_orcid      ?
_publ_section_references
;
Dolomanov, O.V., Bourhis, L.J., Gildea, R.J, Howard, J.A.K. & Puschmann, H.
 (2009), J. Appl. Cryst. 42, 339-341.

Sheldrick, G.M. (2015). Acta Cryst. A71, 3-8.

Sheldrick, G.M. (2015). Acta Cryst. C71, 3-8.
;
_chemical_name_common              ?
_chemical_name_systematic
;
 ?
;
_chemical_formula_moiety           'C12 H19 N3 O4 S, H2 O'
_chemical_formula_sum              'C12 H21 N3 O5 S'
_chemical_formula_weight           319.38
_chemical_melting_point            ?
_chemical_oxdiff_formula           C20H20N2O2S
_chemical_oxdiff_usercomment       '100 K lisa 2-46'
loop_
  _atom_type_symbol
  _atom_type_description
  _atom_type_scat_dispersion_real
  _atom_type_scat_dispersion_imag
  _atom_type_scat_source
 'C' 'C' 0.0181 0.0091 'International Tables Vol C Tables 4.2.6.8 and 6.1.1.4'
 'H' 'H' 0.0000 0.0000 'International Tables Vol C Tables 4.2.6.8 and 6.1.1.4'
 'N' 'N' 0.0311 0.0180 'International Tables Vol C Tables 4.2.6.8 and 6.1.1.4'
 'O' 'O' 0.0492 0.0322 'International Tables Vol C Tables 4.2.6.8 and 6.1.1.4'
 'S' 'S' 0.3331 0.5567 'International Tables Vol C Tables 4.2.6.8 and 6.1.1.4'

_shelx_space_group_comment
;
The symmetry employed for this shelxl refinement is uniquely defined
by the following loop, which should always be used as a source of
symmetry information in preference to the above space-group names.
They are only intended as comments.
;
_space_group_crystal_system        'monoclinic'
_space_group_IT_number             15
_space_group_name_H-M_alt          'C 1 2/c 1'
_space_group_name_Hall             '-C 2yc'
loop_
  _space_group_symop_operation_xyz
 'x, y, z'
 '-x, y, -z+1/2'
 'x+1/2, y+1/2, z'
 '-x+1/2, y+1/2, -z+1/2'
 '-x, -y, -z'
 'x, -y, z-1/2'
 '-x+1/2, -y+1/2, -z'
 'x+1/2, -y+1/2, z-1/2'

_cell_length_a                     19.9354(7)
_cell_length_b                     12.8304(4)
_cell_length_c                     12.7910(5)
_cell_angle_alpha                  90
_cell_angle_beta                   97.976(3)
_cell_angle_gamma                  90
_cell_volume                       3240.02(19)
_cell_formula_units_Z              8
_cell_measurement_reflns_used      5656
_cell_measurement_temperature      100.00(10)
_cell_measurement_theta_max        72.5670
_cell_measurement_theta_min        5.1690
_shelx_estimated_absorpt_T_max     ?
_shelx_estimated_absorpt_T_min     ?
_exptl_absorpt_coefficient_mu      2.000
_exptl_absorpt_correction_T_max    1.00000
_exptl_absorpt_correction_T_min    0.75041
_exptl_absorpt_correction_type     multi-scan
_exptl_absorpt_process_details
;
CrysAlisPro 1.171.38.46 (Rigaku Oxford Diffraction, 2015)
Empirical absorption correction using spherical harmonics,
 implemented in SCALE3 ABSPACK scaling algorithm.
;
_exptl_crystal_colour              'clear colourless'
_exptl_crystal_colour_lustre       clear
_exptl_crystal_colour_primary      colourless
_exptl_crystal_density_diffrn      1.309
_exptl_crystal_density_meas        ?
_exptl_crystal_density_method      ?
_exptl_crystal_description         plate
_exptl_crystal_F_000               1360
loop_
  _exptl_crystal_face_index_h
  _exptl_crystal_face_index_k
  _exptl_crystal_face_index_l
  _exptl_crystal_face_perp_dist
 -1 -1 5 0.0396
 1 1 -5 0.0396
 -2 -5 1 0.0725
 2 5 -1 0.0725
 -5 0 1 0.0064
 5 0 -1 0.0064

_exptl_crystal_size_max            0.189
_exptl_crystal_size_mid            0.087
_exptl_crystal_size_min            0.013
loop_
  _exptl_oxdiff_crystal_face_indexfrac_h
  _exptl_oxdiff_crystal_face_indexfrac_k
  _exptl_oxdiff_crystal_face_indexfrac_l
  _exptl_oxdiff_crystal_face_x
  _exptl_oxdiff_crystal_face_y
  _exptl_oxdiff_crystal_face_z
 -0.9802 -1.0023 4.9988 0.0154 0.5308 -0.3083
 0.9802 1.0023 -4.9988 -0.0154 -0.5308 0.3083
 -2.0045 -5.0083 1.0044 0.0377 -0.0913 -0.6213
 2.0045 5.0083 -1.0044 -0.0377 0.0913 0.6213
 -4.9915 0.0024 1.0094 0.3743 0.0668 -0.0948
 4.9915 -0.0024 -1.0094 -0.3743 -0.0668 0.0948

_exptl_special_details
;
 ?
;
_exptl_transmission_factor_max     ?
_exptl_transmission_factor_min     ?
_diffrn_reflns_av_R_equivalents    0.0270
_diffrn_reflns_av_unetI/netI       0.0206
_diffrn_reflns_Laue_measured_fraction_full  1.000
_diffrn_reflns_Laue_measured_fraction_max  0.985
_diffrn_reflns_limit_h_max         24
_diffrn_reflns_limit_h_min         -24
_diffrn_reflns_limit_k_max         15
_diffrn_reflns_limit_k_min         -12
_diffrn_reflns_limit_l_max         14
_diffrn_reflns_limit_l_min         -15
_diffrn_reflns_number              11531
_diffrn_reflns_point_group_measured_fraction_full  1.000
_diffrn_reflns_point_group_measured_fraction_max  0.985
_diffrn_reflns_theta_full          67.684
_diffrn_reflns_theta_max           73.023
_diffrn_reflns_theta_min           4.109
_diffrn_ambient_environment        N~2~
_diffrn_ambient_temperature        100.00(10)
_diffrn_detector                   'CCD plate'
_diffrn_detector_area_resol_mean   5.2887
_diffrn_detector_type              AtlasS2
_diffrn_measured_fraction_theta_full  1.000
_diffrn_measured_fraction_theta_max  0.985
_diffrn_measurement_details
;
List of Runs (angles in degrees, time in seconds):

  # Type    Start    End  Width  t~exp~   \w     \q     \k     \f   Frames
--------------------------------------------------------------------------
  1  \w   -114.00 -18.00   1.00   10.00    --  -42.16 -38.00  60.00   96
  2  \w    -54.00  31.00   1.00   10.00    --  -42.16  38.00  30.00   85
  3  \w    -99.00 -18.00   1.00   10.00    --  -42.16 -38.00 150.00   81
  4  \w   -109.00 -55.00   1.00   10.00    --  -42.16-162.00 158.00   54
  5  \w     54.00  94.00   1.00   10.00    --   42.16-125.00  30.00   40
  6  \w     50.00  75.00   1.00   10.00    --   42.16-125.00-150.00   25
  7  \w     78.00 119.00   1.00   22.50    --  105.91-125.00  30.00   41
  8  \w     90.00 172.00   1.00   22.50    --  105.91  45.00  30.00   82
  9  \w     76.00 104.00   1.00   22.50    --  105.91 -94.00  60.00   28
 10  \w     35.00 133.00   1.00   22.50    --  105.91 -61.00 -30.00   98
 11  \w     39.00 126.00   1.00   22.50    --  105.91 -61.00  90.00   87
 12  \w     32.00 129.00   1.00   22.50    --  105.91 -30.00-150.00   97
 13  \w     82.00 117.00   1.00   22.50    --  105.91-125.00-150.00   35
 14  \w     91.00 117.00   1.00   22.50    --  105.91  45.00-150.00   26
 15  \w    144.00 169.00   1.00   22.50    --  105.91  45.00-150.00   25
 16  \w     34.00  61.00   1.00   22.50    --  105.91-125.00-150.00   27
 17  \w     30.00 131.00   1.00   22.50    --  105.91 -77.00-150.00  101
 18  \w     42.00  69.00   1.00   22.50    --  105.91 -94.00  60.00   27
 19  \w     26.00 158.00   1.00   22.50    --  105.91 -15.00  30.00  132
;
_diffrn_measurement_device         'four-circle diffractometer'
_diffrn_measurement_device_type    'SuperNova, Dual, Cu at zero, AtlasS2'
_diffrn_measurement_method         '\w scans'
_diffrn_orient_matrix_type        
 'CrysAlisPro convention (1999,Acta A55,543-557)'
_diffrn_orient_matrix_UB_11        -0.0765048000
_diffrn_orient_matrix_UB_12        0.0215691000
_diffrn_orient_matrix_UB_13        -0.0075889000
_diffrn_orient_matrix_UB_21        0.0100139000
_diffrn_orient_matrix_UB_22        0.0374187000
_diffrn_orient_matrix_UB_23        0.1156463000
_diffrn_orient_matrix_UB_31        0.0115678000
_diffrn_orient_matrix_UB_32        0.1120243000
_diffrn_orient_matrix_UB_33        -0.0369512000
_diffrn_radiation_monochromator    mirror
_diffrn_radiation_probe            x-ray
_diffrn_radiation_type             CuK\a
_diffrn_radiation_wavelength       1.54184
_diffrn_source                     'micro-focus sealed X-ray tube'
_diffrn_source_type                'SuperNova (Cu) X-ray Source'
_reflns_Friedel_coverage           0.000
_reflns_Friedel_fraction_full      .
_reflns_Friedel_fraction_max       .
_reflns_number_gt                  2839
_reflns_number_total               3194
_reflns_odcompleteness_completeness  100.00
_reflns_odcompleteness_iscentric   1
_reflns_odcompleteness_theta       66.97
_reflns_special_details
;
 Reflections were merged by SHELXL according to the crystal
 class for the calculation of statistics and refinement.
 
 _reflns_Friedel_fraction is defined as the number of unique
 Friedel pairs measured divided by the number that would be
 possible theoretically, ignoring centric projections and
 systematic absences.
;
_reflns_threshold_expression       'I > 2\s(I)'
_computing_cell_refinement         'CrysAlisPro 1.171.38.46 (Rigaku OD, 2015)'
_computing_data_collection         'CrysAlisPro 1.171.38.46 (Rigaku OD, 2015)'
_computing_data_reduction          'CrysAlisPro 1.171.38.46 (Rigaku OD, 2015)'
_computing_molecular_graphics      'Olex2 1.3 (Dolomanov et al., 2009)'
_computing_publication_material    'Olex2 1.3 (Dolomanov et al., 2009)'
_computing_structure_refinement    'SHELXL 2013/4 (Sheldrick, 2015)'
_computing_structure_solution      'ShelXT (Sheldrick, 2015)'
_refine_diff_density_max           0.857
_refine_diff_density_min           -0.411
_refine_diff_density_rms           0.057
_refine_ls_extinction_coef         .
_refine_ls_extinction_method       none
_refine_ls_goodness_of_fit_ref     1.035
_refine_ls_hydrogen_treatment      mixed
_refine_ls_matrix_type             full
_refine_ls_number_parameters       212
_refine_ls_number_reflns           3194
_refine_ls_number_restraints       0
_refine_ls_R_factor_all            0.0587
_refine_ls_R_factor_gt             0.0533
_refine_ls_restrained_S_all        1.035
_refine_ls_shift/su_max            0.000
_refine_ls_shift/su_mean           0.000
_refine_ls_structure_factor_coef   Fsqd
_refine_ls_weighting_details      
 'w=1/[\s^2^(Fo^2^)+(0.0767P)^2^+5.3083P] where P=(Fo^2^+2Fc^2^)/3'
_refine_ls_weighting_scheme        calc
_refine_ls_wR_factor_gt            0.1472
_refine_ls_wR_factor_ref           0.1522
_refine_special_details
;
 ?
;
_olex2_refinement_description
;
1. Fixed Uiso
 At 1.2 times of:
  All C(H) groups, All C(H,H) groups, All N(H) groups
 At 1.5 times of:
  All C(H,H,H) groups, All O(H,H) groups
2. Others
 Sof(O5A)=Sof(H5AA)=Sof(H5AB)=1-FVAR(1)
 Sof(O5)=Sof(H5A)=Sof(H5B)=FVAR(1)
3.a Free rotating group:
 O5(H5A,H5B), O5A(H5AA,H5AB)
3.b Secondary CH2 refined with riding coordinates:
 C9(H9A,H9B), C1(H1A,H1B), C11(H11A,H11B)
3.c Aromatic/amide H refined with riding coordinates:
 N2(H2), N1(H1), C4(H4), C5(H5), C8(H8), C7(H7)
3.d Idealised Me refined as rotating group:
 C10(H10A,H10B,H10C), C12(H12A,H12B,H12C)
;
_atom_sites_solution_hydrogens     mixed
_atom_sites_solution_primary       direct
_atom_sites_solution_secondary     ?
loop_
  _atom_site_label
  _atom_site_type_symbol
  _atom_site_fract_x
  _atom_site_fract_y
  _atom_site_fract_z
  _atom_site_U_iso_or_equiv
  _atom_site_adp_type
  _atom_site_occupancy
  _atom_site_site_symmetry_order
  _atom_site_calc_flag
  _atom_site_refinement_flags_posn
  _atom_site_refinement_flags_adp
  _atom_site_refinement_flags_occupancy
  _atom_site_disorder_assembly
  _atom_site_disorder_group
 S1 S 0.37175(3) -0.02700(5) 0.26673(6) 0.0464(2) Uani 1 1 d . . . . .
 O3 O 0.34597(9) 0.07028(14) 0.22067(15) 0.0476(4) Uani 1 1 d . . . . .
 O4 O 0.44551(9) 0.21834(17) 0.41277(14) 0.0532(5) Uani 1 1 d . . . . .
 N2 N 0.55116(9) 0.19755(16) 0.36290(14) 0.0380(4) Uani 1 1 d . . . . .
 H2 H 0.5794 0.1506 0.3490 0.046 Uiso 1 1 calc R . . . .
 O2 O 0.41964(10) -0.07416(16) 0.2031(2) 0.0677(6) Uani 1 1 d . . . . .
 N1 N 0.48307(10) 0.05692(18) 0.37560(16) 0.0451(5) Uani 1 1 d . . . . .
 H1 H 0.5169 0.0210 0.3604 0.054 Uiso 1 1 calc R . . . .
 O1 O 0.32028(10) -0.09831(16) 0.2912(2) 0.0711(7) Uani 1 1 d . . . . .
 N3 N 0.65954(13) 0.60246(16) 0.34795(15) 0.0448(5) Uani 1 1 d . . . . .
 C3 C 0.57360(11) 0.30120(18) 0.35984(16) 0.0358(5) Uani 1 1 d . . . . .
 C6 C 0.62932(13) 0.49797(19) 0.35010(18) 0.0394(5) Uani 1 1 d . . . . .
 C2 C 0.48981(12) 0.1619(2) 0.38522(16) 0.0408(5) Uani 1 1 d . . . . .
 C4 C 0.53648(12) 0.38802(19) 0.38202(17) 0.0397(5) Uani 1 1 d . . . . .
 H4 H 0.4931 0.3805 0.4001 0.048 Uiso 1 1 calc R . . . .
 C5 C 0.56495(13) 0.4862(2) 0.37686(18) 0.0429(6) Uani 1 1 d . . . . .
 H5 H 0.5404 0.5448 0.3916 0.051 Uiso 1 1 calc R . . . .
 O5 O 0.44045(15) 0.26043(19) 0.61724(19) 0.0482(9) Uani 0.707(6) 1 d . . P A 1
 H5A H 0.4355 0.2027 0.6479 0.072 Uiso 0.707(6) 1 d G . P A 1
 H5B H 0.4402 0.2500 0.5516 0.072 Uiso 0.707(6) 1 d G . P A 1
 C8 C 0.63846(12) 0.3146(2) 0.3317(2) 0.0471(6) Uani 1 1 d . . . . .
 H8 H 0.6631 0.2565 0.3159 0.057 Uiso 1 1 calc R . . . .
 C7 C 0.66644(13) 0.4122(2) 0.3269(2) 0.0465(6) Uani 1 1 d . . . . .
 H7 H 0.7096 0.4203 0.3084 0.056 Uiso 1 1 calc R . . . .
 C9 C 0.67562(14) 0.6345(2) 0.24052(18) 0.0459(6) Uani 1 1 d . . . . .
 H9A H 0.6946 0.7042 0.2447 0.055 Uiso 1 1 calc R . . . .
 H9B H 0.7094 0.5876 0.2191 0.055 Uiso 1 1 calc R . . . .
 C1 C 0.42154(14) 0.0033(3) 0.3899(2) 0.0577(8) Uani 1 1 d . . . . .
 H1A H 0.3952 0.0467 0.4312 0.069 Uiso 1 1 calc R . . . .
 H1B H 0.4327 -0.0606 0.4289 0.069 Uiso 1 1 calc R . . . .
 C10 C 0.61347(15) 0.6325(3) 0.1590(2) 0.0563(7) Uani 1 1 d . . . . .
 H10A H 0.6250 0.6559 0.0924 0.084 Uiso 1 1 calc GR . . . .
 H10B H 0.5796 0.6777 0.1807 0.084 Uiso 1 1 calc GR . . . .
 H10C H 0.5961 0.5627 0.1517 0.084 Uiso 1 1 calc GR . . . .
 C11 C 0.72119(19) 0.6139(2) 0.4289(2) 0.0637(9) Uani 1 1 d . . . . .
 H11A H 0.7403 0.6829 0.4232 0.076 Uiso 1 1 calc R . . . .
 H11B H 0.7550 0.5632 0.4150 0.076 Uiso 1 1 calc R . . . .
 C12 C 0.7043(2) 0.5982(3) 0.5402(2) 0.0807(12) Uani 1 1 d . . . . .
 H12A H 0.6869 0.5290 0.5467 0.121 Uiso 1 1 calc GR . . . .
 H12B H 0.6708 0.6482 0.5540 0.121 Uiso 1 1 calc GR . . . .
 H12C H 0.7445 0.6074 0.5901 0.121 Uiso 1 1 calc GR . . . .
 H3 H 0.6257(16) 0.650(3) 0.361(2) 0.055(8) Uiso 1 1 d . . . . .
 O5A O 0.3765(4) 0.2241(5) 0.5726(5) 0.056(2) Uani 0.293(6) 1 d . . P A 2
 H5AA H 0.3951 0.1764 0.6126 0.084 Uiso 0.293(6) 1 d G . P A 2
 H5AB H 0.3932 0.2243 0.5149 0.084 Uiso 0.293(6) 1 d G . P A 2

loop_
  _atom_site_aniso_label
  _atom_site_aniso_U_11
  _atom_site_aniso_U_22
  _atom_site_aniso_U_33
  _atom_site_aniso_U_23
  _atom_site_aniso_U_13
  _atom_site_aniso_U_12
 S1 0.0326(3) 0.0340(3) 0.0707(4) 0.0067(3) 0.0004(3) -0.0038(2)
 O3 0.0435(9) 0.0407(9) 0.0567(11) 0.0085(8) 0.0008(8) 0.0013(7)
 O4 0.0430(10) 0.0805(14) 0.0393(9) -0.0090(9) 0.0169(7) -0.0002(9)
 N2 0.0331(9) 0.0448(11) 0.0362(10) -0.0104(8) 0.0054(7) -0.0053(8)
 O2 0.0407(10) 0.0460(11) 0.1156(19) -0.0288(12) 0.0084(11) -0.0067(8)
 N1 0.0371(10) 0.0549(12) 0.0424(11) 0.0113(9) 0.0022(8) -0.0093(9)
 O1 0.0348(10) 0.0470(11) 0.128(2) 0.0266(12) -0.0007(11) -0.0106(8)
 N3 0.0703(15) 0.0318(10) 0.0317(10) -0.0052(8) 0.0052(9) 0.0015(10)
 C3 0.0336(11) 0.0438(12) 0.0289(10) -0.0103(9) 0.0005(8) -0.0019(9)
 C6 0.0500(13) 0.0354(11) 0.0314(11) -0.0080(9) 0.0009(9) 0.0014(10)
 C2 0.0369(12) 0.0621(15) 0.0230(9) 0.0001(10) 0.0027(8) -0.0058(11)
 C4 0.0395(12) 0.0496(13) 0.0303(10) 0.0002(9) 0.0055(9) 0.0090(10)
 C5 0.0543(14) 0.0449(13) 0.0296(11) -0.0008(9) 0.0063(10) 0.0165(11)
 O5 0.072(2) 0.0375(13) 0.0389(13) 0.0002(10) 0.0205(13) 0.0071(12)
 C8 0.0376(12) 0.0389(12) 0.0663(16) -0.0194(12) 0.0121(11) -0.0037(10)
 C7 0.0384(12) 0.0381(12) 0.0635(16) -0.0163(11) 0.0088(11) -0.0043(10)
 C9 0.0598(15) 0.0450(13) 0.0341(12) -0.0027(10) 0.0104(11) 0.0051(12)
 C1 0.0440(14) 0.0722(19) 0.0554(16) 0.0273(14) 0.0016(12) -0.0161(13)
 C10 0.0583(16) 0.0750(19) 0.0358(13) 0.0056(13) 0.0073(11) 0.0149(15)
 C11 0.099(2) 0.0406(14) 0.0447(15) -0.0024(11) -0.0144(15) -0.0241(15)
 C12 0.137(3) 0.0584(18) 0.0394(15) 0.0065(13) -0.0153(18) -0.043(2)
 O5A 0.076(5) 0.050(4) 0.048(4) 0.007(3) 0.030(3) 0.019(3)

_geom_special_details
;
 All esds (except the esd in the dihedral angle between two l.s. planes)
 are estimated using the full covariance matrix.  The cell esds are taken
 into account individually in the estimation of esds in distances, angles
 and torsion angles; correlations between esds in cell parameters are only
 used when they are defined by crystal symmetry.  An approximate (isotropic)
 treatment of cell esds is used for estimating esds involving l.s. planes.
;
loop_
  _geom_bond_atom_site_label_1
  _geom_bond_atom_site_label_2
  _geom_bond_distance
  _geom_bond_site_symmetry_2
  _geom_bond_publ_flag
 S1 O3 1.4441(18) . ?
 S1 O2 1.468(2) . ?
 S1 O1 1.4410(19) . ?
 S1 C1 1.784(3) . ?
 O4 C2 1.231(3) . ?
 N2 H2 0.8600 . ?
 N2 C3 1.405(3) . ?
 N2 C2 1.373(3) . ?
 N1 H1 0.8600 . ?
 N1 C2 1.357(4) . ?
 N1 C1 1.440(3) . ?
 N3 C6 1.472(3) . ?
 N3 C9 1.511(3) . ?
 N3 C11 1.500(4) . ?
 N3 H3 0.94(3) . ?
 C3 C4 1.388(3) . ?
 C3 C8 1.400(3) . ?
 C6 C5 1.381(4) . ?
 C6 C7 1.381(3) . ?
 C4 H4 0.9300 . ?
 C4 C5 1.387(4) . ?
 C5 H5 0.9300 . ?
 O5 H5A 0.8501 . ?
 O5 H5B 0.8498 . ?
 C8 H8 0.9300 . ?
 C8 C7 1.375(3) . ?
 C7 H7 0.9300 . ?
 C9 H9A 0.9700 . ?
 C9 H9B 0.9700 . ?
 C9 C10 1.505(4) . ?
 C1 H1A 0.9700 . ?
 C1 H1B 0.9700 . ?
 C10 H10A 0.9600 . ?
 C10 H10B 0.9600 . ?
 C10 H10C 0.9600 . ?
 C11 H11A 0.9700 . ?
 C11 H11B 0.9700 . ?
 C11 C12 1.522(4) . ?
 C12 H12A 0.9600 . ?
 C12 H12B 0.9600 . ?
 C12 H12C 0.9600 . ?
 O5A H5AA 0.8496 . ?
 O5A H5AB 0.8500 . ?

loop_
  _geom_angle_atom_site_label_1
  _geom_angle_atom_site_label_2
  _geom_angle_atom_site_label_3
  _geom_angle
  _geom_angle_site_symmetry_1
  _geom_angle_site_symmetry_3
  _geom_angle_publ_flag
 O3 S1 O2 110.62(13) . . ?
 O3 S1 C1 107.12(14) . . ?
 O2 S1 C1 104.73(15) . . ?
 O1 S1 O3 114.42(11) . . ?
 O1 S1 O2 113.32(14) . . ?
 O1 S1 C1 105.84(14) . . ?
 C3 N2 H2 115.9 . . ?
 C2 N2 H2 115.9 . . ?
 C2 N2 C3 128.2(2) . . ?
 C2 N1 H1 118.7 . . ?
 C2 N1 C1 122.5(2) . . ?
 C1 N1 H1 118.7 . . ?
 C6 N3 C9 113.82(18) . . ?
 C6 N3 C11 112.0(2) . . ?
 C6 N3 H3 106.3(19) . . ?
 C9 N3 H3 103.8(19) . . ?
 C11 N3 C9 110.1(2) . . ?
 C11 N3 H3 110.4(19) . . ?
 C4 C3 N2 124.9(2) . . ?
 C4 C3 C8 119.4(2) . . ?
 C8 C3 N2 115.6(2) . . ?
 C5 C6 N3 120.1(2) . . ?
 C7 C6 N3 119.3(2) . . ?
 C7 C6 C5 120.6(2) . . ?
 O4 C2 N2 124.0(2) . . ?
 O4 C2 N1 123.0(2) . . ?
 N1 C2 N2 113.1(2) . . ?
 C3 C4 H4 120.5 . . ?
 C5 C4 C3 119.1(2) . . ?
 C5 C4 H4 120.5 . . ?
 C6 C5 C4 120.8(2) . . ?
 C6 C5 H5 119.6 . . ?
 C4 C5 H5 119.6 . . ?
 H5A O5 H5B 109.5 . . ?
 C3 C8 H8 119.4 . . ?
 C7 C8 C3 121.2(2) . . ?
 C7 C8 H8 119.4 . . ?
 C6 C7 H7 120.6 . . ?
 C8 C7 C6 118.9(2) . . ?
 C8 C7 H7 120.6 . . ?
 N3 C9 H9A 109.3 . . ?
 N3 C9 H9B 109.3 . . ?
 H9A C9 H9B 108.0 . . ?
 C10 C9 N3 111.6(2) . . ?
 C10 C9 H9A 109.3 . . ?
 C10 C9 H9B 109.3 . . ?
 S1 C1 H1A 109.3 . . ?
 S1 C1 H1B 109.3 . . ?
 N1 C1 S1 111.82(19) . . ?
 N1 C1 H1A 109.3 . . ?
 N1 C1 H1B 109.3 . . ?
 H1A C1 H1B 107.9 . . ?
 C9 C10 H10A 109.5 . . ?
 C9 C10 H10B 109.5 . . ?
 C9 C10 H10C 109.5 . . ?
 H10A C10 H10B 109.5 . . ?
 H10A C10 H10C 109.5 . . ?
 H10B C10 H10C 109.5 . . ?
 N3 C11 H11A 109.3 . . ?
 N3 C11 H11B 109.3 . . ?
 N3 C11 C12 111.5(3) . . ?
 H11A C11 H11B 108.0 . . ?
 C12 C11 H11A 109.3 . . ?
 C12 C11 H11B 109.3 . . ?
 C11 C12 H12A 109.5 . . ?
 C11 C12 H12B 109.5 . . ?
 C11 C12 H12C 109.5 . . ?
 H12A C12 H12B 109.5 . . ?
 H12A C12 H12C 109.5 . . ?
 H12B C12 H12C 109.5 . . ?
 H5AA O5A H5AB 109.5 . . ?

loop_
  _geom_torsion_atom_site_label_1
  _geom_torsion_atom_site_label_2
  _geom_torsion_atom_site_label_3
  _geom_torsion_atom_site_label_4
  _geom_torsion
  _geom_torsion_site_symmetry_1
  _geom_torsion_site_symmetry_2
  _geom_torsion_site_symmetry_3
  _geom_torsion_site_symmetry_4
  _geom_torsion_publ_flag
 O3 S1 C1 N1 -69.4(3) . . . . ?
 N2 C3 C4 C5 179.5(2) . . . . ?
 N2 C3 C8 C7 -179.3(2) . . . . ?
 O2 S1 C1 N1 48.1(3) . . . . ?
 O1 S1 C1 N1 168.1(2) . . . . ?
 N3 C6 C5 C4 -178.2(2) . . . . ?
 N3 C6 C7 C8 178.4(2) . . . . ?
 C3 N2 C2 O4 -4.5(4) . . . . ?
 C3 N2 C2 N1 176.5(2) . . . . ?
 C3 C4 C5 C6 0.0(3) . . . . ?
 C3 C8 C7 C6 -0.2(4) . . . . ?
 C6 N3 C9 C10 58.0(3) . . . . ?
 C6 N3 C11 C12 -60.9(3) . . . . ?
 C2 N2 C3 C4 1.5(4) . . . . ?
 C2 N2 C3 C8 -178.3(2) . . . . ?
 C2 N1 C1 S1 99.8(3) . . . . ?
 C4 C3 C8 C7 0.9(4) . . . . ?
 C5 C6 C7 C8 -0.5(4) . . . . ?
 C8 C3 C4 C5 -0.7(3) . . . . ?
 C7 C6 C5 C4 0.6(4) . . . . ?
 C9 N3 C6 C5 -118.2(2) . . . . ?
 C9 N3 C6 C7 62.9(3) . . . . ?
 C9 N3 C11 C12 171.4(2) . . . . ?
 C1 N1 C2 O4 4.4(4) . . . . ?
 C1 N1 C2 N2 -176.7(2) . . . . ?
 C11 N3 C6 C5 116.0(3) . . . . ?
 C11 N3 C6 C7 -62.8(3) . . . . ?
 C11 N3 C9 C10 -175.3(2) . . . . ?

_shelx_res_file
;
TITL 2019jrh0029_res_a.res in C2/c
REM Old TITL 2019jrh0029_res in C2/c #15
REM SHELXT solution in C2/c
REM R1 0.202, Rweak 0.124, Alpha 0.037, Orientation as input
REM Formula found by SHELXT: C12 N4 O4 S
CELL 1.54184 19.93542 12.830358 12.790994 90 97.9756 90
ZERR 8 0.000696 0.000371 0.00047 0 0.0034 0
LATT 7
SYMM -X,+Y,0.5-Z
SFAC C H N O S
UNIT 96 168 24 40 8

L.S. 10
PLAN  20
BOND $H
LIST 6
MORE -1
CONF
fmap 2
acta
REM <olex2.extras>
REM <HklSrc "%.\\2019jrh0029_res.hkl">
REM </olex2.extras>

WGHT    0.076700    5.308300
FVAR       0.27263   0.70740
S1    5    0.371751   -0.027005    0.266735    11.00000    0.03264    0.03404 =
         0.07072    0.00671    0.00041   -0.00377
O3    4    0.345972    0.070281    0.220666    11.00000    0.04347    0.04074 =
         0.05673    0.00854    0.00080    0.00131
O4    4    0.445512    0.218337    0.412770    11.00000    0.04305    0.08049 =
         0.03931   -0.00903    0.01690   -0.00018
N2    3    0.551159    0.197549    0.362898    11.00000    0.03313    0.04483 =
         0.03619   -0.01044    0.00543   -0.00530
AFIX  43
H2    2    0.579416    0.150580    0.349041    11.00000   -1.20000
AFIX   0
O2    4    0.419637   -0.074159    0.203131    11.00000    0.04075    0.04600 =
         0.11556   -0.02875    0.00836   -0.00672
N1    3    0.483074    0.056918    0.375596    11.00000    0.03705    0.05492 =
         0.04238    0.01134    0.00219   -0.00934
AFIX  43
H1    2    0.516856    0.021039    0.360393    11.00000   -1.20000
AFIX   0
O1    4    0.320277   -0.098307    0.291153    11.00000    0.03485    0.04702 =
         0.12809    0.02662   -0.00069   -0.01062
N3    3    0.659543    0.602459    0.347952    11.00000    0.07034    0.03177 =
         0.03166   -0.00519    0.00519    0.00146
C3    1    0.573604    0.301199    0.359839    11.00000    0.03359    0.04377 =
         0.02891   -0.01032    0.00047   -0.00187
C6    1    0.629317    0.497967    0.350099    11.00000    0.04998    0.03537 =
         0.03143   -0.00797    0.00088    0.00138
C2    1    0.489810    0.161861    0.385220    11.00000    0.03690    0.06212 =
         0.02302    0.00008    0.00270   -0.00581
C4    1    0.536479    0.388022    0.382024    11.00000    0.03945    0.04961 =
         0.03030    0.00017    0.00546    0.00902
AFIX  43
H4    2    0.493134    0.380461    0.400092    11.00000   -1.20000
AFIX   0
C5    1    0.564948    0.486174    0.376857    11.00000    0.05425    0.04487 =
         0.02962   -0.00078    0.00628    0.01647
AFIX  43
H5    2    0.540422    0.544751    0.391577    11.00000   -1.20000
AFIX   6

PART 1
O5    4    0.440445    0.260431    0.617245    21.00000    0.07184    0.03752 =
         0.03894    0.00018    0.02049    0.00708
H5A   2    0.435527    0.202701    0.647897    21.00000   -1.50000
H5B   2    0.440223    0.250009    0.551585    21.00000   -1.50000
AFIX   0

PART 0
C8    1    0.638462    0.314648    0.331678    11.00000    0.03755    0.03889 =
         0.06633   -0.01944    0.01209   -0.00366
AFIX  43
H8    2    0.663071    0.256527    0.315910    11.00000   -1.20000
AFIX   0
C7    1    0.666440    0.412179    0.326904    11.00000    0.03840    0.03813 =
         0.06347   -0.01625    0.00882   -0.00431
AFIX  43
H7    2    0.709630    0.420260    0.308372    11.00000   -1.20000
AFIX   0
C9    1    0.675621    0.634478    0.240521    11.00000    0.05976    0.04498 =
         0.03413   -0.00271    0.01040    0.00510
AFIX  23
H9A   2    0.694560    0.704238    0.244718    11.00000   -1.20000
H9B   2    0.709371    0.587559    0.219143    11.00000   -1.20000
AFIX   0
C1    1    0.421538    0.003349    0.389865    11.00000    0.04399    0.07218 =
         0.05545    0.02735    0.00163   -0.01608
AFIX  23
H1A   2    0.395237    0.046719    0.431192    11.00000   -1.20000
H1B   2    0.432731   -0.060584    0.428888    11.00000   -1.20000
AFIX   0
C10   1    0.613469    0.632492    0.158980    11.00000    0.05825    0.07496 =
         0.03575    0.00556    0.00728    0.01489
AFIX 137
H10A  2    0.625022    0.655866    0.092448    11.00000   -1.50000
H10B  2    0.579600    0.677673    0.180745    11.00000   -1.50000
H10C  2    0.596139    0.562669    0.151736    11.00000   -1.50000
AFIX   0
C11   1    0.721195    0.613933    0.428854    11.00000    0.09905    0.04065 =
         0.04465   -0.00245   -0.01436   -0.02406
AFIX  23
H11A  2    0.740314    0.682893    0.423224    11.00000   -1.20000
H11B  2    0.754956    0.563214    0.415010    11.00000   -1.20000
AFIX   0
C12   1    0.704281    0.598166    0.540192    11.00000    0.13667    0.05835 =
         0.03935    0.00648   -0.01529   -0.04320
AFIX 137
H12A  2    0.686924    0.529026    0.546702    11.00000   -1.50000
H12B  2    0.670780    0.648175    0.553991    11.00000   -1.50000
H12C  2    0.744471    0.607352    0.590116    11.00000   -1.50000
AFIX   0
H3    2    0.625709    0.650054    0.361472    11.00000    0.05533

PART 2
AFIX   6
O5A   4    0.376517    0.224101    0.572552   -21.00000    0.07584    0.05037 =
         0.04775    0.00710    0.03001    0.01869
H5AA  2    0.395081    0.176362    0.612596   -21.00000   -1.50000
H5AB  2    0.393246    0.224268    0.514940   -21.00000   -1.50000
AFIX   0
HKLF 4

REM  2019jrh0029_res_a.res in C2/c
REM R1 =  0.0533 for    2839 Fo > 4sig(Fo)  and  0.0587 for all    3194 data
REM    212 parameters refined using      0 restraints

END

WGHT      0.0767      5.3167

REM Highest difference peak  0.857,  deepest hole -0.411,  1-sigma level  0.057
Q1    1   0.7272  0.1456  0.4826  11.00000  0.05    0.86
Q2    1   0.7487  0.5771  0.5245  11.00000  0.05    0.42
Q3    1   0.7577  0.6152  0.4046  11.00000  0.05    0.24
Q4    1   0.3566  0.1218  0.2642  11.00000  0.05    0.23
Q5    1   0.6395  0.4602  0.3181  11.00000  0.05    0.20
Q6    1   0.4806  0.2093  0.4464  11.00000  0.05    0.18
Q7    1   0.3889  0.1083  0.2652  11.00000  0.05    0.17
Q8    1   0.6509  0.5368  0.3506  11.00000  0.05    0.17
Q9    1   0.3146 -0.0312  0.2526  11.00000  0.05    0.17
Q10   1   0.4269 -0.0716  0.1779  11.00000  0.05    0.17
Q11   1   0.5638  0.4356  0.4103  11.00000  0.05    0.16
Q12   1   0.7271  0.5019  0.5448  11.00000  0.05    0.15
Q13   1   0.6082  0.5192  0.3145  11.00000  0.05    0.15
Q14   1   0.4031 -0.0111  0.3302  11.00000  0.05    0.15
Q15   1   0.5680  0.6587  0.1650  11.00000  0.05    0.15
Q16   1   0.4309 -0.0498  0.2557  11.00000  0.05    0.15
Q17   1   0.6523  0.2357  0.2752  11.00000  0.05    0.15
Q18   1   0.5523  0.2505  0.3359  11.00000  0.05    0.15
Q19   1   0.6071  0.3047  0.3583  11.00000  0.05    0.15
Q20   1   0.7288  0.4046  0.3512  11.00000  0.05    0.15
;
_shelx_res_checksum                2904
_shelx_hkl_file
;
   0   0  -1    0.02    0.14
   0   0  -2 6122.23   21.84
   0   0  -3    0.41    0.47
   0   0  -4 3646.02   20.95
   0   0  -5    0.85    0.71
   0   0  -6  237.06    6.41
   0   0  -7   -0.43    1.21
   0   0  -7   -0.81    0.84
   0   0  -8  733.35   13.50
   0   0  -8  739.67   16.93
   0   0  -9   -1.58    1.51
   0   0  -9    0.66    0.48
   0   0 -10  107.75    7.53
   0   0 -10  102.86    4.02
   0   0 -11   -0.64    0.83
   0   0 -11    0.25    0.67
   0   0 -11   -0.11    1.69
   0   0 -12   11.11    1.54
   0   0 -13    0.51    0.84
   0   0 -14   -0.01    0.57
   0   0 -15    0.57    0.58
   0   2   0 2605.62   10.87
   0   2   0 2629.50   12.33
   0   2   0 2597.76   12.76
   0  -2   0 2605.68   11.32
   0   2   1   40.71    1.26
   0   2  -1   42.31    1.95
   0  -2  -1   41.72    1.65
   0  -2   1   37.50    0.81
   0   2  -1   41.27    1.37
   0   2   1   39.61    1.36
   0   2  -2 2161.22   15.81
   0   2  -2 2142.19   12.61
   0   2  -3  577.38    9.12
   0   2  -3  574.63    7.33
   0  -2  -3  581.50    8.37
   0   2  -3  581.16    4.91
   0   2  -4  772.19    9.77
   0   2  -4  766.61    7.11
   0   2  -4  779.24   11.95
   0   2  -5   76.33    4.18
   0  -2  -5   77.56    3.79
   0   2  -5   74.04    2.59
   0   2  -6   20.63    1.58
   0   2  -6   21.98    2.63
   0  -2  -6   19.32    2.18
   0  -2  -7  234.36    7.80
   0   2  -7  237.89    8.86
   0  -2  -8   51.95    4.05
   0   2  -8   52.29    4.62
   0   2  -9   18.41    3.11
   0  -2  -9   18.69    2.79
   0   2  -9   20.33    1.80
   0  -2  -9   18.83    1.67
   0   2  -9   17.60    1.61
   0   2 -10   11.19    1.51
   0  -2 -10    9.81    2.47
   0   2 -10   13.64    2.93
   0  -2 -10   11.57    2.32
   0  -2 -10   10.49    1.35
   0   2 -10   10.72    1.30
   0   2 -10   12.17    1.58
   0  -2 -11   37.81    2.77
   0   2 -11   39.37    2.89
   0  -2 -11   36.07    2.52
   0  -2 -12   14.48    1.61
   0  -2 -12   14.69    1.71
   0   2  12   14.46    1.63
   0   2 -12   13.93    1.75
   0   2  13   -1.04    0.70
   0  -2 -13    0.78    0.87
   0   2 -13   -0.26    0.83
   0   2  14    1.03    0.46
   0  -2 -14    0.95    0.65
   0   2 -14    1.39    0.68
   0  -2 -15   12.98    1.15
   0   2 -15   12.22    1.19
   0   4   0   39.60    2.10
   0  -4   0   38.77    1.83
   0   4   0   41.77    1.62
   0   4   0   38.01    2.02
   0  -4  -1  831.36    9.60
   0   4   1  820.99    8.73
   0   4  -1  815.55    9.91
   0   4  -1  830.96    7.69
   0   4   1  818.70    9.13
   0  -4   1  812.96    6.72
   0   4   2   17.17    1.19
   0   4   2   16.71    1.28
   0  -4  -2   17.45    1.60
   0   4  -2   15.06    1.20
   0  -4  -3   58.63    3.15
   0   4  -3   51.82    2.44
   0   4  -3   52.51    3.32
   0   4   3   56.66    1.94
   0  -4  -4  150.45    5.51
   0   4   4  157.03    2.96
   0   4  -4  148.88    5.97
   0   4  -4  141.45    4.52
   0  -4  -5  189.88    6.75
   0   4  -5  188.30    7.20
   0   4  -6  140.61    5.22
   0  -4  -6  144.67    6.35
   0   4  -6  146.77    6.82
   0   4  -7   35.52    2.78
   0  -4  -7   37.67    3.64
   0   4  -7   35.62    3.77
   0   4  -8  145.49    8.00
   0   4   8  133.38    4.21
   0   4   8  136.87    4.62
   0   4  -8  145.60    4.60
   0   4  -8  138.89    4.39
   0  -4  -8  136.87    7.16
   0   4  -9    0.33    0.63
   0   4  -9    2.30    1.77
   0   4  -9    0.25    0.58
   0  -4  -9    1.20    1.11
   0   4   9    0.47    0.63
   0  -4  -9    1.52    0.60
   0   4   9   -0.16    0.53
   0  -4 -10    8.16    2.10
   0  -4 -10    6.99    1.21
   0  -4 -10    7.62    1.12
   0   4  10    5.80    1.05
   0   4 -10    7.87    1.29
   0   4 -10    8.26    1.27
   0   4 -10    6.56    2.22
   0   4  10    6.16    1.26
   0  -4 -11    9.69    1.27
   0   4  11    9.96    1.35
   0   4 -11   12.40    1.54
   0   4 -11   13.04    1.64
   0  -4 -11    8.42    1.30
   0   4  12    8.78    1.34
   0  -4 -12    7.58    1.15
   0   4 -12    5.56    1.13
   0   4 -12    6.70    1.20
   0   4  13   10.84    1.46
   0   4 -13   13.30    1.41
   0   4 -13   11.87    1.53
   0  -4 -13   11.18    1.33
   0   4  14    4.12    0.83
   0  -4 -14    5.36    0.85
   0   4 -14    3.29    0.76
   0   4 -15   12.48    1.02
   0   6   0  239.99    4.27
   0   6   0  230.66    6.27
   0  -6   0  237.95    5.43
   0   6   1  215.24    5.91
   0   6  -1  222.62    4.39
   0  -6  -1  215.81    5.86
   0   6  -1  216.17    6.29
   0  -6  -2    9.96    1.61
   0   6  -2   12.44    1.30
   0   6   2    8.81    1.36
   0   6  -3  511.95   10.37
   0  -6  -3  493.28   10.50
   0   6  -3  518.51    8.32
   0   6  -4   67.07    3.95
   0  -6  -4   63.48    4.21
   0   6  -4   65.56    3.36
   0  -6  -5   39.12    3.63
   0   6  -5   34.03    2.95
   0  -6  -6    2.08    1.34
   0   6  -6    1.54    0.85
   0   6  -7   13.76    1.56
   0   6  -7   13.93    1.54
   0   6  -7   12.35    1.85
   0   6   7   10.48    1.24
   0   6  -7   10.82    2.31
   0  -6  -7   11.59    2.18
   0   6   7   13.44    1.61
   0   6   8  147.83    5.17
   0   6  -8  136.78    8.38
   0   6  -8  148.67    5.06
   0  -6  -8  151.53    8.12
   0   6  -8  140.72    4.70
   0   6   8  143.88    4.83
   0   6   9   51.95    3.21
   0   6  -9   51.83    2.86
   0  -6  -9   53.74    5.17
   0   6   9   51.06    2.97
   0   6  -9   48.84    3.08
   0   6  -9   43.82    4.91
   0   6  10   19.52    2.03
   0   6  10   20.15    1.88
   0   6 -10   24.51    2.29
   0   6 -10   20.82    1.98
   0   6  11  135.19    4.95
   0   6 -11  120.76    4.46
   0   6  11  119.42    4.41
   0   6 -11  132.09    4.83
   0   6  12    1.96    0.89
   0   6 -12    3.75    1.02
   0   6 -12    2.29    0.87
   0   6 -13    2.69    0.75
   0   6  13    2.74    0.83
   0   6 -13    2.09    0.65
   0   6  14   -0.28    0.47
   0   8   0   14.07    1.97
   0   8  -1   35.79    3.15
   0   8   1   32.70    2.78
   0  -8  -2   43.75    3.35
   0   8  -2   42.14    3.47
   0   8   2   38.05    2.98
   0  -8  -3   59.83    4.23
   0   8  -3   61.10    4.34
   0   8   4    9.97    1.29
   0  -8  -4   11.18    2.07
   0   8   4   10.47    1.29
   0   8  -4   14.40    2.30
   0   8  -4   14.60    1.56
   0   8  -5   66.54    3.20
   0   8   5   72.68    3.39
   0   8  -5   67.08    4.78
   0   8  -5   70.62    3.41
   0   8   5   66.24    3.20
   0  -8  -5   70.22    5.18
   0   8   5   71.75    3.39
   0   8   6   56.00    3.09
   0   8  -6   50.61    4.30
   0  -8  -6   53.19    4.80
   0   8  -6   54.14    2.98
   0   8   6   50.35    2.78
   0   8  -6   55.39    3.10
   0   8   6   56.88    3.18
   0   8  -7   93.37    4.15
   0   8  -7   95.24    4.12
   0   8  -7   89.23    5.67
   0   8   7   96.26    4.15
   0  -8  -7   96.98    6.86
   0   8   7   98.21    4.40
   0   8  -8   26.67    2.29
   0   8  -8   24.39    1.93
   0   8   8   26.75    2.26
   0   8   8   28.84    2.52
   0   8   9   10.41    1.60
   0   8   9    8.90    1.49
   0   8  -9    9.81    1.49
   0   8  10    6.67    1.32
   0   8 -10    7.59    1.40
   0   8  10    6.34    1.28
   0   8  11   23.45    1.93
   0   8  11   27.53    2.14
   0   8 -11   27.60    2.19
   0   8 -12    5.15    1.09
   0   8  12    3.79    0.88
   0   8  13    0.09    0.50
   0   8 -13    0.69    0.53
   0  10   0  281.45    6.60
   0  10   0  287.59    9.96
   0  10   0  281.68    6.64
   0  10   0  296.64    7.18
   0  10   0  280.09    6.66
   0  10  -1   29.83    2.21
   0  10   1   33.05    2.51
   0  10  -1   30.51    2.25
   0  10   1   31.33    2.28
   0  10  -1   32.71    2.28
   0  10  -1   32.34    2.41
   0  10  -1   34.13    3.50
   0  10   1   32.51    2.23
   0  10   1   34.82    3.48
   0  10   2    0.75    0.54
   0  10   2   -0.36    0.68
   0  10  -2    0.47    0.61
   0  10  -2    0.27    0.72
   0  10  -2    0.29    0.99
   0  10   2    0.30    0.85
   0  10  -2    1.12    0.81
   0  10   3   71.46    3.51
   0  10  -3   74.22    3.69
   0  10  -3   72.51    5.51
   0  10   3   69.37    3.54
   0  10  -3   71.96    3.70
   0  10  -3   68.86    3.46
   0  10   4  103.91    4.37
   0  10  -4  105.26    6.52
   0  10  -4  103.49    4.01
   0  10  -4  102.48    4.41
   0  10   4  111.33    4.50
   0  10  -4  101.03    4.21
   0  10   5   72.32    3.64
   0  10  -5   71.43    3.69
   0  10  -5   67.12    3.41
   0  10   5   66.07    3.43
   0  10  -5   70.75    3.53
   0  10  -6   60.92    3.47
   0  10  -6   58.58    3.22
   0  10  -6   57.03    3.20
   0  10   6   57.91    3.33
   0  10   6   52.29    2.99
   0  10  -7  157.09    5.28
   0  10   7  164.69    5.04
   0  10  -7  148.59    5.03
   0  10   7  155.08    4.87
   0  10  -7  162.57    5.55
   0  10   7  173.23    5.62
   0  10  -8   -0.86    0.92
   0  10  -8    0.55    0.64
   0  10  -9   50.43    2.95
   0  10   9   51.51    2.71
   0  10   9   50.63    2.86
   0  10  -9   47.19    2.39
   0  10  10   35.61    2.16
   0  10  10   36.19    2.27
   0  10 -10   38.54    2.47
   0  10  11   18.39    1.50
   0  10  11   16.71    1.35
   0  10 -11   18.59    1.55
   0  10 -12   -0.44    0.43
   0  12   0    2.87    0.88
   0  12   0    2.09    0.84
   0  12   0    1.45    0.81
   0  12   0    2.53    0.80
   0  12   1  286.78    6.88
   0  12  -1  294.03    7.31
   0  12  -1  303.16    7.19
   0  12   1  307.02    7.67
   0  12   1  281.11    6.64
   0  12  -1  282.87    6.83
   0  12   2   -0.35    0.65
   0  12  -2    0.99    0.71
   0  12   2    0.65    0.69
   0  12   2    0.71    0.81
   0  12  -2    1.20    0.72
   0  12  -3   53.43    3.11
   0  12   3   55.27    3.07
   0  12  -3   52.40    3.11
   0  12   3   56.41    3.26
   0  12  -4   12.70    1.62
   0  12   4   13.91    1.64
   0  12   4   12.79    1.71
   0  12  -4   12.01    1.63
   0  12   5   18.97    1.86
   0  12   5   21.00    2.13
   0  12  -5   19.93    1.91
   0  12  -5   20.84    2.05
   0  12   6   35.70    2.32
   0  12   6   38.06    2.55
   0  12  -6   35.87    2.26
   0  12  -6   31.15    2.23
   0  12  -7   58.86    2.88
   0  12  -7   57.03    2.83
   0  12   7   60.44    3.06
   0  12  -8    7.87    1.12
   0  12   8    9.16    1.25
   0  12  -8    6.39    0.93
   0  12   9   27.36    1.76
   0  12  -9   24.40    1.33
   0  12  -9   27.68    1.72
   0  12 -10   17.16    1.18
   0  12  10   19.63    1.30
   0  14   0   14.85    1.42
   0  14   1   67.12    2.74
   0  14   1   70.04    2.79
   0  14  -1   70.52    3.00
   0  14  -1   68.55    2.97
   0  14   2    3.69    0.82
   0  14  -2    3.83    0.89
   0  14  -2    4.96    1.03
   0  14   3   30.30    1.95
   0  14  -3   27.11    1.69
   0  14  -3   31.29    2.03
   0  14   4    5.85    0.94
   0  14  -4    5.24    0.89
   0  14  -5   25.84    1.71
   0  14   5   25.86    1.70
   0  14   6    6.05    0.78
   0  14  -6    5.15    0.77
   0  14   6    5.67    0.81
   0  14  -7    0.63    0.39
   0  14   7    0.69    0.39
   1   1 -15    2.86    0.75
   1  -1 -15    1.17    0.55
   1   1 -14    0.41    0.78
   1  -1 -14   -0.17    0.61
   1   1 -13    0.71    0.75
  -1   1  13    0.35    0.76
   1  -1 -13   -0.06    0.74
  -1   1  12   33.06    2.29
   1  -1 -12   31.10    2.36
   1  -1 -12   33.60    2.59
   1   1 -12   36.17    2.66
   1  -1 -11    0.09    0.63
   1   1 -11    2.59    1.04
   1  -1 -11   -0.05    1.39
   1   1 -11    0.70    0.94
   1   1 -11   -0.08    1.38
   1   1 -10   41.58    4.80
   1  -1 -10   41.77    4.83
   1  -1 -10   40.28    3.95
   1   1 -10   39.46    2.57
   1  -1 -10   43.26    2.63
   1  -1  -9   26.02    3.72
   1  -1  -9   24.31    1.84
   1  -1  -9   24.15    2.94
   1   1  -9   27.94    3.77
   1   1  -9   28.63    2.08
   1  -1  -8    6.51    1.50
   1   1  -8    7.10    1.82
   1   1  -8    7.28    1.35
   1   1  -7    5.18    1.04
   1  -1  -7    3.71    1.21
   1   1  -7    4.73    1.87
   1   1  -6 1237.09   18.43
   1  -1  -6 1238.73   15.75
   1   1  -6 1252.72   13.86
   1   1  -6 1264.80   10.08
   1   1  -5   68.08    3.94
   1   1  -5   66.27    2.84
   1  -1  -5   67.60    3.29
   1   1  -4  198.25    4.18
   1  -1  -4  199.49    5.02
   1   1  -4  194.37    5.72
   1   1  -3   26.19    1.95
   1  -1  -3   26.48    1.68
   1   1  -3   24.90    1.31
   1   1  -2  136.75    2.42
   1  -1  -2  133.92    3.09
   1   1  -2  134.91    2.51
   1   1  -2  141.54    3.49
   1  -1  -1   27.17    1.12
   1   1  -1   27.36    1.24
   1   1  -1   27.70    0.98
  -1  -1   0  665.49    4.36
   1  -1   0  677.24    4.07
  -1   1   0  670.28    3.62
  -1   1  -1  618.63    5.43
  -1  -1  -1  621.66    4.98
  -1   1  -1  622.35    5.75
  -1   1  -2 4226.17   18.58
  -1   1  -2 4194.76   14.63
  -1  -1  -2 4225.42   19.55
  -1   1  -3 3876.99   20.24
  -1   1  -3 3830.49   22.96
  -1  -1  -3 3846.42   20.98
  -1   1  -3 3790.12   16.98
  -1  -1  -4 1548.25   14.68
  -1   1  -4 1558.97   14.21
  -1   1  -4 1543.23   11.84
  -1  -1  -5 1487.37   15.66
  -1   1  -5 1463.95   17.83
  -1   1  -5 1433.19   13.08
  -1   1  -6  135.31    6.26
  -1   1  -6  131.89    4.42
  -1  -1  -6  138.85    5.36
  -1   1  -7  177.93    5.72
  -1  -1  -7  173.08    6.52
  -1   1  -7  186.10    7.76
  -1  -1  -8   35.41    3.98
  -1   1  -8   36.36    3.92
  -1  -1  -8   35.00    3.18
  -1   1  -9    1.46    1.12
  -1  -1  -9    2.15    1.01
  -1  -1  -9    1.33    0.65
  -1  -1  -9    2.50    1.35
  -1   1  -9    1.17    0.68
  -1   1  -9    2.39    0.87
  -1   1 -10   60.44    5.75
  -1  -1 -10   58.70    5.65
   1   1  10   59.97    3.04
  -1  -1 -10   67.02    3.38
  -1   1 -10   62.94    3.26
  -1  -1 -10   62.21    3.07
  -1   1 -10   66.98    3.44
  -1   1 -11   49.11    3.05
   1   1  11   47.18    2.80
  -1  -1 -11   45.53    2.80
  -1  -1 -11   48.52    3.06
   1   1  12    0.11    0.61
  -1   1 -12    0.27    0.77
  -1   1 -13   16.47    1.81
  -1  -1 -13   17.78    1.84
   1   1  13   16.72    1.53
  -1   1 -14    4.67    1.01
  -1  -1 -14    4.61    1.00
  -1   1 -15    0.24    0.50
  -1  -1 -15    1.36    0.56
   1   3 -15   59.49    2.45
   1  -3 -15   53.52    2.10
   1  -3 -14    0.71    0.58
  -1   3  14    0.84    0.61
   1   3 -14    1.30    0.79
  -1   3  13   -0.67    0.67
   1   3 -13    0.33    0.70
   1  -3 -13   -0.41    0.71
   1   3 -12    0.80    0.67
  -1   3  12    1.85    0.92
   1  -3 -12    1.15    0.79
   1   3 -12    2.28    0.81
   1  -3 -12    1.31    0.75
  -1   3  11  113.07    4.34
   1  -3 -11  112.64    4.24
   1   3 -11  111.61    4.60
   1   3 -11  108.23    4.25
  -1   3  10   15.93    1.73
   1  -3 -10   15.77    2.67
   1  -3 -10   15.76    1.67
   1   3 -10   18.95    3.50
   1   3 -10   17.64    1.89
   1   3 -10   15.24    1.76
  -1   3   9  147.38    4.88
   1   3  -9  159.47    4.89
   1  -3  -9  148.24    4.57
   1   3  -9  161.77    8.96
   1   3  -9  162.92    4.95
   1  -3  -9  162.42    7.91
   1  -3  -8    2.05    1.23
   1   3  -8    0.04    1.12
   1   3  -7  358.35   11.37
   1  -3  -7  344.37    9.98
   1  -3  -6    4.01    1.32
   1   3  -6    3.64    0.92
   1   3  -6    4.83    1.81
   1   3  -5   83.83    4.70
   1   3  -5   83.19    3.35
   1  -3  -5   89.74    4.37
   1   3  -4  140.12    4.19
   1   3  -4  139.73    5.66
   1  -3  -4  144.10    5.04
   1   3  -3    7.32    1.30
   1  -3  -3    9.91    1.33
   1   3  -3    6.49    0.85
   1   3  -3    7.05    1.00
   1   3  -2  422.72    5.30
  -1   3   2  432.04    5.20
   1   3  -2  430.69    6.51
   1  -3  -2  439.29    6.94
  -1   3   1  625.65    6.81
   1  -3  -1  622.28    7.23
   1   3   0  766.69    4.46
  -1  -3   0  756.86    7.34
  -1   3   0  796.07    7.81
   1  -3   0  786.75    6.75
   1   3   0  766.23    7.76
   1   3   1  130.88    3.15
  -1  -3  -1  135.51    3.54
  -1   3  -1  139.73    3.25
  -1   3  -2 1019.04   11.83
  -1   3  -2 1041.39    9.88
  -1  -3  -2 1033.84   11.16
  -1   3  -3 1447.16   13.18
  -1  -3  -3 1475.47   15.01
  -1   3  -3 1470.31   15.65
  -1   3  -4  323.36    8.14
  -1   3  -4  322.20    6.77
  -1  -3  -4  342.09    7.65
  -1   3  -5  287.54    8.39
  -1  -3  -5  306.31    8.03
  -1  -3  -6    2.75    1.07
  -1   3  -6    3.28    1.06
  -1   3  -7   27.75    3.32
  -1  -3  -7   23.26    2.74
  -1  -3  -8   20.65    2.74
  -1   3  -8   17.77    2.90
  -1  -3  -9  100.60    3.68
   1   3   9  105.69    4.03
  -1  -3  -9  105.06    6.54
  -1   3  -9  106.24    4.12
  -1   3  -9  100.27    6.93
   1   3   9  101.14    3.81
  -1   3  -9   98.05    3.98
  -1  -3 -10  146.27    4.93
  -1  -3 -10  145.76    9.04
  -1   3 -10  145.08    5.12
  -1  -3 -10  150.55    8.20
  -1   3 -10  140.42    4.81
  -1   3 -10  145.25    8.88
  -1  -3 -10  143.22    4.57
   1   3  10  146.61    4.89
   1   3  10  135.04    4.53
  -1  -3 -11   94.95    4.04
  -1  -3 -11   88.73    3.68
  -1   3 -11   99.64    4.02
  -1   3 -11   99.34    4.26
   1   3  11  100.46    4.28
  -1  -3 -12   39.14    2.58
  -1   3 -12   43.65    2.91
   1   3  12   39.72    2.70
  -1  -3 -13    8.81    1.24
   1   3  13    8.01    1.20
  -1   3 -13    8.58    1.42
  -1   3 -14    8.43    1.21
   1   3  14    8.27    0.98
  -1  -3 -14    7.21    0.98
  -1   3 -15   15.11    1.21
  -1   5  14   -0.08    0.61
   1   5 -14    0.84    0.57
   1   5 -13    1.44    0.76
  -1   5  13    0.22    0.63
   1   5 -13    1.41    0.68
   1   5 -12   -0.18    0.66
   1   5 -12    0.95    0.62
  -1   5  12    1.01    0.81
   1  -5 -12    1.55    0.76
  -1   5  11   35.38    2.65
  -1   5  11   34.85    2.37
   1  -5 -11   38.22    2.49
   1   5 -11   38.90    2.61
   1   5 -11   36.61    2.67
  -1   5  10   66.68    3.61
  -1   5  10   67.06    3.24
   1   5 -10   68.18    3.37
   1   5 -10   64.92    3.51
   1   5  -9    6.12    1.27
  -1   5   9    4.93    0.95
   1   5  -9    6.02    2.07
   1   5  -9    5.11    0.91
  -1   5   9    7.44    1.35
   1  -5  -9    5.47    2.02
   1  -5  -8    0.50    1.21
  -1   5   8    0.64    0.60
   1   5  -8    0.65    0.69
   1   5  -8    1.48    0.77
   1   5  -8    1.61    1.67
  -1   5   8    0.37    0.60
   1   5  -7   14.61    2.69
   1   5  -7   12.22    1.71
   1  -5  -7    9.26    2.10
   1   5  -6   53.34    4.36
   1  -5  -6   58.39    4.20
   1   5  -6   53.25    3.48
   1   5  -5    7.42    1.83
   1  -5  -5    7.69    1.64
   1   5  -5    8.38    1.49
   1   5  -4   63.96    3.52
   1  -5  -4   69.93    4.09
   1   5  -4   62.98    4.18
   1   5  -3    9.96    1.14
  -1   5   3    9.07    1.07
   1  -5  -3    8.49    1.50
   1   5  -3   10.05    1.41
   1   5  -2  190.96    5.56
  -1   5   2  184.14    4.69
   1   5  -2  189.72    3.92
  -1  -5   2  185.39    3.17
   1  -5  -2  190.54    5.52
   1   5  -1  168.41    5.01
  -1   5   1  147.76    4.13
   1   5  -1  169.17    5.06
  -1   5   1  158.80    4.59
   1  -5  -1  155.84    4.48
  -1  -5   1  164.91    3.77
   1   5  -1  167.71    3.05
   1   5   0  297.89    3.45
   1   5   0  302.64    6.31
  -1   5   0  311.67    6.75
  -1  -5   0  298.44    5.88
   1  -5   0  304.07    5.42
  -1   5   0  318.89    5.66
   1   5   0  303.21    6.52
   1   5   1    9.00    0.70
  -1   5  -1   10.23    1.21
  -1  -5  -1    8.88    1.26
   1   5   1    8.62    1.14
   1  -5   1    9.19    0.88
   1   5   1    8.24    1.29
  -1  -5  -2   16.83    1.79
   1   5   2   17.08    1.60
   1   5   2   16.75    1.45
  -1   5  -2   17.01    1.44
  -1   5  -3   72.10    3.19
  -1  -5  -3   73.79    3.92
   1   5   3   72.28    2.74
   1   5   4   41.88    1.97
  -1   5  -4   43.48    2.75
  -1  -5  -4   45.61    3.36
  -1   5  -4   42.96    3.49
  -1  -5  -5  133.24    6.00
  -1   5  -5  125.34    6.16
  -1  -5  -6  185.25    7.69
  -1   5  -6  177.00    6.57
  -1   5  -6  179.09    7.92
  -1   5  -7  111.11    5.41
  -1  -5  -7  123.12    6.72
  -1   5  -7  120.35    4.21
  -1   5  -7  108.65    6.70
   1   5   8   39.15    2.51
  -1   5  -8   43.38    2.72
  -1   5  -8   38.26    2.37
  -1   5  -8   44.66    4.66
   1   5   8   41.74    2.70
  -1  -5  -8   40.30    4.32
  -1   5  -9   31.19    2.35
   1   5   9   23.63    2.12
  -1  -5  -9   25.17    3.63
  -1   5  -9   28.99    2.33
   1   5   9   22.09    1.98
  -1   5  -9   23.15    3.61
  -1   5 -10   85.49    3.92
   1   5  10   86.34    3.98
   1   5  10   80.81    3.71
  -1   5 -10   88.06    4.01
  -1   5 -11    1.76    1.02
  -1   5 -11    0.41    0.77
   1   5  11    2.04    0.84
   1   5  11    4.06    1.13
  -1   5 -12   18.09    1.75
  -1   5 -12   18.87    1.85
   1   5  12   19.23    1.93
  -1   5 -13    0.19    0.59
  -1   5 -13    2.56    0.77
   1   5  13    2.41    0.88
   1   5  14    9.02    1.09
  -1   5 -14    8.91    1.02
  -1   7  14    8.74    0.89
   1   7 -13    0.37    0.53
  -1   7  13    0.33    0.66
  -1   7  12   10.03    1.32
   1   7 -12    8.85    1.27
  -1   7  11   15.74    1.87
  -1   7  11   15.45    1.63
   1   7 -11   16.14    1.84
  -1   7  10   35.35    2.50
   1   7 -10   36.48    2.78
  -1   7  10   37.47    2.82
  -1   7   9    7.01    1.37
  -1   7   9    8.35    1.45
   1   7  -9   10.09    1.61
   1  -7  -8    6.79    1.96
   1   7  -8    6.63    1.31
   1   7  -8    6.85    1.18
  -1   7   8    7.18    1.25
  -1   7   8    7.53    1.31
  -1   7   7    1.06    0.75
   1   7  -7    0.00    0.71
   1   7  -7    0.65    0.87
   1  -7  -7    0.09    1.08
   1   7  -7    1.04    0.67
  -1   7   7    0.83    0.62
   1  -7  -6   32.87    3.53
   1   7  -6   31.24    3.16
   1   7  -6   32.11    2.25
  -1   7   6   32.96    2.29
   1   7  -6   30.51    2.15
  -1   7   6   35.11    2.33
   1  -7  -5  352.35   10.95
   1   7  -5  350.33    9.96
   1   7  -4   12.50    1.92
   1  -7  -4   12.83    1.98
   1  -7  -3  172.31    6.58
  -1   7   3  170.92    5.58
   1   7  -3  160.25    6.42
  -1   7   2   40.77    2.84
   1   7  -2   42.58    3.23
   1  -7  -2   39.57    2.93
   1  -7  -1  493.70    9.34
   1   7  -1  467.24   10.28
  -1   7   1  467.88    9.69
  -1   7   0  454.71    9.81
   1   7   0  434.10    9.47
   1   7   1   26.35    2.85
  -1  -7  -1   30.82    2.79
   1   7   2    7.21    1.26
  -1  -7  -2    6.76    1.41
  -1   7  -2    8.80    1.52
  -1   7  -3  410.48    8.25
  -1   7  -3  409.09   10.34
  -1  -7  -3  399.06   10.28
  -1  -7  -4   21.34    2.73
  -1   7  -4   24.62    2.24
  -1   7  -4   23.65    2.75
  -1   7  -5  260.95    8.83
  -1  -7  -5  247.63    9.26
  -1   7  -6   15.42    1.96
  -1   7  -6   15.49    1.95
  -1   7  -6   15.34    2.62
   1   7   6   14.40    1.80
   1   7   6   16.37    1.90
  -1  -7  -6   13.22    2.67
   1   7   7    2.11    0.81
  -1   7  -7    2.66    0.81
  -1   7  -7    3.40    1.22
  -1  -7  -7    2.09    1.25
  -1   7  -7    1.54    0.82
   1   7   7    1.52    0.79
  -1  -7  -8   39.21    4.38
  -1   7  -8   37.53    2.71
   1   7   8   35.74    2.71
   1   7   8   39.97    2.72
  -1   7  -9   11.12    1.60
   1   7   9    8.33    1.29
   1   7   9    9.11    1.43
  -1   7 -10   18.99    2.11
   1   7  10   17.43    1.83
   1   7  10   19.46    2.02
   1   7  11   39.12    2.58
   1   7  11   44.52    2.78
  -1   7 -11   40.44    2.68
   1   7  12    0.75    0.74
  -1   7 -12    0.66    0.68
  -1   7 -13   32.42    1.87
   1   7  13   35.83    2.06
   1   9 -12    5.01    0.86
  -1   9  12    4.55    0.85
  -1   9  11    0.96    0.65
   1   9 -11    0.60    0.74
  -1   9  11    1.01    0.63
  -1   9  10   13.57    1.62
   1   9 -10   13.43    1.72
  -1   9  10   12.13    1.46
   1   9  -9   10.54    1.57
  -1   9   9   12.88    1.64
  -1   9   8  115.17    4.66
   1   9  -8  119.06    4.24
   1   9  -8  120.08    4.66
  -1   9   8  117.19    4.95
   1   9  -8  116.92    4.70
   1   9  -7    1.99    0.76
   1   9  -7    1.34    0.87
  -1   9   7    1.81    0.63
   1   9  -7    2.81    0.92
  -1   9   7    3.18    1.21
  -1   9   7    1.93    0.84
   1   9  -6   26.81    2.27
   1   9  -6   23.84    2.03
   1  -9  -6   24.60    3.35
   1   9  -6   25.86    2.18
   1   9  -6   25.10    3.11
  -1   9   6   26.19    2.35
  -1   9   6   25.47    2.25
  -1   9   6   24.28    2.05
   1  -9  -5   -0.87    1.23
  -1   9   5    1.21    0.75
  -1   9   5    1.20    0.82
   1   9  -5    1.04    0.88
   1   9  -5    1.41    0.77
  -1   9   5    0.88    0.63
   1   9  -5    0.14    0.99
   1   9  -5   -0.69    0.73
   1   9  -4   16.99    2.59
  -1   9   4   20.76    1.98
  -1   9   4   20.29    1.85
   1   9  -4   18.23    1.75
  -1   9   4   19.88    1.91
   1  -9  -4   18.82    2.73
   1   9  -4   18.08    1.76
   1   9  -4   19.16    1.93
   1   9  -3   67.25    3.13
  -1   9   3   69.94    3.38
   1   9  -3   66.93    3.21
   1   9  -3   67.36    4.87
   1   9  -3   68.53    3.39
  -1   9   3   75.67    3.58
   1   9  -2  239.54    8.76
   1   9  -2  250.50    6.02
   1   9  -2  237.40    5.96
  -1   9   2  236.51    6.27
  -1   9   2  222.38    7.82
  -1   9   2  234.30    6.09
   1   9  -2  242.82    6.27
   1   9  -1  258.85    6.26
  -1   9   1  270.87    6.44
  -1   9   1  277.89    6.65
  -1   9   1  251.23    8.46
   1   9  -1  247.46    8.74
   1   9  -1  244.29    6.16
   1   9  -1  262.50    6.05
  -1   9   1  260.01    5.87
   1   9   0  217.46    5.74
   1   9   0  199.60    7.78
  -1   9   0  216.08    5.77
   1   9   0  201.74    5.25
  -1   9   0  200.52    7.87
   1   9   1  215.88    5.49
  -1   9  -1  236.34    6.01
   1   9   1  238.77    6.06
  -1   9  -1  243.33    5.95
  -1   9  -1  239.55    8.78
   1   9   1  211.19    7.91
   1   9   1  215.77    5.33
  -1   9  -2   78.10    3.51
  -1   9  -2   76.30    3.34
  -1   9  -2   74.80    5.06
   1   9   2   82.65    3.50
   1   9   2   78.18    3.15
   1   9   2   84.83    3.64
   1   9   3    1.49    0.68
   1   9   3    0.46    0.55
  -1   9  -3    0.69    0.66
  -1   9  -3    0.99    0.57
  -1   9  -3    1.72    0.93
  -1  -9  -3    0.62    0.99
  -1   9  -4  243.90    6.06
   1   9   4  244.07    6.34
  -1   9  -4  262.28    6.70
   1   9   4  257.03    6.50
  -1   9  -4  263.25    9.90
  -1  -9  -4  256.76    9.89
   1   9   5   15.43    1.60
  -1   9  -5   17.45    1.83
  -1   9  -5   17.45    2.79
  -1  -9  -5   16.80    2.78
   1   9   5   16.96    1.84
  -1   9  -5   17.54    1.98
   1   9   6    3.52    0.80
   1   9   6    5.49    1.16
  -1  -9  -6    1.51    1.10
  -1   9  -6    4.33    1.12
  -1   9  -6    3.82    1.29
  -1   9  -6    5.32    1.14
   1   9   6    4.51    0.92
   1   9   7   55.05    3.04
  -1   9  -7   57.42    3.30
   1   9   7   58.87    3.38
   1   9   8   37.94    2.61
   1   9   8   40.77    2.83
  -1   9  -8   40.00    2.77
  -1   9  -8   35.74    2.39
   1   9   9  104.61    4.27
  -1   9  -9  100.62    3.66
  -1   9  -9  102.24    4.41
   1   9   9  100.84    4.12
   1   9  10    1.54    0.82
  -1   9 -10   -0.40    0.84
   1   9  10   -0.26    0.65
   1   9  11   68.49    2.99
  -1   9 -11   72.35    3.23
   1   9  11   62.56    2.88
   1   9  12   52.49    2.29
  -1   9 -12   55.79    2.47
  -1  11  11    3.32    0.63
   1  11 -11    4.32    0.76
  -1  11  10   -0.18    0.41
   1  11 -10    1.54    0.67
  -1  11  10    1.25    0.60
  -1  11   9   27.83    2.01
   1  11  -9   29.87    2.13
   1  11  -9   29.74    1.72
  -1  11   9   24.93    1.72
  -1  11   8   21.47    1.97
   1  11  -8   22.11    1.90
   1  11  -8   21.06    1.65
   1  11  -7    7.76    1.39
   1  11  -7    7.56    1.14
  -1  11   7   10.37    1.53
  -1  11   7    7.11    1.15
   1  11  -7    7.91    1.22
  -1  11   6   23.13    2.20
   1  11  -6   20.66    1.94
   1  11  -6   22.50    2.14
   1  11  -6   20.46    1.86
  -1  11   6   18.66    1.80
   1  11  -5   56.74    3.37
   1  11  -5   55.85    3.04
  -1  11   5   62.44    3.44
   1  11  -5   56.41    3.16
  -1  11   5   57.17    3.29
  -1  11   4   23.37    2.15
   1  11  -4   28.45    2.06
   1  11  -4   29.32    2.33
  -1  11   4   24.34    2.21
   1  11  -4   26.58    2.32
  -1  11   3   67.27    3.62
   1  11  -3   57.69    3.25
   1  11  -3   58.25    3.34
  -1  11   3   72.05    3.76
  -1  11   2   62.29    3.01
  -1  11   2   61.49    3.42
  -1  11   2   66.02    3.58
   1  11  -2   70.99    3.49
   1  11  -2   71.65    3.62
   1  11  -1   15.92    1.62
  -1  11   1   17.26    2.58
   1  11  -1   14.00    1.72
   1  11  -1   14.71    1.69
  -1  11   1   19.16    1.83
  -1  11   1   18.88    2.02
  -1  11   1   19.60    1.94
  -1  11   0   23.35    2.06
   1  11   0   23.62    2.17
   1  11   0   23.27    2.01
  -1  11   0   23.18    2.09
   1  11   0   23.39    1.98
   1  11   0   21.62    1.95
  -1  11   0   23.11    1.90
  -1  11   0   22.16    3.00
  -1  11   0   24.41    2.08
  -1  11  -1    6.57    1.15
  -1  11  -1    6.27    1.15
   1  11   1    4.52    1.05
   1  11   1    6.90    1.39
  -1  11  -1    7.00    1.26
   1  11   1    4.21    0.99
  -1  11  -1    5.83    1.03
   1  11   2   67.26    3.65
  -1  11  -2   61.89    3.34
  -1  11  -2   60.71    3.25
  -1  11  -2   58.97    3.23
   1  11   2   62.62    3.39
   1  11   2   62.12    3.05
  -1  11  -3  278.03    7.13
  -1  11  -3  270.89    7.04
   1  11   3  275.00    7.22
   1  11   3  268.86    6.83
  -1  11  -4  103.44    4.34
   1  11   4   98.39    4.23
  -1  11  -4  104.72    4.41
   1  11   4  104.21    4.28
  -1  11  -5  109.67    4.30
   1  11   5  101.64    4.25
  -1  11  -5  117.18    4.67
   1  11   5  105.93    4.40
  -1  11  -5  116.59    4.57
  -1  11  -6    0.38    0.68
  -1  11  -6    1.21    0.95
   1  11   6    1.13    0.79
   1  11   6    1.80    0.98
  -1  11  -7    1.24    0.72
   1  11   7    0.64    0.89
  -1  11  -7   -0.59    0.71
  -1  11  -8    7.15    1.19
   1  11   8    9.06    1.31
  -1  11  -8    8.93    1.17
  -1  11  -9   19.20    1.42
  -1  11  -9   24.56    1.93
   1  11   9   23.01    1.85
   1  11  10   32.83    1.92
  -1  11 -10   32.86    1.95
  -1  11 -11   24.59    1.45
  -1  13   9    0.06    0.44
   1  13  -8   -0.01    0.35
  -1  13   8   -1.32    0.62
   1  13  -7   -0.38    0.50
  -1  13   7    0.24    0.56
  -1  13   6   10.34    1.31
   1  13  -6   12.92    1.32
   1  13  -5   -0.41    0.66
  -1  13   5   -0.85    0.78
  -1  13   5   -0.38    0.64
  -1  13   4    2.03    0.82
   1  13  -4    1.36    0.63
   1  13  -4    1.91    0.90
  -1  13   4    2.76    0.91
  -1  13   3   -0.06    0.70
   1  13  -3   -0.24    0.61
   1  13  -3    0.91    0.67
   1  13  -3   -0.44    0.68
  -1  13   3    1.17    0.88
   1  13  -2    1.14    0.82
  -1  13   2    1.22    0.81
  -1  13   2   -0.74    0.60
   1  13  -2    0.98    0.70
   1  13  -2    0.37    0.62
   1  13  -1   29.38    2.13
  -1  13   1   35.84    2.66
  -1  13   1   33.16    2.16
  -1  13   1   30.87    2.24
   1  13  -1   30.99    2.25
   1  13   0    1.57    0.85
   1  13   0    0.09    0.51
  -1  13   0    1.17    0.73
  -1  13   0   -0.39    0.52
  -1  13   0    0.38    0.84
   1  13   1   19.48    1.71
   1  13   1   19.54    1.69
   1  13   2   17.25    1.54
  -1  13  -2   16.95    1.76
   1  13   2   14.68    1.55
  -1  13  -3   40.49    2.56
   1  13   3   35.02    2.34
  -1  13  -3   35.09    2.08
  -1  13  -4   14.80    1.58
   1  13   4   12.85    1.42
   1  13   5   31.02    2.16
  -1  13  -5   31.21    2.24
   1  13   6   26.70    1.93
  -1  13  -6   25.70    1.86
   1  13   7   34.58    1.63
  -1  13  -7   32.94    1.86
   1  13   7   37.12    2.10
   1  13   8   24.68    1.57
  -1  13  -8   18.38    1.19
   1  15  -5   -0.49    0.40
   1  15  -4    2.18    0.61
  -1  15   4    1.15    0.48
  -1  15   4    0.66    0.42
  -1  15   3    1.77    0.47
   1  15  -3    1.25    0.59
  -1  15   3    1.78    0.61
   1  15  -2    0.58    0.58
   1  15  -2    1.08    0.52
  -1  15   2    2.65    0.59
  -1  15   2    3.29    0.74
   1  15  -1    0.30    0.44
  -1  15   1    0.70    0.52
   1  15  -1    0.12    0.46
  -1  15   0    4.42    0.69
   1  15   0    4.13    0.73
  -1  15   0    5.49    0.83
  -1  15  -1   15.87    1.23
  -1  15  -1   14.56    1.19
   1  15   1   16.82    1.36
  -1  15  -2   33.20    1.57
   1  15   2   35.53    1.88
  -1  15  -2   33.46    1.76
  -1  15  -3   24.25    1.47
   1  15   3   24.68    1.51
   1  15   4   61.44    2.16
  -1  15  -4   59.71    2.17
  -1  15  -5    5.00    0.69
   2   0 -15   -0.34    0.53
   2   0 -14   14.46    1.52
   2   0 -13    0.70    0.84
   2   0 -12   68.13    3.54
   2   0 -12   62.82    3.37
   2   0 -11    0.66    1.92
   2   0 -11    0.33    0.74
   2   0 -10  115.50    7.88
   2   0 -10  117.09    4.30
   2   0  -9    0.57    1.28
   2   0  -9    0.00    0.71
   2   0  -9    0.09    0.57
   2   0  -8   23.39    3.16
   2   0  -8   30.51    2.89
   2   0  -7   -1.06    1.08
   2   0  -7   -0.94    1.57
   2   0  -6  378.19    8.22
   2   0  -5    0.01    0.74
   2   0  -4 1779.82    7.03
   2   0  -4 2012.85   15.51
   2   0  -3   -0.43    0.52
   2   0  -2 1245.91    9.20
   2   0  -1    0.09    0.26
  -2   0   0 1681.60    9.31
  -2   0  -1    0.27    0.31
  -2   0  -1    0.22    0.33
  -2   0  -2 3324.02   16.18
  -2   0  -3    0.59    0.59
  -2   0  -3    0.61    0.84
  -2   0  -4 9856.87   39.61
  -2   0  -4 9999.00   40.48
  -2   0  -5    0.71    0.73
  -2   0  -6  632.75   12.91
  -2   0  -6  606.78   10.53
  -2   0  -7   -0.06    0.83
  -2   0  -7    0.84    1.15
  -2   0  -8 1872.32   26.82
  -2   0  -8 1932.52   22.53
  -2   0  -9    0.37    0.55
  -2   0  -9   -1.00    1.44
  -2   0  -9    0.09    0.66
   2   0   9    0.79    0.49
  -2   0 -10   40.66    2.70
  -2   0 -10   38.23    4.67
   2   0  10   36.71    2.38
   2   0  11    4.04    1.32
  -2   0 -11    0.80    0.93
  -2   0 -12  131.73    5.06
  -2   0 -13    0.44    0.75
  -2   0 -14   40.92    2.45
  -2   0 -15    0.33    0.57
   2  -2 -15   -0.52    0.51
   2   2 -15    1.07    0.58
  -2   2  14    4.97    0.80
   2  -2 -14    4.01    0.93
   2   2 -14    4.50    0.95
   2  -2 -13    2.46    0.91
  -2   2  13    2.21    0.76
   2  -2 -13    3.77    0.95
   2   2 -13    2.11    0.95
   2  -2 -12   18.53    1.86
   2  -2 -12   18.19    1.89
   2   2 -12   22.04    2.13
   2   2 -11    3.54    1.08
   2   2 -11    3.70    1.10
   2   2 -11    3.39    0.94
   2  -2 -11    3.78    1.04
   2  -2 -10   90.40    7.28
   2   2 -10   88.01    3.68
   2   2 -10   86.43    6.84
   2   2 -10   93.55    3.99
   2  -2 -10   83.70    6.02
   2  -2 -10   86.84    3.69
  -2   2  10   83.94    3.68
   2   2  -9   26.30    2.00
   2   2  -9   26.42    3.73
   2  -2  -9   27.07    2.01
   2   2  -9   25.95    1.90
   2  -2  -9   24.17    3.04
   2  -2  -8    2.00    1.24
   2   2  -8    4.42    1.67
   2   2  -7    8.25    1.26
   2  -2  -7    8.52    1.89
   2   2  -7    4.65    1.74
   2   2  -6    7.21    0.91
   2  -2  -6    5.86    1.45
   2   2  -6    6.11    1.00
   2   2  -6    5.68    1.71
   2   2  -5   11.36    1.77
   2   2  -5   13.16    1.30
   2   2  -5   12.96    1.16
   2  -2  -5   14.42    1.65
   2   2  -4   42.78    2.90
   2  -2  -4   46.62    2.70
   2   2  -4   44.60    2.08
   2   2  -4   43.15    1.93
   2   2  -3  814.64    7.98
   2   2  -3  809.27    8.36
   2  -2  -3  818.80    9.99
   2   2  -2   46.93    1.92
   2   2  -2   50.55    2.37
   2   2  -2   51.23    1.89
   2   2  -1   18.73    1.32
   2  -2  -1   14.94    1.07
   2  -2   0  462.14    4.63
  -2   2   0  449.92    6.10
  -2  -2   0  445.93    5.02
  -2   2  -1   52.06    2.08
  -2   2  -1   57.48    2.17
  -2  -2  -1   57.60    1.86
  -2   2  -2  143.95    3.88
  -2  -2  -2  146.19    3.90
  -2   2  -2  146.56    3.73
  -2   2  -3   16.70    0.84
  -2  -2  -3   18.34    1.63
  -2  -2  -4    3.21    1.23
  -2   2  -4    2.31    1.00
  -2   2  -4    0.44    1.10
  -2   2  -4    1.58    0.47
  -2   2  -5  220.38    6.25
  -2  -2  -5  222.01    6.62
  -2   2  -5  211.67    4.36
  -2   2  -5  225.59    7.07
  -2  -2  -6    5.89    1.38
  -2   2  -6    5.37    1.58
  -2   2  -7  114.85    6.19
  -2  -2  -7  112.06    5.65
  -2  -2  -8   38.83    3.58
  -2   2  -8   40.81    4.14
  -2   2  -9   10.88    2.51
  -2   2  -9   10.02    1.36
  -2  -2  -9   10.35    2.00
  -2   2  -9    9.97    1.25
  -2  -2  -9    9.11    1.25
   2   2   9    8.24    1.21
  -2  -2  -9    9.48    2.63
  -2  -2  -9    7.91    1.20
  -2  -2 -10   36.50    4.60
  -2   2 -10   43.27    2.80
  -2   2 -10   38.12    4.73
   2   2  10   40.82    2.65
  -2  -2 -10   39.04    4.09
  -2  -2 -10   34.27    2.31
  -2  -2 -10   36.04    2.55
  -2  -2 -11  118.87    4.67
  -2   2 -11  120.94    4.87
   2   2  11  120.24    4.60
   2   2  12    2.39    0.79
  -2  -2 -12    3.58    1.09
  -2   2 -12    1.75    0.98
   2   2  13    0.39    0.66
  -2  -2 -13    0.77    0.64
  -2   2 -13    0.28    0.80
   2   2  14    2.26    0.64
  -2   2 -14    2.40    0.85
  -2  -2 -14    1.00    0.59
  -2   2 -15    9.78    1.07
  -2  -2 -15    8.08    0.86
   2   4 -15    7.01    0.83
  -2   4  14   13.24    1.30
   2  -4 -14   12.00    1.21
   2   4 -14   12.25    1.34
   2   4 -13   50.45    2.76
  -2   4  13   48.58    2.77
   2  -4 -13   47.92    2.65
   2   4 -13   49.10    2.59
   2   4 -12    2.80    0.90
  -2   4  12    2.43    0.88
   2   4 -12    4.01    1.01
   2  -4 -12    1.80    0.69
   2  -4 -12    3.05    0.93
   2   4 -11   34.77    2.51
   2   4 -11   31.87    2.40
  -2   4  11   30.76    2.41
   2  -4 -11   29.48    2.16
   2   4 -10    6.62    1.17
  -2   4  10    6.62    1.16
   2   4 -10    6.60    1.17
   2  -4 -10    4.97    1.71
   2  -4 -10    6.00    1.06
   2   4 -10    3.68    1.90
   2   4  -9   31.44    2.19
   2   4  -9   29.78    4.07
  -2   4   9   29.04    2.01
   2   4  -9   29.48    2.21
   2  -4  -9   29.78    3.68
  -2   4   9   29.19    2.30
   2   4  -9   30.58    2.20
   2  -4  -9   28.97    2.09
   2   4  -8  121.62    7.47
   2   4  -8  116.19    3.94
   2  -4  -8  126.84    6.88
   2   4  -8  126.48    4.25
   2   4  -7   11.92    2.34
   2   4  -7   11.30    1.47
   2  -4  -7   12.01    2.03
   2   4  -6    6.22    1.77
   2   4  -6    5.37    1.02
   2  -4  -6    5.76    1.52
   2   4  -5  111.53    5.68
   2  -4  -5  118.81    5.33
   2   4  -5  117.31    4.40
   2   4  -4   39.71    3.28
   2   4  -4   42.29    2.56
   2  -4  -4   40.92    3.04
   2  -4  -3  213.64    5.93
  -2   4   3  209.32    4.10
   2   4  -3  222.51    5.57
   2   4  -3  200.18    6.33
   2   4  -3  219.01    5.73
  -2   4   2    3.70    0.67
   2   4  -2    5.49    1.01
   2  -4  -2    4.00    0.85
   2   4  -2    5.34    1.01
   2  -4  -1    6.31    0.90
  -2  -4   1    5.21    0.61
   2   4  -1    6.18    1.01
   2   4  -1    5.71    0.95
   2   4   0 1983.51   15.31
  -2   4   0 1933.63   15.41
   2  -4   0 1928.32   12.63
   2   4   0 1977.42   14.99
  -2  -4   0 1967.53   11.38
  -2  -4  -1  364.25    4.72
  -2  -4  -1  378.14    6.94
   2   4   1  377.32    6.47
   2  -4   1  373.16    4.00
  -2  -4  -2   50.16    2.83
  -2   4  -2   53.33    2.63
  -2  -4  -3    6.12    1.26
  -2   4  -3    7.07    1.37
  -2   4  -3    6.53    1.15
  -2   4  -4   26.40    2.57
  -2  -4  -4   25.69    2.41
  -2   4  -4   29.03    2.31
  -2  -4  -5   51.64    3.72
  -2   4  -5   58.52    3.98
  -2   4  -5   59.19    3.50
  -2  -4  -6  187.51    7.42
  -2   4  -6  174.86    7.48
  -2   4  -6  171.94    6.58
  -2   4  -7  243.07    9.49
  -2  -4  -7  243.98    9.08
  -2   4  -8  106.33    3.97
  -2  -4  -8  109.75    6.60
   2   4   8  107.83    4.07
  -2   4  -8  102.54    6.69
   2   4   8  103.90    3.85
  -2   4  -8  108.15    4.12
  -2   4  -9    2.52    1.60
  -2  -4  -9    2.38    0.87
  -2   4  -9    3.34    0.97
   2   4   9    2.31    0.80
  -2  -4  -9    4.57    1.78
  -2   4  -9    2.64    0.92
   2   4   9    2.03    0.85
  -2  -4 -10   11.17    2.54
   2   4  10   12.08    1.60
  -2   4 -10    9.80    2.21
   2   4  10   11.89    1.56
  -2  -4 -10   10.58    1.46
  -2   4 -10    8.46    1.38
  -2   4 -10   12.48    1.66
   2   4  11   18.64    1.92
  -2   4 -11   16.66    1.75
  -2  -4 -11   14.79    1.56
  -2   4 -11   17.28    1.89
   2   4  12    2.67    1.01
  -2   4 -12    0.37    0.72
  -2   4 -12    3.02    0.88
  -2  -4 -12    1.56    0.69
   2   4  13   35.07    2.33
  -2  -4 -13   33.71    2.06
  -2   4 -13   36.06    2.42
  -2   4 -14    1.46    0.62
   2   4  14    1.95    0.69
   2   6 -14    5.12    0.75
  -2   6  14    4.87    0.78
   2   6 -13    3.99    0.80
   2   6 -13    5.66    1.02
  -2   6  13    5.31    0.97
   2   6 -12   11.89    1.34
  -2   6  12   10.77    1.49
   2   6 -12   11.93    1.51
   2   6 -11   46.04    2.69
  -2   6  11   43.08    2.56
   2   6 -11   47.94    3.05
  -2   6  11   45.24    2.97
   2   6 -10    4.07    0.95
  -2   6  10    2.77    0.86
  -2   6  10    2.48    0.95
   2   6 -10    3.92    1.18
   2   6  -9   85.91    7.07
   2  -6  -9   87.05    6.53
   2   6  -9   96.57    4.17
  -2   6   9   90.70    4.27
  -2   6   9   86.53    3.77
   2  -6  -8  148.93    8.03
   2   6  -8  141.69    8.50
   2   6  -8  150.41    5.05
  -2   6   8  137.63    4.67
   2   6  -8  148.76    4.71
  -2   6   8  145.51    5.18
   2   6  -7  180.80    6.83
   2   6  -7  182.66    5.26
   2  -6  -7  175.21    8.33
   2   6  -7  165.85    8.75
   2   6  -7  179.90    5.09
  -2   6   7  174.09    5.03
  -2   6   7  183.75    5.51
   2  -6  -6  192.18    8.04
   2   6  -6  187.71    6.85
   2   6  -5   42.32    3.25
   2  -6  -5   45.09    3.69
   2  -6  -4  109.89    5.38
   2   6  -4  109.70    4.94
   2  -6  -3  245.98    7.36
  -2   6   3  240.68    5.78
   2   6  -3  242.58    7.10
  -2   6   2   18.81    1.79
   2   6  -2   19.60    2.03
  -2   6   2   18.84    1.89
   2   6  -2   19.42    2.07
   2  -6  -2   20.15    2.05
   2   6  -1    3.93    1.00
  -2   6   1    2.16    1.05
   2   6  -1    4.74    1.13
   2  -6  -1    1.82    0.84
  -2   6   1    2.78    1.02
  -2  -6   1    2.40    0.78
   2   6   0  219.71    6.10
   2  -6   0  220.28    4.90
  -2   6   0  224.23    5.60
  -2  -6   0  230.03    5.92
   2   6   0  221.59    6.23
  -2   6  -1  524.60    8.64
   2   6   1  519.12    9.43
  -2  -6  -1  527.09    9.75
   2   6   1  510.06    8.99
  -2   6  -1  510.08   10.01
  -2   6  -2   98.23    3.92
  -2  -6  -2   93.51    4.46
   2   6   2   89.68    3.65
  -2  -6  -3  282.17    8.32
   2   6   3  275.39    6.28
  -2   6  -3  293.82    7.16
  -2   6  -4   22.45    2.23
  -2  -6  -4   24.51    2.69
  -2   6  -5  130.55    5.57
  -2  -6  -5  135.34    6.56
   2   6   6   30.92    2.10
  -2   6  -6   32.11    2.22
  -2   6  -6   29.51    2.96
  -2  -6  -6   30.48    3.39
   2   6   6   32.64    2.23
   2   6   7   15.93    1.74
  -2  -6  -7   16.42    2.92
  -2   6  -7   15.14    1.71
  -2   6  -7   14.51    2.28
   2   6   7   14.91    1.67
   2   6   8  106.06    4.49
  -2   6  -8  112.64    4.49
  -2   6  -8  105.19    4.06
   2   6   8  106.26    4.28
  -2  -6  -8  111.86    7.19
   2   6   9   58.88    3.29
  -2   6  -9   64.61    3.51
  -2   6  -9   63.17    3.32
  -2  -6  -9   64.45    5.67
   2   6   9   61.08    3.36
   2   6  10   37.33    2.68
  -2   6 -10   35.06    2.62
  -2   6 -10   34.47    2.55
   2   6  10   38.26    2.75
   2   6  11   18.31    1.73
   2   6  11   19.27    1.89
  -2   6 -11   22.29    2.03
  -2   6 -11   19.34    2.01
  -2   6 -12    0.63    0.63
  -2   6 -12   -0.86    0.72
   2   6  12    1.22    0.79
   2   6  13    3.23    0.92
  -2   6 -13    2.29    0.73
  -2   6 -13    2.07    0.72
   2   6  14    4.18    0.77
  -2   8  13    1.02    0.64
   2   8 -13    1.54    0.59
   2   8 -12   10.76    1.34
  -2   8  12    9.29    1.22
   2   8 -11    0.06    0.78
  -2   8  11    0.88    0.83
  -2   8  11   -0.85    0.69
  -2   8  10   42.09    2.68
   2   8 -10   43.16    2.91
  -2   8  10   45.47    3.08
   2   8  -9   29.34    2.53
  -2   8   9   26.23    2.36
  -2   8   9   23.22    2.10
  -2   8   8   11.04    1.61
   2   8  -8    9.07    1.42
   2   8  -8   12.68    1.75
  -2   8   8   12.63    1.84
   2   8  -8   12.15    1.44
   2   8  -7  135.67    4.89
   2  -8  -7  132.96    7.78
   2   8  -7  143.18    6.97
  -2   8   7  137.63    5.19
  -2   8   7  134.25    4.95
   2   8  -7  141.12    4.95
   2   8  -7  138.70    4.53
   2   8  -6  102.53    3.92
  -2   8   6  102.24    4.33
   2   8  -6  103.25    4.21
  -2   8   6  106.46    4.27
   2   8  -6  101.12    4.00
   2  -8  -6  101.48    6.48
   2   8  -6   99.66    5.77
   2   8  -5    1.77    0.97
  -2   8   5    2.33    0.81
   2   8  -5    1.60    0.68
   2   8  -5    2.20    0.72
   2   8  -5    1.26    0.79
   2  -8  -5    0.95    1.16
  -2   8   5    2.67    0.86
  -2   8   4  189.93    5.36
   2   8  -4  175.34    5.34
   2   8  -4  167.48    7.19
   2   8  -4  173.67    4.88
   2  -8  -4  171.29    7.47
   2   8  -3    2.03    1.12
  -2   8   3    3.40    0.99
   2  -8  -3    1.18    0.96
   2  -8  -2   41.38    3.12
  -2   8   2   37.61    2.95
   2   8  -2   39.59    3.32
  -2   8   1    1.85    1.06
   2   8  -1   -0.72    0.79
  -2   8   0   51.27    3.76
   2   8   0   56.10    3.77
   2   8   1   -0.26    0.79
  -2   8  -1    0.01    0.84
  -2  -8  -1   -0.76    0.91
  -2  -8  -2   12.39    1.87
  -2   8  -2   12.13    2.03
  -2   8  -3    0.29    0.90
  -2  -8  -3    0.99    0.94
  -2   8  -4  164.46    7.59
  -2   8  -4  156.61    4.72
   2   8   4  163.24    4.93
  -2   8  -4  171.68    5.15
  -2  -8  -4  165.44    7.75
   2   8   4  161.56    4.78
   2   8   5   38.12    2.50
  -2   8  -5   39.61    3.92
  -2   8  -5   40.73    2.67
   2   8   5   35.10    2.27
  -2  -8  -5   38.08    4.02
  -2   8  -5   39.57    2.55
  -2  -8  -6  110.90    7.12
  -2   8  -6  106.37    6.45
  -2   8  -6  120.47    4.72
   2   8   6  117.18    4.52
  -2   8  -6  121.25    4.64
  -2   8  -7   16.85    1.85
  -2   8  -7   14.21    2.45
   2   8   7   15.60    1.76
  -2  -8  -7   12.38    2.69
   2   8   7   13.78    1.55
  -2   8  -8   17.01    1.95
   2   8   8   15.41    1.69
   2   8   8   15.15    1.75
   2   8   9    9.28    1.42
   2   8   9    8.95    1.47
   2   8  10    5.39    1.30
  -2   8 -10    5.93    1.35
   2   8  10    6.68    1.20
   2   8  11    1.56    0.91
  -2   8 -11    2.11    0.90
   2   8  11    1.17    0.63
  -2   8 -12    1.89    0.88
   2   8  12    0.93    0.68
   2   8  13   11.87    1.09
  -2   8 -13   10.11    0.97
   2  10 -12   31.64    1.68
  -2  10  12   23.76    1.34
  -2  10  11    4.90    0.81
   2  10 -11    4.66    0.97
  -2  10  11    3.47    0.68
   2  10 -10    0.33    0.71
  -2  10  10    0.21    0.67
  -2  10  10    0.34    0.55
  -2  10   9    5.27    1.19
   2  10  -9    3.21    0.96
   2  10  -8   27.62    2.00
  -2  10   8   27.90    1.99
  -2  10   8   30.83    2.41
   2  10  -8   28.44    2.31
   2  10  -8   29.67    2.36
  -2  10   7    5.27    1.02
   2  10  -7    6.51    1.21
  -2  10   7    6.07    1.31
   2  10  -7    5.88    1.08
   2  10  -7    5.39    1.22
  -2  10   7    4.36    1.07
   2  10  -6   54.15    3.08
  -2  10   6   59.05    3.28
  -2  10   6   63.05    3.50
  -2  10   6   68.13    3.65
   2  10  -6   53.86    3.00
   2  10  -6   56.24    3.36
  -2  10   5  125.99    4.87
   2  10  -5  138.34    5.19
   2  10  -5  128.95    4.86
  -2  10   5  120.75    4.72
   2  10  -5  130.63    4.67
  -2  10   5  122.21    4.80
  -2  10   4   27.25    2.36
  -2  10   4   29.29    2.24
  -2  10   4   26.53    2.31
   2  10  -4   30.83    2.14
   2  10  -4   32.29    2.54
   2  10  -4   35.32    3.80
   2  10  -4   32.08    2.42
   2  10  -3  101.62    6.34
   2  10  -3  101.40    4.38
  -2  10   3   97.89    4.29
   2  10  -3  100.74    4.20
  -2  10   3   96.20    4.23
   2  10  -2   98.71    4.22
  -2  10   2   99.10    3.74
  -2  10   2  101.92    5.70
   2  10  -2  104.18    6.29
   2  10  -2  103.61    4.12
  -2  10   2  102.05    4.28
   2  10  -2  100.15    4.06
  -2  10   2  105.96    4.45
  -2  10   1   -0.07    0.77
   2  10  -1    1.98    0.77
  -2  10   1    2.90    0.86
  -2  10   1    2.73    0.98
   2  10  -1    1.80    1.17
  -2  10   1    1.19    0.79
   2  10  -1    0.96    0.76
   2  10  -1    1.10    0.66
  -2  10   0   25.47    2.19
  -2  10   0   25.99    2.07
   2  10   0   26.69    2.06
  -2  10   0   26.18    2.20
  -2  10   0   23.00    2.95
   2  10   0   26.63    2.27
  -2  10   0   24.01    1.98
   2  10   0   28.70    2.07
   2  10   0   25.89    2.09
   2  10   1    2.87    0.91
  -2  10  -1    3.41    0.97
   2  10   1    2.90    0.83
  -2  10  -1    4.39    1.44
   2  10   1    2.45    0.76
  -2  10  -1    3.89    0.99
   2  10   1    1.79    0.61
  -2  10  -1    3.35    0.94
   2  10   2   79.67    3.75
   2  10   2   70.45    3.17
  -2  10  -2   74.44    3.60
  -2  10  -2   74.06    5.41
   2  10   2   74.17    3.46
  -2  10  -2   78.72    3.64
  -2  10  -2   72.04    3.47
  -2  10  -3    1.16    0.93
   2  10   3    1.01    0.67
  -2  10  -3    0.33    0.96
  -2  10  -3    1.38    0.57
   2  10   3    0.91    0.73
  -2  10  -4   40.40    2.76
   2  10   4   33.41    2.53
   2  10   4   32.81    2.49
  -2  10  -4   33.77    2.46
  -2  10  -4   33.62    3.80
   2  10   5   37.38    2.53
   2  10   5   39.97    2.73
  -2  10  -5   39.83    2.71
  -2  10  -5   42.12    2.97
   2  10   6   78.67    3.50
   2  10   6   83.68    3.98
  -2  10  -6   78.60    3.82
  -2  10  -7   26.11    2.22
   2  10   7   23.90    1.95
   2  10   7   22.16    2.09
  -2  10  -7   22.58    2.04
   2  10   8  133.93    4.54
  -2  10  -8  127.23    4.37
  -2  10  -8  135.46    4.92
  -2  10  -9    7.79    1.02
  -2  10  -9    6.18    1.29
   2  10   9    8.55    1.21
   2  10   9    6.51    1.03
   2  10  10    0.85    0.62
  -2  10 -10   -0.35    0.71
   2  10  10    0.69    0.72
  -2  10 -11    0.86    0.55
   2  10  11    0.60    0.51
  -2  12  10    0.30    0.39
   2  12 -10    0.98    0.43
   2  12  -9    0.21    0.47
  -2  12   9    0.23    0.52
   2  12  -8    4.68    0.89
   2  12  -8    6.05    0.88
  -2  12   8    4.97    1.00
  -2  12   7    2.86    0.96
   2  12  -7    4.03    0.96
   2  12  -7    3.05    0.88
  -2  12   7    2.76    0.84
  -2  12   6   42.06    2.61
   2  12  -6   47.32    2.65
   2  12  -6   50.54    2.94
  -2  12   6   50.12    2.91
   2  12  -5   90.59    4.06
   2  12  -5   91.55    3.90
  -2  12   5   83.29    3.88
  -2  12   4   45.19    2.94
   2  12  -4   48.75    2.63
   2  12  -4   49.50    2.95
  -2  12   4   46.79    3.01
   2  12  -4   49.58    3.02
   2  12  -3   93.87    4.05
  -2  12   3   83.91    4.17
  -2  12   3   80.68    3.89
   2  12  -3   90.00    4.10
   2  12  -3   87.76    3.72
  -2  12   2   16.81    1.98
  -2  12   2   18.61    2.12
   2  12  -2   18.56    1.86
   2  12  -2   18.01    1.91
   2  12  -1    4.06    1.01
   2  12  -1    4.67    1.16
  -2  12   1    2.50    0.99
  -2  12   1    1.68    0.60
  -2  12   1    3.49    1.09
  -2  12   0    4.20    0.95
  -2  12   0    1.42    0.70
   2  12   0    1.54    0.65
   2  12   0    1.52    0.63
  -2  12   0    1.98    0.95
  -2  12   0    2.51    0.95
  -2  12  -1    7.78    1.21
  -2  12  -1    8.20    1.38
  -2  12  -1    8.34    1.30
   2  12   1    3.98    0.87
   2  12   1    4.01    0.93
  -2  12  -1    8.61    1.46
  -2  12  -2   20.17    1.88
  -2  12  -2   21.88    2.02
  -2  12  -2   19.29    1.78
   2  12   2   22.44    1.94
  -2  12  -2   21.61    2.07
   2  12   2   21.24    1.86
   2  12   2   21.70    2.17
   2  12   3   37.70    2.51
  -2  12  -3   30.28    2.43
   2  12   3   37.35    2.73
   2  12   4   17.96    1.76
  -2  12  -4   24.36    2.13
  -2  12  -5    1.16    0.67
   2  12   5    1.30    0.76
  -2  12  -6    1.44    0.65
  -2  12  -6    0.96    0.58
   2  12   6    1.04    0.67
  -2  12  -7   75.42    3.20
  -2  12  -7   74.89    3.17
   2  12   7   78.87    3.32
   2  12   7   73.77    2.69
  -2  12  -8    1.29    0.56
  -2  12  -8    0.77    0.55
   2  12   8    0.66    0.61
   2  12   9    3.79    0.78
  -2  12  -9    4.81    0.80
  -2  12  -9    3.99    0.65
  -2  14   7   -0.26    0.41
   2  14  -7   -0.24    0.37
  -2  14   6   26.88    1.68
   2  14  -6   27.81    1.59
  -2  14   5   22.69    1.69
   2  14  -5   24.80    1.67
   2  14  -4    7.42    1.05
  -2  14   4    5.73    0.94
   2  14  -3    7.18    0.97
  -2  14   3    5.48    0.95
   2  14  -3    6.58    0.99
   2  14  -2    0.77    0.68
   2  14  -2    0.35    0.54
  -2  14   2    1.03    0.66
   2  14  -2    0.78    0.63
  -2  14   1    5.91    0.86
  -2  14   1    7.50    1.08
   2  14  -1   10.12    1.24
   2  14  -1   10.50    1.24
   2  14  -1    9.29    1.14
   2  14   0    7.90    1.06
  -2  14   0    5.85    0.93
  -2  14   0    7.05    1.02
   2  14   0    8.35    1.26
  -2  14  -1    1.83    0.76
   2  14   1    1.82    0.78
   2  14   2    1.51    0.77
  -2  14  -2    0.33    0.50
  -2  14  -2    0.36    0.45
   2  14   3    9.26    1.03
   2  14   3   11.28    1.26
  -2  14  -3   12.17    1.29
  -2  14  -4   15.53    1.37
   2  14   4   14.59    1.30
   2  14   4   14.23    1.22
   2  14   5    2.56    0.68
   2  14   5    2.28    0.66
   2  14   6   21.92    1.40
   2  14   6   23.30    1.28
  -2  14  -6   24.66    1.47
  -2  14  -7    0.26    0.31
   3  -1 -15    3.29    0.64
   3   1 -15    5.10    0.92
   3  -1 -14    2.50    0.80
   3   1 -14    1.62    0.74
   3  -1 -13    1.87    0.79
   3   1 -13    2.00    1.06
   3  -1 -13    2.61    0.90
  -3   1  13    2.48    0.69
   3   1 -12    8.48    1.41
   3   1 -12    7.18    1.30
   3  -1 -12    6.55    1.28
   3   1 -11   74.98    6.80
   3  -1 -11   75.64    6.80
   3  -1 -11   85.95    3.84
   3   1 -11   89.42    3.91
   3  -1 -10   19.96    2.84
   3  -1 -10   19.23    1.82
   3   1 -10   19.49    1.90
   3  -1 -10   18.12    3.40
   3   1 -10   21.04    3.57
   3  -1  -9    7.88    1.18
   3   1  -9    9.87    2.60
   3   1  -9    6.68    1.15
   3  -1  -9    8.08    1.83
   3  -1  -9    6.73    2.34
   3  -1  -8   33.63    3.30
   3   1  -8   33.83    2.96
   3   1  -8   31.54    3.76
   3   1  -7   19.44    2.17
   3   1  -7   17.59    2.76
   3  -1  -7   16.84    2.20
   3   1  -6   55.90    4.24
   3  -1  -6   59.95    3.58
   3   1  -6   60.72    3.35
   3  -1  -5   20.86    2.31
   3   1  -5   18.33    1.94
   3   1  -5   19.80    2.45
   3   1  -5   18.07    1.13
   3   1  -4  958.11   10.80
   3  -1  -4  949.07   11.47
   3   1  -4  932.89    8.42
   3   1  -4  954.83    7.34
   3  -1  -3    4.65    1.01
   3   1  -3    5.30    0.67
   3   1  -3    5.91    1.40
   3   1  -3    4.50    0.92
   3   1  -3    4.60    0.70
   3  -1  -2 2876.09   16.78
   3   1  -2 2767.50   16.56
  -3  -1   1 1656.42   10.80
   3   1  -1 1639.19    9.86
  -3   1   1 1626.76    9.90
  -3   1   0  384.97    4.94
  -3  -1   0  365.56    4.14
  -3  -1   0  375.71    5.18
  -3   1   0  392.11    5.72
  -3  -1  -1  765.26    7.81
  -3   1  -1  730.66    6.26
  -3  -1  -1  745.09    6.20
  -3   1  -1  752.69    7.33
  -3   1  -1  742.30    8.03
  -3   1  -2    3.69    0.79
  -3  -1  -2    5.29    0.72
  -3   1  -2    3.26    0.61
  -3  -1  -2    4.91    0.84
  -3  -1  -3  890.46   10.41
  -3   1  -3  940.96   10.47
  -3   1  -3  898.40    8.56
  -3   1  -3  930.21   10.36
  -3  -1  -3  897.66    9.42
  -3  -1  -4 2813.60   19.87
  -3   1  -4 2829.30   18.07
  -3   1  -4 2857.18   21.37
  -3  -1  -4 2872.55   21.56
  -3  -1  -5   53.47    3.19
  -3   1  -5   62.38    3.67
  -3   1  -5   55.55    3.19
  -3   1  -5   59.13    2.80
  -3  -1  -6 1373.52   17.67
  -3   1  -6 1403.38   15.14
  -3   1  -7  877.44   16.68
  -3   1  -7  877.27   13.00
  -3  -1  -7  862.70   15.06
  -3  -1  -8    2.43    1.58
  -3   1  -8    4.21    1.85
  -3  -1  -8    2.06    1.27
  -3  -1  -9  126.10    4.29
  -3  -1  -9  136.20    6.78
  -3  -1  -9  123.32    7.50
  -3   1  -9  127.78    7.57
  -3   1  -9  136.09    4.80
  -3  -1  -9  138.94    4.75
   3   1   9  130.66    4.54
  -3   1 -10  419.79    8.90
  -3  -1 -10  399.66    8.52
  -3   1 -10  414.22   14.39
  -3  -1 -10  406.55   14.35
   3   1  10  389.86    8.19
  -3  -1 -11   27.68    2.33
  -3   1 -11   30.60    2.48
   3   1  11   26.70    2.20
  -3   1 -12    9.31    1.58
  -3  -1 -12    8.46    1.42
   3   1  12    8.24    1.28
   3   1  13    7.75    1.11
  -3  -1 -13    9.99    1.43
  -3   1 -13    6.45    1.29
  -3   1 -14   -0.42    0.65
  -3  -1 -14    0.46    0.84
  -3   1 -15    2.20    0.60
  -3  -1 -15    2.97    0.66
   3  -3 -15   15.19    1.24
   3   3 -15   13.61    1.20
  -3   3  14    6.27    0.93
   3   3 -14    7.50    1.18
   3  -3 -14    6.11    0.99
   3  -3 -13   -0.04    0.57
   3  -3 -13    0.74    0.64
  -3   3  13   -0.41    0.72
   3   3 -13   -0.78    0.91
   3  -3 -12   50.30    2.91
   3   3 -12   52.11    2.93
  -3   3  12   51.19    2.89
   3   3 -12   56.67    3.24
   3   3 -11   -0.04    0.70
   3   3 -11    0.31    0.85
   3  -3 -11   -1.01    0.60
   3   3 -11   -0.32    0.63
  -3   3  11    0.61    0.60
   3   3 -10   89.02    3.87
   3  -3 -10   91.99    6.45
   3   3 -10   88.53    3.84
   3  -3 -10   90.53    3.76
   3   3 -10   82.15    6.83
  -3   3  10   82.27    3.85
   3  -3  -9  138.19    4.55
   3  -3  -9  137.39    7.42
   3   3  -9  138.70    4.54
   3   3  -9  136.74    4.54
   3   3  -9  137.24    8.31
   3  -3  -8   56.16    4.48
   3   3  -8   59.25    5.23
   3   3  -7  321.36   10.88
   3  -3  -7  355.95   10.22
   3  -3  -6   56.82    3.84
   3   3  -6   53.28    4.13
   3   3  -6   57.35    2.72
   3   3  -5 1079.65   11.58
   3   3  -5 1035.20   16.33
   3   3  -4  151.02    4.44
   3   3  -4  148.38    4.12
   3  -3  -4  147.56    5.17
   3   3  -4  149.82    5.59
   3   3  -3   96.50    3.22
   3  -3  -3   95.15    3.82
   3   3  -3   95.91    3.44
   3   3  -3   95.14    4.09
  -3   3   3   92.25    2.19
   3   3  -2 2030.98   14.71
   3   3  -2 2044.78   15.19
   3   3  -2 2059.35   17.26
  -3  -3   1 2263.87   14.05
  -3   3   1 2231.49   11.18
   3  -3  -1 2238.41   14.87
  -3   3   0 2001.37   16.20
   3  -3   0 2014.68   12.51
  -3   3  -1    6.91    1.42
  -3  -3  -1    6.68    1.21
  -3  -3  -2    2.99    0.74
  -3   3  -2    4.13    0.83
  -3   3  -2    4.31    0.94
  -3  -3  -2    3.42    0.90
  -3   3  -3  151.56    4.70
  -3   3  -3  150.59    4.91
  -3  -3  -3  163.80    5.21
  -3   3  -4   27.38    2.37
  -3  -3  -4   29.03    2.44
  -3   3  -4   27.96    2.42
  -3   3  -5   45.72    3.56
  -3   3  -5   46.60    3.41
  -3  -3  -5   48.33    3.60
  -3   3  -6  232.74    8.18
  -3   3  -6  233.75    7.48
  -3  -3  -6  230.02    7.94
  -3   3  -7    9.96    2.12
  -3  -3  -7   10.58    2.06
  -3  -3  -8    8.61    1.98
   3   3   8    7.41    1.16
   3   3   8    8.13    1.14
  -3   3  -8    7.69    1.93
  -3   3  -8    9.51    1.30
  -3   3  -8    9.14    1.26
  -3  -3  -9   30.33    2.25
   3   3   9   31.45    2.41
  -3  -3  -9   30.48    3.58
  -3   3  -9   29.81    2.29
   3   3   9   27.26    2.11
  -3   3  -9   27.10    2.15
  -3   3  -9   28.25    3.74
  -3   3 -10    1.80    0.77
  -3  -3 -10    2.95    0.92
  -3  -3 -10    5.15    1.71
  -3   3 -10    2.32    0.73
  -3  -3 -10    4.75    2.40
   3   3  10    3.35    1.08
  -3   3 -10    3.11    1.66
  -3   3 -11    3.16    1.00
  -3   3 -11    1.79    0.84
   3   3  11    3.18    1.04
  -3  -3 -11    2.46    0.77
  -3   3 -12    2.58    0.99
   3   3  12    2.42    0.94
  -3  -3 -12    3.74    1.01
   3   3  13   -0.49    0.68
  -3  -3 -13   -0.62    0.58
  -3   3 -13    0.40    0.71
   3   3  14    1.13    0.55
  -3   3 -14    1.83    0.72
  -3  -3 -14    2.67    0.66
  -3   3 -15    0.00    0.40
   3   5 -14    9.92    1.03
   3   5 -14   10.85    1.01
  -3   5  14   10.91    1.17
   3   5 -13    0.52    0.61
   3   5 -13    0.35    0.60
   3  -5 -13    0.67    0.49
   3  -5 -13    0.53    0.53
  -3   5  13    1.37    0.76
   3   5 -12   28.31    2.22
   3   5 -12   28.14    2.20
   3  -5 -12   27.58    2.08
  -3   5  12   28.36    2.23
   3  -5 -12   26.88    2.03
   3   5 -11   56.76    3.17
   3   5 -11   61.98    3.38
  -3   5  11   57.89    3.43
   3  -5 -11   63.32    3.16
   3   5 -10   57.09    3.29
   3   5 -10   57.63    3.13
  -3   5  10   58.40    3.42
   3   5 -10   53.90    5.69
   3  -5 -10   56.06    2.95
   3   5  -9   17.73    1.69
   3   5  -9   17.41    1.85
   3  -5  -9   16.80    2.94
  -3   5   9   16.01    1.56
   3   5  -9   14.23    3.30
  -3   5   9   15.72    1.91
   3  -5  -9   15.45    1.64
   3  -5  -8   53.64    4.76
  -3   5   8   55.12    2.79
   3  -5  -8   50.91    2.65
   3   5  -8   53.90    5.22
   3   5  -8   55.68    2.96
   3   5  -7    1.01    1.30
   3  -5  -7    0.46    1.07
   3   5  -7    1.43    1.12
   3  -5  -6    0.07    0.95
   3   5  -6    0.55    1.12
   3   5  -6    1.15    0.67
   3  -5  -5  130.66    5.94
   3   5  -5  126.47    4.96
   3   5  -5  117.66    6.09
   3   5  -4  315.80    9.27
   3  -5  -4  321.88    8.58
   3   5  -4  321.74    7.64
   3   5  -3  132.42    4.80
   3   5  -3  131.59    4.87
  -3   5   3  120.94    3.67
   3  -5  -3  124.51    4.92
  -3  -5   2  649.33    8.44
  -3   5   2  654.26    9.26
   3  -5  -2  639.57   10.20
   3   5  -2  678.41   10.54
   3   5  -2  685.67   10.59
   3  -5  -1  505.65    8.08
  -3   5   1  498.52    9.20
   3   5  -1  540.08    9.12
  -3  -5   1  486.96    7.08
   3   5  -1  535.49    9.10
   3  -5   0    1.88    0.60
   3   5   0    1.02    0.65
  -3   5   0    1.24    0.76
  -3  -5   0    2.02    0.83
   3   5   0    0.73    0.58
  -3  -5   0    1.29    0.43
  -3   5  -1   75.21    3.44
  -3  -5  -1   76.83    3.56
  -3  -5  -1   76.03    2.50
  -3  -5  -2  819.04   12.64
  -3   5  -2  860.14   11.87
  -3  -5  -3  173.24    6.23
  -3   5  -3  170.13    5.55
  -3   5  -4    1.40    1.03
  -3  -5  -4   -0.59    0.97
  -3   5  -5   35.58    2.88
  -3  -5  -5   30.42    3.11
  -3   5  -5   35.64    3.33
  -3   5  -6    0.49    0.83
  -3  -5  -6    0.20    0.94
  -3   5  -6    1.39    1.17
  -3   5  -7    0.70    0.66
  -3   5  -7    0.24    0.57
  -3   5  -7    0.77    1.09
  -3  -5  -7   -0.34    1.20
   3   5   7   -0.77    0.78
   3   5   7    0.24    0.62
   3   5   8   67.19    3.34
  -3   5  -8   64.32    3.23
  -3   5  -8   62.99    5.36
  -3   5  -8   71.19    3.54
  -3  -5  -8   67.62    5.48
   3   5   8   63.41    3.42
  -3   5  -9   10.23    1.49
   3   5   9    8.81    1.50
  -3   5  -9    8.39    1.51
  -3   5  -9    8.72    2.25
  -3  -5  -9    6.23    1.91
   3   5   9    7.73    1.56
  -3   5 -10   26.58    2.27
   3   5  10   24.64    2.15
   3   5  10   29.38    2.43
  -3   5 -10   25.72    2.29
   3   5  11   11.88    1.69
  -3   5 -11   11.30    1.55
  -3   5 -11   10.95    1.50
  -3   5 -12    0.33    0.66
  -3   5 -12    1.03    0.73
   3   5  12    0.63    0.78
   3   5  13    1.58    0.81
  -3   5 -13    1.78    0.53
  -3   5 -13    1.44    0.70
  -3   5 -14    2.99    0.63
   3   5  14    2.50    0.63
  -3   7  14    1.64    0.57
  -3   7  13    1.15    0.75
   3   7 -13    0.88    0.68
  -3   7  12    1.53    0.84
   3   7 -12    0.37    0.78
   3   7 -11    3.71    0.92
  -3   7  11    5.47    1.17
  -3   7  11    5.55    1.01
  -3   7  10   22.66    2.00
   3   7 -10   23.45    2.26
  -3   7  10   23.68    2.28
   3   7  -9  145.12    4.77
  -3   7   9  142.02    5.43
   3   7  -9  143.12    5.25
  -3   7   9  132.95    4.79
   3   7  -8   16.93    1.84
   3  -7  -8   17.60    3.01
   3   7  -8   15.73    1.67
  -3   7   8   15.18    1.72
  -3   7   8   17.59    2.05
   3   7  -7   43.06    2.66
   3  -7  -7   38.84    4.16
  -3   7   7   37.78    2.50
   3   7  -7   40.43    3.59
   3   7  -7   41.64    2.65
   3   7  -7   44.00    2.53
  -3   7   7   40.69    2.78
   3   7  -6    6.47    1.49
   3  -7  -6    3.33    1.80
   3   7  -6    5.92    1.33
   3   7  -6    5.78    1.26
  -3   7   6    2.74    1.00
  -3   7   6    3.72    1.19
   3   7  -6    4.43    1.55
   3  -7  -5   97.76    5.68
   3   7  -5  103.83    5.42
   3   7  -4   33.07    3.02
   3  -7  -4   27.84    3.01
  -3   7   3  298.36    7.33
  -3   7   3  291.33    8.38
   3   7  -3  320.32    8.98
   3  -7  -3  307.30    8.83
  -3   7   2   -0.62    0.72
   3   7  -2   -0.29    0.78
   3  -7  -2    0.02    0.76
   3   7  -2   -0.87    0.86
  -3   7   2    0.72    0.69
   3   7  -1   52.32    3.50
   3   7  -1   51.80    3.45
  -3   7   1   51.09    3.08
   3  -7  -1   52.55    2.99
  -3   7   1   50.41    3.34
  -3   7   0    4.87    1.18
   3   7   0    7.01    1.32
   3   7   0    5.68    1.31
  -3  -7   0    6.53    1.17
  -3   7   0    6.24    1.13
  -3  -7  -1    1.87    0.97
  -3   7  -1    0.92    0.93
   3   7   1    2.30    1.05
  -3   7  -1    1.60    0.80
   3   7   2  130.44    5.08
  -3  -7  -2  138.95    6.05
  -3   7  -2  138.71    5.32
  -3  -7  -3  125.38    6.16
   3   7   3  117.10    4.67
  -3   7  -3  132.49    5.35
  -3   7  -4  252.51    7.88
  -3  -7  -4  250.60    9.25
  -3   7  -5    5.35    1.02
  -3  -7  -5    5.86    1.69
  -3   7  -5    5.42    1.16
  -3   7  -5    5.78    1.59
   3   7   5    5.90    1.13
  -3   7  -5    4.79    1.34
   3   7   6   26.61    2.08
  -3   7  -6   30.02    2.36
   3   7   6   27.77    2.13
  -3  -7  -6   29.50    3.64
  -3   7  -6   26.48    3.19
  -3   7  -6   26.54    3.01
   3   7   7   76.91    3.61
   3   7   7   72.52    3.52
  -3   7  -7   67.50    5.06
  -3   7  -7   72.76    3.69
  -3  -7  -7   79.17    6.11
  -3  -7  -8   11.44    2.53
   3   7   8   13.66    1.70
  -3   7  -8   10.64    1.59
   3   7   8   11.25    1.66
   3   7   9    1.30    0.86
  -3   7  -9    0.71    0.75
  -3   7  -9   -0.28    0.80
   3   7   9    0.80    0.92
  -3   7 -10   35.04    2.59
   3   7  10   32.64    2.44
   3   7  10   37.99    2.66
  -3   7 -10   29.89    2.25
   3   7  11   63.20    3.24
  -3   7 -11   55.95    2.87
  -3   7 -11   60.89    3.30
  -3   7 -12    2.26    0.72
   3   7  12    3.04    0.91
  -3   7 -12    2.82    0.79
   3   7  13    3.52    0.75
  -3   7 -13    4.44    0.77
  -3   9  13   20.65    1.27
   3   9 -13   23.95    1.39
  -3   9  12   45.47    2.25
   3   9 -12   51.34    2.47
  -3   9  11    8.96    1.13
  -3   9  11    8.99    1.22
   3   9 -11   11.86    1.44
   3   9 -10    4.04    1.08
  -3   9  10    2.75    0.98
  -3   9  10    3.79    0.93
  -3   9   9   32.08    2.61
  -3   9   9   30.35    2.42
   3   9  -9   31.28    2.47
  -3   9   8   43.53    3.01
   3   9  -8   40.46    2.69
   3   9  -8   36.70    2.31
  -3   9   8   38.19    2.46
  -3   9   8   40.42    2.85
   3   9  -8   41.93    2.90
  -3   9   7  124.56    4.66
   3   9  -7  129.34    4.89
  -3   9   7  126.31    4.86
   3   9  -7  132.43    4.90
  -3   9   7  130.13    5.11
   3   9  -7  129.85    4.49
  -3   9   6    2.97    1.05
   3   9  -6    3.22    0.86
   3   9  -6    1.97    0.77
   3  -9  -6    3.71    1.60
  -3   9   6    2.43    0.88
   3   9  -6    3.45    0.96
   3   9  -6    4.17    1.55
  -3   9   5  314.99    7.44
  -3   9   5  316.97    7.72
   3   9  -5  333.35    7.90
   3   9  -5  309.25    6.95
   3   9  -5  311.56   10.74
   3   9  -5  315.53    7.20
   3  -9  -5  307.25   11.14
  -3   9   4    4.65    1.32
   3   9  -4    5.98    1.37
  -3   9   4    4.40    1.05
   3  -9  -4    5.39    1.91
   3   9  -4    6.05    1.12
   3   9  -4    5.75    1.09
   3   9  -4    5.68    1.65
   3   9  -4    5.93    1.02
  -3   9   3  284.99    6.98
   3   9  -3  262.99    6.87
   3   9  -3  285.89    9.98
   3   9  -3  278.99    6.58
  -3   9   2  107.60    4.27
  -3   9   2   96.17    5.11
   3   9  -2   97.79    3.78
   3   9  -2   93.23    5.57
   3   9  -1  144.54    4.77
   3   9  -1  146.66    7.01
  -3   9   1  145.30    4.96
   3   9  -1  148.93    4.64
   3   9   0    0.88    0.50
   3   9   0    1.82    0.83
  -3   9   0    1.70    1.15
  -3   9   0    1.68    0.89
  -3   9  -1  351.95    7.43
  -3   9  -1  359.28    7.27
  -3   9  -1  369.82    7.98
   3   9   1  387.51    7.73
  -3   9  -1  344.88   10.86
   3   9   1  366.72    7.10
   3   9   1  366.25    7.08
  -3   9  -2  105.04    3.96
   3   9   2   98.32    3.74
   3   9   2   98.24    3.63
  -3   9  -2  104.57    6.17
  -3   9  -2  105.61    4.34
   3   9   2  104.29    4.05
  -3   9  -2  107.07    4.14
   3   9   3  119.11    3.97
   3   9   3  127.55    4.54
   3   9   3  128.72    4.43
  -3   9  -3  126.54    4.35
  -3   9  -3  133.45    7.15
  -3   9  -3  127.82    4.66
  -3   9  -3  133.96    4.81
  -3  -9  -3  126.12    6.94
  -3  -9  -4   27.82    3.46
  -3   9  -4   28.92    2.34
  -3   9  -4   32.17    3.65
  -3   9  -4   29.17    2.21
   3   9   4   32.38    2.38
   3   9   4   26.69    2.09
   3   9   5    2.73    0.90
  -3   9  -5    3.07    0.98
   3   9   5    2.24    0.68
  -3   9  -5    4.88    1.77
  -3  -9  -5    3.61    1.61
  -3   9  -5    3.54    1.00
  -3  -9  -6   74.37    6.10
   3   9   6   71.65    3.39
  -3   9  -6   66.37    3.50
   3   9   6   70.26    3.22
   3   9   6   68.67    3.50
  -3   9  -7   22.97    2.17
   3   9   7   21.15    1.90
   3   9   7   20.61    2.00
   3   9   8    6.12    1.19
  -3   9  -8    7.95    1.46
   3   9   8    7.08    1.24
   3   9   9   -0.38    0.76
  -3   9  -9   -0.33    0.86
   3   9   9   -0.94    0.74
  -3   9  -9    0.46    0.55
   3   9  10  119.58    4.26
   3   9  10  108.87    4.07
  -3   9 -10  116.23    4.40
   3   9  11    7.60    0.98
  -3   9 -11    6.48    1.06
   3   9  12    9.17    0.96
  -3   9 -12    8.92    0.99
   3  11 -11   56.57    2.24
  -3  11  11   46.07    1.83
  -3  11  10   16.92    1.40
   3  11 -10   19.03    1.57
  -3  11  10   13.67    1.14
  -3  11   9   34.78    1.99
   3  11  -9   37.73    2.32
  -3  11   9   37.96    2.33
   3  11  -8   19.32    1.57
  -3  11   8   17.09    1.51
  -3  11   8   19.96    1.88
   3  11  -8   19.53    1.75
   3  11  -7    5.55    1.14
   3  11  -7    4.21    0.97
  -3  11   7    4.72    1.00
   3  11  -7    3.26    0.98
  -3  11   7    5.26    1.19
  -3  11   6    8.87    1.42
   3  11  -6    6.95    1.15
   3  11  -6    6.04    1.18
  -3  11   6    9.91    1.45
   3  11  -6    8.00    1.34
   3  11  -5   23.22    2.05
  -3  11   5   21.38    2.18
   3  11  -5   22.37    2.19
  -3  11   5   20.63    2.09
   3  11  -4   17.22    1.82
  -3  11   4   24.92    2.33
  -3  11   4   23.52    2.15
   3  11  -4   18.09    1.76
   3  11  -4   20.49    2.14
   3  11  -3  364.91    7.94
   3  11  -3  352.13    8.26
  -3  11   3  347.80    8.35
  -3  11   3  347.13    8.16
   3  11  -3  343.83    7.34
   3  11  -2    8.61    1.43
   3  11  -2    7.92    1.36
  -3  11   2   12.49    1.70
  -3  11   2   11.94    1.68
  -3  11   1  623.72   10.87
  -3  11   1  633.94   11.13
  -3  11   1  595.48    9.80
   3  11  -1  634.30   10.31
   3  11  -1  615.71   10.62
   3  11   0   30.19    2.27
  -3  11   0   24.34    2.07
  -3  11   0   26.16    2.02
   3  11   0   27.41    2.18
  -3  11   0   24.55    2.20
  -3  11   0   26.53    2.28
  -3  11  -1   56.46    3.20
  -3  11  -1   59.19    3.36
   3  11   1   59.51    3.33
   3  11   1   55.26    3.01
  -3  11  -1   58.06    3.21
   3  11   1   59.29    2.97
   3  11   1   56.22    3.03
  -3  11  -1   59.85    3.20
  -3  11  -2    8.20    1.20
  -3  11  -2   10.16    1.49
   3  11   2    8.77    1.32
  -3  11  -2    8.93    1.43
   3  11   2    7.86    1.37
   3  11   2    7.66    1.10
   3  11   3    0.57    0.62
   3  11   3   -0.01    0.75
  -3  11  -3   -0.05    0.68
   3  11   3    0.30    0.63
   3  11   4   10.82    1.52
   3  11   4    8.22    1.34
  -3  11  -4    7.55    1.28
   3  11   5   45.07    2.94
  -3  11  -5   34.31    2.46
   3  11   6   48.49    2.94
  -3  11  -6   44.04    2.83
  -3  11  -6   45.33    2.79
  -3  11  -7   27.06    2.19
  -3  11  -7   26.42    2.10
   3  11   7   30.33    2.31
   3  11   8   37.38    2.40
  -3  11  -8   36.44    2.21
  -3  11  -8   38.45    2.45
  -3  11  -9    5.41    1.03
  -3  11  -9    4.19    0.70
   3  11   9    5.36    1.02
   3  11  10    2.43    0.66
  -3  11 -10    1.01    0.57
  -3  13   9    0.86    0.39
   3  13  -8   12.38    1.03
  -3  13   8   12.80    1.18
  -3  13   7   22.28    1.55
  -3  13   7   25.55    1.80
   3  13  -7   26.06    1.61
   3  13  -6   52.65    2.49
  -3  13   6   52.80    2.70
  -3  13   6   46.32    2.45
  -3  13   5   14.22    1.61
  -3  13   5   15.47    1.62
   3  13  -5   18.94    1.72
   3  13  -4   44.53    2.65
   3  13  -4   44.53    2.60
  -3  13   4   44.38    2.70
  -3  13   4   43.45    2.71
   3  13  -4   43.22    2.32
   3  13  -3   41.47    2.61
  -3  13   3   35.65    2.44
   3  13  -3   35.35    2.30
   3  13  -3   39.82    2.54
  -3  13   3   38.72    2.68
  -3  13   2    2.33    0.92
   3  13  -2    1.82    0.86
   3  13  -2    1.57    0.68
  -3  13   2    0.76    0.65
   3  13  -2    2.74    0.93
  -3  13   1   36.34    2.65
  -3  13   1   30.22    2.01
   3  13  -1   36.29    2.40
  -3  13   1   33.34    2.38
   3  13  -1   37.22    2.42
   3  13  -1   35.78    2.37
  -3  13   0    1.89    0.86
   3  13   0    1.91    0.84
   3  13   0    0.83    0.60
  -3  13   0    1.34    0.57
   3  13   0    3.23    0.81
  -3  13   0    1.76    0.70
   3  13   1    7.01    1.15
  -3  13  -1    5.86    1.19
  -3  13  -1    7.10    1.24
  -3  13  -1    6.09    1.21
  -3  13  -2   25.09    2.07
  -3  13  -2   22.27    1.79
   3  13   2   25.68    1.86
  -3  13  -3   29.31    2.20
   3  13   3   29.50    1.95
  -3  13  -4    4.96    0.99
   3  13   4    4.84    0.97
   3  13   4    4.73    0.97
  -3  13  -5    0.70    0.67
   3  13   5   -0.42    0.60
   3  13   5    0.60    0.55
   3  13   6    2.12    0.65
   3  13   6    3.03    0.66
   3  13   6    2.79    0.67
  -3  13  -7    0.28    0.39
   3  13   7    0.92    0.51
   3  13   7    0.82    0.58
  -3  13  -8    1.88    0.48
   3  13   8    2.69    0.61
  -3  15   4   18.49    1.22
   3  15  -3    4.00    0.61
  -3  15   3    6.61    0.83
   3  15  -2   22.28    1.43
  -3  15   2   21.28    1.36
  -3  15   1   -0.24    0.40
   3  15  -1    0.40    0.48
  -3  15   0   17.32    1.25
  -3  15   0   16.56    1.13
   3  15   1    2.34    0.66
  -3  15  -1    1.65    0.47
  -3  15  -1    1.65    0.48
  -3  15  -2   13.08    1.09
   3  15   2   18.24    1.38
  -3  15  -3    3.29    0.64
   3  15   3    3.16    0.65
   3  15   4    1.83    0.46
  -3  15  -4    1.23    0.44
   4   0 -15   -0.11    0.54
   4   0 -14   17.29    1.66
   4   0 -13    0.00    0.87
   4   0 -13    0.59    0.74
   4   0 -12   64.36    3.39
   4   0 -11    0.30    0.73
   4   0 -11    0.29    1.48
   4   0 -10   34.49    2.37
   4   0 -10   31.61    4.43
   4   0  -9   -0.04    1.44
   4   0  -9    0.35    0.83
   4   0  -9    0.64    0.62
   4   0  -8    2.51    1.56
   4   0  -8    1.47    1.11
   4   0  -7    0.51    1.27
   4   0  -7   -1.93    1.27
   4   0  -6   54.13    4.02
   4   0  -6   59.27    3.54
   4   0  -5   -0.36    0.86
   4   0  -4  487.95    9.76
   4   0  -4  354.17    4.62
   4   0  -3   -0.52    0.67
   4   0  -2 4220.45   22.64
  -4   0   1    0.65    0.52
  -4   0   0 3675.59   19.70
  -4   0   0 3623.78   19.05
  -4   0  -1    0.27    0.49
  -4   0  -1   -0.24    0.59
  -4   0  -1    0.66    0.27
  -4   0  -2 6988.86   29.79
  -4   0  -2 7059.54   31.01
  -4   0  -3    1.79    0.72
  -4   0  -4 1451.16   14.61
  -4   0  -4 1479.00   15.77
  -4   0  -4 1491.74   15.13
  -4   0  -5    0.49    0.89
  -4   0  -5    0.68    0.91
  -4   0  -5    0.06    0.71
  -4   0  -6  113.03    4.83
  -4   0  -6  111.44    5.37
  -4   0  -7    0.22    1.09
  -4   0  -7   -0.35    0.73
  -4   0  -8   20.25    1.80
  -4   0  -8   19.09    2.77
  -4   0  -9   -0.51    0.76
   4   0   9   -0.07    0.63
  -4   0  -9   -2.38    1.65
   4   0  10  818.24   11.73
  -4   0 -10  841.70   12.75
  -4   0 -10  812.04   19.98
  -4   0 -11    0.03    0.77
   4   0  11    0.07    0.73
  -4   0 -12  118.91    4.73
  -4   0 -13   -0.31    0.76
  -4   0 -14   97.94    3.56
  -4   0 -15    0.44    0.39
   4  -2 -15   11.21    1.15
   4   2 -15   11.27    1.16
  -4   2  14    5.02    0.81
   4  -2 -14    6.42    1.19
   4   2 -14    6.71    1.11
   4  -2 -13   -0.01    0.61
   4  -2 -13   -0.16    0.66
   4   2 -13    0.61    0.73
   4   2 -12   25.66    2.27
   4  -2 -12   21.23    2.05
   4   2 -12   27.11    2.25
   4  -2 -11   27.79    2.29
   4   2 -11   33.43    2.49
   4   2 -11   30.06    2.23
  -4   2  11   24.75    2.06
   4  -2 -10   88.83    3.78
   4   2 -10   92.52    3.91
   4  -2 -10   77.48    6.86
   4   2 -10   85.86    3.63
   4  -2 -10   85.38    6.07
   4   2 -10   76.97    6.56
   4   2  -9   42.41    2.52
   4  -2  -9   44.54    4.26
   4   2  -9   42.52    4.65
   4   2  -9   39.77    2.39
   4  -2  -9   44.19    2.58
   4  -2  -8    3.47    1.35
   4   2  -8    0.25    1.35
   4  -2  -7    0.91    0.99
   4   2  -7    2.64    1.45
   4  -2  -6   31.34    2.77
   4   2  -6   31.02    3.05
   4   2  -5   11.65    2.07
   4  -2  -5    9.97    1.69
   4   2  -5   10.20    1.12
   4  -2  -4  611.60   10.04
   4   2  -4  599.46   10.56
   4   2  -4  610.93    7.51
   4   2  -4  588.07    7.97
   4   2  -3  399.18    7.65
   4   2  -3  406.08    6.00
   4   2  -2 2248.35   16.14
   4  -2  -2 2160.10   16.28
  -4   2   1  551.54    6.38
   4  -2  -1  557.87    7.37
  -4  -2   1  555.48    7.18
  -4  -2   0 1206.18   11.52
  -4   2   0 1235.85   10.18
  -4   2   0 1277.07   13.01
  -4  -2   0 1246.91    7.48
  -4   2  -1 2102.15   14.05
  -4   2  -1 2106.64   16.47
  -4  -2  -1 2115.54   10.82
  -4  -2  -2  425.95    7.06
  -4  -2  -2  411.89    5.51
  -4   2  -2  456.54    7.74
  -4   2  -2  443.85    6.62
  -4  -2  -3  101.29    3.99
  -4   2  -3  107.90    4.02
  -4  -2  -3   94.59    3.06
  -4   2  -3  102.93    3.65
  -4   2  -4  118.87    4.53
  -4   2  -4  114.19    3.20
  -4  -2  -4  117.00    4.77
  -4   2  -4  117.40    4.49
  -4  -2  -5   42.32    3.17
  -4   2  -5   42.69    2.21
  -4   2  -5   42.37    3.08
  -4   2  -5   43.57    3.13
  -4   2  -6  649.22   12.64
  -4   2  -6  623.91   12.85
  -4  -2  -6  623.27   12.80
  -4   2  -7  140.07    6.79
  -4  -2  -7  153.76    6.97
  -4  -2  -8  207.29    5.52
  -4   2  -8  206.27    8.90
  -4  -2  -8  201.74    8.42
  -4   2  -8  220.35    5.85
  -4  -2  -8  201.03    8.99
   4   2   8  199.40    5.40
   4   2   8  213.73    5.64
  -4  -2  -9    2.59    1.01
  -4   2  -9    1.78    0.77
  -4  -2  -9    1.04    1.37
   4   2   9    1.71    0.82
  -4  -2  -9   -1.00    1.49
  -4   2  -9    0.52    0.54
  -4   2  -9    0.06    1.28
  -4  -2 -10    9.38    1.38
  -4   2 -10    7.14    1.40
  -4  -2 -10    7.46    2.26
  -4   2 -10    8.37    2.38
   4   2  10    8.90    1.52
   4   2  11    2.57    0.98
  -4   2 -11    2.01    1.00
  -4  -2 -11    1.97    0.84
  -4   2 -12    6.92    1.38
  -4  -2 -12    5.01    0.95
   4   2  12    4.31    0.99
  -4   2 -13    1.81    0.91
  -4  -2 -13    1.04    0.76
   4   2  13    0.27    0.54
  -4  -2 -14    0.08    0.50
   4   2  14   -0.59    0.43
  -4   2 -15    2.09    0.54
   4   4 -15    0.99    0.45
   4   4 -14    4.49    0.84
   4  -4 -14    4.12    0.76
  -4   4  14    4.66    0.83
   4  -4 -13    5.89    1.01
   4  -4 -13    5.88    1.07
   4   4 -13    6.92    1.19
   4   4 -13    5.02    0.94
  -4   4  13    5.50    0.94
   4   4 -12   25.79    2.13
   4   4 -12   26.11    2.12
  -4   4  12   25.13    2.16
   4  -4 -12   29.04    2.16
  -4   4  11   33.58    2.53
   4   4 -11   32.91    2.47
   4   4 -11   31.75    2.42
   4  -4 -11   29.96    2.28
   4  -4 -10   -0.39    1.30
  -4   4  10    1.26    0.79
   4  -4 -10    0.16    0.64
   4   4 -10    0.79    0.61
   4   4 -10   -0.16    1.88
   4   4 -10   -0.64    0.73
   4   4  -9   17.84    1.76
   4   4  -9   19.56    3.43
   4  -4  -9   14.26    2.70
   4   4  -9   18.90    1.77
   4  -4  -9   13.34    1.55
   4  -4  -8  298.93   10.62
   4   4  -8  295.71    6.69
   4   4  -8  277.66   11.23
   4   4  -8  284.72    6.11
   4  -4  -8  291.46    6.38
   4   4  -7   21.38    2.98
   4  -4  -7   22.35    2.77
   4  -4  -6  897.49   16.10
   4   4  -6  898.27   12.23
   4   4  -5   17.30    2.35
   4   4  -5   19.63    1.83
   4  -4  -5   18.16    2.22
   4   4  -4    0.29    0.99
   4  -4  -4    1.15    0.92
   4   4  -4    1.10    0.68
   4   4  -4    1.43    0.80
  -4   4   3    7.08    0.82
   4  -4  -3    6.81    1.31
   4   4  -3    7.77    1.21
   4   4  -3    8.33    1.25
   4   4  -3    7.14    1.36
   4   4  -2   59.91    2.88
   4   4  -2   58.32    2.91
   4  -4  -2   64.85    3.10
  -4   4   2   63.45    2.07
  -4  -4   2   56.95    2.64
  -4  -4   1   39.85    2.19
  -4   4   1   42.90    1.56
   4  -4  -1   41.59    2.29
  -4   4   1   45.27    2.84
   4   4  -1   46.28    2.56
  -4  -4   0  494.76    7.59
   4  -4   0  481.61    6.90
  -4   4   0  486.62    8.98
  -4  -4  -1  176.61    4.48
  -4   4  -1  190.42    5.52
  -4  -4  -2   32.36    2.06
  -4  -4  -2   32.87    2.57
  -4   4  -2   34.68    2.51
  -4   4  -3 1053.18   14.01
  -4  -4  -3 1038.46   14.86
  -4   4  -4   83.14    4.21
  -4   4  -4   76.05    4.13
  -4  -4  -4   81.44    4.55
  -4   4  -5  316.98    9.04
  -4   4  -5  340.80    9.07
  -4  -4  -5  348.58    9.87
  -4   4  -6   15.70    2.21
  -4  -4  -6   17.57    2.46
  -4   4  -6   15.16    2.29
  -4  -4  -7   47.11    4.21
  -4   4  -7   47.17    3.98
  -4   4  -7   43.84    3.97
   4   4   7   47.47    2.65
   4   4   7   51.70    2.83
  -4   4  -8    3.39    1.33
  -4   4  -8    5.54    1.09
  -4  -4  -8    5.50    1.72
   4   4   8    6.24    1.14
   4   4   8    5.90    1.08
  -4   4  -8    5.48    1.07
  -4   4  -9   38.18    2.69
  -4   4  -9   36.47    2.62
   4   4   9   37.58    2.62
   4   4   9   40.31    2.78
  -4   4  -9   33.68    4.09
  -4  -4  -9   39.18    4.38
  -4   4 -10    1.59    0.80
  -4   4 -10    2.86    0.93
   4   4  10    3.77    1.13
  -4   4 -11   61.83    3.47
   4   4  11   62.99    3.52
  -4  -4 -11   61.24    3.10
  -4   4 -11   58.72    3.17
  -4   4 -12    0.62    0.71
   4   4  12   -0.54    0.82
  -4   4 -12    1.08    0.72
  -4   4 -13    0.27    0.64
   4   4  13   -0.11    0.70
   4   4  14    0.41    0.43
  -4   4 -14    0.05    0.53
  -4   6  14    6.05    0.88
   4   6 -14    5.11    0.74
  -4   6  13    2.34    0.83
   4   6 -13    2.29    0.74
   4   6 -12   15.07    1.68
   4  -6 -12   16.79    1.47
  -4   6  12   15.13    1.65
   4   6 -11   34.26    2.59
   4  -6 -11   35.64    2.23
  -4   6  11   38.76    2.86
  -4   6  10   33.12    2.69
   4  -6 -10   30.63    2.22
  -4   6  10   28.99    2.11
   4   6 -10   32.61    2.56
  -4   6   9   39.43    2.53
   4  -6  -9   40.93    2.50
  -4   6   9   41.55    2.96
   4  -6  -9   40.09    4.56
   4   6  -9   39.72    2.73
   4   6  -9   32.83    4.39
   4   6  -8   51.58    2.79
   4   6  -8   49.47    5.06
   4  -6  -8   51.96    4.87
   4  -6  -8   52.27    2.78
   4   6  -8   52.06    3.01
  -4   6   8   50.90    2.84
   4   6  -7    3.25    0.88
   4  -6  -7    1.29    1.20
   4   6  -7    2.35    0.71
   4   6  -7    0.73    1.35
   4   6  -7    1.13    0.83
  -4   6   7    2.73    0.81
   4  -6  -6   43.18    4.08
   4   6  -6   36.70    3.05
   4  -6  -5   13.09    2.15
   4   6  -5   15.21    1.96
   4   6  -4   17.58    2.05
   4  -6  -4   16.20    2.11
  -4  -6   4   19.78    2.02
   4  -6  -3   11.50    1.84
   4   6  -3   12.73    1.94
  -4   6   3   11.80    1.42
  -4  -6   3   12.38    1.48
   4   6  -3   11.07    1.66
  -4   6   2    1.35    0.78
   4   6  -2    2.19    1.02
   4  -6  -2    1.16    0.80
   4   6  -2    1.01    0.97
  -4   6   2    1.44    0.99
  -4   6   1 1136.58   15.53
   4   6  -1 1211.87   15.64
  -4  -6   1 1204.76   14.42
   4  -6  -1 1143.44   13.64
   4   6  -1 1192.18   15.59
   4   6   0  140.86    5.16
   4  -6   0  134.55    3.99
  -4  -6   0  147.27    5.31
  -4  -6  -1  881.49   14.06
   4   6   1  855.85   12.70
  -4   6  -1  837.16   12.96
  -4   6  -2    6.01    1.54
  -4  -6  -2    6.09    1.63
  -4   6  -3   10.22    1.59
  -4  -6  -3   12.31    1.87
  -4   6  -4    2.48    1.04
  -4  -6  -4    2.39    1.37
  -4   6  -5   15.73    2.26
  -4  -6  -5   16.11    2.54
   4   6   6   11.31    1.43
  -4   6  -6   13.01    2.19
   4   6   6   10.10    1.31
  -4   6  -6   11.57    1.48
  -4  -6  -6   11.80    2.33
  -4  -6  -7  157.51    8.34
   4   6   7  152.67    5.07
  -4   6  -7  150.73    5.29
   4   6   7  154.18    5.07
  -4   6  -7  137.94    4.75
  -4   6  -8   -0.29    0.65
  -4  -6  -8    1.18    1.12
  -4   6  -8   -1.75    1.16
  -4   6  -8   -0.23    0.74
   4   6   8    0.11    0.77
   4   6   8   -0.12    0.68
  -4   6  -9  175.73    5.89
   4   6   9  177.49    5.77
   4   6   9  177.89    5.80
  -4   6  -9  161.18    5.42
  -4   6 -10   11.74    1.64
   4   6  10   12.86    1.85
  -4   6 -10   10.28    1.56
   4   6  10   11.28    1.59
  -4   6 -11    3.53    1.06
  -4   6 -11    3.42    1.03
   4   6  11    4.44    1.13
   4   6  12   36.39    2.46
  -4   6 -12   33.64    2.20
  -4   6 -12   33.66    2.20
  -4   6 -13    1.38    0.56
  -4   6 -13    1.31    0.57
   4   6  13    1.35    0.74
  -4   8  13    3.00    0.69
   4   8 -13    3.29    0.71
   4   8 -12    4.41    0.96
  -4   8  12    4.63    0.99
   4   8 -11   -1.22    0.82
  -4   8  11   -0.60    0.72
  -4   8  11   -0.81    0.57
   4   8 -10    0.48    1.05
  -4   8  10    1.10    0.67
  -4   8  10    1.31    0.89
   4   8  -9   68.79    3.35
  -4   8   9   66.84    3.75
   4   8  -9   66.25    3.56
  -4   8   9   65.64    3.40
  -4   8   8   -0.10    0.81
   4   8  -8    1.30    1.08
   4   8  -8    0.38    0.80
  -4   8   8   -1.10    0.96
   4   8  -7  210.86    6.14
   4   8  -7  208.32    5.47
   4   8  -7  207.36    6.01
  -4   8   7  225.55    6.33
   4  -8  -7  213.49    9.89
  -4   8   7  218.71    6.63
   4   8  -7  206.06    8.46
   4   8  -6   11.24    1.58
   4  -8  -6    7.19    1.96
   4   8  -6   10.24    1.31
  -4   8   6    7.98    1.40
   4   8  -6   11.29    2.10
   4   8  -6    8.08    1.29
  -4   8   6    9.56    1.46
   4   8  -5   90.40    3.94
   4   8  -5   88.55    5.35
   4   8  -5   90.85    3.60
   4  -8  -5   90.61    5.81
  -4   8   5   93.45    3.97
   4   8  -5   89.37    3.64
  -4   8   5   91.04    3.89
   4   8  -4   19.71    2.61
   4  -8  -4   13.16    2.29
   4   8  -4   18.29    1.55
  -4   8   4   16.54    1.63
   4   8  -4   18.80    1.73
  -4   8   4   14.67    1.60
   4   8  -3  178.40    4.87
   4  -8  -3  171.16    6.92
   4   8  -3  178.93    7.24
  -4   8   3  186.33    5.43
   4   8  -2    2.37    1.09
   4   8  -2    2.34    1.20
  -4   8   2    0.83    0.71
   4   8  -1  415.03   10.70
  -4   8   1  387.41   10.16
   4   8   0   20.51    2.29
  -4   8   0   19.41    2.43
  -4  -8  -1   67.04    4.34
   4   8   1   64.39    4.07
  -4   8  -1   64.04    4.52
  -4   8  -2    2.26    1.62
  -4  -8  -2   -0.53    0.94
   4   8   2    0.58    0.88
  -4  -8  -3   81.81    5.41
  -4   8  -3   82.58    5.45
   4   8   3   76.05    3.27
   4   8   3   77.67    3.26
  -4   8  -3   84.71    4.67
  -4   8  -3   79.38    3.58
   4   8   3   75.30    4.21
  -4   8  -4   56.23    3.13
  -4   8  -4   50.66    2.92
  -4   8  -4   53.12    3.92
   4   8   4   53.31    2.85
  -4   8  -4   50.67    4.36
   4   8   4   49.71    2.68
  -4  -8  -4   56.67    4.76
  -4   8  -5    9.28    2.15
   4   8   5   13.38    1.45
   4   8   5   11.72    1.47
   4   8   5   11.72    1.37
  -4  -8  -5   12.74    2.62
  -4   8  -5    9.68    1.44
  -4   8  -6    1.97    1.48
   4   8   6    2.13    0.89
   4   8   6    1.69    0.95
  -4   8  -6    2.48    1.05
  -4  -8  -6    1.72    1.85
   4   8   7    8.38    1.37
  -4   8  -7    7.41    1.45
   4   8   7    7.24    1.25
   4   8   8  139.98    5.01
   4   8   8  143.38    5.14
  -4   8  -8  142.64    5.44
   4   8   9   53.43    3.15
  -4   8  -9   61.38    3.58
   4   8   9   54.43    3.18
   4   8  10   59.98    3.16
  -4   8 -10   62.33    3.44
   4   8  10   62.47    3.18
  -4   8 -11   12.24    1.46
   4   8  11   13.91    1.50
   4   8  12    5.46    1.02
  -4   8 -12    5.95    0.94
  -4  10  12    1.95    0.54
   4  10 -12    1.08    0.52
  -4  10  11   15.04    1.29
   4  10 -11   18.72    1.60
  -4  10  11   16.03    1.32
  -4  10  10   19.04    1.60
   4  10 -10   19.78    1.78
  -4  10  10   19.20    1.59
   4  10  -9   23.61    2.04
  -4  10   9   21.80    2.10
  -4  10   9   20.40    1.89
  -4  10   8    9.00    1.20
   4  10  -8    9.75    1.31
  -4  10   8    9.50    1.45
   4  10  -8    9.85    1.40
  -4  10   8    9.58    1.49
   4  10  -8   10.45    1.51
   4  10  -7   52.27    3.18
   4  10  -7   48.62    2.73
  -4  10   7   51.70    3.09
  -4  10   7   44.71    2.88
   4  10  -7   46.46    2.88
  -4  10   7   46.58    3.07
   4  10  -6   41.89    2.92
  -4  10   6   42.53    2.93
   4  10  -6   41.61    2.66
   4  10  -6   40.14    2.62
  -4  10   6   39.30    2.79
   4  10  -5  430.65    9.23
   4  10  -5  410.59    8.12
   4  10  -5  423.03    8.38
  -4  10   5  448.82    9.31
   4  10  -5  423.85    7.93
  -4  10   5  432.03    8.77
   4  10  -4  110.17    4.10
   4  10  -4  108.50    4.35
   4  10  -4  117.84    4.81
  -4  10   4  122.01    4.96
   4  10  -3  127.82    5.01
   4  10  -3  136.14    4.71
  -4  10   3  141.00    5.24
   4  10  -3  125.95    4.46
   4  10  -2   -0.17    0.69
   4  10  -2    0.72    0.89
  -4  10   2    1.34    0.87
   4  10  -1   14.02    1.52
  -4  10   1   10.46    2.03
  -4  10   1   12.24    1.72
   4  10   0   16.91    1.68
  -4  10   0   21.60    2.17
  -4  10   0   18.51    2.66
  -4  10   0   22.51    2.05
  -4  10   0   19.88    1.74
   4  10   1  119.44    4.47
   4  10   1  130.44    4.77
  -4  10  -1  126.88    4.99
  -4  10  -1  115.63    4.53
  -4  10  -1  120.76    6.93
   4  10   1  126.53    4.41
  -4  10  -1  124.72    4.50
   4  10   2    7.10    1.13
  -4  10  -2   10.03    1.32
  -4  10  -2    8.66    1.40
  -4  10  -2    8.82    1.38
   4  10   2    8.39    1.44
   4  10   2    6.72    1.05
  -4  10  -2    8.61    1.98
   4  10   3   95.37    4.13
   4  10   3   89.53    3.64
  -4  10  -3   91.25    3.82
   4  10   3   89.85    3.82
  -4  10  -3   94.53    4.26
  -4  10  -3   96.01    6.53
   4  10   4   47.85    2.92
  -4  10  -4   44.65    2.96
   4  10   4   48.47    2.92
  -4  10  -4   41.88    2.77
   4  10   5   64.76    3.39
  -4  10  -5   58.37    3.35
  -4  10  -6   35.82    2.65
   4  10   6   38.33    2.65
   4  10   7   17.25    1.70
  -4  10  -7   15.81    1.81
   4  10   7   15.67    1.74
   4  10   8    6.28    1.29
   4  10   8    7.89    1.18
  -4  10  -8    6.79    1.35
   4  10   9    0.94    0.76
   4  10   9    1.78    0.71
  -4  10  -9   -0.56    0.43
  -4  10  -9    0.96    0.75
   4  10  10   51.97    2.55
  -4  10 -10   49.62    2.57
   4  10  10   49.18    2.38
   4  10  11    0.69    0.46
  -4  10 -11    0.10    0.52
  -4  12  10    0.50    0.40
  -4  12   9    0.94    0.52
   4  12  -9    1.64    0.56
  -4  12   8   14.26    1.23
   4  12  -8   15.97    1.27
  -4  12   8   17.34    1.59
   4  12  -8   17.42    1.47
  -4  12   7    4.14    1.05
   4  12  -7    3.87    0.83
  -4  12   7    4.22    0.87
   4  12  -7    5.88    1.11
   4  12  -7    4.36    0.84
  -4  12   6   44.50    2.84
  -4  12   6   41.54    2.66
   4  12  -6   42.65    2.70
   4  12  -6   39.99    2.40
  -4  12   5   66.09    3.43
   4  12  -5   57.88    3.07
  -4  12   5   62.96    3.38
   4  12  -5   59.93    3.31
   4  12  -5   58.66    2.76
   4  12  -4    7.29    1.33
   4  12  -4    7.30    1.27
  -4  12   4    7.57    1.38
  -4  12   4    9.69    1.48
   4  12  -4    7.23    1.17
   4  12  -3   88.94    4.10
   4  12  -3   86.28    3.73
  -4  12   3  102.86    4.49
  -4  12   3   97.80    4.28
   4  12  -3   86.92    3.81
   4  12  -2    1.81    1.20
  -4  12   2    5.23    1.33
   4  12  -2    1.97    1.00
   4  12  -2    1.32    0.95
  -4  12   2    1.57    0.95
   4  12  -1   34.99    2.52
   4  12  -1   37.84    2.62
  -4  12   1   38.93    2.52
   4  12  -1   38.45    2.64
  -4  12   1   38.23    2.72
  -4  12   1   39.13    2.80
   4  12   0    0.41    0.62
   4  12   0    0.88    0.78
  -4  12   0    0.94    0.64
  -4  12   0    0.27    0.63
  -4  12   0    1.54    1.03
   4  12   1  168.17    5.02
   4  12   1  162.10    5.03
  -4  12  -1  168.18    5.55
  -4  12  -1  173.60    5.45
  -4  12  -1  159.62    5.25
  -4  12  -2    2.86    0.90
   4  12   2    4.78    1.00
  -4  12  -2    3.36    1.05
  -4  12  -2    2.91    0.82
   4  12   3  107.80    4.16
  -4  12  -3  113.92    4.23
   4  12   3  111.82    4.02
  -4  12  -3  118.88    4.60
   4  12   4   63.18    3.22
  -4  12  -4   66.44    3.45
   4  12   4   69.20    3.24
  -4  12  -5   18.38    1.83
   4  12   5   16.68    1.70
  -4  12  -5   17.01    1.69
   4  12   5   18.57    1.74
   4  12   5   17.26    1.54
  -4  12  -6    1.45    0.69
   4  12   6    1.00    0.67
  -4  12  -6    1.35    0.70
   4  12   6    1.80    0.69
  -4  12  -7    0.17    0.59
  -4  12  -7    0.74    0.55
   4  12   7    1.74    0.77
  -4  12  -8   -0.04    0.45
   4  12   8    0.57    0.49
   4  12   8    0.20    0.48
  -4  12  -8   -0.15    0.56
  -4  12  -9    3.14    0.66
   4  12   9    4.78    0.75
  -4  14   7    2.35    0.56
   4  14  -6    2.58    0.58
  -4  14   6    1.21    0.55
  -4  14   5    9.11    1.18
   4  14  -5    8.74    1.04
  -4  14   5    8.46    1.11
   4  14  -4   46.85    2.31
   4  14  -4   40.77    1.94
  -4  14   4   41.92    2.27
  -4  14   4   42.18    2.33
   4  14  -4   45.30    2.36
   4  14  -3   25.29    1.70
   4  14  -3   29.04    1.90
  -4  14   3   29.56    2.07
   4  14  -3   27.06    1.84
  -4  14   3   30.26    2.01
  -4  14   2   12.22    1.37
   4  14  -2   13.22    1.40
   4  14  -2   14.99    1.41
  -4  14   2   12.81    1.44
   4  14  -2   12.09    1.32
   4  14  -1   20.75    1.62
  -4  14   1   21.40    1.68
  -4  14   1   21.15    1.71
   4  14  -1   21.57    1.73
   4  14  -1   18.11    1.45
  -4  14   0    1.85    0.62
   4  14   0    0.99    0.55
  -4  14   0    1.37    0.62
  -4  14  -1   19.29    1.51
  -4  14  -1   18.98    1.58
   4  14   1   22.43    1.81
  -4  14  -2   18.96    1.54
   4  14   2   22.47    1.72
  -4  14  -3   22.67    1.73
   4  14   3   24.04    1.70
   4  14   4    7.63    0.83
  -4  14  -4    7.92    1.00
   4  14   4    8.52    0.97
  -4  14  -5   16.68    1.32
   4  14   5   17.54    1.19
   4  14   5   18.23    1.26
  -4  14  -6    3.04    0.59
   5   1 -15    2.57    0.71
   5  -1 -15    2.41    0.68
   5  -1 -14   11.69    1.38
   5   1 -14   10.18    1.39
   5   1 -13    0.07    0.62
   5   1 -13   -0.41    0.85
   5  -1 -13   -0.73    0.72
   5   1 -12    6.04    1.14
   5  -1 -12    5.76    1.13
   5   1 -11    3.94    1.06
   5  -1 -11    3.92    1.02
   5  -1 -11    6.35    2.50
   5   1 -11    4.18    1.79
   5  -1 -10   35.78    2.49
   5   1 -10   40.81    4.91
   5  -1 -10   31.58    4.23
   5  -1 -10   37.00    4.03
   5   1 -10   38.63    2.53
   5   1 -10   36.79    2.32
   5  -1  -9   24.79    3.75
   5   1  -9   26.51    3.04
   5  -1  -9   25.17    3.15
   5   1  -9   28.38    2.11
   5   1  -9   24.12    1.83
   5   1  -9   28.65    3.75
   5  -1  -9   27.58    2.11
   5  -1  -8   41.87    4.38
   5   1  -8   51.86    3.95
   5  -1  -8   48.73    3.96
   5   1  -8   45.00    4.35
   5   1  -7  411.03   11.78
   5   1  -7  424.44   10.31
   5  -1  -7  410.88   10.59
   5   1  -6    7.00    1.50
   5  -1  -6    8.98    2.07
   5   1  -6    8.23    2.08
   5  -1  -5   67.97    3.68
   5   1  -5   67.28    4.20
   5   1  -5   63.56    2.46
   5   1  -5   60.17    3.49
   5   1  -4   73.02    5.19
   5  -1  -4   87.44    5.70
   5  -1  -3  542.59    8.94
   5   1  -3  514.71    8.14
   5   1  -2  136.25    3.49
  -5   1   2  142.48    3.75
  -5  -1   2  141.68    3.90
   5  -1  -2  139.39    4.24
  -5  -1   1   83.10    2.95
   5   1  -1   77.92    1.96
  -5   1   1   79.45    2.72
  -5  -1   0  403.86    7.00
  -5   1   0  398.81    7.21
  -5  -1   0  379.48    5.81
  -5   1   0  390.20    6.57
  -5   1  -1  505.54    7.62
  -5  -1  -1  503.10    7.90
  -5   1  -1  500.23    7.85
  -5  -1  -1  498.00    6.58
  -5  -1  -2    4.77    0.81
  -5   1  -2    4.11    0.83
  -5   1  -2    4.58    1.01
  -5  -1  -2    4.02    0.94
  -5   1  -2    4.96    0.67
  -5   1  -3   39.13    2.24
  -5  -1  -3   39.63    2.70
  -5   1  -3   40.29    2.79
  -5  -1  -3   36.60    2.22
  -5  -1  -4 3006.71   24.32
  -5  -1  -4 3012.42   22.31
  -5   1  -4 3045.78   21.31
  -5   1  -4 3121.35   22.54
  -5   1  -4 3131.83   24.11
  -5  -1  -5    4.09    1.41
  -5   1  -5    3.04    0.80
  -5   1  -5    3.53    1.11
  -5  -1  -5    3.25    1.02
  -5   1  -5    5.52    1.42
  -5   1  -6 1021.92   15.88
  -5  -1  -6  988.16   16.06
  -5   1  -6 1002.50   15.77
  -5  -1  -6  987.58   16.00
  -5   1  -6 1032.67   14.20
  -5  -1  -7  367.56   10.78
  -5   1  -7  367.02   10.59
  -5  -1  -7  365.69   10.47
  -5   1  -8  182.99    5.54
  -5  -1  -8  180.51    5.38
   5   1   8  181.47    5.28
  -5  -1  -8  182.09    7.78
  -5  -1  -8  167.42    7.94
  -5   1  -8  180.82    8.25
  -5   1  -9   27.48    2.32
  -5  -1  -9   28.30    2.23
  -5  -1  -9   28.85    3.57
  -5   1  -9   23.70    3.23
   5   1   9   26.39    2.12
   5   1  10    3.70    1.08
  -5  -1 -10    3.19    1.13
  -5   1 -11  123.01    5.00
  -5  -1 -11  121.75    4.81
   5   1  11  110.66    4.49
  -5   1 -12   59.07    3.36
  -5  -1 -12   54.83    3.17
   5   1  12   52.95    2.89
   5   1  13    0.49    0.46
  -5   1 -13    1.09    0.78
  -5  -1 -13    0.66    0.72
  -5   1 -14   52.20    2.51
  -5  -1 -14   47.97    2.34
   5   3 -15    2.24    0.60
   5  -3 -15    2.84    0.55
   5  -3 -14    7.86    1.05
   5   3 -14    7.03    1.02
   5  -3 -14    6.92    1.03
  -5   3  14    7.27    0.95
   5  -3 -13   12.62    1.46
   5   3 -13   15.83    1.64
   5   3 -13   15.35    1.45
  -5   3  13   14.46    1.49
   5   3 -12   21.56    2.01
   5   3 -12   19.96    1.86
  -5   3  12   22.09    2.02
   5  -3 -12   21.07    1.99
  -5   3  11   60.92    3.38
   5   3 -11   63.74    3.33
   5  -3 -11   63.75    3.38
   5   3 -11   62.70    3.28
   5   3 -10    7.80    1.22
   5   3 -10    8.44    2.45
   5  -3 -10    5.94    1.73
   5   3 -10    8.80    1.32
   5  -3 -10    7.33    1.30
   5  -3 -10    7.89    2.66
   5  -3  -9   14.74    2.66
   5  -3  -9   14.48    1.65
   5   3  -9   14.41    1.56
   5   3  -9   13.99    2.82
   5   3  -9   14.13    1.52
   5   3  -8   37.07    4.12
   5  -3  -8   35.79    3.68
   5   3  -7  206.36    8.77
   5  -3  -7  214.80    8.23
   5  -3  -6   82.35    4.73
   5   3  -6   83.09    5.15
   5   3  -5 1063.54   13.04
   5   3  -5 1087.36   16.83
   5  -3  -4  103.44    4.63
   5   3  -4   94.89    3.80
   5   3  -4  101.75    4.63
   5  -3  -3  154.16    5.17
   5   3  -3  154.71    5.11
  -5  -3   2  197.93    5.03
  -5   3   2  201.53    4.26
   5  -3  -2  199.92    5.39
  -5  -3   1  391.96    7.11
  -5   3   1  378.95    6.18
   5  -3  -1  391.48    7.04
  -5  -3   0  211.16    5.35
  -5   3   0  238.11    4.73
  -5   3   0  256.88    6.59
  -5  -3  -1  341.51    6.86
  -5   3  -1  358.00    6.07
  -5  -3  -1  357.00    3.80
  -5   3  -1  363.65    7.69
  -5  -3  -2  127.99    4.34
  -5   3  -2  133.20    4.86
  -5  -3  -3  110.31    4.73
  -5   3  -3  108.83    4.63
  -5   3  -3  107.12    4.11
  -5   3  -4    4.60    1.12
  -5   3  -4    5.76    1.50
  -5  -3  -4    4.99    1.27
  -5   3  -5  353.16    9.31
  -5  -3  -5  348.78    9.70
  -5   3  -5  341.14    8.74
  -5   3  -6   82.34    4.80
  -5   3  -6   91.57    5.12
  -5  -3  -6   87.48    5.31
  -5  -3  -7  139.62    7.07
  -5   3  -7  139.74    6.72
  -5   3  -7  121.86    6.34
  -5   3  -8  114.43    4.46
  -5  -3  -8  115.63    4.17
   5   3   8  121.27    4.52
  -5   3  -8  104.83    6.38
  -5   3  -8  108.77    4.23
  -5  -3  -8  112.28    6.78
   5   3   8  115.75    4.30
  -5   3  -9   85.67    4.04
  -5  -3  -9   81.20    3.69
  -5   3  -9   76.74    3.70
  -5  -3  -9   80.12    6.15
  -5   3  -9   79.00    5.88
  -5  -3  -9   76.21    5.86
   5   3   9   82.70    3.98
  -5   3 -10    3.42    1.14
  -5  -3 -10    4.21    0.97
   5   3  10    3.25    1.01
  -5   3 -10    3.72    0.96
  -5   3 -11    9.45    1.57
  -5  -3 -11    7.71    1.28
   5   3  11    9.08    1.43
  -5  -3 -12   16.57    1.68
   5   3  12   18.81    1.82
  -5   3 -12   20.25    2.00
   5   3  13    7.62    1.16
  -5  -3 -13    7.46    1.05
  -5   3 -13    7.44    1.22
   5   3  14   27.06    1.50
  -5   3 -14   30.85    1.89
   5   5 -14   -0.18    0.39
   5  -5 -14   -0.23    0.41
  -5   5  14    0.35    0.55
   5   5 -14   -0.02    0.44
   5  -5 -13    0.02    0.46
   5   5 -13    0.29    0.56
   5  -5 -13   -0.43    0.58
   5   5 -13    0.02    0.51
  -5   5  13    0.20    0.57
   5  -5 -12    9.11    1.29
   5   5 -12    9.07    1.31
   5   5 -12    7.62    1.27
  -5   5  12    7.87    1.32
   5  -5 -11    0.80    0.78
   5   5 -11   -0.04    0.55
  -5   5  11   -1.11    0.80
   5   5 -11   -0.73    0.77
   5   5 -10   88.46    3.77
   5   5 -10   88.96    4.10
   5  -5 -10   94.74    3.96
  -5   5  10   88.86    4.29
   5  -5  -9   46.68    2.78
   5   5  -9   47.24    5.06
   5   5  -9   47.40    2.90
   5  -5  -9   48.17    4.89
   5   5  -9   53.59    2.86
   5  -5  -8    1.42    1.09
   5  -5  -8   -0.46    0.54
   5   5  -8   -0.29    0.60
   5   5  -8   -1.25    0.76
   5   5  -8   -0.95    1.40
   5  -5  -7    8.16    2.01
   5   5  -7   10.62    1.29
   5   5  -7    8.87    1.88
   5  -5  -6   30.65    3.33
   5   5  -6   32.72    2.70
   5   5  -6   30.56    3.52
   5  -5  -5   57.46    4.15
   5   5  -5   48.39    3.20
   5   5  -5   49.24    3.41
   5   5  -5   50.42    4.13
   5   5  -4   36.58    2.71
   5   5  -4   37.97    2.87
   5  -5  -4   43.06    3.38
  -5  -5   4   39.43    2.80
  -5  -5   3    2.16    1.00
   5  -5  -3    1.89    0.85
   5   5  -3    0.63    0.67
  -5   5   3    1.56    0.64
   5   5  -3    1.57    0.91
  -5  -5   2  208.26    5.69
   5   5  -2  209.16    6.29
   5  -5  -2  218.39    6.30
  -5  -5   1   40.45    2.64
  -5   5   1   37.15    3.09
   5  -5  -1   33.51    2.34
  -5  -5   0  128.05    4.26
  -5   5   0  127.51    5.17
  -5  -5  -1 1048.67   12.29
  -5   5  -1 1043.52   14.65
  -5   5  -2    2.50    1.05
  -5  -5  -2    4.95    1.47
  -5  -5  -2    3.66    0.96
  -5  -5  -3  693.31   13.59
  -5   5  -3  692.71   12.74
  -5   5  -4  335.06    9.17
  -5  -5  -4  337.84   10.13
  -5  -5  -5  185.16    7.88
  -5   5  -5  184.24    7.30
  -5  -5  -6  150.86    7.68
   5   5   6  154.06    4.76
  -5   5  -6  157.29    4.97
   5   5   6  155.51    4.75
  -5   5  -6  151.92    6.97
  -5   5  -7   81.21    3.78
  -5   5  -7   73.90    3.51
   5   5   7   81.04    3.66
  -5  -5  -7   84.10    6.12
   5   5   7   82.08    3.64
  -5   5  -7   78.63    5.34
  -5   5  -8    5.20    1.10
   5   5   8    4.09    1.14
  -5  -5  -8    5.90    1.88
  -5   5  -8    4.89    1.23
   5   5   8    5.90    1.16
   5   5   9  120.88    4.73
  -5   5  -9  118.98    4.73
  -5   5  -9  116.73    4.82
   5   5   9  128.16    4.98
  -5   5 -10    0.27    0.78
   5   5  10    0.81    0.89
  -5   5 -10    1.00    0.93
   5   5  11   30.16    2.43
  -5   5 -11   25.61    2.14
  -5   5 -11   26.47    2.25
   5   5  12   45.69    2.67
  -5   5 -12   42.10    2.64
  -5   5 -12   41.57    2.38
   5   5  13    1.06    0.66
  -5   5 -13    0.91    0.56
  -5   7  14    4.66    0.72
  -5   7  13    5.24    0.98
   5   7 -13    4.21    0.80
  -5   7  12   12.26    1.48
   5   7 -12   13.30    1.50
  -5   7  11   -0.03    0.68
   5   7 -11    1.02    0.98
   5   7 -10    1.17    1.17
  -5   7  10    3.53    1.05
   5   7  -9   -0.38    0.66
  -5   7   9    1.10    0.66
  -5   7   9   -0.15    0.75
  -5   7   8    6.71    1.22
   5  -7  -8    6.72    2.03
   5   7  -8    4.88    1.10
   5   7  -8    5.03    1.06
  -5   7   8    5.39    1.32
  -5   7   7   25.43    2.10
   5   7  -7   22.19    2.05
   5   7  -7   24.67    2.06
  -5   7   6   13.42    1.60
   5   7  -6   14.94    1.77
   5  -7  -6   12.26    2.40
   5   7  -6   16.85    1.60
   5   7  -6   16.77    1.73
   5   7  -6   15.64    2.28
  -5   7   5    9.57    1.34
   5  -7  -5    6.98    2.00
   5   7  -5    6.75    1.59
   5   7  -5    4.98    1.01
   5  -7  -4   57.20    4.30
   5   7  -4   60.61    4.18
  -5   7   4   58.74    4.44
   5  -7  -3  118.17    5.81
  -5   7   3  112.30    4.73
   5   7  -3  107.99    5.48
  -5   7   3  110.08    5.88
   5   7  -3  107.49    5.82
   5  -7  -2    3.24    1.12
  -5   7   2    2.76    0.94
   5   7  -2    4.35    1.39
  -5   7   2    2.43    0.75
   5   7  -1  211.43    7.33
  -5  -7   1  216.88    6.90
  -5   7   1  208.52    7.20
  -5   7   1  215.46    7.16
  -5  -7   0    1.96    0.99
  -5   7   0    1.06    0.70
   5   7   0    2.25    1.22
   5   7   1   65.26    3.93
  -5  -7  -1   69.88    4.42
  -5   7  -1   67.40    4.08
  -5  -7  -2    5.88    1.34
  -5   7  -2    5.53    1.34
   5   7   2    4.92    1.21
  -5   7  -3  181.42    6.98
  -5  -7  -3  197.78    8.22
   5   7   3  180.38    6.39
   5   7   4    3.11    0.78
  -5   7  -4    4.60    1.56
  -5  -7  -4    1.43    1.18
  -5   7  -4    4.48    0.97
   5   7   5  168.97    4.99
   5   7   5  168.57    5.13
  -5   7  -5  177.73    5.52
  -5  -7  -5  175.65    8.78
  -5   7  -5  169.91    7.46
   5   7   6   93.81    3.93
  -5   7  -6   93.35    5.88
   5   7   6   98.62    4.09
  -5   7  -6  101.46    4.31
  -5  -7  -6  102.24    6.85
  -5   7  -7   72.68    3.52
  -5   7  -7   83.53    4.04
   5   7   7   79.49    3.75
   5   7   7   76.64    3.71
  -5   7  -7   70.74    5.51
  -5  -7  -7   88.48    6.67
   5   7   8  129.15    4.87
  -5   7  -8  115.70    4.54
   5   7   8  120.58    4.77
  -5   7  -8  125.24    5.04
   5   7   9    4.37    1.10
   5   7   9    5.13    1.20
  -5   7  -9    4.00    1.09
  -5   7  -9    4.75    1.21
   5   7  10    1.25    0.93
  -5   7 -10    1.58    0.62
   5   7  10    1.42    0.82
  -5   7 -10    1.47    0.92
  -5   7 -11    4.24    0.93
   5   7  11    5.71    1.11
  -5   7 -11    5.65    1.16
  -5   7 -12    3.66    0.78
   5   7  12    4.55    0.98
  -5   7 -12    3.07    0.78
   5   7  13    2.03    0.61
  -5   9  12   35.31    1.94
   5   9 -12   39.32    2.13
  -5   9  11   18.82    1.46
   5   9 -11   22.19    1.84
  -5   9  11   22.51    1.86
   5   9 -10    5.26    1.10
  -5   9  10    3.12    0.80
   5   9  -9    1.48    0.77
   5   9  -9    1.69    0.82
  -5   9   9    2.99    1.05
  -5   9   9    2.48    1.14
   5   9  -8   39.59    2.75
   5   9  -8   36.10    2.58
  -5   9   8   33.32    2.49
  -5   9   8   34.08    2.68
   5   9  -8   35.99    2.16
   5   9  -7   32.52    2.48
   5   9  -7   28.89    2.13
  -5   9   7   36.63    2.77
   5   9  -7   33.37    2.44
  -5   9   7   35.62    2.59
   5  -9  -6   -0.33    1.18
  -5   9   6    0.66    0.66
   5   9  -6    0.86    0.70
   5   9  -6    2.06    0.86
  -5   9   6   -0.38    0.86
   5   9  -6    1.76    0.89
  -5   9   5   11.20    1.59
   5  -9  -5   12.11    2.37
   5   9  -5    7.12    1.17
   5   9  -5    8.38    1.22
   5   9  -5    8.25    1.27
   5   9  -5    8.13    1.34
  -5   9   5    9.46    1.36
   5   9  -4  224.61    5.71
   5   9  -4  220.79    5.93
  -5   9   4  237.09    6.62
  -5   9   4  226.78    6.04
   5   9  -3    2.70    0.92
   5   9  -3    1.58    0.71
  -5   9   3    3.04    1.01
  -5   9   2   19.52    1.97
   5   9  -2   15.96    1.58
  -5   9   2   16.07    2.21
   5   9  -1   48.25    2.67
   5   9  -1   47.10    3.99
  -5   9   1   51.29    4.09
   5   9   0   55.20    4.25
   5   9   0   56.05    2.90
   5   9   0   53.76    2.92
  -5   9   0   51.50    4.32
  -5   9   0   57.50    3.40
   5   9   1   74.76    3.33
  -5   9  -1   86.92    5.69
   5   9   1   80.57    5.04
   5   9   2   76.90    3.28
   5   9   2   74.67    3.49
   5   9   2   72.90    3.28
   5   9   2   73.02    4.64
  -5   9  -2   75.84    3.47
  -5   9  -2   73.08    5.40
  -5   9  -2   78.05    3.92
  -5   9  -2   70.83    3.30
  -5  -9  -2   81.35    5.58
  -5  -9  -3   43.19    4.51
  -5   9  -3   42.72    4.18
  -5   9  -3   40.55    2.88
  -5   9  -3   41.52    2.74
   5   9   3   37.65    2.50
  -5  -9  -4   21.65    3.21
   5   9   4   22.87    2.01
  -5   9  -4   21.42    2.14
  -5   9  -4   20.95    3.05
  -5   9  -4   21.50    2.17
  -5   9  -5   21.27    3.16
   5   9   5   26.37    2.20
  -5   9  -5   26.00    2.24
  -5   9  -5   27.36    2.41
  -5  -9  -5   28.86    3.85
   5   9   6   50.89    3.07
  -5   9  -6   57.22    3.47
   5   9   6   52.45    2.95
   5   9   7    1.23    0.75
   5   9   7    0.33    0.76
  -5   9  -7    0.69    0.84
   5   9   8   10.49    1.39
   5   9   8    9.90    1.43
  -5   9  -8    6.48    1.35
  -5   9  -9   53.86    3.16
   5   9   9   53.67    2.87
   5   9   9   55.16    3.09
  -5   9 -10    1.51    0.79
   5   9  10   -0.44    0.76
   5   9  11   46.88    2.24
  -5   9 -11   47.65    2.40
  -5   9 -12    8.00    0.83
   5  11 -11   13.75    1.11
  -5  11  10    1.13    0.44
  -5  11  10   -0.22    0.49
   5  11 -10    0.78    0.56
  -5  11   9    9.59    1.04
  -5  11   9   10.83    1.31
   5  11  -9    9.96    1.24
   5  11  -8    7.22    1.22
   5  11  -8    5.24    0.90
  -5  11   8    5.50    0.98
   5  11  -8    6.46    1.09
  -5  11   8    5.95    1.16
   5  11  -7   69.21    3.07
  -5  11   7   65.72    3.47
  -5  11   7   63.39    3.25
   5  11  -7   72.73    3.57
   5  11  -7   69.04    3.26
  -5  11   7   63.06    3.23
   5  11  -6    5.68    1.22
   5  11  -6    5.54    0.99
  -5  11   6    5.30    1.17
  -5  11   6    6.65    1.32
  -5  11   6    5.03    1.06
   5  11  -6    5.79    1.02
   5  11  -5    4.75    1.24
  -5  11   5    3.90    1.09
   5  11  -5    4.54    1.02
  -5  11   5    6.80    1.44
   5  11  -5    5.18    1.14
   5  11  -4   67.93    3.33
  -5  11   4   66.27    3.61
   5  11  -4   71.38    3.49
   5  11  -4   73.60    3.93
  -5  11   4   66.36    3.73
   5  11  -3  218.82    6.64
  -5  11   3  242.42    6.92
  -5  11   3  238.56    7.02
   5  11  -3  219.07    6.11
   5  11  -3  213.48    6.09
   5  11  -2  199.92    6.29
   5  11  -2  203.26    5.85
  -5  11   2  202.67    6.41
  -5  11   2  202.48    6.38
   5  11  -2  205.16    5.81
   5  11  -1    8.59    1.51
  -5  11   1   15.33    1.84
  -5  11   1   14.07    1.59
   5  11  -1   11.41    1.46
  -5  11   1   15.55    1.84
   5  11  -1   10.34    1.41
   5  11   0    5.85    1.28
  -5  11   0    6.71    1.37
  -5  11   0    7.85    1.51
   5  11   0    6.25    1.09
  -5  11  -1   49.38    3.17
   5  11   1   53.53    3.13
   5  11   1   59.43    3.11
  -5  11  -1   50.56    3.02
   5  11   1   60.32    3.20
   5  11   2   24.79    2.14
   5  11   2   25.01    2.09
  -5  11  -2   21.66    1.89
   5  11   2   26.08    1.97
  -5  11  -2   23.50    2.29
   5  11   3    2.02    0.87
   5  11   3    0.90    0.68
  -5  11  -3    1.17    0.80
   5  11   4    3.48    0.90
  -5  11  -4    3.22    0.84
  -5  11  -4    4.84    1.06
  -5  11  -5   66.76    3.46
   5  11   5   75.35    3.48
   5  11   5   71.85    3.13
   5  11   6   16.55    1.46
  -5  11  -6   11.82    1.51
   5  11   6   15.87    1.66
  -5  11  -7   55.30    2.88
  -5  11  -7   53.96    2.93
   5  11   7   58.27    3.01
  -5  11  -8   14.00    1.52
  -5  11  -8   14.60    1.38
   5  11   8   17.92    1.66
  -5  11  -9    1.37    0.68
  -5  11  -9    0.71    0.44
   5  11   9    1.87    0.78
  -5  11 -10    4.50    0.79
   5  11  10    4.53    0.74
  -5  13   8    0.33    0.47
   5  13  -7   -0.69    0.48
  -5  13   7    0.55    0.44
  -5  13   7   -0.39    0.51
   5  13  -6   15.45    1.41
  -5  13   6   17.28    1.53
  -5  13   6   19.16    1.67
   5  13  -6   17.44    1.63
   5  13  -5    5.46    1.13
   5  13  -5    2.94    0.71
  -5  13   5    3.84    0.94
  -5  13   5    4.07    0.93
   5  13  -4   -0.52    0.69
   5  13  -4    0.27    0.61
  -5  13   4    0.32    0.62
  -5  13   4    0.21    0.68
   5  13  -4    1.31    0.69
   5  13  -3    5.53    1.11
   5  13  -3    4.38    1.04
  -5  13   3    5.93    1.18
  -5  13   3    6.14    1.23
   5  13  -3    3.36    0.74
   5  13  -2    6.60    1.24
  -5  13   2    5.25    1.13
   5  13  -2    5.01    1.05
   5  13  -2    5.89    1.14
  -5  13   2    5.20    1.11
   5  13  -1    4.51    0.96
  -5  13   1    3.03    0.84
   5  13  -1    3.87    1.00
  -5  13   1    3.57    0.79
  -5  13   1    4.07    1.04
   5  13  -1    3.31    0.92
   5  13   0   10.44    1.27
   5  13   0   13.23    1.54
  -5  13   0   11.17    1.30
  -5  13   0   11.04    1.42
   5  13   0   13.24    1.53
  -5  13   0   12.26    1.53
  -5  13  -1    7.07    1.12
  -5  13  -1    5.30    0.97
  -5  13  -1    6.21    1.11
   5  13   1    6.82    1.19
  -5  13  -2    7.14    1.19
  -5  13  -2    5.13    0.90
   5  13   2    7.64    1.19
  -5  13  -3   13.61    1.35
  -5  13  -3   16.81    1.71
   5  13   3   14.49    1.45
  -5  13  -4    6.33    1.11
   5  13   4    6.07    0.95
   5  13   4    4.68    0.80
   5  13   4    6.02    1.05
   5  13   5   58.94    2.48
   5  13   5   56.02    2.39
   5  13   5   59.58    2.61
  -5  13  -5   65.55    2.93
  -5  13  -6    6.17    0.88
   5  13   6    8.10    0.98
   5  13   6    7.98    0.99
  -5  13  -7   22.35    1.41
   5  13   7   21.34    1.35
   5  13   7   22.34    1.40
  -5  15   4    6.84    0.77
  -5  15   3    1.55    0.48
  -5  15   2    0.57    0.48
   5  15  -2    0.29    0.41
  -5  15   1    5.25    0.74
   5  15  -1    5.39    0.75
  -5  15   0   14.40    1.03
  -5  15   0   16.75    1.12
   5  15   0   18.78    1.32
  -5  15  -1    5.60    0.64
   5  15   1    7.77    0.91
  -5  15  -2    3.77    0.59
   5  15   2    2.86    0.65
   5  15   3   12.63    0.98
  -5  15  -3   10.41    0.88
   6   0 -15    0.28    0.48
   6   0 -14    0.66    0.73
   6   0 -13   -0.92    0.84
   6   0 -12   31.01    2.38
   6   0 -11    0.63    0.73
   6   0 -10  277.10   10.79
   6   0 -10  285.86   12.53
   6   0 -10  287.13    6.95
   6   0  -9    0.47    0.63
   6   0  -9   -0.74    1.21
   6   0  -9   -0.89    1.13
   6   0  -8   30.19    3.58
   6   0  -8   24.37    3.39
   6   0  -7   -0.16    0.89
   6   0  -7   -0.72    1.34
   6   0  -6  210.13    7.20
   6   0  -6  207.59    7.64
   6   0  -5   -0.52    0.44
   6   0  -5    0.47    0.94
   6   0  -5   -0.63    1.11
   6   0  -4 1044.27   13.70
   6   0  -4 1124.24   14.46
   6   0  -3   -0.81    0.74
  -6   0   2 1503.87   13.81
   6   0  -2 1471.40   11.02
  -6   0   1    0.09    0.59
   6   0  -1    0.16    0.16
  -6   0   0  174.45    5.05
  -6   0   0  167.18    4.75
  -6   0  -1    0.33    0.59
  -6   0  -1    0.04    0.75
  -6   0  -2  798.73   11.13
  -6   0  -2  788.61   10.41
  -6   0  -2  801.25    6.93
  -6   0  -3    6.63    1.99
  -6   0  -3    6.01    1.24
  -6   0  -3    8.58    1.70
  -6   0  -4  162.96    4.86
  -6   0  -4  178.42    5.74
  -6   0  -5   -0.16    0.91
  -6   0  -5   -0.40    0.89
  -6   0  -5    0.67    0.85
  -6   0  -6   28.58    2.77
  -6   0  -6   28.30    2.64
  -6   0  -6   29.81    2.78
  -6   0  -7   -0.84    0.91
  -6   0  -7    1.27    0.81
  -6   0  -8    6.62    1.20
  -6   0  -8    6.99    1.82
   6   0   8    6.49    1.05
  -6   0  -9    0.41    0.90
   6   0   9   -0.08    0.65
  -6   0 -10   21.24    2.17
   6   0  10   16.08    1.69
  -6   0 -11   -0.08    0.83
   6   0  11   -1.11    0.83
  -6   0 -12   14.10    1.77
  -6   0 -13   -1.16    0.92
  -6   0 -14    9.78    1.09
   6  -2 -15    0.48    0.47
   6   2 -15    0.08    0.48
   6  -2 -14    1.10    0.69
  -6   2  14    0.94    0.53
   6  -2 -14    0.70    0.64
   6   2 -14   -0.34    0.57
   6  -2 -13    1.13    0.77
   6   2 -13    1.35    0.66
   6   2 -13    1.85    0.92
   6   2 -12    0.99    0.84
   6  -2 -12    1.51    0.87
   6   2 -12   -0.61    0.54
  -6   2  12   -0.36    0.62
   6   2 -11   23.22    2.01
   6   2 -11   26.38    2.20
   6  -2 -11   28.11    2.33
   6  -2 -10    2.20    0.99
   6  -2 -10    2.56    1.63
   6  -2 -10   -0.33    1.43
   6   2 -10    0.71    0.53
   6   2 -10    2.43    1.83
   6  -2  -9   18.93    3.33
   6   2  -9   24.24    1.92
   6   2  -9   21.75    1.88
   6   2  -9   22.98    1.92
   6  -2  -9   23.03    3.16
   6  -2  -9   24.45    2.07
   6   2  -9   20.10    3.20
   6   2  -8  378.12   12.58
   6  -2  -8  378.64   11.65
   6   2  -7   98.95    5.93
   6  -2  -7   95.70    5.49
   6  -2  -6  160.13    6.59
   6   2  -6  163.70    6.93
   6   2  -5   25.87    1.92
   6   2  -5   26.24    2.60
   6  -2  -5   27.20    2.67
   6  -2  -4  110.65    4.78
   6   2  -4  116.14    4.60
  -6  -2   3    7.53    1.22
  -6   2   3    9.08    1.13
   6  -2  -3    7.74    1.43
   6   2  -3    6.97    1.20
  -6   2   2   10.50    1.23
   6  -2  -2   10.56    1.51
  -6  -2   2   12.77    1.42
   6   2  -2   14.43    1.38
  -6   2   1  467.59    7.64
  -6  -2   1  482.30    8.34
  -6   2   0  284.99    6.97
  -6  -2   0  269.08    6.52
  -6   2   0  276.67    5.96
  -6  -2   0  261.11    4.78
  -6   2  -1   15.05    1.57
  -6  -2  -1   16.75    1.73
  -6   2  -1   15.52    1.82
  -6  -2  -1   15.86    1.28
  -6  -2  -2  133.45    4.71
  -6   2  -2  135.75    4.48
  -6   2  -2  136.62    4.96
  -6  -2  -2  136.65    3.71
  -6  -2  -3  185.31    5.92
  -6   2  -3  198.61    4.99
  -6  -2  -3  190.63    4.96
  -6   2  -4    1.85    1.07
  -6  -2  -4    2.32    0.84
  -6   2  -4    1.11    0.61
  -6   2  -4    2.92    0.76
  -6  -2  -4    1.50    1.10
  -6  -2  -5   42.88    3.41
  -6   2  -5   41.83    3.02
  -6   2  -5   39.76    3.17
  -6   2  -6  233.76    8.27
  -6   2  -6  220.41    7.52
  -6  -2  -6  220.84    8.21
  -6   2  -7  132.22    6.63
  -6   2  -7  129.08    4.52
  -6  -2  -7  131.24    6.59
  -6  -2  -7  135.78    6.92
  -6   2  -7  131.82    6.38
  -6   2  -8  147.57    5.12
  -6  -2  -8  130.69    4.68
  -6  -2  -8  139.84    7.30
   6   2   8  136.57    4.85
  -6  -2  -8  140.25    7.30
  -6   2  -8  131.85    4.56
  -6   2  -8  138.11    7.03
  -6   2  -9  420.51    9.15
  -6  -2  -9  401.31    8.50
   6   2   9  411.73    8.70
  -6  -2  -9  400.36   12.91
  -6  -2 -10   27.59    2.34
   6   2  10   25.35    2.31
  -6   2 -10   29.62    2.60
  -6   2 -11    0.41    0.84
  -6  -2 -11    0.44    0.68
   6   2  11    0.32    0.73
  -6   2 -12    0.89    0.98
  -6  -2 -12    1.07    0.75
   6   2  12   -0.42    0.84
  -6  -2 -13   10.46    1.26
  -6   2 -13   10.28    1.42
   6   2  13   11.10    1.22
  -6  -2 -14   39.52    1.83
  -6   2 -14   44.59    2.24
   6   4 -14   21.23    1.56
   6  -4 -14   24.73    1.71
  -6   4  14   22.89    1.60
   6   4 -14   24.54    1.53
   6  -4 -14   25.09    1.66
   6  -4 -13   10.70    1.27
   6   4 -13    8.98    1.22
   6   4 -13    9.59    1.24
  -6   4  13    9.08    1.18
   6   4 -12   14.94    1.66
  -6   4  12   15.31    1.70
   6   4 -12   13.40    1.60
   6  -4 -12   16.06    1.70
   6   4 -11   53.14    3.00
   6   4 -11   52.58    3.07
  -6   4  11   50.02    3.21
   6  -4 -11   52.12    3.02
   6  -4 -10  192.73    5.74
   6   4 -10  189.10    5.79
   6   4 -10  181.64   10.09
   6  -4 -10  195.21    9.87
   6   4 -10  187.98    5.47
   6   4  -9   35.21    4.37
   6  -4  -9   40.40    2.62
   6  -4  -9   37.69    4.25
   6   4  -9   38.58    2.64
   6   4  -9   38.18    2.42
   6   4  -8   19.64    1.83
   6   4  -8   18.87    1.60
   6  -4  -8   18.86    2.92
   6   4  -8   19.83    3.18
   6  -4  -8   20.98    1.86
   6  -4  -7   16.80    2.56
   6   4  -7   17.90    2.89
   6   4  -6   18.67    2.62
   6  -4  -6   16.47    2.42
   6   4  -5   56.98    3.49
   6  -4  -5   59.58    4.13
   6   4  -5   61.14    4.24
   6  -4  -4  690.95   12.81
  -6   4   4  701.46   10.00
   6   4  -4  735.18   13.16
   6   4  -4  689.62   11.55
  -6  -4   4  719.46   11.86
  -6  -4   3  345.07    7.79
  -6   4   3  357.56    6.56
   6  -4  -3  348.23    8.49
  -6  -4   2  157.00    5.20
  -6   4   2  162.68    4.35
   6  -4  -2  160.39    5.42
  -6  -4   1   50.94    3.05
  -6   4   1   54.53    2.48
  -6   4   1   57.45    3.87
   6  -4  -1   55.74    3.09
  -6  -4   0 1220.34   14.60
  -6   4   0 1291.48   11.86
  -6  -4  -1  332.28    7.44
  -6   4  -1  341.13    6.35
  -6   4  -1  338.84    8.41
  -6   4  -2    4.02    1.50
  -6  -4  -2    2.25    1.05
  -6   4  -3  473.49   10.58
  -6  -4  -3  466.99   10.96
  -6  -4  -4   13.66    2.17
  -6   4  -4    8.10    1.68
  -6  -4  -5   27.18    3.08
  -6   4  -5   29.03    3.00
  -6   4  -6  136.53    6.33
  -6  -4  -6  145.75    7.37
  -6   4  -6  141.72    6.77
  -6   4  -7    8.88    1.95
  -6   4  -7   10.48    1.42
  -6   4  -7    8.20    1.17
  -6  -4  -7   11.16    2.35
   6   4   7   12.49    1.53
   6   4   7   10.32    1.33
  -6   4  -7    7.03    1.80
   6   4   8  198.57    5.97
  -6  -4  -8  188.18    9.35
  -6   4  -8  183.63    5.89
  -6   4  -8  184.84    5.86
   6   4   9   32.77    2.61
  -6   4  -9   31.82    2.59
  -6   4  -9   30.48    2.49
  -6  -4  -9   29.88    3.86
  -6   4 -10   92.14    4.37
   6   4  10   92.85    4.29
  -6   4 -10   83.57    3.93
  -6   4 -11   13.54    1.60
  -6   4 -11   15.93    1.93
   6   4  11   14.42    1.81
  -6   4 -12    2.25    0.94
   6   4  12    2.55    0.94
  -6   4 -13    0.31    0.56
   6   4  13    0.42    0.58
  -6   4 -14    3.59    0.68
  -6   6  14    7.76    0.94
   6   6 -14    8.58    0.89
   6   6 -13   70.22    2.98
   6  -6 -13   64.91    2.53
  -6   6  13   68.64    3.00
   6  -6 -12   15.80    1.46
   6   6 -12   16.04    1.71
  -6   6  12   16.50    1.74
   6   6 -11   25.18    2.20
  -6   6  11   22.11    2.17
   6  -6 -11   21.16    1.80
   6  -6 -10    6.45    1.16
   6   6 -10    5.73    1.25
  -6   6  10    3.55    1.05
   6  -6  -9    5.08    1.13
   6  -6  -9    3.23    1.57
   6   6  -9    4.84    1.17
   6  -6  -8   21.92    3.49
  -6   6   8   20.04    1.79
   6   6  -8   22.59    2.08
  -6  -6   8   21.82    2.87
   6  -6  -8   20.28    1.82
   6  -6  -7  242.68    6.07
   6  -6  -7  251.74   10.26
   6   6  -7  237.88    6.16
  -6   6   7  225.84    5.88
   6   6  -7  242.90    6.26
  -6  -6   7  236.48    8.66
   6   6  -6  295.52    6.58
   6  -6  -6  295.99   10.59
  -6  -6   6  299.70    9.25
  -6  -6   5  108.63    5.23
   6   6  -5  106.35    5.52
   6  -6  -5  106.33    6.08
  -6  -6   4   47.90    3.32
   6   6  -4   49.98    3.65
   6  -6  -4   50.07    3.87
  -6   6   3    1.00    1.37
   6  -6  -3    1.60    0.93
  -6  -6   3    1.59    1.01
  -6   6   3    0.38    0.61
   6   6  -3    0.00    0.92
  -6  -6   2   33.49    2.62
  -6   6   2   35.24    3.29
   6   6  -2   34.00    2.94
   6  -6  -2   36.93    2.88
   6  -6  -1    1.82    0.93
  -6  -6   1    3.74    1.55
  -6   6   1    3.07    1.93
  -6  -6   0  121.18    4.51
  -6   6   0  123.19    5.61
  -6  -6  -1  114.20    4.36
  -6  -6  -1  118.98    5.79
  -6   6  -1  119.44    5.61
  -6   6  -2   72.59    4.45
  -6  -6  -2   73.62    4.77
  -6  -6  -3    4.45    1.57
  -6   6  -3    3.33    1.18
  -6  -6  -4   19.73    2.90
  -6   6  -4   13.38    2.15
  -6  -6  -5    5.76    2.02
  -6   6  -5    3.72    1.49
   6   6   5    3.14    1.08
   6   6   5    2.70    0.91
  -6   6  -5    5.05    1.21
  -6   6  -6    5.36    1.59
  -6  -6  -6    5.92    2.06
  -6   6  -6    3.71    1.08
   6   6   6    6.44    1.18
   6   6   6    5.48    1.09
  -6   6  -6    6.33    1.29
  -6   6  -7   74.81    5.60
   6   6   7   79.45    3.91
  -6   6  -7   71.49    3.64
   6   6   7   76.83    3.87
  -6   6  -7   79.84    4.10
  -6  -6  -7   82.51    6.43
  -6   6  -8   34.58    2.64
   6   6   8   35.66    2.67
  -6   6  -8   33.23    2.64
   6   6   8   36.47    2.70
  -6   6  -9   12.28    1.70
   6   6   9   11.99    1.68
  -6   6  -9   13.57    1.79
   6   6   9   13.26    1.81
  -6   6 -10   38.17    2.77
   6   6  10   41.67    2.90
  -6   6 -10   35.76    2.59
   6   6  11    1.97    0.81
  -6   6 -11    0.57    0.81
  -6   6 -11    2.48    0.90
   6   6  12    1.50    0.80
  -6   6 -12    1.37    0.53
  -6   6 -12    0.48    0.53
  -6   6 -13   -0.64    0.51
   6   6  13    0.90    0.53
  -6   8  13    0.44    0.54
   6   8 -13   -0.43    0.47
   6   8 -12    0.41    0.59
  -6   8  12    0.95    0.64
   6   8 -11   84.10    3.71
  -6   8  11   81.72    3.85
   6   8 -10   50.27    3.09
  -6   8  10   45.90    2.60
  -6   8  10   45.70    3.05
   6   8  -9   42.81    2.63
  -6   8   9   38.64    2.55
   6   8  -9   42.24    2.96
  -6   8   9   40.65    3.07
   6   8  -8   10.01    1.35
  -6   8   8   12.10    1.43
   6   8  -8   12.24    1.57
  -6   8   8   12.64    1.77
  -6   8   7    6.00    1.06
   6   8  -7    6.25    1.08
   6   8  -7    6.68    1.18
   6  -8  -7    6.34    2.06
   6   8  -7    6.82    1.06
  -6   8   7    5.86    1.21
   6   8  -6    0.36    0.68
   6   8  -6    2.58    0.94
   6  -8  -6    0.58    1.04
  -6   8   6    1.61    0.79
   6   8  -6    2.25    0.87
   6   8  -5   52.04    2.75
  -6   8   5   43.09    2.90
   6   8  -5   47.60    2.72
   6   8  -5   53.27    2.78
   6  -8  -5   43.84    4.23
   6   8  -4   53.91    2.76
   6   8  -4   52.57    2.72
   6  -8  -4   54.03    4.41
  -6   8   4   56.59    3.13
   6   8  -4   47.47    2.58
  -6   8   3   58.16    3.22
   6   8  -3   63.20    3.01
   6   8  -3   66.87    4.76
  -6   8   3   61.36    4.51
   6   8  -3   64.38    3.06
   6   8  -2  117.74    3.93
   6   8  -2  123.43    4.11
   6   8  -2  124.78    6.34
  -6   8   2  120.55    4.70
  -6   8   2  116.17    5.58
  -6   8   2  119.64    6.01
  -6   8   1    0.59    0.85
   6   8  -1    0.22    0.56
   6   8  -1    0.33    0.73
  -6   8   1    0.90    0.89
  -6   8   1   -1.04    1.00
  -6  -8   0    2.81    1.19
  -6   8   0    2.61    1.10
   6   8   0    2.75    0.80
   6   8   0    1.04    0.87
  -6   8   0    2.25    0.81
  -6   8   0    1.46    1.00
  -6   8  -1   44.74    3.53
   6   8   1   39.39    2.31
  -6  -8  -1   42.12    3.76
  -6   8  -1   48.20    2.97
   6   8   1   35.78    3.26
  -6  -8  -2    5.92    1.52
   6   8   2    7.82    1.10
   6   8   2    8.15    1.66
  -6   8  -2    6.19    1.35
   6   8   2    6.81    1.01
  -6   8  -2    7.38    1.20
  -6   8  -3    6.72    1.60
  -6  -8  -3    7.98    2.12
   6   8   3    7.42    1.45
  -6   8  -3    8.17    1.23
   6   8   3   11.40    1.45
   6   8   4   30.15    2.26
  -6   8  -4   31.87    2.35
  -6  -8  -4   35.75    4.12
  -6   8  -4   31.64    3.33
  -6   8  -5   16.21    2.54
  -6  -8  -5   18.05    3.05
   6   8   5   16.25    1.81
   6   8   5   14.22    1.49
  -6   8  -5   16.53    1.86
  -6   8  -6   14.58    2.59
  -6  -8  -6   17.46    3.35
   6   8   6   15.70    1.89
   6   8   6   19.25    2.08
  -6   8  -6   17.23    3.16
  -6   8  -6   19.66    2.24
   6   8   7   43.57    2.88
   6   8   7   42.34    2.73
  -6   8  -7   49.03    3.16
   6   8   8   32.89    2.50
   6   8   8   30.70    2.45
  -6   8  -8   34.41    2.79
   6   8   9    3.09    1.04
  -6   8  -9    3.91    1.13
   6   8   9    3.73    1.00
   6   8  10   13.37    1.53
  -6   8 -10   11.92    1.62
   6   8  11   14.56    1.45
  -6   8 -11   13.74    1.47
   6   8  12   11.56    1.08
  -6   8 -12   13.54    1.15
   6  10 -12    8.98    0.90
  -6  10  11    0.15    0.45
   6  10 -11    0.53    0.50
  -6  10  10   17.01    1.46
   6  10 -10   20.61    1.71
  -6  10  10   21.29    1.81
   6  10  -9    8.82    1.25
  -6  10   9    8.12    1.20
  -6  10   9    8.04    1.08
  -6  10   9    7.72    1.32
   6  10  -9    8.51    1.26
   6  10  -8    8.57    1.32
   6  10  -8    8.91    1.16
  -6  10   8    7.04    1.14
  -6  10   8    6.80    1.20
   6  10  -8    9.26    1.31
  -6  10   8    7.79    1.26
   6  10  -7   44.57    2.91
   6  10  -7   42.63    2.47
  -6  10   7   38.70    2.70
   6  10  -7   42.29    2.67
  -6  10   7   39.07    2.75
   6  10  -6   97.41    4.41
   6  10  -6   94.16    3.88
  -6  10   6   91.50    4.29
   6  10  -6   93.66    3.95
  -6  10   6   86.75    4.03
   6  10  -5   72.50    3.46
   6  10  -5   74.11    3.98
   6  10  -5   70.38    3.32
  -6  10   5   63.57    3.57
   6  10  -5   72.98    3.44
  -6  10   5   60.35    3.27
   6  10  -4    3.93    1.25
  -6  10   4    3.84    1.03
   6  10  -4    4.31    1.03
   6  10  -4    4.01    1.07
   6  10  -3   14.18    1.62
  -6  10   3    9.96    1.55
   6  10  -3   13.15    1.51
   6  10  -2    6.27    1.12
  -6  10   2    9.54    1.69
   6  10  -2    5.61    1.19
   6  10  -1   33.22    2.36
  -6  10   1   32.64    2.67
   6  10  -1   33.55    2.43
  -6  10   1   25.28    3.20
   6  10   0    3.19    0.99
   6  10   0    2.03    0.72
  -6  10   0    1.63    0.99
  -6  10   0    1.07    1.26
   6  10   1   25.53    2.06
  -6  10  -1   19.71    2.92
   6  10   1   24.56    2.10
  -6  10  -1   22.84    2.25
  -6  10  -1   21.12    1.95
  -6  10  -2   11.10    1.38
  -6  10  -2   10.42    2.53
  -6  10  -2    8.89    1.58
   6  10   2    8.25    1.40
   6  10   2   11.51    1.38
   6  10   3   10.66    1.42
  -6  10  -3   11.90    1.57
  -6  10  -3   13.54    1.82
  -6  10  -4   15.21    1.73
   6  10   4   15.15    1.62
  -6  10  -4   15.24    1.90
   6  10   4   14.43    1.43
   6  10   5    0.88    0.83
  -6  10  -5    1.73    0.78
  -6  10  -5    0.80    0.72
   6  10   5    1.19    0.77
  -6  10  -6    3.46    1.09
   6  10   6    3.79    1.05
   6  10   7    0.58    0.82
  -6  10  -7    0.74    0.87
   6  10   8   59.12    2.85
   6  10   8   61.81    3.08
  -6  10  -8   61.30    3.18
   6  10   9   34.14    2.13
  -6  10  -9   25.77    1.69
  -6  10  -9   31.65    2.25
   6  10   9   30.90    1.93
   6  10  10    0.63    0.44
  -6  10 -10    2.01    0.71
  -6  10 -11   16.91    1.19
   6  10  11   15.49    1.12
  -6  12   9    2.73    0.65
   6  12  -9    2.66    0.59
   6  12  -8    2.41    0.74
  -6  12   8    2.60    0.83
  -6  12   8    0.61    0.50
   6  12  -8    2.64    0.67
   6  12  -7    5.35    1.06
  -6  12   7    3.89    0.84
   6  12  -7    4.53    0.80
  -6  12   7    3.95    0.90
   6  12  -6   15.92    1.71
   6  12  -6   14.63    1.46
  -6  12   6   13.03    1.58
  -6  12   6   12.43    1.55
   6  12  -5   42.63    2.79
   6  12  -5   39.52    2.50
   6  12  -5   37.38    2.35
  -6  12   5   39.31    2.72
  -6  12   5   35.88    2.59
   6  12  -4   22.78    1.91
  -6  12   4   24.27    2.24
   6  12  -4   26.04    2.09
   6  12  -4   24.49    2.24
  -6  12   4   20.72    2.04
   6  12  -3   45.47    2.97
   6  12  -3   43.97    2.77
  -6  12   3   36.38    2.74
   6  12  -3   42.21    2.65
  -6  12   3   40.35    2.94
   6  12  -2   19.82    1.97
  -6  12   2   18.19    2.01
  -6  12   2   16.70    1.91
   6  12  -2   19.38    1.98
   6  12  -2   20.14    2.00
   6  12  -1   23.28    2.10
  -6  12   1   23.26    2.20
   6  12  -1   25.71    2.16
  -6  12   1   20.41    1.74
  -6  12   1   21.50    2.08
   6  12  -1   24.26    2.08
   6  12   0   -0.14    0.61
   6  12   0   -0.46    0.76
  -6  12   0    0.53    0.63
  -6  12   0   -0.04    0.55
  -6  12   0    0.78    0.86
   6  12   0    0.25    0.74
   6  12   1   49.07    2.79
  -6  12  -1   41.48    2.62
  -6  12  -1   41.83    2.69
  -6  12  -1   40.81    2.82
   6  12   1   47.63    2.87
  -6  12  -2   28.23    2.35
   6  12   2   28.49    2.16
   6  12   2   26.68    2.19
   6  12   3    9.00    1.34
   6  12   3    6.39    0.97
   6  12   3    7.82    1.24
   6  12   4    1.59    0.91
   6  12   4   -0.31    0.64
  -6  12  -4    0.41    0.55
   6  12   4   -0.23    0.55
   6  12   5   12.96    1.36
   6  12   5   12.00    1.50
  -6  12  -5   11.07    1.30
   6  12   5   11.72    1.21
  -6  12  -5   10.87    1.40
  -6  12  -6    6.79    1.02
   6  12   6    7.83    1.08
  -6  12  -6    4.85    0.89
   6  12   6    7.15    1.11
   6  12   7    0.62    0.67
  -6  12  -7    0.76    0.56
   6  12   7    0.78    0.48
  -6  12  -7    0.92    0.56
  -6  12  -8    9.39    0.93
   6  12   8   12.18    1.17
  -6  12  -8   10.74    1.06
  -6  14   6    5.74    0.75
  -6  14   6    7.64    0.92
   6  14  -5    6.18    0.95
  -6  14   5    3.55    0.78
  -6  14   5    4.69    0.85
   6  14  -4    8.57    1.05
  -6  14   4    9.89    1.17
  -6  14   4    8.87    1.05
   6  14  -3   22.88    1.67
  -6  14   3   17.97    1.56
  -6  14   3   19.07    1.59
   6  14  -3   21.46    1.55
   6  14  -2   17.10    1.49
  -6  14   2   14.62    1.43
  -6  14   2   12.46    1.30
   6  14  -2   15.90    1.40
  -6  14   1    6.57    0.95
  -6  14   1    8.42    1.12
   6  14  -1    8.37    1.06
   6  14  -1   10.71    1.22
   6  14   0   11.85    1.12
  -6  14   0    9.19    0.97
   6  14   0   11.42    1.34
  -6  14   0    8.05    1.07
  -6  14  -1    4.13    0.87
  -6  14  -1    3.23    0.83
   6  14   1    5.18    1.23
  -6  14  -2    4.59    0.74
  -6  14  -2    6.58    0.89
   6  14   2    5.05    0.88
  -6  14  -3    0.56    0.46
   6  14   3    0.81    0.53
  -6  14  -4    4.58    0.77
   6  14   4    3.13    0.65
  -6  14  -5    1.95    0.53
   7   1 -15   10.35    1.14
   7  -1 -15   11.65    1.15
   7   1 -14   14.78    1.51
   7  -1 -14   13.46    1.44
   7  -1 -14   14.44    1.44
   7   1 -13    0.37    0.59
   7  -1 -13    0.69    0.68
   7   1 -12    0.70    0.73
   7  -1 -12    0.77    0.72
   7   1 -11   10.31    1.46
   7  -1 -11   10.59    1.51
   7   1 -11   11.06    1.37
   7   1 -10   19.75    2.00
   7   1 -10   18.26    1.75
   7  -1 -10   20.80    3.40
   7   1 -10   20.27    3.63
   7  -1 -10   20.61    2.05
   7  -1 -10   16.70    3.03
   7  -1  -9    3.02    0.90
   7   1  -9    3.94    0.97
   7  -1  -9    2.47    1.44
   7   1  -9    4.92    1.12
   7   1  -9    3.81    0.98
   7  -1  -9    3.44    1.86
   7   1  -9    4.69    1.85
   7  -1  -8  324.48   10.81
   7  -1  -8  309.18   11.35
   7   1  -8  323.68   11.50
   7  -1  -8  315.57    6.82
   7  -1  -7   27.46    3.40
   7  -1  -7   25.40    3.56
   7  -1  -6 1178.02   18.12
   7   1  -6 1157.97   17.99
   7  -1  -5  103.71    5.07
   7   1  -5  100.39    3.49
   7   1  -5  104.41    4.90
   7  -1  -4  174.56    7.41
   7   1  -4  172.34    6.26
   7   1  -3  173.23    4.68
  -7  -1   3  169.45    5.32
  -7   1   3  174.56    5.14
  -7  -1   2  157.33    4.94
   7   1  -2  162.90    3.51
  -7   1   2  158.48    4.68
  -7  -1   1    8.27    1.25
  -7   1   1    9.11    1.34
  -7  -1   0  269.92    6.83
  -7   1   0  279.19    6.62
  -7  -1   0  259.99    5.82
  -7   1   0  277.05    6.89
  -7  -1  -1  102.03    4.23
  -7   1  -1  102.42    4.08
  -7   1  -1  105.67    4.27
  -7  -1  -1   94.97    3.46
  -7  -1  -2  618.23   10.66
  -7   1  -2  600.25   10.34
  -7  -1  -2  623.87    6.16
  -7   1  -2  608.34   10.47
  -7  -1  -2  623.84    9.40
  -7   1  -3   11.52    1.63
  -7  -1  -3   12.11    1.76
  -7  -1  -3   11.85    1.51
  -7   1  -3   13.63    1.88
  -7  -1  -3   11.57    1.24
  -7   1  -3   11.56    1.15
  -7  -1  -4  596.53    9.38
  -7   1  -4  599.32    9.24
  -7   1  -4  586.17   11.35
  -7  -1  -4  585.99   10.57
  -7  -1  -5   46.32    3.55
  -7   1  -5   41.24    2.83
  -7   1  -5   40.25    2.92
  -7  -1  -5   42.81    2.86
  -7   1  -5   42.51    3.33
  -7  -1  -5   46.93    3.25
  -7  -1  -6   78.67    4.91
  -7  -1  -6   78.05    4.34
  -7   1  -6   82.84    4.41
  -7   1  -6   82.06    4.95
   7   1   7    9.89    1.30
  -7   1  -7    8.41    1.30
  -7  -1  -7   11.33    1.40
  -7  -1  -7    9.65    1.97
  -7   1  -7    6.96    1.64
  -7   1  -8   19.97    2.05
  -7  -1  -8   21.92    2.06
   7   1   8   20.22    1.97
   7  -1   8   18.94    1.79
  -7   1  -9   64.61    3.69
  -7  -1  -9   65.11    3.62
   7  -1   9   55.20    3.12
   7   1   9   63.48    3.45
  -7   1 -10    3.67    1.42
  -7  -1 -10    2.62    1.20
   7   1  10    3.43    1.10
  -7   1 -11   36.18    2.83
  -7  -1 -11   36.85    2.73
   7   1  11   37.58    2.60
  -7   1 -12  107.15    4.42
  -7  -1 -12  107.04    4.24
   7   1  12   97.65    3.79
  -7  -1 -13    0.72    0.66
  -7   1 -13    1.22    0.76
  -7  -1 -14    5.24    0.74
  -7   1 -14    7.46    0.92
   7   3 -15    0.95    0.45
   7  -3 -15    1.82    0.54
   7   3 -14    6.90    0.97
   7  -3 -14    7.00    1.07
  -7   3  14    7.28    0.96
   7  -3 -14    7.71    1.02
   7   3 -13   26.16    2.12
   7   3 -13   27.71    1.93
  -7   3  13   30.03    2.02
   7  -3 -13   31.07    2.19
   7   3 -12    6.22    1.13
   7  -3 -12    5.43    1.13
  -7   3  12    6.17    1.19
   7   3 -12    5.88    1.18
   7   3 -11   32.75    2.44
   7   3 -11   33.16    2.39
   7  -3 -11   33.06    2.50
   7   3 -10    6.69    1.11
   7  -3 -10    8.54    1.33
   7  -3 -10    6.11    1.97
   7   3 -10    8.20    1.28
   7   3 -10    6.62    1.99
   7  -3 -10    8.45    2.35
   7   3  -9    4.23    0.96
   7  -3  -9    4.77    1.08
   7   3  -9    3.77    0.94
   7   3  -9    4.10    0.94
   7   3  -9    4.26    1.75
   7  -3  -9    4.10    1.68
   7   3  -8   71.89    3.18
   7   3  -8   73.12    5.61
   7  -3  -8   74.73    5.59
   7   3  -8   71.21    3.38
   7   3  -8   69.41    3.07
   7  -3  -8   75.27    3.42
   7  -3  -7  192.24    8.25
   7   3  -7  201.78    8.58
   7   3  -6   26.69    2.95
   7   3  -6   25.75    2.32
   7  -3  -6   25.58    2.94
   7   3  -5   23.31    2.20
   7  -3  -5   22.78    2.70
   7   3  -5   24.92    2.72
   7  -3  -4  233.04    7.52
   7   3  -4  239.32    6.98
  -7  -3   4  238.22    6.99
  -7   3   4  236.48    6.22
  -7  -3   3   24.56    2.23
  -7   3   3   22.71    1.86
   7  -3  -3   18.74    2.08
   7   3  -3   24.59    2.09
  -7  -3   2  987.84   13.23
  -7   3   2  950.25   11.85
   7  -3  -2  946.08   13.52
  -7   3   1  417.52    7.84
  -7   3   1  444.50    9.98
  -7  -3   1  438.63    6.20
  -7  -3   1  429.23    8.92
  -7  -3   0  309.11    7.64
  -7   3   0  302.71    6.63
  -7   3   0  328.00    8.38
  -7  -3   0  325.35    4.77
  -7  -3  -1   46.86    1.90
  -7  -3  -1   43.44    3.04
  -7   3  -1   46.17    2.76
  -7   3  -1   51.25    3.55
  -7  -3  -2   36.30    1.92
  -7  -3  -2   33.23    2.67
  -7   3  -2   33.26    2.49
  -7   3  -2   34.05    2.92
  -7  -3  -3   87.18    3.31
  -7  -3  -3   77.95    4.23
  -7   3  -3   81.25    4.44
  -7  -3  -4   64.48    4.34
  -7   3  -4   65.37    4.11
  -7  -3  -5    7.74    1.67
  -7   3  -5    8.40    1.87
  -7   3  -5    9.62    1.61
  -7  -3  -6    1.44    0.91
  -7   3  -6    2.47    1.28
  -7   3  -6    2.05    1.08
  -7   3  -7   88.29    5.70
  -7   3  -7   85.19    4.00
   7   3   7   86.73    3.81
   7   3   7   90.46    3.96
  -7  -3  -7   90.03    6.08
  -7   3  -7   80.58    3.72
   7   3   8    1.26    0.81
  -7   3  -8    0.12    0.69
  -7  -3  -8    0.33    0.64
  -7   3  -8   -0.09    0.65
  -7   3  -9  152.57    5.68
  -7  -3  -9  151.77    5.17
   7   3   9  153.96    5.53
  -7   3  -9  148.50    5.17
  -7  -3  -9  147.63    8.34
  -7   3 -10    2.94    1.20
  -7  -3 -10    2.24    0.68
   7   3  10    4.09    1.18
  -7   3 -10    1.78    0.80
  -7   3 -11   12.42    1.72
  -7  -3 -11    9.40    1.35
   7   3  11   10.68    1.57
   7   3  12   -1.05    0.81
  -7  -3 -12    0.63    0.60
  -7   3 -12    0.80    0.78
  -7   3 -13    0.91    0.66
   7   3  13    1.19    0.57
  -7   3 -14    7.89    0.89
   7  -5 -14   -0.18    0.41
   7  -5 -14   -1.24    0.52
  -7   5  14    0.05    0.50
   7   5 -14    0.06    0.38
   7  -5 -13   10.11    1.20
   7   5 -13   10.46    1.12
   7   5 -13   10.88    1.27
  -7   5  13   12.29    1.37
   7  -5 -12    1.19    0.69
   7   5 -12    1.81    0.72
  -7   5  12    1.51    0.74
   7   5 -11   46.89    2.76
  -7   5  11   52.20    3.36
   7   5 -11   55.08    3.21
   7  -5 -11   51.93    2.99
   7  -5 -10   36.40    2.54
   7   5 -10   36.07    2.63
   7   5  -9   56.14    5.48
   7  -5  -9   60.35    5.57
   7   5  -9   56.55    3.27
   7  -5  -9   60.39    3.28
   7  -5  -8    1.74    0.81
   7   5  -8    0.94    0.65
   7  -5  -8   -0.42    1.12
   7   5  -8    1.21    0.78
   7   5  -8    0.27    1.14
   7  -5  -7   38.82    2.53
   7   5  -7   45.72    2.48
   7  -5  -7   42.31    4.20
   7   5  -7   45.61    2.69
   7   5  -7   43.52    4.42
  -7  -5   7   41.84    3.78
   7  -5  -6   25.56    3.25
  -7  -5   6   22.28    2.58
   7   5  -6   20.58    2.78
  -7  -5   5    8.66    1.62
   7  -5  -5    9.46    1.99
   7   5  -5    7.70    1.62
  -7  -5   4  828.88   13.97
   7  -5  -4  818.71   15.29
   7   5  -4  821.44   14.19
  -7  -5   3   10.06    1.80
   7   5  -3    6.62    1.56
   7  -5  -3    6.49    1.56
  -7  -5   2 1431.91   17.90
  -7   5   2 1446.04   20.35
   7  -5  -2 1385.25   17.61
  -7   5   1   10.81    1.97
  -7  -5   1    8.57    1.64
  -7   5   0    6.83    1.65
  -7  -5   0    7.58    1.48
  -7   5  -1   11.87    2.11
  -7  -5  -1   10.92    1.78
  -7   5  -2   28.13    2.87
  -7  -5  -2   27.39    2.46
  -7   5  -3    1.93    1.11
  -7  -5  -3   -0.33    0.99
  -7  -5  -4  236.51    9.22
  -7   5  -4  230.96    8.36
  -7  -5  -5  259.07   10.08
  -7   5  -5  248.03    6.46
  -7   5  -6   10.02    1.41
  -7  -5  -6   13.69    2.52
  -7   5  -6   13.80    2.52
   7   5   6   11.83    1.54
   7   5   6   11.71    1.52
  -7   5  -6   11.11    1.48
  -7   5  -7   15.08    1.68
  -7   5  -7   19.44    2.91
  -7  -5  -7   22.66    3.45
  -7   5  -7   17.63    1.90
   7   5   7   21.02    2.10
   7   5   7   21.29    2.11
  -7   5  -8  109.63    4.70
   7   5   8  119.38    4.75
   7   5   8  128.16    5.04
  -7   5  -8  118.62    4.94
  -7  -5  -8  121.87    7.90
   7   5   9   39.84    2.91
  -7   5  -9   41.05    3.00
  -7   5  -9   40.61    2.96
  -7   5 -10    5.47    1.25
  -7   5 -10    5.47    1.19
   7   5  10    6.68    1.33
  -7   5 -11    2.31    0.81
  -7   5 -11    2.67    0.91
   7   5  11    0.85    0.87
  -7   5 -12   14.41    1.52
   7   5  12   16.55    1.60
  -7   5 -12   13.68    1.28
  -7   5 -13    2.08    0.63
   7   5  13    2.12    0.63
  -7   7  13    1.63    0.62
   7   7 -13    1.72    0.59
   7  -7 -12    1.98    0.62
   7   7 -12    3.18    0.93
  -7   7  12    2.60    0.91
   7  -7 -11    2.78    0.82
   7   7 -11    2.26    0.91
  -7   7  11    3.17    1.04
   7  -7 -10    8.93    1.18
   7   7 -10    8.09    1.35
  -7   7  10   10.14    1.62
   7   7  -9   65.26    3.53
  -7   7   9   61.04    3.05
   7  -7  -9   60.31    3.18
   7  -7  -8    1.04    0.61
   7   7  -8    2.22    0.86
   7  -7  -8    3.35    1.61
  -7   7   8    4.20    1.09
   7   7  -8    3.86    0.86
   7  -7  -7  313.71    7.28
   7   7  -7  310.41    7.59
   7  -7  -7  318.97   12.25
  -7   7   7  311.85    7.21
   7   7  -7  333.26    7.67
   7  -7  -6   37.95    2.53
   7  -7  -6   37.52    4.07
   7   7  -6   41.70    2.34
   7   7  -6   44.18    2.76
  -7   7   6   36.17    2.50
   7  -7  -5  234.54    6.08
  -7   7   5  228.02    6.34
   7  -7  -5  229.91    9.52
   7   7  -5  238.20    5.58
   7   7  -5  223.89    5.83
   7   7  -5  234.61    5.68
  -7   7   4   12.89    2.50
   7   7  -4   12.76    2.15
   7   7  -4   14.17    1.43
   7  -7  -4   12.13    2.20
   7   7  -4   13.37    1.36
  -7   7   4   11.41    1.40
   7   7  -3  163.18    7.07
  -7   7   3  154.24    7.48
   7  -7  -3  149.19    6.73
   7  -7  -2  126.75    5.65
   7   7  -2  133.43    6.30
  -7   7   2  124.90    6.46
   7   7  -1  146.52    6.50
  -7   7   1  132.02    6.42
  -7   7   0    2.08    1.25
   7   7   0    2.95    1.12
  -7  -7   0    2.91    1.29
  -7  -7  -1   68.19    4.86
  -7   7  -1   57.93    4.22
  -7  -7  -2   25.10    3.25
  -7   7  -2   24.57    2.93
  -7  -7  -3    6.87    1.93
  -7   7  -3    4.31    1.38
  -7   7  -3    4.16    1.13
  -7   7  -4    0.47    0.79
   7   7   4    0.30    0.65
  -7  -7  -4    1.47    1.20
  -7   7  -4    2.31    1.32
   7   7   4   -0.07    0.73
  -7   7  -5   18.20    1.85
  -7   7  -5   18.65    2.77
  -7  -7  -5   24.60    3.58
   7   7   5   19.99    1.79
   7   7   5   21.60    2.00
  -7   7  -5   20.41    2.24
  -7   7  -6   -0.22    0.68
  -7   7  -6    1.04    0.93
  -7  -7  -6    1.31    1.21
   7   7   6    0.49    0.75
   7   7   6    0.95    0.86
  -7   7  -6   -0.53    0.87
  -7   7  -7    4.26    1.02
   7   7   7    5.84    1.32
  -7   7  -7    4.61    1.31
   7   7   7    6.84    1.33
  -7   7  -8   35.32    2.80
   7   7   8   33.90    2.62
  -7   7  -8   35.18    2.63
   7   7   8   36.91    2.77
  -7   7  -9   14.33    1.67
   7   7   9   15.38    1.79
  -7   7  -9   13.11    1.63
  -7   7 -10    3.25    0.89
   7   7  10    4.86    1.38
  -7   7 -10    2.77    0.98
  -7   7 -11   -0.48    0.65
  -7   7 -11    0.67    0.59
  -7   7 -12    3.60    0.64
   7   7  12    3.03    0.76
  -7   7 -12    2.96    0.67
  -7   9  12    0.95    0.51
   7   9 -12    0.24    0.48
   7   9 -11   12.01    1.42
  -7   9  11   11.52    1.39
  -7   9  10    0.80    0.57
   7   9 -10    0.46    0.70
  -7   9  10    0.17    0.77
   7   9  -9    0.19    0.59
   7   9  -9    0.36    0.81
  -7   9   9    0.65    0.66
  -7   9   9    0.76    0.82
   7   9  -8   53.72    3.06
   7   9  -8   51.78    3.09
  -7   9   8   49.99    3.21
  -7   9   8   49.13    2.94
   7   9  -7   19.58    1.74
   7   9  -7   16.88    1.82
  -7   9   7   19.07    2.02
   7   9  -7   18.92    1.91
  -7   9   7   19.18    2.08
   7   9  -6   -0.95    0.88
   7   9  -6   -0.23    0.68
   7   9  -6    0.77    0.57
  -7   9   6    0.01    0.74
  -7   9   6    1.69    0.93
  -7   9   5  269.17    7.18
   7   9  -5  260.81    6.39
   7   9  -5  272.58    6.57
   7   9  -5  265.05    6.51
  -7   9   5  260.38    6.87
   7   9  -4   13.28    1.62
  -7   9   4   15.28    1.89
   7   9  -4   11.94    1.54
   7   9  -3  716.16   10.68
  -7   9   3  718.19   12.09
   7   9  -3  706.88   10.61
   7   9  -2   37.30    2.51
   7   9  -2   38.90    3.89
   7   9  -2   37.06    2.46
  -7   9   2   38.48    2.90
   7   9  -2   39.98    2.60
   7   9  -1  337.18    7.26
   7   9  -1  320.40    7.32
   7   9  -1  326.70    7.16
   7   9  -1  337.60   11.18
  -7   9   1  352.35    8.54
  -7   9   1  300.43   10.29
   7   9   0   12.91    1.61
   7   9   0   12.38    2.12
   7   9   0   11.45    1.48
  -7   9   0   14.04    2.00
  -7   9   0   11.19    2.27
   7   9   0   12.68    1.57
   7   9   1   75.69    3.51
   7   9   1   78.00    3.47
   7   9   1   75.91    3.69
   7   9   1   77.41    5.20
  -7   9  -1   72.62    3.99
  -7   9  -1   70.06    5.37
  -7   9  -2    1.74    1.07
  -7   9  -2    2.06    1.33
  -7  -9  -2   -2.03    1.66
   7   9   2   -0.16    0.88
  -7   9  -2    2.28    1.46
   7   9   2    0.19    0.61
   7   9   3   90.82    3.68
  -7   9  -3   78.48    3.82
   7   9   3   90.17    3.80
  -7   9  -3   78.03    6.01
  -7   9  -3   79.43    4.13
  -7  -9  -3   89.72    6.68
   7   9   4   42.15    2.65
  -7   9  -4   35.50    2.72
  -7  -9  -4   41.65    4.75
   7   9   4   36.46    2.33
  -7   9  -5    9.80    1.60
   7   9   5    8.52    1.33
   7   9   5    9.81    1.28
   7   9   6    1.39    0.95
   7   9   6    2.01    0.99
  -7   9  -6   -0.86    0.96
   7   9   7    0.59    0.66
   7   9   7    0.20    0.70
  -7   9  -7   -0.81    0.92
  -7   9  -7   -0.43    0.67
   7   9   8    7.75    1.24
   7   9   8    7.61    1.25
  -7   9  -8    6.56    1.31
   7   9   9   10.29    1.30
  -7   9  -9   12.92    1.64
  -7   9 -10    1.31    0.66
   7   9  10    0.31    0.55
   7   9  11    0.48    0.52
  -7   9 -11    1.03    0.60
   7   9  11   -0.07    0.39
  -7  11  10    2.55    0.54
  -7  11  10    2.51    0.54
   7  11 -10    3.50    0.72
  -7  11   9    2.60    0.67
  -7  11   9    1.94    0.50
   7  11  -9    3.52    0.85
  -7  11   8    8.67    1.23
  -7  11   8    7.75    1.09
   7  11  -8    8.85    1.21
  -7  11   8    9.70    1.25
   7  11  -8   11.19    1.35
   7  11  -7  129.59    4.62
   7  11  -7  123.10    3.99
  -7  11   7  118.93    4.46
   7  11  -7  121.24    4.15
  -7  11   7  117.42    4.27
  -7  11   7  121.49    4.52
   7  11  -6    7.89    1.26
  -7  11   6    5.90    1.26
   7  11  -6    8.48    1.39
  -7  11   6    5.05    0.94
   7  11  -5   84.53    4.13
   7  11  -5   83.87    3.70
   7  11  -5   83.23    3.60
  -7  11   5   79.88    3.99
   7  11  -4    1.94    1.01
   7  11  -4    1.75    0.84
  -7  11   4    1.68    0.92
   7  11  -4    2.24    0.83
   7  11  -3   27.54    2.27
   7  11  -3   24.47    2.10
   7  11  -3   24.84    2.40
  -7  11   3   22.76    2.33
   7  11  -2    9.27    1.49
   7  11  -2   10.78    1.51
  -7  11   2    7.67    1.56
   7  11  -2   10.88    1.42
  -7  11   1  265.84    7.61
   7  11  -1  279.32    6.96
   7  11  -1  269.05    6.85
  -7  11   0   59.95    3.69
   7  11   0   66.71    3.48
   7  11   0   66.31    3.41
   7  11   0   69.50    3.48
  -7  11  -1  337.47    8.46
   7  11   1  346.41    7.93
   7  11   1  349.00    7.59
   7  11   2   54.85    3.16
  -7  11  -2   51.15    3.29
   7  11   2   58.13    3.07
  -7  11  -3   20.51    1.90
   7  11   3   19.39    1.98
   7  11   3   22.65    1.83
  -7  11  -3   20.81    2.11
   7  11   3   20.13    1.81
   7  11   4   41.51    2.47
   7  11   4   39.71    2.82
  -7  11  -4   40.68    2.63
   7  11   4   43.56    2.53
  -7  11  -4   43.42    2.89
   7  11   5   35.65    2.31
   7  11   5   30.98    2.46
  -7  11  -5   32.33    2.32
  -7  11  -5   31.88    2.33
   7  11   5   31.21    2.00
  -7  11  -6   27.67    2.17
   7  11   6   30.27    2.30
   7  11   6   26.54    1.95
   7  11   7    6.13    1.18
  -7  11  -7    3.31    0.98
   7  11   7    4.67    0.89
   7  11   8   -0.03    0.60
  -7  11  -8    1.56    0.70
  -7  11  -8    0.62    0.58
  -7  11  -9   24.24    1.62
  -7  11  -9   22.17    1.27
   7  11   9   23.42    1.56
  -7  13   8    0.62    0.40
   7  13  -7    7.07    1.00
  -7  13   7    5.08    0.89
  -7  13   7    5.05    0.78
   7  13  -6   12.96    1.37
  -7  13   6    9.69    1.14
  -7  13   6   10.46    1.24
  -7  13   5   28.17    2.04
  -7  13   5   28.79    2.09
   7  13  -4    8.99    1.28
   7  13  -4    7.63    1.07
  -7  13   4    7.93    1.21
  -7  13   4    6.96    1.24
   7  13  -3   17.16    1.71
  -7  13   3   14.30    1.60
  -7  13   3   14.26    1.60
   7  13  -3   16.27    1.58
   7  13  -2   19.44    1.79
  -7  13   2   15.51    1.61
   7  13  -2   18.00    1.72
  -7  13   2   16.09    1.72
   7  13  -1   13.20    1.43
  -7  13   1   12.82    1.64
  -7  13   1   11.25    1.41
   7  13  -1   14.81    1.54
   7  13   0   13.52    1.42
  -7  13   0   11.92    1.23
   7  13   0   15.41    1.64
  -7  13   0   13.02    1.44
  -7  13   0   12.98    1.53
  -7  13  -1   26.18    2.10
  -7  13  -1   25.15    1.92
  -7  13  -1   25.89    1.83
   7  13   1   29.10    2.10
  -7  13  -2    1.85    0.69
  -7  13  -2    1.59    0.79
   7  13   2    2.73    0.72
   7  13   2    2.58    0.85
  -7  13  -3   14.02    1.46
   7  13   3   19.75    1.58
   7  13   3   18.43    1.55
  -7  13  -3   12.38    1.29
   7  13   4   12.45    1.25
  -7  13  -4   10.84    1.31
   7  13   4   12.70    1.30
  -7  13  -4    8.18    0.97
   7  13   5    2.15    0.62
  -7  13  -5    1.47    0.61
   7  13   5    2.29    0.55
   7  13   5    1.57    0.47
  -7  13  -6    0.43    0.44
   7  13   6    1.26    0.53
  -7  13  -7    0.78    0.41
  -7  15   3    5.16    0.67
  -7  15   2    1.05    0.39
  -7  15   1    3.96    0.61
   7  15   0   29.99    1.57
   7  15   1   11.27    1.01
   8   0 -15    0.02    0.45
   8   0 -14    0.14    0.59
   8   0 -14    1.12    0.69
   8   0 -13    0.33    0.77
   8   0 -12   39.41    2.69
   8   0 -11   -1.17    0.85
   8   0 -10   40.47    4.70
   8   0 -10   42.68    2.81
   8   0  -9   -0.70    0.58
   8   0  -9    0.16    0.59
   8   0  -9    0.25    1.18
   8   0  -8  187.35    5.41
   8   0  -8  190.05    8.67
   8   0  -8  185.20    5.29
   8   0  -7   -0.26    1.19
   8   0  -6   34.10    3.07
   8   0  -5   -0.47    0.95
   8   0  -4 1052.66   13.10
  -8   0   4 1056.12   14.57
   8   0  -3   43.83    2.94
  -8   0   3    0.29    0.96
  -8   0   2  478.78    9.08
   8   0  -2  464.35    5.09
  -8   0   1    1.74    1.18
  -8   0   1    1.01    1.14
  -8   0   0  340.79    8.09
  -8   0   0  332.74    7.62
  -8   0  -1   -0.75    1.06
  -8   0  -1    1.14    0.94
  -8   0  -2   24.19    2.32
  -8   0  -2   24.13    2.19
  -8   0  -3    8.24    1.92
  -8   0  -3    7.00    2.06
  -8   0  -4    5.95    1.33
  -8   0  -5    0.30    0.65
  -8   0  -5   -0.34    0.86
  -8   0  -6   52.55    4.54
  -8   0  -6   50.46    4.17
  -8   0  -7    0.49    0.64
   8   0   7    0.05    0.71
  -8   0  -8  123.57    4.93
   8   0   8  109.79    4.47
  -8   0  -9   -0.92    0.85
   8   0   9    0.42    0.67
  -8   0 -10   12.90    1.85
   8   0  10   11.99    1.63
   8   0  11   -0.52    0.64
  -8   0 -11    0.99    0.86
  -8   0 -12   18.88    1.84
  -8   0 -13    0.15    0.61
   8   2 -15    1.34    0.54
   8  -2 -15    0.83    0.49
   8  -2 -14    5.23    0.93
   8   2 -14    2.55    0.75
   8  -2 -14    3.98    0.91
   8  -2 -13   11.34    1.45
   8   2 -13    8.86    1.23
   8   2 -12    4.90    1.13
   8  -2 -12    3.88    1.05
   8   2 -12    3.01    0.83
   8   2 -11    6.92    1.27
   8  -2 -11    8.44    1.43
   8   2 -11    4.13    0.97
   8   2 -10   42.23    2.78
   8  -2 -10   42.26    4.91
   8   2 -10   39.58    4.80
   8  -2 -10   43.40    4.69
   8   2 -10   40.99    2.71
   8  -2 -10   43.90    2.86
   8  -2  -9    3.84    1.06
   8   2  -9    0.50    0.71
   8  -2  -9    3.28    1.52
   8   2  -9    2.64    0.96
   8  -2  -9    6.45    2.28
   8   2  -9    2.46    0.77
   8   2  -9    4.59    1.88
  -8   2   8  245.17    6.79
   8   2  -8  225.11    9.66
   8   2  -8  227.28    5.98
   8   2  -8  237.02    5.98
   8  -2  -8  222.75    9.74
   8  -2  -8  233.49    9.75
   8   2  -8  224.30    5.67
   8  -2  -8  242.80    6.19
   8  -2  -7   28.35    3.65
   8   2  -7   26.03    3.06
   8  -2  -6   99.53    5.76
   8   2  -6   90.74    3.96
   8   2  -6   98.49    5.31
   8   2  -5   25.87    2.13
   8   2  -5   26.41    2.51
   8  -2  -5   31.10    3.06
  -8  -2   5   28.68    2.75
  -8   2   5   32.70    2.76
   8   2  -4   38.54    2.60
   8  -2  -4   35.17    3.17
  -8  -2   4   35.72    2.81
  -8   2   4   34.44    2.61
  -8   2   3   20.17    2.01
  -8  -2   3   17.89    2.05
   8   2  -3   19.83    1.66
  -8  -2   2  442.17    9.20
  -8   2   2  433.20    8.64
  -8   2   1    5.75    1.54
  -8  -2   1    7.80    1.27
  -8  -2   1    5.83    1.27
  -8   2   1    7.41    1.38
  -8  -2   0  833.77   13.23
  -8   2   0  851.68   12.45
  -8   2   0  862.24   13.73
  -8  -2   0  818.85   10.31
  -8  -2  -1  311.44    6.31
  -8  -2  -1  322.13    8.29
  -8   2  -1  324.95    7.72
  -8   2  -1  337.20    8.52
  -8  -2  -2   57.65    3.75
  -8   2  -2   59.63    3.51
  -8   2  -2   52.98    3.74
  -8  -2  -2   60.31    2.93
  -8  -2  -3  417.25   10.04
  -8   2  -3  433.57   10.22
  -8  -2  -3  451.13    8.57
  -8   2  -4   59.20    3.98
  -8  -2  -4   63.08    3.49
  -8  -2  -5  472.89   10.46
  -8  -2  -5  466.63   12.26
  -8   2  -5  476.65   11.79
  -8   2  -6  106.06    4.20
  -8  -2  -6   95.42    5.84
  -8   2  -6   88.36    5.43
  -8   2  -7   34.90    3.66
  -8   2  -7   34.07    2.62
  -8  -2  -7   33.78    2.48
   8   2   7   33.42    2.48
  -8  -2  -7   35.05    3.82
  -8   2  -7   30.01    2.32
  -8   2  -8   94.74    4.42
  -8  -2  -8   83.31    3.92
   8   2   8   88.87    4.19
  -8   2  -8   81.58    3.74
  -8  -2  -8   82.32    5.95
  -8   2  -9    1.74    1.04
  -8  -2  -9    1.09    0.69
   8   2   9    1.41    0.97
  -8   2 -10   49.76    3.34
  -8  -2 -10   43.60    2.91
   8   2  10   45.06    3.04
  -8  -2 -11   52.40    3.03
  -8   2 -11   52.28    3.24
   8   2  11   48.54    2.96
  -8  -2 -12    5.43    1.05
  -8   2 -12    5.87    1.24
   8   2  12    4.30    0.97
  -8  -2 -13   38.60    1.99
   8   2  13   39.70    1.96
  -8   2 -13   42.84    2.36
  -8   2 -14   22.90    1.34
   8  -4 -14    5.75    0.82
   8   4 -14    6.48    0.87
   8  -4 -14    4.96    0.80
   8   4 -14    4.90    0.71
  -8   4  14    6.62    0.85
   8  -4 -13    7.08    1.08
   8   4 -13    8.20    1.22
   8   4 -13    7.79    1.07
  -8   4  13    6.55    1.05
   8  -4 -12    8.75    1.31
   8   4 -12    9.75    1.35
   8   4 -12   10.18    1.33
  -8   4  12    8.26    1.36
   8   4 -11    9.31    1.31
   8  -4 -11   11.63    1.60
   8   4 -11    9.03    1.46
   8   4 -10   79.13    3.50
   8   4 -10   73.56    3.77
   8   4 -10   76.54    3.52
   8  -4 -10   81.80    3.90
   8   4  -9    6.21    0.99
   8  -4  -9    7.52    1.32
   8   4  -9    6.30    1.10
   8  -4  -9    7.55    2.02
   8   4  -9    6.62    1.24
   8   4  -9    4.00    1.56
   8  -4  -8    7.68    2.35
   8  -4  -8    9.56    1.42
  -8  -4   8    7.82    1.92
  -8   4   8    6.28    1.53
   8   4  -8    7.56    1.19
   8   4  -8    8.07    1.33
   8   4  -8    6.79    2.04
  -8   4   7   49.44    3.62
   8  -4  -7   46.78    2.72
   8   4  -7   48.38    2.63
   8  -4  -7   50.58    4.60
   8   4  -7   45.90    2.71
   8   4  -7   46.43    4.33
  -8  -4   7   49.56    4.13
   8  -4  -6   42.09    3.99
   8   4  -6   37.44    3.02
   8   4  -6   37.95    3.59
  -8  -4   6   40.89    3.59
  -8   4   6   44.75    3.19
  -8   4   5   18.69    1.97
   8  -4  -5   15.74    2.29
   8   4  -5   17.02    2.01
   8   4  -5   15.89    2.08
  -8  -4   5   18.32    2.29
  -8  -4   4  758.52   13.51
  -8   4   4  759.14   11.77
   8   4  -4  726.25   12.77
   8  -4  -4  761.51   14.69
  -8  -4   3   32.58    2.76
  -8   4   3   30.55    2.32
   8  -4  -3   26.68    2.76
  -8  -4   2  405.80    9.73
  -8   4   2  416.55    8.44
  -8  -4   1  162.74    6.19
  -8   4   1  169.40    5.20
  -8   4   1  180.39    7.06
  -8  -4   0   73.75    4.11
  -8   4   0   66.58    3.29
  -8   4   0   71.17    4.48
  -8   4  -1  165.50    5.27
  -8   4  -1  182.98    7.00
  -8  -4  -2  769.94   13.51
  -8   4  -2  824.14   15.02
  -8  -4  -3  277.49    8.47
  -8   4  -3  286.42    9.13
  -8  -4  -4 1082.27   19.61
  -8   4  -4 1040.54   17.97
  -8  -4  -5  315.55   11.06
  -8   4  -5  293.11   10.00
  -8   4  -6    0.45    0.68
  -8  -4  -6    0.41    1.12
  -8   4  -6    0.44    0.87
   8   4   6    0.83    0.71
   8   4   6    1.78    0.97
  -8   4  -6    2.64    1.07
  -8   4  -7  222.68    6.56
   8   4   7  242.26    6.59
   8   4   7  242.99    6.80
  -8  -4  -7  228.08   10.34
  -8   4  -7  224.07    6.57
  -8   4  -7  232.22    9.82
  -8   4  -8   28.01    2.70
   8   4   8   35.75    2.86
  -8   4  -8   26.88    2.44
  -8  -4  -8   32.38    4.27
  -8   4  -9   62.15    3.62
   8   4   9   61.76    3.69
  -8   4  -9   54.41    3.27
  -8   4 -10   76.20    3.99
  -8   4 -10   69.91    3.55
   8   4  10   77.89    3.98
  -8   4 -11    0.00    0.73
  -8   4 -11   -0.11    0.81
   8   4  11   -0.07    0.73
  -8   4 -12    8.27    1.22
   8   4  12    9.59    1.23
  -8   4 -13   10.63    1.15
   8   4  13   11.00    1.04
  -8   6  14    0.33    0.45
   8   6 -14    0.21    0.37
   8  -6 -13   11.61    1.10
   8   6 -13   10.95    1.24
   8  -6 -13   11.67    1.13
  -8   6  13   12.69    1.30
   8   6 -12    1.71    0.78
   8  -6 -12    0.91    0.57
  -8   6  12    1.09    0.71
   8  -6 -11    0.19    0.62
  -8   6  11    0.53    0.72
   8   6 -11    0.34    0.72
   8  -6 -10   12.63    1.56
   8   6 -10   15.48    1.85
   8   6  -9   29.22    2.43
   8  -6  -9   25.97    2.18
   8  -6  -8    1.01    0.73
  -8  -6   8   -2.15    1.26
   8   6  -8    0.89    0.62
   8   6  -8    0.11    0.67
   8  -6  -8   -1.61    1.35
   8   6  -7    0.62    0.69
   8  -6  -7    0.36    0.62
  -8  -6   7    0.53    1.04
   8   6  -7    1.69    0.73
   8  -6  -7    1.34    1.53
   8  -6  -6    4.59    0.98
  -8  -6   6    5.92    1.69
   8   6  -6    7.30    1.09
  -8   6   6    5.21    0.95
   8  -6  -6    7.53    2.07
   8   6  -6    4.75    0.90
   8  -6  -5   89.38    3.78
  -8  -6   5   93.38    5.29
   8   6  -5   90.02    5.29
   8  -6  -5   94.46    4.09
   8  -6  -5   87.82    5.85
   8   6  -5   94.04    3.72
   8  -6  -4    2.16    1.25
  -8  -6   4    1.42    0.96
  -8  -6   3   18.46    2.70
  -8   6   3   18.87    3.19
   8  -6  -3   14.80    2.33
   8   6  -3   16.57    2.37
  -8  -6   2  187.57    7.05
   8   6  -2  191.45    7.26
  -8   6   2  190.32    8.01
  -8  -6   1  171.25    6.82
  -8   6   1  174.74    7.83
  -8  -6   0  611.52   12.13
  -8   6   0  610.35   13.67
  -8  -6  -1  517.23   11.09
  -8   6  -1  488.65   12.36
  -8  -6  -2  287.61    8.46
  -8  -6  -2  285.69   10.39
  -8   6  -2  274.08    9.41
  -8   6  -3   37.93    3.74
  -8  -6  -3   41.61    4.15
  -8   6  -4   42.10    2.65
   8   6   4   41.97    2.57
   8   6   4   40.11    2.49
  -8  -6  -4   44.55    4.43
  -8   6  -4   47.30    3.03
  -8   6  -4   41.98    4.04
  -8   6  -5   67.28    3.45
   8   6   5   77.27    3.55
   8   6   5   66.33    3.40
  -8  -6  -5   78.29    6.11
  -8   6  -5   69.61    3.76
  -8   6  -5   75.33    5.46
  -8   6  -6    0.90    0.78
  -8   6  -6    0.91    1.14
  -8  -6  -6    0.46    1.29
   8   6   6    1.22    0.77
   8   6   6   -0.10    0.74
  -8   6  -6   -0.60    0.85
  -8   6  -7   53.21    4.93
  -8   6  -7   48.56    3.11
   8   6   7   58.07    3.33
   8   6   7   51.65    3.29
  -8   6  -7   55.58    3.52
  -8  -6  -7   55.05    5.46
  -8   6  -8    8.69    1.43
   8   6   8    9.96    1.51
  -8   6  -8    8.06    1.47
  -8   6  -9   14.56    1.72
   8   6   9   18.61    2.01
  -8   6  -9   17.02    1.96
  -8   6 -10   12.17    1.53
  -8   6 -10   11.06    1.51
   8   6  10   13.55    1.68
  -8   6 -11   21.03    1.80
  -8   6 -11   20.74    1.78
   8   6  11   22.86    1.92
   8   6  12    6.22    1.02
  -8   6 -12    5.64    0.89
  -8   6 -12    6.57    0.83
  -8   8  13    2.90    0.64
   8   8 -13    3.31    0.62
   8   8 -12    0.63    0.59
  -8   8  12   -0.41    0.54
   8   8 -11   33.67    2.33
  -8   8  11   37.73    2.60
   8   8 -10   25.02    2.20
  -8   8  10   23.28    2.20
   8  -8 -10   21.41    1.72
   8   8  -9   23.35    1.94
  -8   8   9   21.52    1.85
   8   8  -9   21.96    2.09
  -8   8   9   25.62    2.41
   8  -8  -9   24.67    2.00
   8   8  -8   54.72    3.10
  -8   8   8   48.25    2.89
   8   8  -8   51.03    3.13
   8  -8  -8   51.15    2.89
   8   8  -7   11.70    1.64
   8  -8  -7   10.00    1.44
   8   8  -7   11.64    1.34
  -8   8   7    9.63    1.41
   8   8  -7   14.22    1.70
   8  -8  -6  202.40    5.91
  -8   8   6  200.40    6.04
   8   8  -6  203.19    5.44
   8  -8  -6  203.57    9.85
   8   8  -6  200.68    5.83
   8   8  -5  236.72    6.14
   8   8  -5  252.67    6.13
   8   8  -5  243.15    6.07
  -8   8   5  265.89   10.85
   8  -8  -5  246.50    6.43
   8   8  -5  239.30    6.19
   8  -8  -5  248.75   10.36
  -8   8   5  240.44    6.78
   8   8  -4    3.43    1.31
  -8   8   4    0.84    1.10
   8   8  -4    3.50    0.92
   8  -8  -4    1.87    0.79
   8   8  -4    1.65    0.76
  -8   8   4    2.04    0.89
   8   8  -4    1.86    0.73
   8   8  -4    4.03    1.03
   8   8  -3  900.29   11.63
  -8   8   3  915.61   18.99
   8   8  -3  907.81   18.35
  -8   8   3  886.96   13.27
   8   8  -3  887.39   11.67
   8   8  -2   65.87    4.92
   8   8  -2   70.28    3.24
   8   8  -2   71.72    3.43
  -8   8   2   72.07    3.85
  -8   8   2   70.96    5.18
   8   8  -2   70.32    3.27
   8   8  -1  160.18    4.92
   8   8  -1  156.37    5.14
  -8   8   1  160.88    5.70
  -8   8   1  146.87    7.24
   8   8  -1  152.40    4.73
   8   8  -1  152.20    7.38
  -8  -8   0    1.12    1.08
  -8   8   0    0.65    0.98
   8   8   0   -0.04    0.56
   8   8   0    0.33    0.57
   8   8   0    2.81    1.23
  -8   8   0    1.07    0.94
   8   8   0    0.22    0.68
   8   8   0    0.68    0.55
  -8   8  -1  189.72    5.79
   8   8   1  205.08    6.01
   8   8   1  209.46    5.42
  -8  -8  -1  214.41    9.54
  -8   8  -1  194.69    8.35
   8   8   1  206.38    5.69
   8   8   1  197.39    8.28
  -8  -8  -2    0.82    1.45
  -8   8  -2    0.79    0.91
   8   8   2   -0.66    0.81
  -8   8  -2    0.91    0.86
   8   8   2    0.38    0.89
   8   8   2    2.06    0.92
   8   8   3  235.13    8.78
   8   8   3  249.52    6.10
  -8  -8  -3  264.29   11.31
  -8   8  -3  232.29    6.55
   8   8   3  249.22    6.10
   8   8   3  240.98    5.82
  -8   8  -3  219.31    9.06
  -8   8  -4    0.44    1.03
  -8  -8  -4    1.03    1.41
   8   8   4    0.01    0.74
  -8   8  -4    0.20    0.83
   8   8   4   -0.10    0.53
   8   8   5   94.77    4.04
   8   8   5  100.44    4.15
  -8   8  -5   91.33    4.38
  -8  -8  -5  102.72    7.50
  -8   8  -5   84.58    5.83
   8   8   6    6.45    1.18
   8   8   6    5.64    0.98
  -8   8  -6    5.88    1.34
  -8   8  -7   13.50    1.60
   8   8   7   18.85    1.94
   8   8   7   20.11    2.01
  -8   8  -7   15.69    1.97
  -8   8  -8    0.08    0.63
   8   8   8    1.51    0.81
   8   8   8    0.32    0.72
  -8   8  -8    1.18    1.11
  -8   8  -9    0.63    0.49
   8   8   9    0.13    0.68
  -8   8  -9   -1.05    0.84
   8   8  10    2.23    0.75
  -8   8 -10    4.76    1.05
  -8   8 -11   -1.40    0.70
   8   8  11   -0.38    0.50
  -8  10  11    4.73    0.69
   8  10 -11    6.29    0.87
  -8  10  10    0.80    0.57
   8  10 -10    0.68    0.65
   8  10  -9    4.36    0.86
   8  10  -9    3.78    0.92
  -8  10   9    4.27    0.82
  -8  10   9    3.23    0.79
  -8  10   9    3.97    0.89
  -8  10   8   64.39    3.17
   8  10  -8   68.70    3.30
   8  10  -8   68.24    3.25
  -8  10   8   68.90    3.43
   8  10  -7  150.58    5.21
   8  10  -7  142.15    4.44
  -8  10   7  134.92    4.85
   8  10  -7  134.58    4.66
  -8  10   7  132.17    4.82
   8  10  -6   36.01    2.76
  -8  10   6   36.80    2.75
   8  10  -6   34.59    2.32
   8  10  -6   34.09    2.36
  -8  10   6   35.89    2.55
   8  10  -5  107.83    4.89
   8  10  -5  112.22    4.36
   8  10  -5  107.54    4.23
  -8  10   5  116.09    4.83
   8  10  -4   26.99    2.20
  -8  10   4   24.04    2.32
   8  10  -4   27.33    2.24
  -8  10   3   60.01    3.60
   8  10  -3   58.83    3.18
   8  10  -3   59.24    3.21
  -8  10   2   17.96    2.09
   8  10  -2   18.17    1.85
   8  10  -2   20.57    1.87
   8  10  -2   19.55    1.94
   8  10  -1  220.79    6.10
   8  10  -1  212.77    6.03
  -8  10   1  221.37    6.98
   8  10  -1  216.55    6.05
   8  10   0  127.99    4.70
   8  10   0  126.58    4.82
  -8  10   0  116.59    5.12
   8  10   0  121.87    4.61
   8  10   1  180.48    5.89
  -8  10  -1  181.91    6.36
   8  10   1  183.67    5.57
   8  10   2   86.89    4.14
  -8  10  -2   79.01    4.24
  -8  10  -2   78.29    3.71
   8  10   2   84.52    3.73
   8  10   3   70.91    3.73
   8  10   3   73.95    3.31
  -8  10  -3   69.76    3.89
  -8  10  -3   64.35    3.44
   8  10   3   70.69    3.33
   8  10   4    0.49    0.76
  -8  10  -4    0.43    0.75
   8  10   4    0.66    0.65
  -8  10  -4    1.17    1.07
   8  10   4   -0.55    0.60
   8  10   5   78.03    3.57
  -8  10  -5   71.14    3.84
  -8  10  -5   70.30    3.79
   8  10   5   77.44    3.15
  -8  10  -6   15.03    1.71
  -8  10  -6   13.81    1.71
   8  10   6   17.00    1.69
  -8  10  -7    7.26    1.27
   8  10   7    8.23    1.18
  -8  10  -7    6.44    1.07
  -8  10  -8   -0.22    0.68
   8  10   8   -0.32    0.56
   8  10   9    1.46    0.49
   8  10   9    3.18    0.84
  -8  10  -9    3.75    0.66
  -8  10  -9    3.59    0.95
  -8  10 -10    2.58    0.66
   8  10  10    2.86    0.63
  -8  12   9    1.18    0.44
   8  12  -8   -0.20    0.46
  -8  12   8    0.80    0.49
   8  12  -7   10.68    1.27
  -8  12   7    8.95    1.19
  -8  12   7    8.42    1.08
   8  12  -6   -0.32    0.78
  -8  12   6    1.67    0.72
  -8  12   6    0.62    0.65
   8  12  -5    7.60    1.31
  -8  12   5    7.63    1.31
  -8  12   5    8.80    1.38
   8  12  -4   11.99    1.59
   8  12  -4    7.57    1.18
  -8  12   4    9.67    1.49
  -8  12   4   11.13    1.55
   8  12  -4   11.55    1.44
   8  12  -3   37.47    2.68
   8  12  -3   40.02    2.50
  -8  12   3   34.45    2.58
   8  12  -3   36.21    2.41
  -8  12   3   36.43    2.76
   8  12  -2    7.43    1.36
  -8  12   2    6.70    1.31
  -8  12   2    7.61    1.36
   8  12  -2    8.59    1.32
   8  12  -1   30.56    2.45
  -8  12   1   34.39    2.62
  -8  12   1   29.93    2.31
   8  12  -1   34.77    2.51
   8  12   0   14.98    1.66
  -8  12   0   13.79    1.74
  -8  12   0   10.51    1.30
  -8  12   0   10.83    1.42
   8  12   0   16.60    1.70
   8  12   0   12.76    1.38
   8  12   1   17.21    1.76
   8  12   1   20.66    1.85
  -8  12  -1   18.31    1.99
  -8  12  -1   19.09    1.66
   8  12   1   20.06    1.89
   8  12   2   35.11    2.36
  -8  12  -2   28.71    2.34
   8  12   2   35.21    2.36
   8  12   3   57.61    3.04
  -8  12  -3   55.67    3.06
   8  12   3   55.29    2.79
  -8  12  -4    8.88    1.11
   8  12   4    9.73    1.27
  -8  12  -4    7.78    1.08
   8  12   4    9.33    1.18
  -8  12  -5    0.47    0.65
   8  12   5    1.01    0.61
   8  12   5    0.51    0.61
   8  12   5    1.04    0.58
  -8  12  -5    0.49    0.46
  -8  12  -6   14.41    1.36
   8  12   6   14.27    1.39
  -8  12  -6   14.64    1.29
  -8  12  -7    1.67    0.56
   8  12   7    0.29    0.57
  -8  12  -7    1.57    0.58
  -8  12  -8    0.05    0.30
   8  12   8    0.56    0.44
  -8  14   6    2.29    0.51
  -8  14   6    0.91    0.38
  -8  14   5   10.71    1.06
  -8  14   5    9.62    0.97
   8  14  -5   11.11    1.08
   8  14  -4   25.17    1.62
  -8  14   4   23.04    1.56
  -8  14   4   21.03    1.48
   8  14  -3    5.53    0.88
  -8  14   3    5.63    0.87
  -8  14   3    6.15    0.94
   8  14  -2   44.77    2.14
  -8  14   2   42.68    2.23
  -8  14   2   40.70    2.09
   8  14  -1    0.81    0.42
  -8  14   1    0.91    0.47
  -8  14   1    1.10    0.62
   8  14  -1   -0.14    0.54
   8  14   0   13.30    1.08
  -8  14   0   13.60    1.25
   8  14   0   15.13    1.40
  -8  14  -1    4.27    0.69
  -8  14  -1    4.34    0.84
   8  14   1    5.22    0.97
  -8  14  -2    9.44    0.95
  -8  14  -2    7.92    0.90
   8  14   2   10.85    1.09
  -8  14  -3    4.98    0.73
   8  14   3    5.11    0.74
  -8  14  -4    9.72    0.91
   9   1 -15   36.97    1.81
   9  -1 -15   39.04    1.94
   9  -1 -14    4.09    0.88
   9   1 -14    2.67    0.84
   9   1 -13    0.90    0.69
   9  -1 -13    0.21    0.69
   9   1 -12   31.28    2.35
   9  -1 -12   32.86    2.50
   9   1 -11   50.35    2.88
   9   1 -11   53.51    3.14
   9  -1 -11   57.83    3.32
   9   1 -10    5.98    1.22
   9  -1 -10    6.25    1.14
   9   1 -10    5.44    1.04
   9  -1 -10    8.36    2.19
   9   1 -10    5.13    1.95
   9   1  -9   18.08    1.78
   9   1  -9   20.48    1.99
   9   1  -9   17.51    1.75
   9  -1  -9   16.17    3.07
   9   1  -9   18.86    3.15
  -9  -1   9   20.71    2.02
   9  -1  -9   18.96    1.89
   9   1  -8  175.14    8.31
   9  -1  -8  183.23    5.56
   9   1  -8  182.93    5.45
   9  -1  -8  173.05    8.31
  -9   1   8  181.79    5.88
  -9  -1   8  178.12    5.62
   9   1  -8  167.10    5.11
   9  -1  -8  173.77    5.46
   9  -1  -8  186.09    5.51
   9   1  -7   25.77    3.02
   9  -1  -7   21.63    2.94
  -9  -1   6    1.13    1.03
  -9   1   6    0.47    0.82
   9  -1  -6   -0.17    0.87
   9   1  -6   -0.86    1.19
   9  -1  -5   72.66    3.99
   9   1  -5   73.29    3.99
  -9  -1   5   74.74    4.37
  -9   1   5   75.15    4.28
  -9  -1   4  257.16    8.05
  -9   1   4  239.14    7.32
   9  -1  -4  255.95    6.59
  -9   1   3  148.50    5.57
  -9  -1   3  153.75    5.90
  -9  -1   2   76.50    4.13
  -9   1   2   66.58    3.76
  -9  -1   1   78.03    4.27
  -9   1   1   77.30    4.41
  -9  -1   1   74.69    3.76
  -9   1   1   79.23    4.14
  -9  -1   0   67.91    4.05
  -9   1   0   68.46    3.84
  -9  -1   0   66.41    3.40
  -9   1   0   66.43    3.92
  -9  -1  -1   51.68    3.67
  -9   1  -1   48.67    3.40
  -9  -1  -1   49.65    2.94
  -9   1  -1   50.87    3.48
  -9  -1  -2  359.48    9.32
  -9   1  -2  361.96    9.09
  -9   1  -2  364.95    9.08
  -9  -1  -2  347.77    7.98
  -9   1  -3   88.65    4.90
  -9  -1  -3   84.33    4.81
  -9   1  -3   85.35    4.88
  -9  -1  -3   79.67    4.11
  -9   1  -4   15.09    2.08
  -9  -1  -4   15.96    2.07
  -9   1  -5   19.49    2.47
  -9  -1  -5   19.14    2.65
  -9   1  -5   19.57    2.31
  -9  -1  -5   18.05    2.31
  -9   1  -6   23.54    2.08
  -9  -1  -6   18.83    2.34
   9   1   6   20.84    1.89
   9  -1   6   20.13    1.78
  -9  -1  -6   21.39    1.92
  -9  -1  -6   20.03    2.77
  -9   1  -6   23.38    2.99
  -9   1  -7    3.43    0.94
  -9  -1  -7    1.46    0.70
  -9  -1  -7    1.06    1.05
  -9   1  -7    1.70    1.13
   9  -1   7    1.01    0.63
   9   1   7    2.48    0.92
  -9   1  -8  104.94    4.74
  -9  -1  -8  101.18    4.50
   9  -1   8  100.87    4.29
   9   1   8  102.66    4.56
  -9   1  -9    8.04    1.46
  -9  -1  -9    8.40    1.43
   9   1   9    7.42    1.34
   9  -1   9    6.41    1.22
  -9  -1 -10   33.08    2.62
  -9   1 -10   34.27    2.80
   9   1  10   32.73    2.50
   9  -1  10   34.59    2.38
  -9  -1 -11   14.25    1.72
  -9   1 -11   15.27    1.81
   9   1  11   14.74    1.67
  -9  -1 -12    6.81    1.13
  -9   1 -12    5.78    1.08
   9   1  12    7.55    1.05
  -9  -1 -13    3.62    0.72
  -9   1 -13    5.87    0.98
   9   3 -14   19.29    1.43
   9  -3 -14   23.66    1.69
   9  -3 -14   23.02    1.61
   9  -3 -13   -0.36    0.72
   9   3 -13   -0.86    0.65
   9   3 -13   -0.67    0.52
  -9   3  13    0.14    0.50
   9   3 -12   39.46    2.53
   9   3 -12   40.28    2.49
   9  -3 -12   44.39    2.84
   9   3 -11   21.38    1.97
   9   3 -11   20.50    1.87
   9  -3 -11   21.87    2.13
   9   3 -10    1.81    0.87
   9  -3 -10    1.02    0.83
   9   3 -10    0.36    0.63
   9   3 -10    1.31    0.89
   9   3  -9    8.62    1.26
   9  -3  -9   11.10    1.49
  -9  -3   9   15.40    2.73
  -9   3   9   12.54    2.41
   9   3  -9    9.80    1.42
   9   3  -9    7.82    1.29
   9  -3  -9   14.16    2.91
   9   3  -9    8.68    2.45
   9  -3  -9   11.09    2.46
   9   3  -8    1.02    0.71
   9  -3  -8    0.26    0.71
   9  -3  -8    1.06    1.25
  -9  -3   8    0.61    1.00
  -9   3   8    2.04    1.03
   9   3  -8   -1.59    1.45
   9   3  -8   -0.75    0.79
   9   3  -8    0.49    0.59
   9  -3  -7   95.05    3.92
   9   3  -7   92.10    3.72
   9  -3  -7   96.29    4.15
   9  -3  -7   94.58    6.28
   9   3  -7   87.40    5.56
  -9   3   7   95.92    4.31
  -9  -3   7   96.65    5.81
  -9   3   7   87.49    5.13
   9  -3  -6   -0.06    0.96
  -9  -3   6    0.81    0.90
  -9   3   6    0.64    0.68
   9   3  -6    3.30    1.14
   9   3  -6    2.38    1.18
  -9  -3   5   26.22    2.81
  -9   3   5   25.48    2.44
   9   3  -5   24.12    2.32
   9   3  -5   27.13    2.61
   9  -3  -5   23.28    2.94
  -9   3   4   46.19    3.17
  -9  -3   4   49.63    3.59
   9  -3  -4   47.23    3.83
  -9  -3   3  133.47    5.66
  -9   3   3  126.01    5.04
  -9   3   2   43.63    3.75
  -9  -3   2   41.53    3.39
  -9   3   2   38.84    3.00
  -9  -3   2   42.82    2.60
  -9   3   1   10.66    2.09
  -9  -3   1   10.37    1.91
  -9   3   1    9.48    1.55
  -9  -3   0  193.06    6.98
  -9   3   0  185.39    6.07
  -9   3   0  192.53    7.22
  -9   3  -1    0.99    1.17
  -9  -3  -1    1.87    1.11
  -9   3  -1    0.64    0.80
  -9   3  -2    6.54    1.63
  -9  -3  -2    7.15    1.61
  -9   3  -2    7.34    1.53
  -9  -3  -3   64.78    4.33
  -9   3  -3   65.63    4.44
  -9  -3  -4   49.54    4.35
  -9   3  -4   49.48    4.02
  -9   3  -5   90.42    4.03
  -9  -3  -5   92.35    6.03
   9   3   5   98.09    3.95
  -9   3  -5   84.20    5.49
  -9   3  -6  108.25    4.54
   9   3   6  113.30    4.47
  -9  -3  -6  102.53    6.54
  -9   3  -6  103.70    4.31
  -9   3  -6   98.20    6.03
  -9   3  -7   74.17    5.58
  -9   3  -7   73.67    3.86
  -9  -3  -7   70.99    5.79
  -9   3  -7   67.20    3.59
   9   3   7   70.25    3.69
  -9   3  -8   -0.16    0.93
  -9  -3  -8    1.16    1.51
  -9   3  -8    1.12    0.93
   9   3   8    1.55    0.93
  -9  -3  -9    1.81    0.83
  -9   3  -9    4.24    1.27
   9   3   9    3.45    1.14
  -9   3  -9    3.33    1.02
  -9  -3 -10   10.94    1.48
  -9   3 -10   13.11    1.82
   9   3  10   10.39    1.53
  -9   3 -11    8.63    1.40
   9   3  11    9.95    1.47
   9   3  12   51.35    2.59
  -9   3 -12   54.72    2.93
  -9   3 -13   -0.55    0.53
   9   3  13    0.33    0.42
   9  -5 -14   14.17    1.09
  -9   5  14   14.47    1.17
   9   5 -14   14.85    1.10
  -9   5  14   15.14    1.15
   9  -5 -14   15.10    1.13
   9  -5 -13   -0.46    0.53
   9   5 -13   -0.05    0.49
  -9   5  13    0.42    0.51
   9   5 -12   42.13    2.59
  -9   5  12   43.78    2.83
   9  -5 -12   41.79    2.57
   9  -5 -11    3.96    1.01
   9   5 -11    3.26    1.01
   9  -5 -10    1.59    0.78
   9   5 -10    2.48    0.82
   9   5 -10    2.54    0.85
   9   5  -9   50.66    3.16
   9   5  -9   47.34    2.74
   9  -5  -9   44.57    2.92
  -9  -5   9   47.23    4.62
   9  -5  -8    8.06    1.37
  -9  -5   8    7.64    1.82
   9   5  -8    8.39    1.31
   9   5  -8    9.09    1.47
   9  -5  -8    6.51    2.11
   9  -5  -7    3.02    0.84
  -9  -5   7    6.43    1.66
   9   5  -7    5.65    1.10
   9  -5  -7    4.09    1.89
   9   5  -7    4.91    1.07
   9  -5  -6   20.65    1.89
   9   5  -6   19.86    1.82
  -9  -5   6   18.02    2.47
   9   5  -6   21.07    2.57
   9  -5  -6   16.44    2.73
   9   5  -6   22.89    1.97
   9  -5  -6   24.84    2.29
   9  -5  -5   10.34    2.19
  -9  -5   5    8.86    1.89
   9   5  -5    9.98    1.93
  -9  -5   4   26.14    2.88
   9   5  -4   35.73    3.66
   9  -5  -4   27.53    3.26
  -9  -5   3  100.82    5.51
  -9   5   3   97.24    5.99
  -9  -5   2  206.68    7.77
  -9   5   2  225.85    8.78
  -9  -5   1  161.61    6.76
  -9   5   1  163.92    7.31
  -9  -5   0   22.16    2.50
  -9   5   0   24.78    2.90
  -9  -5  -1   93.98    5.01
  -9   5  -1  103.09    5.77
  -9  -5  -2   -0.39    0.93
  -9   5  -2    0.06    0.99
  -9  -5  -3  299.65   10.86
  -9   5  -3  296.45   10.05
   9   5   4  511.84    8.67
  -9   5  -4  483.15    9.08
   9   5   4  494.10    8.91
  -9   5  -4  509.81    9.58
  -9   5  -4  501.84   13.50
  -9   5  -5  338.71    7.88
   9   5   5  366.59    7.82
   9   5   5  351.51    7.82
  -9  -5  -5  366.47   13.04
  -9   5  -5  369.70    8.40
  -9   5  -5  370.49   11.98
  -9   5  -6  287.44    7.53
   9   5   6  303.77    7.62
   9   5   6  302.07    7.41
  -9  -5  -6  298.38   12.25
  -9   5  -6  307.81    7.92
  -9   5  -6  309.29   11.39
  -9   5  -7  194.62    9.31
  -9   5  -7  178.48    6.05
   9   5   7  191.11    6.22
  -9   5  -7  186.17    6.24
  -9  -5  -7  197.00   10.14
  -9   5  -8    6.23    1.33
   9   5   8    4.97    1.21
  -9   5  -8    8.39    1.50
  -9   5  -9   23.47    2.28
   9   5   9   28.01    2.44
  -9   5  -9   23.34    2.24
  -9   5 -10   10.12    1.46
   9   5  10    9.06    1.42
  -9   5 -10    9.37    1.41
  -9   5 -11    4.68    1.05
  -9   5 -11    4.35    0.92
   9   5  11    5.08    1.14
  -9   5 -12    0.89    0.59
   9   5  12    0.40    0.55
   9   7 -13   40.51    2.01
  -9   7  13   35.85    1.94
   9   7 -12   31.91    2.10
  -9   7  12   34.23    2.26
   9  -7 -12   29.52    1.79
   9  -7 -11    1.79    0.68
   9   7 -11    2.61    0.88
  -9   7  11    1.40    0.73
   9   7 -10   20.93    2.05
  -9   7  10   22.18    2.26
   9  -7 -10   21.63    1.91
   9   7  -9   51.31    3.21
   9  -7  -9   52.66    3.05
   9   7  -8    6.48    1.16
   9  -7  -8    4.29    1.08
   9   7  -8    6.41    1.26
   9  -7  -7    7.97    2.18
   9   7  -7    9.05    1.62
   9  -7  -7    8.46    1.45
   9   7  -7    9.97    1.41
  -9   7   7    5.11    1.12
   9   7  -7   11.01    1.68
   9  -7  -6   29.15    2.35
  -9   7   6   29.95    2.33
   9   7  -6   32.73    2.20
   9   7  -6   29.01    2.21
  -9   7   6   30.50    3.92
   9   7  -6   29.72    2.32
   9  -7  -6   29.20    3.96
   9  -7  -5   53.48    3.19
   9   7  -5   63.93    4.89
   9   7  -5   62.33    3.05
   9   7  -5   57.84    3.06
  -9   7   5   54.38    3.11
  -9   7   5   54.27    5.07
   9  -7  -5   50.72    4.75
   9   7  -5   62.10    3.15
   9   7  -5   65.36    3.26
  -9   7   4   14.17    2.87
   9   7  -4   13.70    1.47
   9   7  -4   16.57    1.66
   9   7  -4   15.01    1.61
   9   7  -4   15.31    2.39
  -9   7   4   16.34    1.85
   9  -7  -4   17.23    1.84
   9   7  -4   14.33    1.54
   9  -7  -4   17.94    1.91
   9  -7  -4   16.44    2.78
   9   7  -3   25.17    2.00
   9   7  -3   25.29    1.99
   9   7  -3   22.69    1.97
  -9   7   3   26.69    3.37
   9   7  -3   24.25    3.05
  -9   7   3   25.81    2.27
   9   7  -3   25.02    2.05
   9  -7  -3   23.63    2.07
   9   7  -2   34.54    3.52
   9   7  -2   35.71    2.24
   9   7  -2   37.36    2.34
   9   7  -2   35.96    2.38
  -9   7   2   37.22    3.95
  -9   7   2   37.09    2.69
   9   7  -2   38.70    2.48
   9   7  -1  239.77    5.92
   9   7  -1  246.99    6.37
   9   7  -1  240.28    9.14
  -9   7   1  253.64    6.93
  -9   7   1  250.90    9.72
   9   7  -1  248.09    5.94
   9   7  -1  252.44    6.38
   9   7   0   82.96    3.71
  -9   7   0   84.45    5.59
   9   7   0   83.01    3.38
   9   7   0   87.31    3.72
  -9  -7  -1   99.36    6.54
   9   7   1   97.00    4.12
  -9   7  -1   96.72    4.08
  -9   7  -1  104.91    6.21
   9   7   1  102.69    3.74
   9   7   1   99.48    4.03
  -9  -7  -2   20.93    3.16
   9   7   2   20.13    1.68
  -9   7  -2   19.45    1.91
  -9   7  -2   23.30    3.06
   9   7   2   18.42    1.71
  -9   7  -3  211.66    5.93
   9   7   3  205.59    5.54
  -9  -7  -3  225.19   10.48
  -9   7  -3  213.11    6.34
  -9   7  -3  220.84    9.25
   9   7   3  207.54    5.32
   9   7   3  212.24    5.78
  -9   7  -4  123.21    4.58
  -9  -7  -4  133.10    8.25
   9   7   4  112.56    4.34
   9   7   4  120.29    4.38
  -9   7  -4  126.03    5.01
  -9   7  -4  125.99    7.11
   9   7   5  160.91    5.29
   9   7   5  149.40    5.28
  -9  -7  -5  176.61    9.87
  -9   7  -5  171.77    6.20
  -9   7  -5  163.80    8.58
  -9   7  -5  169.74    5.69
  -9   7  -6  100.30    4.32
   9   7   6   98.45    4.29
   9   7   6   99.50    4.33
  -9   7  -6  104.49    4.77
  -9   7  -7   90.82    4.17
   9   7   7   97.14    4.25
   9   7   7   95.19    4.30
  -9   7  -7   96.97    4.55
  -9   7  -8    9.39    1.39
   9   7   8   11.02    1.60
  -9   7  -8   13.35    1.90
  -9   7  -9   36.39    2.45
   9   7   9   35.65    2.59
  -9   7  -9   34.42    2.61
  -9   7 -10    1.17    0.62
   9   7  10   -0.28    0.78
  -9   7 -10    0.52    0.66
  -9   7 -11    0.77    0.57
   9   7  11    0.25    0.51
   9   7  11   -0.63    0.50
  -9   7 -11    0.40    0.49
   9   7  12    5.78    0.76
   9   9 -12   16.99    1.30
   9   9 -11    1.00    0.63
  -9   9  11   -0.97    0.59
   9   9 -10    0.86    0.67
  -9   9  10    0.88    0.62
   9   9  -9   15.58    1.49
  -9   9   9   13.16    1.38
   9   9  -9   15.69    1.76
  -9   9   9   12.49    1.58
   9   9  -8   11.03    1.46
   9  -9  -8   11.12    1.35
  -9   9   8    9.68    1.31
   9   9  -8   11.18    1.50
  -9   9   8   10.24    1.48
   9   9  -7   13.36    1.69
   9  -9  -7   10.73    1.35
  -9   9   7   10.38    1.46
   9   9  -7   11.59    1.49
  -9   9   7   11.48    1.57
  -9   9   6   39.34    2.75
   9  -9  -6   43.95    2.78
   9   9  -6   35.55    2.82
   9   9  -6   40.57    2.56
   9   9  -6   40.52    2.63
  -9   9   6   39.89    2.86
   9  -9  -5   32.45    2.43
   9   9  -5   32.28    2.30
   9   9  -5   27.94    2.05
  -9   9   5   31.48    2.54
   9   9  -5   28.52    2.12
   9   9  -5   29.32    2.31
   9  -9  -4    3.20    0.97
   9   9  -4    2.35    0.87
  -9   9   4    2.07    0.96
   9   9  -4    2.52    0.95
   9   9  -4    2.38    0.86
   9   9  -3   15.91    1.75
   9  -9  -3   18.32    1.90
   9   9  -3   16.80    1.76
   9   9  -3   16.61    1.81
   9   9  -3   16.25    2.69
  -9   9   3   23.27    2.35
   9   9  -2   47.83    2.98
   9   9  -2   50.53    2.94
  -9   9   2   43.10    3.15
   9   9  -2   50.70    2.96
   9   9  -2   47.51    4.55
   9   9  -1    1.34    0.75
   9   9  -1    2.32    1.07
   9   9  -1    2.74    1.71
  -9   9   1   -0.62    0.89
  -9   9   1    1.38    0.82
   9   9  -1    0.73    0.64
   9   9   0   11.55    1.55
   9   9   0   12.52    2.41
  -9   9   0   10.59    2.36
  -9   9   0   12.77    1.83
   9   9   0   11.39    1.52
  -9   9  -1    7.92    1.36
   9   9   1    7.28    1.84
  -9   9  -1    6.99    1.97
  -9   9  -1    8.23    1.57
   9   9   1    7.90    1.35
   9   9   1    8.09    1.31
  -9  -9  -2   -0.64    1.13
   9   9   2    2.76    1.10
   9   9   2   -2.28    1.36
  -9   9  -2    0.80    0.85
  -9   9  -2    0.84    0.87
   9   9   2    0.22    0.72
   9   9   3   40.55    2.84
   9   9   3   36.55    2.38
  -9   9  -3   41.75    3.07
  -9   9  -3   34.49    2.72
   9   9   3   37.51    2.46
   9   9   4    1.25    0.80
  -9   9  -4    1.49    1.00
   9   9   4    1.00    0.69
  -9   9  -5   16.90    2.05
   9   9   5   18.51    1.83
   9   9   6    0.40    0.62
   9   9   6   -1.41    0.79
  -9   9  -6    0.24    1.03
   9   9   7    1.11    0.62
  -9   9  -7    0.84    0.85
  -9   9  -7    0.18    0.63
  -9   9  -8    1.49    0.95
   9   9   8    1.57    0.74
  -9   9  -8    0.72    0.59
   9   9   9    5.76    0.91
  -9   9  -9    7.48    1.21
   9   9   9    5.77    1.01
   9   9  10    0.33    0.47
   9   9  10    0.17    0.42
  -9   9 -10   -0.09    0.53
   9  11 -10    4.27    0.67
   9  11  -9    0.86    0.54
  -9  11   9    0.94    0.52
  -9  11   9    0.48    0.39
   9  11  -9    0.17    0.46
   9  11  -8    0.42    0.53
  -9  11   8    1.01    0.59
  -9  11   8    0.62    0.61
   9  11  -8    0.06    0.46
  -9  11   8    0.36    0.45
   9  11  -7   22.54    1.87
  -9  11   7   21.34    1.80
   9  11  -7   23.82    1.73
  -9  11   7   23.65    1.77
   9  11  -6   36.89    2.64
  -9  11   6   39.39    2.62
   9  11  -5    4.59    1.26
  -9  11   5    3.22    0.94
   9  11  -4   18.24    2.04
   9  11  -4   19.11    1.84
  -9  11   4   21.45    2.26
   9  11  -3   18.29    2.17
  -9  11   3   20.39    2.30
   9  11  -3   23.12    2.12
   9  11  -2   10.45    1.41
  -9  11   2   13.89    1.80
   9  11  -2   11.00    1.53
   9  11  -1   14.97    1.68
  -9  11   1   17.57    2.04
   9  11  -1   14.14    1.79
   9  11   0   19.71    1.93
  -9  11   0   22.20    2.27
  -9  11   0   19.73    1.94
   9  11   0   19.31    1.93
   9  11   1   62.65    3.42
  -9  11  -1   70.44    3.87
  -9  11  -1   63.34    3.13
   9  11   1   64.07    3.34
   9  11   2    2.92    0.84
  -9  11  -2    5.92    1.27
   9  11   2    5.43    1.18
   9  11   3   30.77    2.39
  -9  11  -3   25.23    2.38
   9  11   3   28.82    2.08
  -9  11  -3   24.99    2.11
   9  11   4   20.32    1.95
  -9  11  -4   20.35    1.99
   9  11   4   18.41    1.64
  -9  11  -4   16.22    1.68
  -9  11  -5    3.55    1.11
   9  11   5    2.47    0.79
  -9  11  -5    3.02    0.94
   9  11   5    2.70    1.17
  -9  11  -6    7.27    1.16
   9  11   6   10.10    1.30
  -9  11  -6    6.44    1.01
   9  11   7   36.78    2.20
  -9  11  -7   31.07    2.01
  -9  11  -8   28.26    1.59
  -9  11  -8   28.94    1.75
  -9  13   7   -0.43    0.43
  -9  13   7   -0.08    0.38
   9  13  -6    0.40    0.54
  -9  13   6   -0.32    0.50
  -9  13   6    0.55    0.46
   9  13  -5    7.80    1.11
  -9  13   5    7.10    1.05
  -9  13   5    7.01    0.99
  -9  13   4   14.03    1.45
  -9  13   4   13.79    1.40
   9  13  -3    9.45    1.29
  -9  13   3   11.14    1.32
  -9  13   3    9.84    1.25
   9  13  -2    6.72    1.04
  -9  13   2    4.45    0.83
  -9  13   2    7.91    1.25
   9  13  -2    6.12    1.01
   9  13  -1   -0.23    0.70
  -9  13   1    0.58    0.46
  -9  13   1   -0.14    0.65
   9  13  -1    1.73    0.76
   9  13   0    2.84    0.79
  -9  13   0    2.99    0.62
  -9  13   0    1.95    0.55
  -9  13   0    2.41    0.83
   9  13   0    2.55    0.77
   9  13   1    3.05    0.74
  -9  13  -1    3.65    0.84
  -9  13  -1    5.09    0.89
   9  13   1    2.38    0.66
   9  13   1    3.25    0.85
  -9  13  -2   26.27    1.88
   9  13   2   28.84    1.76
  -9  13  -2   27.00    1.77
   9  13   2   29.90    1.91
  -9  13  -3   11.80    1.23
  -9  13  -3   12.73    1.23
   9  13   3   11.83    1.19
   9  13   3   12.35    1.16
  -9  13  -4   11.32    1.15
  -9  13  -4    8.85    0.99
   9  13   4    9.33    1.01
  -9  13  -5   11.37    1.08
   9  13   5    8.88    0.92
  -9  13  -6    1.28    0.45
  10   0 -15    0.04    0.41
  10   0 -14   23.74    1.72
  10   0 -13   -2.12    0.76
  10   0 -12   19.83    1.91
  10   0 -11   -0.14    0.70
  10   0 -10  142.73    4.84
  10   0 -10  148.54    5.23
  10   0  -9    0.29    0.61
 -10   0   9    2.36    1.48
  10   0  -9   -0.42    0.77
 -10   0   9   -0.21    0.83
  10   0  -8   32.60    2.40
  10   0  -8   31.90    2.35
 -10   0   8   35.97    2.75
 -10   0   8   33.29    3.78
  10   0  -8   32.17    2.38
 -10   0   7    0.55    0.94
  10   0  -7   -1.67    0.90
 -10   0   7   -0.10    0.65
 -10   0   6    1.35    0.86
 -10   0   5   -0.04    0.88
 -10   0   4   19.02    2.39
 -10   0   3   -0.65    1.09
 -10   0   2  493.80   11.00
 -10   0   2  514.00   11.25
 -10   0   1    1.52    1.08
 -10   0   1    0.51    0.95
 -10   0   0  850.84   14.52
 -10   0   0  823.73   13.63
 -10   0  -1    0.76    0.92
 -10   0  -1   -0.06    1.04
 -10   0  -2    6.02    1.45
 -10   0  -2    6.02    1.46
 -10   0  -3    1.22    1.18
 -10   0  -3    0.88    1.36
 -10   0  -4  608.69   12.87
 -10   0  -5   -0.14    0.85
 -10   0  -5    0.20    0.76
 -10   0  -6   12.94    2.04
 -10   0  -6   10.80    2.15
 -10   0  -6   10.97    2.01
  10   0   6   11.86    1.67
 -10   0  -7   -0.84    0.73
  10   0   7   -0.14    0.70
 -10   0  -8   20.91    2.15
  10   0   8   21.37    2.10
 -10   0  -9   -0.13    0.87
  10   0   9    0.47    0.69
 -10   0 -10   64.07    3.76
  10   0  10   67.59    3.44
 -10   0 -11   -0.80    0.95
  10   0  11    1.70    0.78
 -10   0 -12    3.81    0.94
 -10   0 -13    0.24    0.49
  10  -2 -15   13.92    1.07
  10  -2 -14    4.28    0.88
  10   2 -14    3.34    0.72
  10   2 -13   31.98    1.94
  10   2 -13   31.79    2.08
 -10   2  13   29.24    1.96
  10  -2 -13   34.62    2.27
  10   2 -12    2.75    0.83
  10  -2 -12    2.02    0.93
  10   2 -12    2.92    0.81
  10   2 -11    0.79    0.73
  10  -2 -11    1.41    0.77
  10   2 -11    0.00    0.65
  10   2 -10   12.89    1.55
  10   2 -10   15.04    1.77
  10   2 -10   14.33    1.74
  10  -2 -10   17.66    1.96
  10   2  -9    1.49    0.79
  10  -2  -9    2.63    0.97
 -10  -2   9    1.34    1.47
 -10   2   9   -0.01    0.99
  10   2  -9    2.69    0.95
  10   2  -9    1.04    0.74
  10   2  -8  106.83    4.27
 -10   2   8  108.00    4.84
 -10  -2   8  106.17    4.48
  10   2  -8   98.57    3.94
  10  -2  -8  104.16    4.55
 -10  -2   8  116.54    7.05
 -10   2   8  102.55    6.20
  10  -2  -8  103.33    4.38
  10  -2  -7  109.73    4.23
  10  -2  -7  105.94    4.12
  10   2  -7  109.55    4.18
  10  -2  -7  113.59    4.51
 -10   2   7  110.61    4.69
 -10  -2   7  109.15    4.39
 -10  -2   7  118.63    6.55
 -10   2   7  113.34    6.09
 -10  -2   6  220.69    8.50
 -10   2   6  212.52    7.88
 -10  -2   5    6.76    1.79
 -10   2   5    5.78    1.45
 -10  -2   4  464.55   11.09
 -10   2   4  458.97   10.34
 -10  -2   3  198.43    7.20
 -10   2   3  191.89    6.83
 -10  -2   2   81.64    4.75
 -10   2   2   77.62    4.42
 -10   2   2   83.62    5.04
 -10  -2   2   79.74    4.05
 -10  -2   1   56.59    4.08
 -10   2   1   56.00    3.73
 -10  -2   1   57.13    3.29
 -10   2   1   57.37    4.10
 -10  -2   0  100.12    5.23
 -10   2   0  111.25    5.19
 -10   2   0  108.06    5.43
 -10  -2   0  101.62    4.21
 -10   2  -1   -0.24    1.05
 -10  -2  -1    0.16    0.64
 -10  -2  -1    0.35    1.02
 -10   2  -1    0.28    0.94
 -10  -2  -2   57.18    4.13
 -10   2  -2   54.25    3.76
 -10   2  -2   60.42    4.16
 -10  -2  -2   58.60    3.25
 -10   2  -3   11.93    2.86
 -10  -2  -3    6.35    1.42
 -10  -2  -3    9.38    2.25
 -10   2  -3   13.47    2.92
 -10   2  -4   24.87    2.91
 -10  -2  -4   27.95    2.66
 -10   2  -5  133.12    4.94
 -10  -2  -5  126.90    6.99
  10   2   5  130.32    4.67
 -10   2  -5  124.64    4.51
 -10   2  -5  127.22    6.63
 -10  -2  -6  116.28    4.50
 -10   2  -6  126.73    4.99
  10  -2   6  123.41    4.52
  10   2   6  120.97    4.72
 -10  -2  -6  113.73    6.85
 -10   2  -6  109.19    4.45
 -10   2  -6  116.13    6.74
 -10   2  -7   18.03    2.20
  10  -2   7   16.74    1.81
 -10  -2  -7   14.11    1.75
 -10  -2  -7   15.89    2.94
 -10   2  -7   14.32    2.62
  10   2   7   15.78    2.07
 -10   2  -7   15.20    1.89
 -10  -2  -8   34.66    2.66
 -10   2  -8   34.29    2.89
  10   2   8   37.94    2.88
 -10   2  -8   33.75    2.50
 -10  -2  -9    1.77    1.06
 -10   2  -9    0.70    0.96
  10   2   9    2.98    1.04
 -10  -2 -10    8.42    1.37
  10   2  10    8.84    1.56
 -10  -2 -11    0.34    0.60
 -10   2 -11    1.20    0.80
  10   2  11    1.15    0.73
 -10  -2 -12    4.96    0.87
 -10   2 -12    6.07    1.12
  10   2  12    3.34    0.74
 -10   2 -13    1.21    0.49
  10  -4 -14    4.14    0.72
  10  -4 -14    3.05    0.69
  10   4 -14    3.81    0.61
 -10   4  14    2.71    0.58
  10  -4 -13    0.09    0.53
  10   4 -13   -0.63    0.53
  10   4 -13    1.08    0.53
 -10   4  13    0.53    0.55
  10  -4 -12    2.21    0.85
  10   4 -12    3.27    0.96
  10   4 -11    7.55    1.08
  10  -4 -11    8.51    1.38
  10   4 -11    8.22    1.35
  10   4 -10   85.58    3.79
  10   4 -10   88.98    4.14
  10  -4 -10   91.77    4.23
  10  -4  -9   -0.74    0.86
 -10  -4   9    1.86    1.47
  10   4  -9    0.12    0.76
  10   4  -9    0.78    0.74
  10  -4  -8  176.18    5.85
 -10  -4   8  177.11    8.67
  10   4  -8  170.39    5.35
  10   4  -8  179.57    5.86
  10  -4  -8  173.53    9.63
 -10  -4   7  205.74    8.83
  10  -4  -7  207.36    6.07
  10   4  -7  190.77    5.63
  10  -4  -7  218.82    6.66
  10  -4  -7  206.26    9.78
 -10   4   7  228.08    6.93
 -10  -4   6  172.08    7.80
 -10   4   6  177.18    7.01
  10  -4  -6  171.14    5.35
  10   4  -6  172.22    5.17
  10   4  -6  170.60    6.85
  10  -4  -6  192.49    6.07
  10  -4  -6  164.37    8.41
 -10   4   6  185.95    6.07
 -10  -4   5   15.76    2.45
 -10   4   5   14.94    2.05
  10   4  -5   14.21    2.14
 -10  -4   4    5.98    1.60
 -10   4   4    6.90    1.44
 -10  -4   3  149.42    6.78
 -10   4   3  155.96    6.05
 -10   4   3  155.25    7.55
 -10   4   2    6.02    1.77
 -10  -4   2    3.63    1.23
 -10   4   2    5.79    1.25
 -10   4   1    9.71    2.02
 -10  -4   1    8.38    1.86
 -10   4   1    9.61    1.52
 -10  -4   0  205.01    7.80
 -10   4   0  201.17    6.60
 -10   4   0  208.25    8.14
 -10   4  -1   15.19    2.34
 -10   4  -1   14.92    1.84
 -10  -4  -1   14.83    2.23
 -10   4  -2    2.46    1.42
 -10  -4  -2    0.90    0.82
 -10  -4  -3  144.52    6.83
 -10   4  -3  163.69    7.54
 -10   4  -4   12.40    1.57
 -10   4  -4   11.11    2.23
  10   4   4    6.74    1.29
 -10   4  -4   10.61    1.59
 -10  -4  -4    8.74    2.16
 -10   4  -5  110.67    4.65
  10   4   5  110.57    4.45
 -10  -4  -5  106.24    7.07
 -10   4  -5  105.79    4.54
 -10   4  -5  111.59    6.69
 -10  -4  -6   11.11    2.33
 -10   4  -6   12.77    1.76
 -10   4  -6   11.68    2.31
  10   4   6   10.29    1.72
 -10   4  -6   11.72    1.76
 -10   4  -7    2.91    1.01
 -10  -4  -7    2.32    1.43
 -10   4  -7    3.19    1.64
  10   4   7    1.97    1.03
 -10   4  -7    2.01    0.93
 -10   4  -8   65.65    3.94
  10   4   8   73.19    4.01
 -10   4  -8   59.64    3.55
 -10   4  -9    1.32    0.81
 -10   4  -9    1.67    0.85
  10   4   9    3.22    1.14
 -10   4 -10   43.27    2.93
  10   4  10   43.37    2.84
 -10   4 -10   39.43    2.45
 -10   4 -11    1.89    0.88
  10   4  11    1.17    0.75
 -10   4 -12    9.61    1.14
  10   4  12    9.99    1.14
  10  -6 -13    1.50    0.57
  10   6 -13    1.13    0.60
 -10   6  13    0.70    0.57
  10   6 -12    1.71    0.81
  10  -6 -12    0.49    0.53
 -10   6  12    2.22    0.89
  10   6 -11   11.64    1.49
 -10   6  11   13.99    1.73
  10  -6 -11   13.52    1.55
  10   6 -10   29.96    2.09
  10   6 -10   33.29    2.60
  10  -6 -10   27.20    2.21
  10   6  -9   59.32    3.38
  10   6  -9   55.98    2.98
  10  -6  -9   60.80    3.47
  10  -6  -8   11.88    1.62
  10   6  -8   10.45    1.44
  10   6  -8   12.34    1.68
  10  -6  -7    4.04    1.07
  10  -6  -7    4.98    1.83
 -10  -6   7    5.82    1.86
  10   6  -7    5.82    1.07
  10   6  -7    5.27    1.21
  10  -6  -6   -0.45    0.74
  10  -6  -6    2.60    1.59
 -10  -6   6    1.31    1.18
  10   6  -6    1.04    0.76
  10   6  -6    2.00    1.16
  10  -6  -6    0.86    0.72
  10   6  -6    0.94    0.68
  10  -6  -5   40.10    2.77
 -10  -6   5   48.15    4.24
 -10   6   5   42.27    4.47
  10   6  -5   44.03    2.69
  10  -6  -5   41.90    2.93
 -10   6   5   41.40    2.62
  10   6  -5   46.60    4.12
  10   6  -5   44.37    2.77
 -10   6   4   -0.26    1.36
  10   6  -4    0.31    0.51
 -10  -6   4    0.60    1.15
  10   6  -4   -0.17    0.74
  10   6  -4    0.02    0.93
 -10   6   4    0.82    0.58
  10  -6  -4    1.17    0.74
  10   6  -4    3.14    0.92
  10   6  -4    0.74    0.63
 -10  -6   3  257.84    9.61
  10   6  -3  257.32    6.40
  10   6  -3  248.56    9.12
  10  -6  -3  224.46    6.43
 -10   6   3  240.46   10.01
 -10   6   3  221.80    6.23
  10   6  -3  254.26    6.03
  10   6  -3  267.19    6.44
 -10  -6   2   30.47    3.28
  10   6  -2   32.58    2.25
 -10   6   2   35.34    3.87
  10   6  -2   32.07    2.11
  10   6  -2   32.41    2.25
 -10   6   1    3.15    1.52
 -10  -6   1    0.04    1.16
  10   6  -1    0.82    0.70
  10   6  -1    1.29    0.64
  10   6  -1    0.88    0.69
  10   6   0   22.03    1.90
 -10  -6   0   17.96    2.53
 -10   6   0   24.35    3.25
  10   6   0   19.16    1.62
  10   6   0   19.13    1.78
 -10  -6  -1   38.10    3.59
  10   6   1   38.15    2.52
 -10   6  -1   40.42    2.68
 -10   6  -1   45.93    4.20
  10   6   1   41.11    2.59
  10   6   1   35.96    2.24
 -10   6  -2   23.60    2.13
 -10  -6  -2   30.98    3.20
  10   6   2   28.67    2.29
 -10  -6  -2   28.32    3.68
 -10   6  -2   27.90    3.46
 -10   6  -2   29.64    2.50
  10   6   2   32.70    2.16
  10   6   2   31.96    2.30
 -10  -6  -3   19.05    3.22
 -10   6  -3   17.56    1.82
 -10   6  -3   19.91    2.96
  10   6   3   16.09    1.67
 -10   6  -3   20.02    2.12
  10   6   3   18.17    1.80
  10   6   3   17.41    1.72
 -10   6  -4   55.23    3.24
  10   6   4   54.25    3.11
 -10  -6  -4   56.86    5.53
  10   6   4   53.03    2.96
 -10   6  -4   61.10    3.63
 -10   6  -4   57.07    4.85
  10   6   4   59.17    3.20
 -10   6  -5   13.26    1.75
 -10  -6  -5   13.67    2.85
 -10   6  -5   16.39    2.79
  10   6   5   11.25    1.61
  10   6   5   11.92    1.58
 -10   6  -5   13.37    2.14
 -10   6  -6   16.41    1.99
  10   6   6   16.97    1.97
 -10   6  -6   19.52    2.26
 -10   6  -7   12.79    1.92
  10   6   7   12.75    2.18
 -10   6  -7   11.39    2.08
 -10   6  -8   46.72    3.08
  10   6   8   46.35    3.11
 -10   6  -8   46.93    3.17
 -10   6  -9    4.67    1.12
  10   6   9    4.61    1.16
 -10   6  -9    3.26    1.08
 -10   6 -10    0.15    0.67
 -10   6 -10    1.13    0.75
  10   6  10    1.14    0.91
 -10   6 -11    7.10    0.90
 -10   6 -11    5.88    0.87
  10   6  11    6.31    1.02
 -10   6 -12    3.72    0.62
  10   6  12    2.32    0.56
  10   8 -12    7.11    0.96
 -10   8  12    5.69    0.91
  10  -8 -11    6.67    0.87
  10   8 -11    9.39    1.28
 -10   8  11    7.22    1.15
  10   8 -10   23.76    2.04
 -10   8  10   22.70    2.09
  10  -8 -10   18.74    1.62
  10   8  -9   64.18    3.35
 -10   8   9   60.81    3.52
  10  -8  -9   64.30    3.21
  10   8  -8    5.09    1.06
  10  -8  -8    7.05    1.23
  10   8  -8    7.43    1.28
  10  -8  -7  104.11    4.44
  10   8  -7  102.63    4.44
  10   8  -7  101.56    3.96
 -10   8   7   96.50    4.11
  10   8  -7  111.14    4.56
  10  -8  -6   11.49    1.51
  10   8  -6    9.56    1.31
 -10   8   6   10.84    1.56
  10   8  -6   11.43    1.53
  10  -8  -5   18.94    2.02
 -10   8   5   18.88    3.14
  10   8  -5   22.50    2.03
  10   8  -5   23.37    2.08
 -10   8   5   19.11    2.06
  10   8  -5   21.81    1.96
 -10   8   4    4.97    1.61
  10  -8  -4    2.78    0.94
  10   8  -4    5.18    1.13
  10   8  -4    3.83    1.79
  10   8  -4    5.18    1.02
 -10   8   4    2.96    1.08
  10   8  -4    4.40    0.94
  10   8  -4    4.31    1.13
 -10   8   3    2.63    1.40
  10   8  -3    2.29    1.02
  10   8  -3    3.76    1.08
  10   8  -3    1.81    1.39
 -10   8   3    5.43    1.34
  10   8  -3    2.34    1.03
  10   8  -2   80.12    3.74
  10   8  -2   82.22    5.79
 -10   8   2   75.99    4.08
 -10   8   2   80.52    5.90
  10   8  -2   81.15    3.65
  10   8  -1  139.51    5.05
 -10   8   1  126.29    7.23
 -10   8   1  122.25    5.13
  10   8  -1  140.71    4.79
  10   8  -1  142.77    5.08
  10   8  -1  137.73    7.49
 -10  -8   0    8.28    2.94
  10   8   0   14.67    2.15
 -10   8   0   18.85    2.89
 -10   8   0   19.59    2.22
 -10   8   0   23.77    4.17
  10   8   0   16.53    1.82
  10   8   0   10.07    1.82
  10   8   1  158.60    5.49
 -10  -8  -1  145.50    8.50
 -10   8  -1  135.80    5.02
 -10   8  -1  140.38    7.63
  10   8   1  145.94    7.68
  10   8   1  147.86    4.86
  10   8   1  151.59    5.19
  10   8   2   43.77    4.28
  10   8   2   49.90    3.15
 -10  -8  -2   43.55    4.89
 -10   8  -2   57.61    3.49
 -10   8  -2   57.52    5.19
  10   8   2   48.99    2.82
  10   8   2   48.16    2.98
  10   8   3   32.45    2.60
  10   8   3   25.83    3.27
 -10  -8  -3   32.23    4.31
 -10   8  -3   34.41    2.87
  10   8   3   28.65    2.17
 -10   8  -3   35.74    3.90
  10   8   3   29.03    2.29
 -10   8  -4    3.46    1.12
 -10   8  -4    5.88    1.19
  10   8   4    6.42    1.14
 -10   8  -5   19.84    1.92
  10   8   5   13.22    1.65
  10   8   5   13.95    1.61
 -10   8  -5   16.41    2.06
 -10   8  -6    0.83    0.63
  10   8   6    0.40    0.66
 -10   8  -6    0.44    1.03
 -10   8  -7    3.78    1.03
  10   8   7    3.20    0.94
 -10   8  -7    3.95    1.67
 -10   8  -8   11.77    1.33
  10   8   8   10.95    1.39
 -10   8  -8   12.07    1.68
 -10   8  -9   12.95    1.32
  10   8   9   10.29    1.31
  10   8   9   11.68    1.38
 -10   8  -9   12.84    1.55
  10   8  10    0.26    0.47
 -10   8 -10   -0.11    0.40
 -10   8 -10    0.85    0.54
  10   8  10   -0.05    0.47
  10  10 -11    2.68    0.62
  10  10 -10    4.47    0.80
 -10  10  10    5.07    0.84
  10  10  -9   46.56    2.22
 -10  10   9   39.16    2.19
  10  10  -9   47.96    2.47
 -10  10   9   43.67    2.46
  10  10  -8   -0.40    0.67
  10  10  -8    0.29    0.52
 -10  10   8   -0.25    0.58
  10  10  -7   38.11    2.60
 -10  10   7   31.96    2.25
  10  10  -7   36.92    2.37
 -10  10   7   32.99    2.25
  10  10  -6    3.55    1.16
 -10  10   6    2.73    0.78
  10  10  -6    2.74    0.88
 -10  10   6    4.44    0.99
  10  10  -5    9.60    1.61
  10 -10  -5    8.57    1.26
 -10  10   5    9.57    1.45
  10 -10  -4   51.64    3.02
 -10  10   4   49.14    3.25
  10  10  -4   51.87    2.87
  10  10  -4   57.68    3.28
  10 -10  -3   35.34    2.58
  10  10  -3   41.07    2.69
 -10  10   3   37.96    2.94
  10  10  -3   42.18    2.78
  10  10  -2   14.32    1.70
 -10  10   2   11.11    1.67
  10  10  -2   15.25    1.84
  10  10  -1   30.49    2.45
 -10  10   1   26.25    2.58
  10  10  -1   31.95    2.45
  10  10   0   47.83    3.08
 -10  10   0   47.49    3.38
  10  10   0   46.25    2.86
  10  10   1    9.84    1.54
 -10  10  -1    5.67    1.38
  10  10   1    9.72    1.47
  10  10   2   40.44    2.81
 -10  10  -2   43.16    3.17
 -10  10  -2   40.51    2.78
  10  10   2   37.53    2.49
 -10  10  -3    5.46    1.12
 -10  10  -3    7.22    1.39
  10  10   3    7.26    1.22
  10  10   4   67.71    3.60
  10  10   4   61.55    2.87
 -10  10  -4   66.00    3.72
 -10  10  -4   55.65    3.25
  10  10   4   59.67    2.86
 -10  10  -5    2.79    0.96
  10  10   5    1.88    0.83
 -10  10  -5    2.99    0.92
  10  10   6   11.06    1.57
 -10  10  -6    8.47    1.37
 -10  10  -6    8.33    1.28
  10  10   7    7.36    1.20
 -10  10  -7    7.44    1.23
 -10  10  -7    8.00    1.13
  10  10   8   24.21    1.76
 -10  10  -8   23.04    1.73
 -10  10  -9   10.07    0.85
  10  10   9   10.18    0.99
 -10  10  -9   11.18    1.07
  10  12  -8    1.51    0.54
 -10  12   8    1.24    0.42
 -10  12   8    1.85    0.49
 -10  12   7   16.59    1.31
 -10  12   7   14.91    1.36
  10  12  -6   -0.60    0.64
 -10  12   6   -0.24    0.63
 -10  12   6    0.07    0.56
  10  12  -5   -0.08    0.68
 -10  12   5    1.36    0.78
 -10  12   5    0.14    0.59
  10  12  -4    4.63    1.06
 -10  12   4    4.67    1.05
 -10  12   4    3.75    0.92
  10  12  -3    5.31    1.17
 -10  12   3    4.92    1.11
 -10  12   3    5.54    1.19
 -10  12   2    1.57    0.77
  10  12  -2    3.89    0.98
 -10  12   2    2.01    0.88
  10  12  -1   24.04    2.15
  10  12  -1   28.88    1.95
 -10  12   1   26.68    2.29
 -10  12   1   25.81    2.04
  10  12  -1   31.70    2.28
  10  12   0    0.64    0.70
 -10  12   0    0.65    0.57
 -10  12   0    1.58    0.81
  10  12   0    0.37    0.54
  10  12   0    0.68    0.66
 -10  12   0    0.50    0.55
  10  12   1    1.84    0.70
  10  12   1    1.21    0.60
 -10  12  -1    1.95    0.94
  10  12   1    2.27    0.95
 -10  12  -2    1.28    0.81
  10  12   2    0.39    0.69
  10  12   2   -0.97    0.65
  10  12   3    2.76    0.91
 -10  12  -3    1.95    0.73
  10  12   3    1.67    0.67
  10  12   4    9.24    1.25
 -10  12  -4    5.81    0.97
  10  12   5    3.06    0.76
 -10  12  -5    2.27    0.63
 -10  12  -6    4.55    0.77
  10  12   6    5.70    0.88
  10  12   7    1.06    0.46
 -10  12  -7    0.05    0.34
  10  14  -4    2.67    0.57
 -10  14   4    2.59    0.49
 -10  14   4    3.67    0.62
  10  14  -3    5.47    0.75
 -10  14   3    5.96    0.75
 -10  14   3    7.60    0.86
  10  14  -2    0.17    0.38
 -10  14   2    0.41    0.39
 -10  14   2   -0.52    0.47
  10  14  -1    2.27    0.55
 -10  14   1    1.55    0.44
 -10  14   1    1.67    0.52
 -10  14   0    0.34    0.44
 -10  14  -1    0.95    0.53
  11  -1 -14    0.99    0.64
  11   1 -14    0.16    0.52
  11   1 -13    0.38    0.56
  11  -1 -13    0.90    0.59
  11   1 -12   38.83    2.32
  11   1 -12   38.45    2.48
  11  -1 -12   42.34    2.69
  11   1 -11   31.33    2.31
  11   1 -11   35.23    2.52
  11  -1 -11   36.80    2.63
  11   1 -10  155.33    5.30
  11   1 -10  162.52    5.30
  11  -1 -10  163.18    5.60
  11   1  -9    1.33    0.83
  11  -1  -9    1.21    0.83
 -11  -1   9    1.37    1.27
 -11   1   9    1.05    1.31
  11   1  -9    0.63    0.76
 -11   1   9    1.20    0.79
 -11  -1   9    1.57    0.98
  11  -1  -8  213.16    6.25
  11   1  -8  211.31    6.07
  11  -1  -8  216.91    6.33
 -11   1   8  220.71    6.95
 -11  -1   8  206.46    6.55
  11   1  -8  207.02    5.77
 -11  -1   8  231.96    9.93
  11  -1  -8  210.55    6.12
 -11   1   8  222.70    9.45
  11   1  -7    2.92    0.78
  11  -1  -7    3.86    0.91
 -11  -1   7    4.22    1.52
 -11   1   7    4.00    1.41
  11  -1  -7    4.31    1.05
  11   1  -7    4.18    0.98
  11  -1  -7    4.16    0.99
 -11   1   7    4.48    1.19
 -11  -1   7    3.80    0.93
 -11   1   6  362.24   10.71
  11   1  -6  345.39    7.27
 -11   1   6  350.07    8.11
 -11  -1   5    2.89    1.33
 -11   1   5    2.37    1.23
 -11  -1   4  750.49   15.00
 -11   1   4  746.57   14.66
 -11  -1   3   41.64    3.58
 -11   1   3   45.30    3.57
 -11  -1   2   43.27    3.69
 -11   1   2   41.62    3.44
 -11   1   2   40.78    3.53
 -11  -1   2   42.93    3.37
 -11  -1   1  205.97    7.68
 -11   1   1  205.37    7.47
 -11   1   1  206.52    7.62
 -11  -1   1  199.51    6.78
 -11  -1   0   42.16    3.55
 -11   1   0   42.50    3.46
 -11   1   0   44.11    3.53
 -11  -1   0   41.82    3.11
 -11  -1  -1  112.50    5.79
 -11   1  -1  108.92    5.49
 -11   1  -1  106.29    5.30
 -11  -1  -1  100.45    4.78
 -11  -1  -2  130.48    6.36
 -11   1  -2  141.31    6.43
 -11   1  -2  137.91    6.27
 -11  -1  -2  127.05    5.52
 -11   1  -3   11.02    2.04
 -11  -1  -3   10.51    1.71
 -11   1  -3   10.34    2.00
 -11  -1  -3    9.38    1.85
 -11   1  -4  179.76    7.58
 -11  -1  -4  180.56    7.09
  11  -1   5    6.58    1.24
 -11  -1  -5    7.42    1.28
 -11   1  -5    8.05    1.41
 -11   1  -5    5.60    1.50
 -11  -1  -5    5.56    1.42
  11   1   5    6.97    1.28
 -11   1  -5    8.15    1.33
 -11  -1  -5    6.15    1.53
 -11  -1  -6    1.76    1.60
 -11  -1  -6    4.31    1.25
 -11   1  -6    5.03    1.85
 -11   1  -6    4.98    2.13
 -11  -1  -6   -1.33    0.91
  11  -1   6    4.82    1.36
  11   1   6    3.50    1.27
 -11   1  -6   -1.95    1.18
 -11  -1  -7    1.76    1.20
 -11   1  -7    0.57    0.79
 -11   1  -7   -0.33    0.92
  11  -1   7    1.41    0.90
  11   1   7    0.58    0.91
 -11  -1  -8   31.67    2.61
 -11   1  -8   34.25    2.83
  11  -1   8   33.88    2.54
  11   1   8   32.55    2.66
 -11  -1  -9   -0.98    0.82
 -11   1  -9    0.08    0.82
  11  -1   9    1.25    0.81
  11   1   9    0.54    0.84
 -11  -1 -10    2.10    1.01
 -11   1 -10    1.21    0.96
  11  -1  10    1.78    0.69
  11   1  10    2.39    0.92
 -11  -1 -11    8.91    1.27
 -11   1 -11    8.89    1.38
  11   1  11    9.22    1.22
  11   1  12    0.12    0.45
 -11  -1 -12    1.18    0.54
 -11   1 -12    0.37    0.51
  11   3 -14   33.63    1.66
  11  -3 -14   55.15    2.29
  11   3 -13   31.04    1.92
 -11   3  13   34.46    2.11
  11  -3 -13   37.44    2.24
  11   3 -12   20.84    1.80
  11   3 -12   21.71    1.77
  11  -3 -12   23.19    2.06
  11   3 -11   38.04    2.64
  11   3 -11   34.77    2.31
  11  -3 -11   39.52    2.78
  11   3 -10   25.34    2.22
  11   3 -10   24.85    2.28
  11   3 -10   25.45    2.05
  11  -3 -10   23.17    2.25
 -11  -3   9   28.54    3.87
  11   3  -9   22.27    2.08
 -11   3   9   23.78    3.27
  11   3  -9   25.02    2.27
  11   3  -9   21.74    1.82
  11  -3  -9   27.37    2.38
  11  -3  -8    5.26    1.19
 -11  -3   8    7.73    2.05
 -11   3   8    7.61    1.95
  11   3  -8    8.95    1.25
  11  -3  -8    7.16    1.40
 -11   3   8    7.08    1.53
  11  -3  -7    8.32    1.42
  11  -3  -7    7.58    1.38
 -11  -3   7   10.13    2.04
 -11   3   7    7.61    1.65
  11   3  -7    9.46    1.42
 -11   3   7   11.07    1.69
 -11  -3   6  161.40    7.73
  11  -3  -6  145.91    5.00
 -11   3   6  150.55    6.78
  11  -3  -6  134.70    4.63
  11   3  -6  152.08    4.92
  11  -3  -6  155.62    5.44
 -11   3   6  149.74    5.53
 -11  -3   5   44.78    3.98
 -11   3   5   42.46    3.53
 -11  -3   4  467.29   12.57
 -11   3   4  458.47   11.42
 -11  -3   3   30.45    3.33
 -11   3   3   31.01    2.98
 -11   3   3   31.52    3.68
 -11  -3   2  225.26    8.60
 -11   3   2  230.57    7.80
 -11   3   2  220.15    8.83
 -11  -3   1   67.53    4.70
 -11   3   1   73.71    4.38
 -11   3   1   71.43    5.05
 -11   3   0    8.94    2.03
 -11  -3   0   13.56    2.13
 -11   3   0    8.54    1.66
 -11   3  -1    0.72    1.19
 -11  -3  -1    1.32    1.02
 -11   3  -1    2.05    0.87
 -11  -3  -2   46.16    3.90
 -11   3  -2   49.45    3.78
 -11   3  -2   51.09    4.29
 -11  -3  -3  109.89    6.18
 -11   3  -3  116.24    6.42
 -11   3  -4   15.58    1.82
 -11   3  -4   12.96    2.37
  11   3   4   16.29    1.80
 -11   3  -4   15.50    1.79
 -11  -3  -4   13.34    2.65
 -11  -3  -5    1.54    1.37
 -11   3  -5    3.42    1.11
 -11   3  -5    1.92    1.37
  11   3   5    3.39    0.96
 -11   3  -5    3.00    1.12
  11  -3   5    2.79    0.86
 -11  -3  -6    0.60    1.34
 -11   3  -6    1.42    0.99
 -11   3  -6    1.48    1.34
  11   3   6    1.81    1.00
 -11   3  -6    0.71    0.99
 -11   3  -7   38.26    4.42
 -11   3  -7   42.13    3.47
 -11  -3  -7   34.15    4.34
 -11   3  -7   37.30    2.98
  11   3   7   42.31    3.24
 -11   3  -8    6.59    1.44
  11   3   8    5.61    1.32
 -11   3  -8    4.68    1.16
 -11   3  -9    5.40    1.36
  11   3   9    5.82    1.27
 -11   3  -9    6.46    1.24
 -11   3 -10    0.35    0.82
  11   3  10    0.01    0.76
 -11   3 -11    9.99    1.38
  11   3  11   12.82    1.44
 -11   3 -12   20.01    1.56
  11   3  12   17.74    1.33
  11  -5 -13    1.64    0.55
  11   5 -13    1.31    0.62
 -11   5  13    1.57    0.55
  11  -5 -12    2.62    0.85
  11   5 -12    1.19    0.67
 -11   5  12    1.79    0.69
  11  -5 -11    3.74    0.97
  11   5 -11    4.07    1.03
  11   5 -10   20.19    1.85
  11   5 -10   22.01    2.11
  11  -5 -10   21.93    2.12
  11   5  -9   80.81    3.73
  11   5  -9   87.34    4.18
  11  -5  -9   86.90    4.12
  11  -5  -8   47.83    3.16
 -11  -5   8   46.85    4.62
  11   5  -8   48.32    2.91
  11   5  -8   52.58    3.29
  11  -5  -7   93.56    4.30
 -11  -5   7   90.21    6.21
  11   5  -7   89.39    3.98
  11  -5  -7  103.29    4.85
  11   5  -7   93.48    4.24
  11  -5  -6  238.36    6.63
 -11  -5   6  227.72    9.59
  11   5  -6  233.91    6.28
  11  -5  -6  250.32    7.36
 -11   5   6  242.42    7.24
  11   5  -6  227.00    8.68
  11  -5  -5   37.41    2.83
 -11  -5   5   27.60    3.63
  11   5  -5   26.45    2.43
  11   5  -5   26.69    3.25
  11   5  -5   26.98    2.25
 -11   5   5   26.59    2.62
  11  -5  -5   34.92    2.92
 -11  -5   4  183.42    8.35
  11   5  -4  190.10    5.46
  11  -5  -4  187.69    6.05
  11   5  -4  177.40    7.59
 -11   5   4  185.07    9.13
  11   5  -4  192.15    5.45
 -11   5   4  183.67    5.73
 -11  -5   3   52.69    4.52
  11  -5  -3   51.42    3.06
  11   5  -3   59.63    3.09
 -11   5   3   52.35    4.80
  11   5  -3   57.97    3.01
 -11   5   2   11.71    2.33
 -11  -5   2   11.98    2.16
 -11  -5   1   52.24    4.32
 -11   5   1   46.55    4.32
 -11  -5   0  260.64    9.34
 -11   5   0  262.27    9.92
 -11  -5  -1   60.88    4.62
  11   5   1   66.36    3.23
 -11   5  -1   55.97    3.14
 -11   5  -1   58.50    5.06
 -11   5  -2  114.36    4.45
 -11  -5  -2  109.48    6.20
  11   5   2  116.83    4.29
  11   5   2  117.37    4.28
 -11   5  -2  118.59    4.71
 -11   5  -2  127.80    7.08
 -11   5  -3  103.42    4.42
  11   5   3  103.78    4.18
 -11  -5  -3  113.13    7.32
  11   5   3  108.74    4.29
 -11   5  -3  109.96    4.67
 -11   5  -3  107.40    6.59
 -11  -5  -4    0.98    1.33
 -11   5  -4    1.70    0.93
 -11   5  -4    1.34    1.47
  11   5   4    2.42    1.01
 -11   5  -4    1.21    0.81
 -11   5  -5   23.22    2.23
 -11  -5  -5   26.70    3.83
 -11   5  -5   22.38    3.27
  11   5   5   30.56    2.60
 -11   5  -5   27.51    2.55
 -11   5  -6   19.98    2.13
 -11  -5  -6   19.77    3.40
 -11   5  -6   20.39    3.13
  11   5   6   20.22    2.18
 -11   5  -6   18.25    2.18
 -11   5  -7    1.99    1.09
  11   5   7    3.55    1.19
 -11   5  -7    3.16    1.60
 -11   5  -8   65.94    3.72
  11   5   8   68.62    3.73
 -11   5  -8   62.83    3.62
 -11   5  -9    9.42    1.42
  11   5   9    9.55    1.15
  11   5   9    8.81    1.45
 -11   5  -9    8.49    1.34
 -11   5 -10    2.71    0.81
  11   5  10    3.80    0.98
 -11   5 -10    3.04    0.81
 -11   5 -11    5.54    0.95
  11   5  11    7.53    1.08
 -11   5 -12   10.81    1.00
  11   5  12   12.19    1.01
  11   7 -13    8.75    0.91
 -11   7  13    9.03    0.94
  11  -7 -12    1.21    0.58
  11   7 -12   -0.13    0.52
 -11   7  12    1.66    0.68
  11  -7 -11    7.88    1.12
  11   7 -11   10.60    1.41
 -11   7  11    7.24    1.21
  11  -7 -10    8.13    1.29
  11   7 -10   11.04    1.55
  11  -7  -9    0.40    0.61
  11   7  -9    1.84    0.70
  11   7  -8    1.97    0.78
  11  -7  -8    1.75    0.89
  11   7  -8    0.88    0.70
  11   7  -8    1.40    1.05
  11  -7  -7  382.56    8.61
  11   7  -7  363.46    7.85
  11   7  -7  394.41    8.67
 -11   7   6    0.14    1.75
  11  -7  -6    2.46    0.93
  11   7  -6    2.30    0.93
 -11   7   6    2.45    0.83
  11   7  -6    3.30    1.02
  11  -7  -5  314.29    7.94
  11   7  -5  328.53    7.64
 -11   7   5  330.78   12.97
 -11   7   5  305.97    7.45
  11   7  -5  335.44    7.69
  11   7  -5  329.26   11.59
  11  -7  -5  346.13    8.72
  11  -7  -4   78.65    3.86
  11   7  -4   87.28    5.91
  11   7  -4   87.97    3.86
  11  -7  -4   81.45    4.13
 -11   7   4   83.62    6.36
 -11   7   4   73.39    3.78
  11   7  -4   84.85    3.78
 -11   7   3    9.40    2.47
  11   7  -3    8.86    1.50
  11   7  -3    5.48    1.84
  11  -7  -3    8.05    1.43
 -11   7   3    7.12    1.41
  11   7  -3    8.21    1.49
  11   7  -3    6.72    1.35
  11   7  -2   68.69    3.46
  11   7  -2   64.38    5.27
 -11   7   2   64.94    5.39
 -11   7   2   58.27    3.52
  11   7  -2   60.45    3.25
  11   7  -2   67.82    3.55
 -11   7   1   22.72    2.16
  11   7  -1   28.85    2.28
 -11   7   1   23.47    2.27
 -11   7   1   26.09    3.47
  11   7  -1   25.38    2.11
  11   7  -1   25.53    2.25
 -11   7   0    3.02    0.98
  11   7   0    2.16    0.98
 -11   7   0    4.32    1.97
  11   7   0    2.77    0.97
  11   7   0    2.34    1.10
 -11   7  -1  263.76    6.90
  11   7   1  287.58    7.36
 -11  -7  -1  266.95   11.61
 -11   7  -1  247.30    6.90
 -11   7  -1  269.80   10.66
  11   7   1  267.43    6.51
  11   7   1  279.81    7.15
 -11   7  -2   54.46    3.32
 -11  -7  -2   52.53    5.40
  11   7   2   58.08    3.47
 -11   7  -2   56.72    3.56
 -11   7  -2   54.66    5.07
  11   7   2   55.62    3.03
  11   7   2   60.05    3.47
 -11   7  -3  340.87    7.90
 -11  -7  -3  356.44   13.97
  11   7   3  360.21    8.34
  11   7   3  360.38    7.85
 -11   7  -3  337.36    8.47
  11   7   3  356.83    7.25
 -11   7  -3  344.44   12.27
  11   7   3  356.13    8.02
 -11  -7  -4  242.65   11.74
 -11   7  -4  228.31    6.51
  11   7   4  223.83    6.58
  11   7   4  228.10    6.43
 -11   7  -4  230.66    7.08
  11   7   4  244.02    6.53
 -11   7  -4  221.62    9.93
 -11   7  -5    0.98    0.67
  11   7   5   -0.32    0.67
 -11   7  -5    0.49    0.88
 -11   7  -6    4.66    1.14
  11   7   6    4.59    1.10
 -11   7  -6    3.63    1.16
 -11   7  -7    0.77    0.67
  11   7   7   -1.85    0.92
 -11   7  -7    0.26    0.93
 -11   7  -8    2.22    0.93
  11   7   8    0.74    0.70
  11   7   8    0.48    0.76
 -11   7  -8    1.71    0.99
 -11   7  -9   14.84    1.49
  11   7   9   17.80    1.57
  11   7   9   19.02    1.75
 -11   7  -9   18.06    1.74
 -11   7 -10    4.59    0.82
 -11   7 -10    4.78    0.88
  11   7  10    4.73    0.90
  11   7  10    3.08    0.66
  11   7  11   -0.07    0.41
  11   9 -11    4.43    0.75
 -11   9  11    4.11    0.80
  11  -9 -10    8.61    0.93
  11   9 -10   10.43    1.20
 -11   9  10   10.16    1.24
  11  -9  -9    6.65    0.98
  11   9  -9    6.98    1.12
 -11   9   9    6.47    1.11
  11   9  -8    6.19    1.08
  11  -9  -8    6.28    1.10
 -11   9   8    4.54    0.81
  11   9  -8    8.09    1.20
 -11   9   8    6.43    1.18
  11   9  -7    6.93    1.33
  11  -9  -7    6.01    1.05
 -11   9   7    4.73    0.97
  11   9  -7    6.55    1.12
 -11   9   7    5.64    1.21
  11   9  -6    4.36    1.13
  11  -9  -6    5.14    1.19
  11   9  -6    6.23    1.01
 -11   9   6    6.01    1.22
  11   9  -6    6.92    1.20
 -11   9   5   24.26    2.21
  11  -9  -5   27.40    2.33
  11   9  -5   28.02    2.18
  11   9  -5   26.00    2.04
  11  -9  -4    2.45    0.97
  11   9  -4    1.71    0.79
 -11   9   4    2.50    0.85
  11  -9  -3  102.76    4.49
  11   9  -3  115.53    4.55
 -11   9   3  100.43    4.61
  11   9  -3  114.25    4.62
  11   9  -2  125.84    4.86
 -11   9   2  114.69    5.03
  11   9  -2  118.01    4.64
  11   9  -1  330.17    7.87
  11   9  -1  319.31    7.50
  11   9   0    0.82    1.26
 -11   9   0    0.70    1.03
  11   9   0    0.41    0.77
  11   9   1  124.20    4.97
 -11   9  -1  118.46    5.20
  11   9   1  116.43    4.53
  11   9   2   94.84    4.40
 -11   9  -2   93.92    4.75
 -11   9  -2   87.25    4.21
  11   9   2   87.23    3.81
  11   9   3    2.66    1.03
 -11   9  -3    0.92    0.87
 -11   9  -3    1.33    1.03
  11   9   3    0.59    0.62
  11   9   4   -0.16    0.79
 -11   9  -4    1.05    0.85
  11   9   5    3.35    1.09
 -11   9  -5    0.93    0.96
 -11   9  -6   10.38    1.63
  11   9   6   12.09    1.39
  11   9   6   12.50    1.75
  11   9   7    8.71    1.28
  11   9   7    7.78    1.11
 -11   9  -7    7.56    1.32
 -11   9  -7    5.94    1.08
  11   9   8    0.61    0.60
  11   9   8    1.20    0.57
 -11   9  -8    0.99    0.64
 -11   9  -8    0.13    0.53
  11   9   9    0.02    0.50
 -11   9  -9    0.61    0.64
  11   9   9    0.20    0.40
 -11  11   9    1.54    0.47
  11  11  -9    1.34    0.46
  11  11  -8    3.08    0.70
 -11  11   8    2.20    0.63
 -11  11   8    3.39    0.70
  11  11  -8    1.96    0.53
 -11  11   8    2.72    0.59
  11  11  -7    6.11    1.05
 -11  11   7    3.16    0.70
  11  11  -6    3.26    1.00
 -11  11   6    2.99    0.92
  11  11  -5  109.87    4.44
 -11  11   5   99.47    3.93
  11  11  -4   16.38    1.89
  11  11  -4   14.47    1.38
 -11  11   4   16.93    1.84
  11  11  -3   97.30    3.75
 -11  11   3  103.11    4.43
  11 -11  -2   49.52    2.86
  11  11  -2   47.94    2.71
 -11  11   2   44.64    3.00
  11  11  -2   53.38    3.08
  11 -11  -1   14.67    1.59
  11  11  -1   15.15    1.63
 -11  11   1   15.27    1.91
  11  11  -1   17.24    1.87
  11  11   0   47.66    2.84
 -11  11   0   46.85    3.12
 -11  11   0   41.09    2.51
  11  11   0   48.08    2.84
  11  11   1   18.64    1.85
 -11  11  -1   16.16    2.00
  11  11   1   17.30    1.72
  11  11   2    1.60    0.71
 -11  11  -2    2.81    0.93
  11  11   2    2.15    0.87
  11  11   3   30.40    2.22
 -11  11  -3   25.08    2.19
  11  11   3   24.31    1.82
  11  11   4    6.99    1.26
 -11  11  -4    2.23    0.77
  11  11   5   41.54    2.41
 -11  11  -5   39.46    2.39
 -11  11  -6    3.43    0.71
  11  11   6    4.97    0.91
  11  11   7    8.04    0.96
  11  13  -6    0.74    0.47
 -11  13   6    0.68    0.43
 -11  13   6    0.93    0.43
  11  13  -5   18.89    1.41
 -11  13   5   17.92    1.31
 -11  13   5   16.60    1.33
  11  13  -4    2.13    0.65
 -11  13   4    2.29    0.66
 -11  13   4    3.37    0.73
  11  13  -3   26.19    1.81
 -11  13   3   25.61    1.76
 -11  13   3   22.86    1.60
  11  13  -2   12.37    1.33
 -11  13   2    9.25    1.03
 -11  13   2   10.78    1.22
  11  13  -1   19.81    1.55
 -11  13   1   20.45    1.68
 -11  13   1   18.55    1.33
  11  13   0   15.74    1.36
  11  13   0   14.17    1.13
 -11  13   0   14.73    1.45
  11  13   1   13.66    1.15
 -11  13  -1   15.88    1.43
  11  13   1   14.08    1.17
 -11  13  -1   13.91    1.12
  11  13   2    7.42    0.86
 -11  13  -2    5.74    0.85
 -11  13  -3    2.58    0.58
  11  13   3    2.57    0.63
 -11  13  -3    1.62    0.52
  11  13   4    9.40    0.89
 -11  13  -4    6.29    0.78
  12   0 -14   33.04    1.78
  12   0 -13    0.03    0.56
  12   0 -12   50.44    2.79
  12   0 -11    0.23    0.63
  12   0 -11   -0.22    0.48
  12   0 -10  198.36    5.88
  12   0 -10  201.62    6.08
  12   0  -9    0.59    0.62
 -12   0   9    0.32    1.11
  12   0  -9   -2.24    1.11
 -12   0   9   -0.16    0.74
 -12   0   8   26.16    3.62
  12   0  -8   24.20    2.43
  12   0  -8   25.40    2.30
 -12   0   8   21.24    2.34
  12   0  -8   23.88    2.18
  12   0  -7    0.30    0.71
 -12   0   7   -0.37    1.21
  12   0  -7   -0.32    0.80
  12   0  -7   -0.62    0.68
 -12   0   7    0.46    0.80
  12   0  -6    3.70    1.01
 -12   0   6    5.29    1.55
  12   0  -6    4.65    0.96
  12   0  -6    4.97    1.19
 -12   0   5   -1.49    1.21
 -12   0   4  443.76   12.03
 -12   0   3   -0.86    1.03
 -12   0   3   -0.21    1.12
 -12   0   2  702.84   14.99
 -12   0   2  680.99   14.26
 -12   0   1    0.23    0.81
 -12   0   1   -0.37    1.10
 -12   0   0   12.20    1.99
 -12   0   0   13.86    2.26
 -12   0  -1    0.77    1.01
 -12   0  -1   -0.01    1.12
 -12   0  -2  992.97   18.17
 -12   0  -2  987.62   16.72
 -12   0  -3   -0.18    1.01
 -12   0  -3   -0.64    0.93
 -12   0  -4   43.74    2.89
  12   0   4   39.41    2.65
 -12   0  -4   43.00    3.75
 -12   0  -5   -0.29    0.71
 -12   0  -5    0.29    1.01
  12   0   5    0.74    0.74
 -12   0  -5    1.56    1.08
 -12   0  -6  216.30    9.17
  12   0   6  228.03    7.03
 -12   0  -7    0.47    0.83
  12   0   7    0.08    0.89
 -12   0  -8   59.22    3.62
  12   0   8   64.21    3.60
 -12   0  -9    1.60    0.92
  12   0   9   -0.40    0.64
 -12   0 -10    0.75    0.69
  12   0  10    0.36    0.69
  12   0  11   -0.40    0.47
 -12   0 -11   -0.16    0.57
 -12   0 -12    3.67    0.69
  12  -2 -14    0.75    0.53
  12   2 -14   -0.06    0.39
  12   2 -13   -0.08    0.45
  12  -2 -13   -0.83    0.59
  12   2 -13   -0.35    0.43
 -12   2  13   -0.54    0.50
  12   2 -12    0.74    0.59
  12  -2 -12    0.24    0.65
  12   2 -12   -0.44    0.51
  12   2 -11   40.06    2.64
  12   2 -11   39.01    2.42
  12  -2 -11   38.01    2.74
  12   2 -10   12.32    1.47
  12  -2 -10   14.23    1.76
  12   2 -10   15.78    1.84
  12   2 -10   14.25    1.75
  12   2  -9    3.64    0.92
  12  -2  -9    4.40    1.10
  12   2  -9    5.10    1.29
  12   2  -9    3.68    1.15
 -12   2   9    4.11    1.34
 -12  -2   9    2.83    0.92
  12  -2  -8  111.10    4.66
 -12  -2   8  129.23    7.63
 -12   2   8  110.31    6.80
  12   2  -8  115.58    4.59
 -12   2   8  115.99    5.33
 -12  -2   8  111.34    4.86
  12  -2  -8  119.42    4.97
  12   2  -8  108.30    4.09
  12  -2  -7  173.45    5.60
 -12  -2   7  171.79    8.62
 -12   2   7  175.52    8.08
  12  -2  -7  166.51    5.49
  12   2  -7  173.65    5.52
  12  -2  -7  179.52    6.08
 -12   2   7  173.21    6.25
  12  -2  -6   48.15    2.91
 -12  -2   6   55.91    4.71
 -12   2   6   53.11    4.39
  12  -2  -6   53.47    2.98
  12   2  -6   56.86    3.04
  12  -2  -6   54.86    3.32
 -12   2   6   52.93    3.43
  12  -2  -5  114.14    4.23
 -12  -2   5  118.16    6.76
 -12   2   5  120.69    6.36
  12   2  -5  121.53    4.36
  12  -2  -5  124.18    4.81
 -12   2   5  116.14    4.78
 -12  -2   4  154.47    7.41
 -12   2   4  146.34    6.91
 -12   2   3    8.35    1.94
 -12  -2   3    9.03    1.71
 -12  -2   3    7.62    1.89
 -12   2   3    9.81    1.89
 -12  -2   2  125.70    6.62
 -12   2   2  132.23    6.42
 -12   2   2  126.34    6.69
 -12  -2   2  130.72    5.68
 -12   2   1   15.99    2.52
 -12  -2   1   15.39    2.46
 -12   2   1   16.20    2.29
 -12   2   0    5.97    1.55
 -12  -2   0    4.38    1.45
 -12   2   0    5.40    1.52
 -12  -2  -1   75.36    5.08
 -12   2  -1   73.51    4.79
 -12   2  -1   74.89    4.99
 -12  -2  -2   70.68    5.06
 -12   2  -2   58.76    4.39
 -12   2  -2   67.10    4.79
 -12   2  -3   26.81    2.25
 -12  -2  -3   24.88    3.23
  12  -2   3   27.66    2.15
  12   2   3   28.13    2.18
 -12   2  -3   26.39    2.20
 -12   2  -3   25.61    3.22
 -12   2  -4  215.70    6.55
  12  -2   4  211.76    5.98
  12   2   4  208.62    6.17
 -12   2  -4  194.53    5.94
 -12   2  -4  206.28    8.72
 -12  -2  -5   -0.77    1.10
 -12  -2  -5   -0.87    0.70
 -12   2  -5   -0.52    0.84
 -12   2  -5    0.97    1.30
  12  -2   5    1.31    0.88
  12   2   5   -0.21    0.83
 -12   2  -5   -0.29    0.90
 -12  -2  -6    4.75    1.73
 -12  -2  -6    6.86    1.17
 -12   2  -6    6.80    1.45
 -12   2  -6    6.36    1.99
  12  -2   6    7.38    1.21
  12   2   6    6.95    1.33
 -12   2  -6    5.31    1.08
 -12  -2  -7   22.98    2.27
 -12   2  -7   21.87    2.36
  12  -2   7   24.11    2.19
  12   2   7   22.87    2.27
 -12   2  -7   23.34    2.11
  12  -2   8   11.29    1.43
 -12  -2  -8    9.66    1.45
 -12   2  -8    9.94    1.69
  12   2   8    9.58    1.55
 -12   2  -8   10.13    1.43
 -12  -2  -9   61.45    3.27
 -12   2  -9   63.69    3.71
  12   2   9   62.84    3.46
 -12  -2 -10   42.54    2.48
 -12   2 -10   45.56    2.96
  12   2  10   46.37    2.78
 -12   2 -11   -0.17    0.73
  12   2  11    0.37    0.56
 -12   2 -12    0.75    0.54
  12   2  12   -0.16    0.43
  12  -4 -14   29.54    1.49
  12  -4 -14   37.87    1.68
  12   4 -13   30.25    1.77
 -12   4  13   29.26    1.88
  12  -4 -13   31.43    1.89
  12  -4 -12    9.38    1.26
  12   4 -12    9.34    1.26
  12  -4 -11    2.08    0.83
  12   4 -11    1.75    0.80
  12   4 -10   66.68    3.41
  12   4 -10   70.83    3.72
  12  -4 -10   66.49    3.61
  12   4  -9   77.46    3.75
  12   4  -9   85.78    4.18
  12  -4  -9   86.07    4.10
  12  -4  -8    0.50    0.81
  12   4  -8    1.89    1.01
  12   4  -8    0.01    0.81
  12  -4  -7   59.78    3.46
 -12  -4   7   65.51    5.41
  12   4  -7   65.27    3.41
 -12   4   7   63.68    3.89
  12  -4  -7   66.98    3.86
  12  -4  -6   14.41    1.79
  12   4  -6   19.76    1.82
 -12  -4   6   15.44    2.77
  12   4  -6   15.84    2.44
  12  -4  -6   17.88    2.13
 -12   4   6   16.05    2.05
  12  -4  -5   12.42    1.64
  12   4  -5   14.74    1.69
 -12  -4   5   14.21    2.64
  12   4  -5   13.23    2.20
  12  -4  -5   13.74    1.69
  12   4  -5   14.37    1.53
 -12   4   5   12.58    1.72
 -12  -4   4   82.12    5.70
 -12   4   4   84.18    5.18
  12   4  -4   88.01    3.76
 -12   4   4   88.88    6.32
  12   4  -4   82.52    3.56
 -12   4   4   82.72    3.95
  12  -4  -4   84.94    4.11
 -12   4   3   22.28    3.24
 -12   4   3   20.44    2.50
  12   4  -3   23.69    1.93
 -12  -4   3   22.36    2.99
  12   4  -3   22.50    1.91
  12  -4  -3   20.89    2.06
 -12  -4   2  226.12    9.19
 -12   4   2  240.27    8.14
 -12   4   2  242.65    9.81
 -12   4   1   13.05    2.65
 -12  -4   1   16.23    2.51
 -12   4   1   13.62    2.10
 -12  -4   0  367.07   11.45
 -12   4   0  376.22   10.16
 -12   4   0  372.15   11.86
 -12   4  -1  182.49    5.72
 -12  -4  -1  179.09    8.08
 -12   4  -1  165.34    6.89
  12   4   1  168.74    5.02
 -12   4  -1  179.52    5.61
 -12   4  -1  169.60    8.08
 -12   4  -2  489.69    9.41
 -12  -4  -2  439.85   12.74
  12   4   2  422.83    8.12
  12  -4   2  472.63    8.75
  12   4   2  442.98    8.55
 -12   4  -2  471.64    9.35
 -12   4  -2  491.86   13.77
 -12   4  -3   10.25    1.60
 -12   4  -3    9.07    2.04
 -12  -4  -3   11.13    2.32
  12   4   3   10.09    1.39
  12  -4   3    9.73    1.27
  12   4   3   11.23    1.50
 -12   4  -3   11.01    1.62
 -12   4  -4  122.10    5.02
  12   4   4  112.26    4.27
  12   4   4  118.34    4.80
 -12   4  -4  127.50    5.15
 -12   4  -4  119.80    7.12
 -12  -4  -4  112.59    7.50
 -12  -4  -5   10.20    2.48
 -12   4  -5   12.15    1.73
  12   4   5    9.72    1.34
 -12   4  -5   10.85    2.54
  12   4   5   12.34    1.70
 -12   4  -5   11.14    1.70
 -12   4  -6  146.03    5.62
  12   4   6  128.30    4.65
  12   4   6  139.54    5.52
 -12   4  -6  143.95    5.52
 -12   4  -7   75.57    4.04
  12   4   7   76.75    3.49
  12   4   7   80.35    4.14
 -12   4  -7   74.24    3.93
 -12   4  -8   43.25    3.15
  12   4   8   43.26    3.02
 -12   4  -8   39.71    2.79
 -12   4  -9   47.38    3.09
  12   4   9   49.19    3.05
 -12   4  -9   41.00    2.58
 -12   4 -10    4.60    1.08
  12   4  10    3.89    0.98
 -12   4 -11    6.26    1.00
  12   4  11    7.16    1.04
 -12   4 -12   20.46    1.30
  12   6 -13   11.55    1.06
 -12   6  13   10.99    1.07
  12  -6 -13   12.60    1.02
  12  -6 -12    3.18    0.76
  12   6 -12    3.78    0.90
 -12   6  12    3.24    0.82
  12  -6 -11   -0.63    0.60
  12   6 -11    0.43    0.63
  12  -6 -10    2.32    0.88
  12   6 -10    2.60    0.80
  12   6 -10    1.38    0.79
  12   6  -9   24.70    2.00
  12   6  -9   25.74    2.28
  12  -6  -9   25.26    2.18
  12  -6  -8   48.56    3.12
  12   6  -8   46.67    2.86
  12   6  -8   49.03    3.13
  12  -6  -7    1.25    0.86
  12   6  -7   -0.94    1.00
  12   6  -7   -0.12    0.69
  12  -6  -6  124.22    4.95
 -12  -6   6  116.93    7.41
  12   6  -6  130.76    4.80
  12   6  -6  119.43    6.79
 -12   6   6  113.66    7.89
  12   6  -6  121.94    4.81
  12  -6  -6  124.87    5.36
  12  -6  -5   47.28    3.13
 -12  -6   5   47.24    4.72
  12   6  -5   47.09    4.37
  12   6  -5   51.15    3.08
  12  -6  -5   46.27    3.36
 -12   6   5   45.93    5.00
 -12   6   4   19.98    3.27
  12   6  -4   23.16    2.06
 -12  -6   4   23.43    3.32
  12  -6  -4   17.82    2.06
  12   6  -4   21.28    3.02
 -12   6   4   15.82    1.87
  12   6  -4   20.41    1.99
 -12   6   4   17.06    1.85
 -12  -6   3  204.10    9.34
 -12   6   3  212.22   10.41
  12   6  -3  211.83    6.23
  12   6  -3  181.45    8.52
  12  -6  -3  177.91    6.34
 -12   6   3  178.64    5.91
  12   6  -3  188.58    5.99
 -12   6   3  193.86    5.95
 -12   6   2  243.76    6.96
 -12  -6   2  283.38   10.54
  12   6  -2  284.35    6.96
  12  -6  -2  246.34    7.01
 -12   6   2  288.29   11.40
 -12   6   2  255.22    7.02
  12   6  -2  282.46    7.21
 -12   6   1   92.68    4.22
 -12  -6   1   90.96    6.11
  12   6  -1   95.67    4.11
  12  -6  -1   84.45    4.07
 -12   6   1   98.56    6.73
  12   6  -1   83.41    3.78
  12   6  -1   85.20    4.09
 -12   6   0  193.84    6.06
 -12  -6   0  203.65    8.70
  12   6   0  207.28    5.98
 -12   6   0  208.12    9.43
  12   6   0  190.59    5.48
  12   6   0  203.71    6.21
 -12   6  -1   11.17    1.67
 -12   6  -1    9.01    1.54
 -12   6  -1   12.61    2.46
 -12  -6  -1   12.30    2.42
  12   6   1   10.73    1.43
  12   6   1   11.71    1.64
  12   6   1   12.54    1.70
 -12   6  -2  308.44    7.66
 -12  -6  -2  288.66   10.60
  12   6   2  297.28    7.37
 -12  -6  -2  296.83   12.54
  12   6   2  298.41    7.06
 -12   6  -2  324.85    8.06
 -12   6  -2  326.96   11.88
  12   6   2  292.74    7.52
 -12   6  -3  108.58    4.65
  12   6   3  109.23    4.57
  12   6   3  113.49    4.51
 -12   6  -3  106.74    4.84
 -12   6  -3  114.74    7.24
  12   6   3  106.49    4.60
 -12  -6  -3  116.72    8.11
 -12   6  -4   97.16    4.49
  12   6   4   93.21    4.20
  12   6   4   94.16    4.26
 -12  -6  -4   93.48    7.31
 -12   6  -4  114.41    4.99
 -12   6  -4  108.75    7.04
  12   6   4   96.62    4.27
 -12   6  -5  174.91    5.93
  12   6   5  179.56    5.82
  12   6   5  180.73    5.96
 -12   6  -5  185.20    6.41
  12   6   5  182.84    5.68
 -12   6  -6    5.18    1.25
  12   6   6    3.00    0.97
  12   6   6    3.83    1.04
 -12   6  -6    3.73    1.28
 -12   6  -7   14.28    1.76
  12   6   7   14.56    1.64
  12   6   7   16.39    2.03
 -12   6  -7   17.09    2.14
 -12   6  -8    5.00    1.13
  12   6   8    3.21    0.97
 -12   6  -8    2.74    1.02
  12   6   8    4.33    0.98
 -12   6  -9    3.88    0.97
  12   6   9    5.26    1.09
 -12   6  -9    3.40    0.93
  12   6   9    3.22    0.72
 -12   6 -10   14.93    1.39
  12   6  10   13.66    1.38
 -12   6 -11   19.09    1.27
  12   6  11   22.40    1.46
  12   8 -12    1.59    0.47
 -12   8  12    1.62    0.53
  12  -8 -11   -0.55    0.49
  12   8 -11    0.52    0.52
 -12   8  11    0.56    0.56
  12  -8 -10    3.98    0.80
  12   8 -10    5.04    1.02
 -12   8  10    3.13    0.88
  12  -8  -9    0.27    0.56
  12   8  -9    2.24    0.83
  12   8  -8    8.69    1.28
  12  -8  -8    8.31    1.31
  12   8  -8    7.81    1.15
  12   8  -8    6.92    1.18
  12   8  -7    6.56    1.24
  12  -8  -7    9.08    1.44
  12   8  -7    7.60    1.21
  12   8  -7    8.01    1.39
  12  -8  -6   -0.99    0.80
  12   8  -6    0.27    0.68
 -12   8   6   -0.45    0.54
  12   8  -6   -0.93    0.63
  12  -8  -5   12.10    1.64
  12   8  -5   12.46    1.64
 -12   8   5   10.72    1.57
  12   8  -5   11.90    1.53
  12  -8  -4   15.90    1.87
  12  -8  -4   13.89    1.81
  12   8  -4   15.05    1.58
 -12   8   4   13.76    1.69
  12   8  -4   15.73    1.75
  12   8  -3   77.08    3.78
 -12   8   3   70.34    3.89
  12  -8  -3   63.24    3.58
 -12   8   2    2.28    1.31
  12   8  -2    1.50    1.16
 -12   8   2    2.90    1.15
  12   8  -2    0.67    0.79
  12   8  -2    2.43    1.04
  12   8  -1  237.13    6.73
 -12   8   1  223.34    7.14
 -12   8   1  228.28   10.17
  12   8  -1  220.65    6.23
  12   8  -1  220.69    6.65
 -12   8   0   57.08    3.39
  12   8   0   61.79    3.51
 -12  -8   0   47.82    5.26
 -12   8   0   66.17    3.97
 -12   8   0   62.02    5.59
  12   8   0   57.53    3.28
  12   8   0   52.23    3.30
 -12   8  -1  297.48    7.44
  12   8   1  289.54    7.03
  12   8   1  295.08    7.56
 -12   8  -2   45.29    2.94
  12   8   2   45.34    3.06
 -12   8  -2   44.04    3.05
  12   8   2   41.31    2.63
  12   8   2   39.15    2.79
 -12   8  -3  104.28    4.33
  12   8   3  115.08    4.81
 -12   8  -3  101.05    4.68
  12   8   3  102.18    4.33
 -12   8  -4   15.44    1.76
  12   8   4   16.97    1.98
  12   8   4   17.21    1.73
 -12   8  -4   11.66    1.72
  12   8   4   13.95    1.65
 -12   8  -5   41.65    2.71
  12   8   5   42.55    2.88
  12   8   5   44.13    2.70
 -12   8  -5   42.14    3.00
 -12   8  -6    6.70    1.12
  12   8   6    7.02    1.30
  12   8   6    6.23    1.10
 -12   8  -6    6.26    1.34
 -12   8  -7   72.96    3.22
  12   8   7   71.60    3.33
  12   8   7   72.81    3.33
 -12   8  -7   75.38    3.68
 -12   8  -8   -0.40    0.47
  12   8   8    0.80    0.55
  12   8   8    1.02    0.74
 -12   8  -8    0.22    0.79
 -12   8  -9    9.66    1.03
  12   8   9   11.64    1.08
 -12   8  -9    9.16    1.00
  12   8   9   10.30    1.08
  12  10 -10    2.33    0.54
 -12  10  10    3.59    0.60
  12  10  -9   18.15    1.38
 -12  10   9   21.01    1.48
  12  10  -8   12.03    1.23
  12  10  -8   12.93    1.28
 -12  10   8   11.70    1.22
  12 -10  -8   13.52    1.22
  12  10  -7   12.82    1.42
 -12  10   7   11.90    1.24
  12  10  -7   11.52    1.22
 -12  10   7   14.55    1.39
  12 -10  -7   13.03    1.32
  12  10  -6    1.81    0.85
  12 -10  -6    2.09    0.71
  12  10  -6    2.24    0.80
 -12  10   6    1.91    0.77
  12 -10  -5    4.60    0.99
  12  10  -5    4.44    0.90
 -12  10   5    4.90    1.11
  12 -10  -4    2.12    0.79
  12  10  -4    2.81    0.92
 -12  10   4    0.29    0.75
  12 -10  -3   47.35    2.91
  12  10  -3   47.44    2.83
 -12  10   3   49.36    3.15
  12 -10  -2    1.06    0.90
 -12  10   2    1.01    0.91
  12  10  -2    0.58    0.68
  12  10  -1  115.56    4.51
 -12  10   1  109.48    4.86
  12  10   0    0.45    0.77
 -12  10   0    0.74    0.95
  12  10   0   -0.34    0.83
  12  10   1   84.55    3.87
 -12  10  -1   84.98    4.28
  12  10   2   29.44    2.37
 -12  10  -2   27.55    2.48
  12  10   2   21.56    1.93
  12  10   3  105.63    4.31
 -12  10  -3  109.18    4.61
 -12  10  -4   11.87    1.77
  12  10   4   11.39    1.50
  12  10   5   51.54    2.82
 -12  10  -5   48.83    2.83
  12  10   6    0.22    0.63
 -12  10  -6   -0.15    0.57
  12  10   7   13.63    1.30
 -12  10  -7   10.37    1.13
  12  10   8    8.56    0.90
  12  12  -7   -1.05    0.51
 -12  12   7   -0.07    0.50
  12  12  -6    7.22    0.98
 -12  12   6    4.73    0.85
 -12  12   6    6.93    0.86
  12  12  -5    6.37    1.02
 -12  12   5    5.88    0.94
 -12  12   5    4.76    0.83
  12  12  -4   -0.20    0.65
 -12  12   4   -0.04    0.54
 -12  12   4    0.61    0.70
  12  12  -3   28.87    2.14
 -12  12   3   26.72    1.95
 -12  12   3   25.68    1.93
  12  12  -2    3.81    0.94
  12  12  -2    2.58    0.65
 -12  12   2    2.92    0.76
 -12  12   2    3.29    0.84
  12  12  -1   47.58    2.73
  12  12  -1   52.41    2.47
 -12  12   1   54.17    2.91
 -12  12   1   47.17    2.38
  12  12   0   50.66    2.49
 -12  12   0   47.72    2.69
  12  12   1   12.34    1.30
  12  12   1   15.22    1.42
 -12  12  -1   16.64    1.68
  12  12   2   21.00    1.62
 -12  12  -2   20.35    1.67
  12  12   3    0.12    0.52
 -12  12  -3    0.54    0.56
  12  12   4    4.37    0.81
 -12  12  -4    2.40    0.56
 -12  12  -5    1.96    0.51
  12  12   5    1.32    0.50
 -12  12  -5    2.00    0.59
  13   1 -14   17.95    1.28
  13  -1 -14   29.50    1.56
  13   1 -13    3.66    0.73
  13  -1 -13    3.35    0.80
  13   1 -12    2.85    0.67
  13  -1 -12    3.50    0.89
  13   1 -12    2.84    0.70
  13   1 -11    6.50    1.10
  13  -1 -11    5.99    1.14
  13   1 -11    6.22    1.12
  13   1 -10    3.70    0.90
  13  -1 -10    4.17    1.09
  13   1 -10    4.92    1.22
  13  -1 -10    3.65    0.95
 -13  -1  10    2.98    0.90
  13   1  -9    4.74    0.99
  13  -1  -9    4.97    1.15
  13   1  -9    6.41    1.37
 -13   1   9    2.86    1.05
 -13  -1   9    3.47    1.08
 -13  -1   8   29.42    4.01
 -13   1   8   33.43    4.06
  13  -1  -8   31.29    2.48
  13   1  -8   30.84    2.41
  13  -1  -8   30.57    2.47
  13   1  -8   27.65    2.28
 -13   1   8   29.47    2.85
 -13  -1   8   29.28    2.70
  13   1  -8   28.83    2.22
  13  -1  -8   29.24    2.36
  13  -1  -7   89.20    4.00
 -13  -1   7   96.01    6.56
 -13   1   7   97.69    6.44
  13  -1  -7   94.64    4.15
  13   1  -7   92.19    4.05
  13  -1  -7   88.41    4.28
  13   1  -7   86.51    3.95
 -13   1   7   87.95    4.60
 -13  -1   7   82.99    4.35
  13   1  -7   83.21    3.63
  13   1  -6   29.03    2.09
  13  -1  -6   28.29    2.23
 -13  -1   6   33.33    3.83
 -13   1   6   27.92    3.44
  13  -1  -6   30.26    2.24
  13   1  -6   34.22    2.42
  13   1  -6   29.90    2.40
  13  -1  -6   32.27    2.55
 -13   1   6   31.85    2.61
  13  -1  -5    7.34    1.15
 -13  -1   5   10.45    2.32
 -13   1   5    6.97    1.72
  13  -1  -5    9.16    1.32
  13   1  -5    9.81    1.36
  13  -1  -5    9.77    1.48
  13   1  -5    8.33    1.27
 -13   1   4    4.60    1.92
 -13  -1   4    5.21    1.83
 -13  -1   4    3.08    1.63
 -13   1   4    4.06    1.67
  13   1  -4    3.28    0.94
  13  -1  -4    1.83    0.93
 -13   1   3    1.45    1.27
 -13  -1   3    0.49    0.88
 -13  -1   3   -0.04    1.10
 -13   1   3   -1.21    1.36
 -13   1   2    2.48    1.53
 -13  -1   2    5.09    1.42
 -13  -1   2    1.70    1.17
 -13   1   2    5.51    1.70
 -13  -1   1   58.65    4.58
 -13   1   1   55.55    4.35
 -13   1   1   55.66    4.32
 -13  -1   1   57.74    3.98
 -13   1   0   16.95    2.61
 -13  -1   0   17.51    2.23
 -13  -1   0   17.38    2.60
 -13   1   0   15.27    2.58
 -13  -1  -1   24.26    3.17
 -13   1  -1   22.49    2.86
 -13   1  -1   24.93    3.04
 -13  -1  -1   21.19    2.50
 -13   1  -2    4.77    0.92
 -13   1  -2    4.81    1.43
 -13   1  -2    6.22    1.56
 -13  -1  -2    5.50    1.36
  13  -1   2    6.65    1.23
  13   1   2    5.55    1.05
 -13  -1  -2    5.45    1.71
 -13  -1  -3   86.44    3.92
 -13   1  -3   88.59    4.18
 -13  -1  -3   88.86    6.08
 -13   1  -3   86.20    5.84
  13  -1   3   90.70    4.07
  13   1   3   98.84    4.22
 -13   1  -3   90.99    5.64
 -13  -1  -4   54.70    3.15
 -13   1  -4   61.48    3.49
  13   1   4   55.15    3.32
  13  -1   4   59.28    3.31
 -13   1  -4   54.77    4.52
 -13  -1  -5    0.53    0.79
 -13   1  -5    1.93    0.79
 -13   1  -5    0.04    0.92
  13  -1   5    0.05    0.68
  13   1   5    0.95    0.88
 -13  -1  -5    1.31    1.27
 -13  -1  -6   43.10    3.09
 -13   1  -6   53.24    4.01
  13  -1   6   52.32    3.47
  13   1   6   41.93    3.28
 -13   1  -6   45.36    4.81
 -13  -1  -7   43.28    3.03
 -13   1  -7   43.40    3.20
  13  -1   7   43.58    2.95
  13   1   7   45.38    3.12
 -13  -1  -8   11.75    1.61
 -13   1  -8   12.15    1.86
  13  -1   8    9.45    1.46
  13   1   8   14.45    1.85
 -13  -1  -9    5.66    1.18
 -13   1  -9    6.00    1.33
  13  -1   9    5.41    1.08
  13   1   9    5.41    1.12
 -13  -1 -10   29.96    2.10
 -13   1 -10   30.74    2.26
  13   1  10   30.95    2.12
 -13  -1 -11    8.30    0.98
 -13   1 -11    8.28    1.10
  13   1  11    9.25    1.02
  13  -3 -14   19.24    1.21
  13   3 -13    3.51    0.67
  13   3 -13    4.81    0.76
 -13   3  13    5.13    0.85
  13  -3 -12   14.14    1.52
  13   3 -12   11.72    1.33
  13  -3 -11    0.23    0.75
  13   3 -11    0.12    0.69
  13   3 -10   70.15    3.55
  13   3 -10   63.68    3.54
  13  -3 -10   70.00    3.69
  13   3  -9   70.27    3.60
  13   3  -9   67.64    3.76
  13  -3  -9   69.67    3.75
  13  -3  -8    4.07    1.14
  13   3  -8    6.39    1.34
  13  -3  -8    6.07    1.47
 -13   3   8    3.91    1.36
 -13  -3   8    3.31    0.97
  13  -3  -7    0.17    0.69
 -13  -3   7    1.68    1.58
 -13   3   7    2.01    1.35
  13   3  -7    0.57    1.00
  13  -3  -7    0.33    0.90
 -13   3   7    0.79    0.85
  13  -3  -6   24.26    2.22
  13  -3  -6   24.58    2.10
  13   3  -6   26.93    2.23
 -13  -3   6   24.91    3.41
 -13   3   6   23.37    3.06
 -13   3   6   24.12    2.50
  13  -3  -6   23.91    2.32
  13  -3  -5  205.44    6.04
 -13  -3   5  200.02    9.40
 -13   3   5  200.92    8.75
  13  -3  -5  198.70    5.59
  13   3  -5  216.71    6.02
 -13   3   5  212.31   10.12
  13  -3  -5  208.95    6.56
 -13   3   5  214.13    6.68
 -13   3   4    2.70    1.30
  13  -3  -4    2.93    0.95
 -13  -3   4    2.68    1.45
 -13   3   4    1.39    1.13
  13   3  -4    1.99    0.64
  13  -3  -4    2.54    0.91
  13   3  -4    1.98    0.81
 -13   3   4    1.67    0.68
 -13  -3   3   55.08    4.81
 -13   3   3   51.69    4.23
  13   3  -3   56.77    2.95
  13  -3  -3   60.42    3.37
 -13   3   3   54.01    4.91
 -13   3   2    2.97    1.54
 -13   3   2    2.53    0.95
 -13  -3   2    3.87    1.73
 -13   3   2    3.63    1.34
  13   3  -2    3.97    0.96
  13  -3  -2    2.81    0.87
 -13   3   1   -0.14    1.27
 -13   3   1   -0.44    0.66
 -13  -3   1    0.92    1.24
 -13   3   1   -0.08    1.08
  13   3  -1   -0.50    0.65
  13  -3  -1   -0.73    0.70
 -13   3   0    2.50    1.59
 -13   3   0    1.26    0.76
 -13  -3   0    1.47    1.17
 -13   3   0    1.77    1.06
  13  -3   0    1.75    0.85
  13   3   0    0.90    0.51
 -13   3  -1  100.27    4.38
 -13  -3  -1  102.64    6.31
 -13   3  -1   93.01    5.62
  13   3   1   96.53    3.72
  13  -3   1  100.29    4.09
  13   3   1  102.07    4.08
 -13   3  -1   95.55    6.15
 -13   3  -2   79.34    3.96
 -13  -3  -2   75.48    5.57
 -13   3  -2   75.98    5.12
  13   3   2   73.84    3.28
  13  -3   2   76.80    3.62
  13   3   2   78.75    3.70
 -13   3  -2   78.96    5.56
 -13   3  -3   87.64    4.24
 -13  -3  -3   81.83    5.88
  13   3   3   76.76    3.38
  13   3   3   82.68    3.97
  13  -3   3   85.91    3.86
 -13   3  -3   84.69    4.12
 -13   3  -3   85.81    5.99
 -13   3  -4  175.07    6.12
  13   3   4  156.81    4.91
 -13  -3  -4  154.93    8.72
  13  -3   4  169.48    5.49
  13   3   4  168.32    5.74
 -13   3  -4  163.73    5.73
 -13   3  -4  174.06    8.48
 -13  -3  -5    7.84    2.35
 -13   3  -5    9.45    1.70
 -13   3  -5    9.09    2.31
  13  -3   5    6.67    1.28
  13   3   5    9.25    1.61
 -13   3  -5    7.83    1.42
 -13   3  -6   15.64    1.95
  13  -3   6   14.58    1.88
  13   3   6   13.73    1.90
 -13   3  -6   14.31    1.87
 -13   3  -7   15.02    1.97
  13   3   7   14.60    1.94
 -13   3  -7   13.00    1.74
 -13   3  -8   21.65    2.30
  13   3   8   21.71    2.23
 -13   3  -9   30.29    2.45
  13   3   9   29.38    2.34
 -13   3 -10   41.96    2.61
  13   3  10   40.25    2.42
 -13   3 -11   -1.21    0.63
  13   3  11    0.21    0.47
  13   5 -13   12.51    1.09
 -13   5  13   11.94    1.09
  13  -5 -13   12.37    1.09
  13   5 -12   11.21    1.26
 -13   5  12    9.27    1.25
  13  -5 -12   11.74    1.31
  13   5 -11   37.66    2.45
  13  -5 -11   36.30    2.39
  13  -5 -10    0.82    0.81
  13   5 -10    2.47    0.88
  13   5 -10    0.67    0.80
  13  -5  -9   10.47    1.66
  13   5  -9   10.27    1.49
  13   5  -9   10.77    1.62
  13  -5  -8    7.39    1.37
  13   5  -8    6.19    1.23
  13   5  -8    5.28    1.22
  13  -5  -7    0.98    0.76
  13   5  -7    0.51    0.79
  13   5  -7    0.25    0.67
  13  -5  -7    1.75    0.92
 -13   5   6   -0.48    1.33
  13  -5  -6    0.08    0.70
 -13  -5   6   -1.90    1.36
  13   5  -6    0.02    0.71
  13  -5  -6    0.39    0.81
 -13   5   6    0.62    0.81
 -13   5   5    3.66    1.74
  13  -5  -5    4.84    1.20
 -13  -5   5    5.44    1.88
  13   5  -5    3.06    1.52
  13  -5  -5    5.50    1.41
  13   5  -5    3.71    1.11
 -13   5   5    3.38    1.42
 -13  -5   4   35.85    4.17
  13   5  -4   37.80    2.58
  13  -5  -4   30.29    2.60
  13   5  -4   31.36    3.49
 -13   5   4   34.39    4.28
  13   5  -4   32.16    2.43
 -13   5   4   29.21    2.51
 -13   5   3   19.77    3.40
  13  -5  -3   21.20    2.15
  13   5  -3   23.37    2.08
 -13  -5   3   19.71    3.20
 -13   5   3   20.63    2.14
  13   5  -3   18.78    1.89
 -13   5   3   24.71    2.34
 -13   5   2   38.52    2.95
 -13  -5   2   42.80    4.23
  13   5  -2   45.25    2.83
  13  -5  -2   40.18    2.83
 -13   5   2   39.88    4.46
  13   5  -2   42.10    2.83
 -13   5   1   25.11    2.31
 -13   5   1   24.84    3.49
  13   5  -1   25.40    2.09
 -13  -5   1   24.03    3.32
  13  -5  -1   26.31    2.28
  13   5  -1   23.60    2.22
 -13   5   0  114.46    4.80
 -13  -5   0  110.37    6.63
  13   5   0  103.68    4.19
  13  -5   0  107.31    4.46
 -13   5   0  117.37    7.23
  13   5   0  108.41    4.12
 -13   5  -1   13.24    2.52
 -13   5  -1   16.02    2.95
  13   5   1   12.09    1.65
 -13  -5  -1   10.57    2.61
  13   5   1   12.46    1.55
  13  -5   1   16.97    2.06
 -13   5  -2  284.01    7.56
 -13  -5  -2  267.34   10.61
  13   5   2  265.02    6.77
  13   5   2  279.29    7.00
 -13   5  -2  296.25    7.78
 -13   5  -2  299.06   11.51
 -13   5  -3   57.06    3.51
  13   5   3   47.37    2.97
 -13  -5  -3   52.73    5.41
  13   5   3   49.79    3.16
 -13   5  -3   50.09    3.39
 -13   5  -3   54.97    5.09
 -13   5  -4   95.52    4.50
  13   5   4   96.09    4.37
 -13  -5  -4   98.05    7.57
  13   5   4   92.03    4.47
 -13   5  -4  103.02    4.86
 -13   5  -4   98.46    6.84
 -13   5  -5   95.55    4.50
  13   5   5   86.80    3.96
  13   5   5   88.51    4.25
 -13   5  -5   89.36    4.53
 -13   5  -6   21.86    2.25
  13   5   6   16.24    1.69
  13   5   6   17.99    1.99
 -13   5  -6   18.84    2.17
  13   5   6   19.55    1.91
 -13   5  -7   39.76    2.97
  13   5   7   38.71    2.49
  13   5   7   39.23    2.86
 -13   5  -7   37.29    2.79
 -13   5  -8   26.64    2.26
  13   5   8   26.10    2.25
 -13   5  -8   24.36    2.14
 -13   5  -9   17.97    1.84
  13   5   9   17.49    1.83
 -13   5 -10   11.48    1.26
  13   5  10   12.21    1.28
 -13   5 -11   10.47    0.99
  13   5  11   12.05    1.06
  13   7 -12   29.52    1.70
 -13   7  12   28.13    1.69
  13  -7 -12   28.39    1.50
  13   7 -11   21.09    1.70
 -13   7  11   21.19    1.79
  13  -7 -11   19.00    1.49
  13   7 -10   33.56    1.95
  13   7 -10   36.19    2.39
  13  -7 -10   35.62    2.29
  13  -7  -9    4.13    1.15
  13   7  -9    3.93    0.87
  13   7  -9    4.08    1.08
  13  -7  -8    0.21    0.65
  13   7  -8    0.43    0.62
  13   7  -8   -0.37    0.80
  13  -7  -7   14.49    1.84
  13   7  -7   14.42    1.75
  13   7  -7   13.27    1.69
  13  -7  -6    7.11    1.32
  13   7  -6    6.74    1.25
  13   7  -6    5.38    1.16
  13  -7  -5    0.29    0.88
  13   7  -5    1.05    0.80
  13  -7  -5    1.20    1.01
 -13   7   5    2.48    0.78
  13   7  -5    0.62    0.66
  13  -7  -4   31.89    2.61
  13   7  -4   28.00    2.40
  13  -7  -4   28.01    2.54
 -13   7   4   26.52    2.38
  13   7  -4   23.00    2.10
  13   7  -3  213.45    6.30
 -13   7   3  159.01    5.82
 -13   7   3  175.21    9.22
  13   7  -3  201.52    6.39
  13  -7  -3  162.58    6.09
 -13   7   2    8.79    2.72
  13   7  -2    3.54    1.31
  13   7  -2    6.18    1.86
  13  -7  -2    4.61    1.36
 -13   7   2    8.90    1.87
  13   7  -2    7.67    1.45
 -13   7   1    5.61    1.30
 -13   7   1    5.71    2.09
  13   7  -1    5.74    1.17
 -13   7   1    4.07    1.11
  13   7  -1    3.79    1.01
 -13   7   0   20.77    2.18
 -13   7   0   23.16    3.50
  13   7   0   20.00    2.17
  13   7   0   18.94    2.19
 -13   7  -1  422.34    9.15
  13   7   1  425.23    9.07
 -13  -7  -1  385.45   14.91
 -13   7  -1  436.21   14.27
  13   7   1  400.19    9.00
 -13   7  -2  102.50    4.57
  13   7   2  101.74    4.48
  13   7   2   92.89    4.39
 -13   7  -3  100.57    4.53
  13   7   3  104.25    4.51
  13   7   3   95.60    4.12
 -13   7  -3  103.76    4.93
  13   7   3   88.45    4.22
 -13   7  -4  197.30    6.12
  13   7   4  194.54    6.12
  13   7   4  198.72    5.97
  13   7   4  179.30    5.72
 -13   7  -5   10.34    1.68
  13   7   5    8.89    1.44
  13   7   5    9.60    1.39
 -13   7  -5   13.33    2.03
  13   7   5    9.46    1.33
 -13   7  -6   19.77    1.91
  13   7   6   19.72    1.89
  13   7   6   21.28    1.97
 -13   7  -6   23.92    2.28
 -13   7  -7   31.48    2.28
  13   7   7   30.40    2.12
  13   7   7   28.43    2.17
 -13   7  -7   32.72    2.48
 -13   7  -8   10.82    1.31
  13   7   8   11.17    1.22
  13   7   8   12.54    1.35
 -13   7  -9   47.51    2.28
  13   7   9   45.70    1.89
  13   7   9   49.07    2.36
  13   7  10   -0.33    0.40
  13   9 -11    0.73    0.38
 -13   9  11    0.69    0.37
  13  -9 -10    9.08    0.89
  13   9 -10    6.82    0.89
 -13   9  10    8.59    1.02
  13  -9  -9   -0.08    0.42
  13   9  -9    0.11    0.53
 -13   9   9    0.23    0.49
  13   9  -8   12.28    1.34
  13   9  -8   11.56    1.15
  13   9  -8   12.52    1.36
 -13   9   8   12.04    1.39
  13  -9  -8   12.54    1.34
  13   9  -7    5.76    1.14
  13  -9  -7    7.74    1.26
  13   9  -7    5.35    0.99
  13   9  -7    4.75    1.02
 -13   9   7    6.19    1.09
  13  -9  -6   24.89    2.06
  13   9  -6   25.51    2.04
 -13   9   6   26.33    1.97
  13   9  -6   22.93    1.88
  13  -9  -5    3.34    1.12
  13   9  -5    1.57    0.81
 -13   9   5    2.23    0.85
  13  -9  -4   10.24    1.48
  13   9  -4   12.23    1.67
 -13   9   4   10.64    1.53
  13  -9  -3    3.68    1.16
  13   9  -3    2.38    0.89
 -13   9   3    5.02    1.18
 -13   9   2    6.05    1.25
  13   9  -2    4.67    1.13
  13   9  -1   28.40    2.55
 -13   9   1   25.89    2.48
  13   9   0   20.89    2.13
 -13   9   0   16.12    2.00
  13   9   1   18.89    2.02
 -13   9  -1   19.95    2.21
  13   9   2   52.54    3.14
 -13   9  -2   56.46    3.51
  13   9   3    5.21    1.13
 -13   9  -3    5.00    1.29
  13   9   4    9.93    1.52
 -13   9  -4    9.79    1.51
  13   9   5   47.19    2.72
 -13   9  -5   44.49    2.88
  13   9   6   20.60    1.78
 -13   9  -6   19.74    1.78
  13   9   7   48.84    2.32
  13   9   7   41.76    1.97
 -13   9  -7   45.15    2.39
  13   9   8    0.31    0.40
 -13   9  -8    0.24    0.42
  13  11  -8    1.93    0.52
 -13  11   8    1.14    0.49
  13  11  -7    2.08    0.61
 -13  11   7    4.62    0.71
  13  11  -6    4.91    0.98
 -13  11   6    4.15    0.78
  13  11  -5    0.32    0.68
  13 -11  -5    0.15    0.44
  13  11  -5    0.39    0.39
 -13  11   5    0.22    0.49
  13 -11  -4   13.59    1.38
  13  11  -4   12.62    1.58
  13  11  -4   13.52    1.30
 -13  11   4   14.82    1.57
  13 -11  -3    0.81    0.51
  13  11  -3    0.79    0.62
 -13  11   3    0.94    0.77
  13 -11  -2    1.40    0.64
 -13  11   2    1.85    0.86
  13  11  -2    2.18    0.74
  13 -11  -1    2.08    0.81
 -13  11   1   -0.26    0.70
  13  11  -1    0.85    0.68
  13  11   0    1.86    0.78
 -13  11   0    2.17    0.94
  13  11   1    2.54    0.87
 -13  11  -1    3.32    0.96
  13  11   2    1.83    0.76
 -13  11  -2    5.25    1.14
  13  11   3   59.10    2.76
 -13  11  -3   53.80    2.90
  13  11   4    9.17    1.13
 -13  11  -4    9.83    1.27
 -13  11  -5    7.59    0.94
  13  11   5    8.09    1.01
  13  11   6   31.52    1.59
 -13  11  -6   25.17    1.39
  13  13  -4    0.81    0.41
 -13  13   4    0.79    0.43
 -13  13   4    0.55    0.40
  13  13  -3    1.63    0.54
 -13  13   3    2.28    0.49
 -13  13   3    3.30    0.66
  13  13  -2   26.51    1.59
 -13  13   2   28.50    1.61
  13  13  -1    0.61    0.40
 -13  13   1    0.36    0.44
  13  13   0   27.60    1.44
 -13  13   0   34.06    1.77
 -13  13  -1    1.79    0.59
 -13  13  -2   15.00    1.08
  14   0 -14   29.66    1.50
  14   0 -13    0.05    0.44
  14   0 -12    0.90    0.62
  14   0 -11    0.31    0.55
  14   0 -11    1.27    0.67
  14   0 -10   28.66    2.29
  14   0 -10   34.57    2.41
  14   0  -9    0.43    0.81
  14   0  -9   -0.28    0.79
 -14   0   9    0.40    0.82
  14   0  -8  121.28    4.81
  14   0  -8  106.22    4.58
 -14   0   8  110.87    5.18
  14   0  -8  108.77    4.44
  14   0  -7    1.82    0.83
 -14   0   7   -1.50    1.54
  14   0  -7   -1.33    1.03
  14   0  -7   -0.51    0.83
 -14   0   7   -1.02    1.20
  14   0  -6  580.11    9.78
 -14   0   6  622.44   16.89
  14   0  -6  614.90   10.39
  14   0  -6  587.10   10.79
 -14   0   5    0.68    1.08
  14   0  -5   -0.28    0.63
 -14   0   5    2.05    1.42
  14   0  -5    1.19    0.79
  14   0  -5    1.08    0.87
 -14   0   4   10.95    2.32
  14   0  -4   10.57    1.33
 -14   0   4   11.55    2.56
  14   0  -4   11.21    1.36
  14   0  -4   11.57    1.65
 -14   0   3   -1.34    1.28
 -14   0   3    1.14    1.19
  14   0  -3   -0.24    0.52
  14   0  -3    0.61    0.77
 -14   0   2    0.32    0.98
 -14   0   2    0.29    0.67
 -14   0   2    0.35    1.17
  14   0  -2    0.70    0.55
 -14   0   1    2.56    1.52
 -14   0   1    0.52    0.56
 -14   0   1    2.52    1.69
  14   0  -1    2.78    1.08
 -14   0   0  193.21    5.86
 -14   0   0  199.52    8.80
  14   0   0  215.18    6.02
 -14   0   0  194.80    7.87
 -14   0  -1    0.32    0.57
 -14   0  -1    2.98    1.37
 -14   0  -1    1.24    1.22
  14   0   1    0.46    0.56
 -14   0  -2   11.08    1.62
 -14   0  -2   12.11    2.12
  14   0   2   13.75    1.69
 -14   0  -2   11.46    2.23
 -14   0  -3    0.26    0.69
 -14   0  -3    1.10    1.08
 -14   0  -3    0.56    1.13
  14   0   3   -0.45    0.66
 -14   0  -4  150.59    5.46
  14   0   4  151.62    5.47
 -14   0  -4  147.51    7.33
 -14   0  -5   -0.04    0.74
  14   0   5    0.53    0.79
 -14   0  -6  319.79    8.32
  14   0   6  330.18    8.21
 -14   0  -7   -0.39    0.71
  14   0   7   -0.44    0.72
 -14   0  -8   15.46    1.89
  14   0   8   13.66    1.64
 -14   0  -9   -0.11    0.62
  14   0   9   -0.07    0.62
 -14   0 -10    7.46    1.13
  14   0  10    5.67    0.94
 -14   0 -11    0.78    0.45
  14  -2 -14   -0.55    0.37
  14  -2 -13    6.80    0.97
  14   2 -13    5.03    0.70
 -14   2  13    6.09    0.83
  14   2 -12    8.15    1.01
  14  -2 -12    6.91    1.03
  14   2 -12    7.10    1.05
  14   2 -11   62.14    3.14
  14   2 -11   60.57    2.84
  14  -2 -11   66.61    3.26
  14   2 -10   29.52    2.34
  14   2 -10   26.85    2.26
  14   2 -10   27.24    1.98
 -14  -2  10   25.38    2.21
  14  -2 -10   27.57    2.31
  14   2  -9   65.92    3.55
 -14   2   9   60.87    3.84
 -14  -2   9   62.77    3.64
  14   2  -9   62.44    3.04
  14  -2  -9   63.07    3.50
  14   2  -8   34.73    2.62
  14  -2  -8   32.53    2.75
 -14   2   8   30.75    2.80
 -14  -2   8   31.45    2.77
  14  -2  -8   33.01    2.57
  14  -2  -7   17.33    1.91
  14  -2  -7   17.90    1.89
  14   2  -7   17.80    1.94
 -14  -2   7   17.77    3.30
 -14   2   7   16.59    2.98
  14  -2  -7   16.19    2.01
 -14   2   7   18.41    2.22
  14  -2  -6  223.40    6.46
 -14  -2   6  247.51   10.85
 -14   2   6  225.97    9.95
  14  -2  -6  227.59    6.25
  14   2  -6  239.09    6.55
  14  -2  -6  233.00    7.12
  14   2  -6  218.49    6.24
 -14   2   6  235.88    7.41
 -14   2   5    1.64    1.56
  14  -2  -5    2.22    0.91
 -14  -2   5    2.86    1.57
 -14   2   5    0.49    1.12
  14   2  -5    0.59    0.69
  14  -2  -5    2.08    1.14
  14   2  -5    0.63    0.69
  14  -2  -4  256.20    6.60
 -14  -2   4  266.85   10.92
 -14   2   4  242.08    9.88
  14   2  -4  260.88    6.67
  14   2  -4  269.43    6.53
  14  -2  -4  268.94    7.31
 -14   2   4  242.07   10.66
  14   2  -4  255.05    6.40
 -14  -2   3   51.98    4.80
 -14   2   3   45.81    4.35
  14   2  -3   54.30    3.00
  14   2  -3   51.31    2.80
  14  -2  -3   52.25    3.24
 -14   2   3   47.92    4.64
 -14   2   2   34.55    2.74
 -14  -2   2   32.50    3.87
 -14   2   2   34.06    3.65
  14   2  -2   34.20    2.25
  14   2  -2   34.93    2.45
  14  -2  -2   36.11    2.62
 -14   2   2   30.04    3.63
 -14   2   1    5.43    1.70
 -14   2   1    5.71    1.16
 -14  -2   1    6.60    1.98
 -14   2   1    4.96    1.62
  14  -2  -1    4.88    1.10
  14   2  -1    5.64    1.10
  14   2  -1    5.18    0.95
 -14   2   0   25.38    2.33
 -14  -2   0   27.27    3.52
 -14   2   0   25.57    3.22
  14   2   0   23.16    1.82
  14  -2   0   24.01    2.18
  14   2   0   22.81    2.00
 -14   2   0   24.42    3.13
 -14   2  -1    5.50    1.41
 -14   2  -1    5.67    1.22
 -14   2  -1    3.75    1.36
  14  -2   1    6.40    1.21
 -14  -2  -1    6.45    1.99
  14   2   1    4.54    0.98
  14   2   1    5.70    1.01
 -14   2  -2    5.46    1.25
 -14   2  -2    4.48    1.58
 -14   2  -2    3.06    1.47
 -14  -2  -2    7.86    1.82
  14  -2   2    5.89    1.12
  14   2   2    6.62    1.22
 -14   2  -3    6.08    2.02
 -14   2  -3    5.43    2.04
 -14  -2  -3    4.28    2.28
  14  -2   3    5.71    1.65
  14   2   3    3.53    1.47
 -14  -2  -4   24.44    2.19
 -14   2  -4   25.69    2.38
 -14   2  -4   24.80    3.17
 -14  -2  -4   24.81    3.74
  14  -2   4   26.84    2.29
  14   2   4   24.81    2.29
 -14  -2  -5    1.31    1.24
 -14  -2  -5    2.38    0.93
 -14   2  -5    2.87    1.06
 -14   2  -5    2.97    1.33
  14  -2   5    3.02    1.03
  14   2   5    3.11    1.08
 -14  -2  -6   24.32    2.19
 -14   2  -6   25.67    2.57
  14  -2   6   28.18    2.33
  14   2   6   27.99    2.59
 -14  -2  -7    1.18    0.73
 -14   2  -7   -0.55    0.99
  14   2   7    2.15    1.02
  14  -2   7    1.21    0.72
 -14  -2  -8    4.29    1.05
 -14   2  -8    3.75    1.22
  14  -2   8    3.61    0.99
  14   2   8    5.10    1.28
 -14   2  -9    1.68    1.03
  14   2   9    0.19    0.65
 -14   2 -10   15.49    1.56
  14   2  10   14.60    1.42
 -14   2 -11    2.26    0.64
  14   2  11    1.87    0.52
  14  -4 -13    3.61    0.67
  14   4 -13    3.23    0.64
 -14   4  13    2.23    0.56
  14  -4 -12    3.91    0.93
  14   4 -12    4.98    0.90
  14   4 -11   32.00    2.25
  14  -4 -11   38.10    2.45
  14  -4 -10    8.27    1.33
  14   4 -10    5.27    1.06
  14   4 -10    5.98    1.18
  14  -4  -9    5.45    1.27
  14   4  -9    4.00    1.06
  14   4  -9    5.44    1.47
  14  -4  -8  367.85    8.46
  14   4  -8  351.43    7.98
  14  -4  -8  341.78    8.78
  14   4  -8  345.81    8.32
  14  -4  -7  114.23    4.78
  14   4  -7  115.90    4.64
 -14   4   7  103.53    5.09
  14  -4  -7  110.51    5.14
  14  -4  -6   66.69    3.73
 -14  -4   6   65.16    5.83
  14   4  -6   73.09    3.66
 -14   4   6   62.89    6.05
  14  -4  -6   69.25    4.05
 -14   4   6   65.96    3.96
  14  -4  -5   64.63    3.59
 -14  -4   5   71.61    6.01
  14   4  -5   71.95    3.57
  14  -4  -5   66.82    3.93
  14   4  -5   62.73    4.83
 -14   4   5   67.10    6.16
  14   4  -5   64.79    3.32
 -14   4   5   65.78    3.93
  14  -4  -4   29.13    2.45
 -14   4   4   28.55    3.95
 -14  -4   4   31.18    3.99
  14   4  -4   28.45    2.24
  14  -4  -4   26.38    2.51
  14   4  -4   27.09    2.21
 -14   4   4   25.35    2.41
 -14   4   3   -0.13    1.14
 -14  -4   3    0.53    1.17
  14   4  -3    3.43    1.00
  14  -4  -3    0.76    0.81
  14   4  -3    1.09    0.78
 -14   4   3   -0.22    0.67
  14   4  -2    0.46    0.62
 -14   4   2    2.25    1.44
 -14   4   2    0.55    0.72
 -14  -4   2    0.44    1.27
  14   4  -2    0.54    0.66
  14  -4  -2    1.42    0.94
  14   4  -2   -0.22    0.61
 -14   4   2   -0.25    0.75
 -14   4   1    8.50    2.26
 -14   4   1    6.98    1.48
 -14  -4   1    7.14    1.94
  14  -4  -1    8.69    1.40
  14   4  -1    8.09    1.29
  14   4  -1    7.83    1.35
 -14   4   0  236.14    7.07
 -14  -4   0  239.52   10.16
  14   4   0  246.44    6.37
  14  -4   0  223.56    6.60
  14   4   0  249.74    6.54
 -14   4   0  235.02   10.12
 -14   4  -1   64.91    3.76
 -14  -4  -1   59.64    5.19
  14   4   1   62.78    3.33
  14   4   1   57.61    3.06
  14  -4   1   61.06    3.41
 -14   4  -1   65.04    5.35
 -14   4  -2  223.16    6.88
 -14  -4  -2  219.74    9.87
  14   4   2  213.03    5.92
  14  -4   2  205.22    6.21
  14   4   2  213.99    6.30
 -14   4  -2  223.17    9.85
 -14   4  -3    3.96    1.38
 -14   4  -3    4.75    1.92
  14   4   3    3.82    0.94
  14  -4   3    3.43    0.96
  14   4   3    4.09    1.14
  14   4   4    8.28    1.29
 -14   4  -4    8.14    1.55
 -14   4  -4    6.63    2.17
  14  -4   4    7.32    1.39
  14   4   4    7.96    1.58
 -14  -4  -4    8.21    2.46
 -14   4  -5    0.40    0.90
  14   4   5    0.69    0.73
  14   4   5    1.79    1.14
 -14   4  -6   20.82    2.20
  14   4   6   17.51    2.04
 -14   4  -7   12.81    1.79
  14   4   7   11.95    1.76
 -14   4  -8    4.04    1.22
  14   4   8    3.05    1.12
 -14   4  -9    1.72    0.84
  14   4   9    1.33    0.81
 -14   4 -10    2.09    0.73
  14   4  10    1.76    0.63
 -14   4 -11   -0.52    0.41
  14   4  11   -0.42    0.38
  14  -6 -12    1.49    0.51
  14   6 -12   -0.15    0.44
 -14   6  12    0.75    0.47
  14  -6 -11   10.97    1.21
  14   6 -11   12.83    1.40
  14  -6 -10    1.29    0.81
  14   6 -10    2.87    0.74
  14   6 -10    1.64    0.73
  14   6  -9   19.81    1.82
  14   6  -9   18.96    2.00
  14  -6  -9   22.72    2.12
  14  -6  -8   28.00    2.32
  14   6  -8   26.54    2.19
  14   6  -8   26.39    2.33
  14  -6  -7    6.14    1.27
  14   6  -7    6.23    1.29
  14   6  -7    5.94    1.21
  14  -6  -6    1.40    0.92
  14   6  -6    2.06    0.98
  14  -6  -6    1.50    0.88
  14   6  -6    1.46    0.81
  14  -6  -5    1.74    1.16
  14   6  -5    2.52    1.16
  14  -6  -5    0.88    0.91
  14  -6  -4  114.14    4.75
 -14  -6   4  113.71    7.35
  14   6  -4  116.24    4.67
  14  -6  -4  108.66    5.01
 -14   6   4  114.78    7.71
  14   6  -4  105.11    4.45
 -14   6   4  112.18    4.71
 -14   6   3   19.59    3.26
  14   6  -3   27.11    2.26
 -14  -6   3   24.51    3.47
  14  -6  -3   20.31    2.21
  14   6  -3   23.41    3.41
 -14   6   3   21.19    2.13
  14   6  -3   23.22    2.13
 -14  -6   2   43.70    4.44
  14   6  -2   46.03    2.98
  14  -6  -2   46.47    3.21
 -14   6   2   46.00    3.08
 -14   6   2   44.59    4.76
  14   6  -2   40.41    2.95
 -14   6   1   81.98    4.26
 -14  -6   1   89.99    6.40
  14   6  -1   96.60    4.21
 -14   6   1   85.57    6.44
  14   6  -1   91.36    4.40
  14  -6  -1   78.71    4.11
 -14   6   0   73.45    3.99
 -14  -6   0   73.91    5.68
  14   6   0   77.84    3.87
  14  -6   0   71.18    3.81
 -14   6   0   79.48    6.30
  14   6   0   71.83    4.00
 -14   6  -1   24.91    2.38
 -14   6  -1   21.99    3.54
  14   6   1   25.26    2.27
 -14  -6  -1   24.57    3.33
  14   6   1   27.60    2.27
  14   6   1   26.37    2.43
 -14   6  -2  110.38    4.80
  14   6   2  105.48    4.45
  14   6   2  103.73    4.26
  14   6   2  113.56    4.81
 -14   6  -3  105.58    4.70
  14   6   3   99.97    4.30
  14   6   3   95.74    4.19
  14   6   3  103.22    4.63
 -14   6  -4   10.39    1.76
  14   6   4    6.15    1.32
  14   6   4   10.48    1.58
  14   6   4    8.58    1.42
 -14   6  -5   23.49    2.38
  14   6   5   21.17    1.98
  14   6   5   24.31    2.16
  14   6   5   23.91    2.12
 -14   6  -6    6.96    1.30
  14   6   6    7.85    1.34
  14   6   6    7.70    1.23
 -14   6  -7    5.87    1.20
  14   6   7    8.33    1.38
  14   6   7    6.28    0.98
 -14   6  -8    0.37    0.60
  14   6   8   -0.20    0.50
  14   6   8    1.40    0.87
 -14   6  -9    1.54    0.69
  14   6   9    0.62    0.57
 -14   6 -10    2.05    0.54
  14   6  10    1.89    0.57
  14  -8 -11    1.64    0.51
  14   8 -11    2.24    0.57
 -14   8  11    2.41    0.60
  14  -8 -10    1.53    0.57
  14   8 -10    1.14    0.60
 -14   8  10    1.68    0.63
  14   8  -9   15.92    1.36
  14   8  -9   15.63    1.55
 -14   8   9   16.36    1.58
  14  -8  -9   17.75    1.55
  14   8  -8    3.27    0.83
  14  -8  -8    2.87    0.89
  14   8  -8    2.97    0.76
  14   8  -8    1.92    0.76
  14  -8  -7   51.59    3.02
  14   8  -7   51.98    2.84
  14   8  -7   46.65    2.80
  14  -8  -6    1.08    0.82
  14   8  -6   -0.71    0.76
  14   8  -6   -0.85    0.61
  14  -8  -5    2.84    1.03
  14   8  -5    3.83    1.02
 -14   8   5    2.07    0.91
  14   8  -5    2.23    0.86
  14  -8  -4   11.21    1.66
  14   8  -4    8.10    1.37
  14  -8  -4    8.32    1.44
 -14   8   4   10.28    1.52
  14  -8  -3   24.48    2.27
  14   8  -3   25.00    2.25
  14  -8  -3   21.12    2.09
 -14   8   3   20.73    2.17
  14   8  -2   19.71    2.06
 -14   8   2   19.45    2.14
  14   8  -2   20.24    2.14
  14   8  -1   65.46    3.51
 -14   8   1   57.05    3.52
  14   8  -1   59.11    3.51
  14   8   0   26.43    2.35
 -14   8   0   30.38    2.70
 -14   8  -1    9.56    1.57
  14   8   1   15.00    1.82
 -14   8  -1   11.34    1.75
  14   8   1   10.85    1.63
 -14   8  -2   33.63    2.55
  14   8   2   32.28    2.58
 -14   8  -3    9.82    1.47
  14   8   3   13.25    1.69
  14   8   3   12.76    1.59
 -14   8  -4    1.56    0.84
  14   8   4    1.55    0.88
  14   8   4    1.01    0.63
  14   8   4    0.42    0.56
 -14   8  -5    7.98    1.26
  14   8   5    5.96    1.11
  14   8   5    6.56    1.08
 -14   8  -6   18.28    1.63
  14   8   6   19.64    1.66
  14   8   6   21.28    1.67
 -14   8  -7   16.11    1.37
  14   8   7   17.49    1.42
  14   8   7   14.42    1.30
 -14   8  -8    1.34    0.44
  14   8   8    1.32    0.51
  14   8   8    0.69    0.40
 -14   8  -8   -0.27    0.47
 -14  10   9   19.87    1.26
  14  10  -8    1.89    0.48
  14 -10  -8    2.26    0.55
  14  10  -8    2.46    0.54
 -14  10   8    1.70    0.41
  14  10  -7   25.96    1.74
  14 -10  -7   27.21    1.77
  14  10  -6   -0.02    0.57
  14 -10  -6   -0.29    0.52
  14  10  -6   -0.21    0.49
 -14  10   6    0.15    0.43
  14 -10  -5   32.62    2.20
  14  10  -5   33.21    2.06
 -14  10   5   30.29    2.04
  14 -10  -4    7.59    1.18
  14  10  -4    6.85    1.19
 -14  10   4    7.71    1.17
  14 -10  -3   11.36    1.39
  14  10  -3   12.20    1.44
 -14  10   3   11.09    1.42
  14 -10  -2    1.21    0.73
  14  10  -2    0.00    0.61
 -14  10   2    1.41    0.71
  14  10  -1    0.48    0.74
 -14  10   1   -1.33    0.77
  14  10   0    0.82    0.76
 -14  10   0    2.07    0.99
  14  10   1   18.43    1.85
 -14  10  -1   13.72    1.69
  14  10   2    5.09    1.18
 -14  10  -2    3.11    1.00
  14  10   3   21.56    1.84
 -14  10  -3   14.89    1.66
  14  10   4    1.24    0.79
 -14  10  -4    0.94    0.67
  14  10   5   11.05    1.22
 -14  10  -5   11.83    1.31
  14  10   6    0.14    0.45
 -14  10  -6    0.20    0.48
  14  12  -6    5.75    0.75
 -14  12   6    5.19    0.70
  14  12  -5    4.87    0.76
 -14  12   5    3.82    0.69
 -14  12   5    3.80    0.58
  14  12  -4    2.45    0.64
 -14  12   4    2.16    0.59
 -14  12   4    0.70    0.39
  14  12  -3    0.00    0.58
  14  12  -3    0.72    0.37
 -14  12   3    1.08    0.53
 -14  12   3    1.23    0.56
  14  12  -2    1.11    0.60
  14  12  -2    0.27    0.41
 -14  12   2   -0.03    0.35
 -14  12   2    0.46    0.53
  14  12  -1    2.67    0.74
  14  12  -1    1.66    0.55
 -14  12   1    1.31    0.65
  14  12   0    5.85    0.87
  14 -12   0    7.36    0.89
  14  12   0    6.89    0.86
 -14  12   0    7.84    1.09
  14  12   1    3.28    0.71
  14 -12   1    4.72    0.75
 -14  12  -1    2.70    0.55
  14  12   1    2.50    0.64
 -14  12  -1    3.34    0.77
 -14  12  -2    3.24    0.56
  14  12   2    3.84    0.70
 -14  12  -3    1.10    0.43
  14  12   3    0.20    0.43
 -14  12  -3    0.87    0.45
  15   1 -13    1.52    0.41
  15  -1 -13    2.12    0.52
  15   1 -12    8.81    1.01
  15  -1 -12    9.18    1.14
  15   1 -12    7.59    0.97
  15   1 -11    1.46    0.63
  15  -1 -11    1.98    0.74
  15   1 -11    1.93    0.71
  15   1 -10    3.37    0.85
  15  -1 -10    3.08    0.94
  15   1 -10    1.15    0.67
  15  -1 -10    2.29    0.75
 -15  -1  10    2.07    0.81
  15   1  -9    0.56    0.70
  15  -1  -9   -0.08    0.63
  15   1  -9    1.70    0.98
 -15   1   9   -0.64    0.96
 -15  -1   9    0.64    0.95
  15  -1  -8  134.25    5.04
  15   1  -8  137.64    5.12
  15   1  -8  126.44    4.82
  15  -1  -8  123.21    5.11
 -15   1   8  127.05    5.64
 -15  -1   8  124.50    5.42
  15   1  -8  130.05    4.55
  15  -1  -8  129.30    4.89
  15   1  -7    6.22    0.99
  15  -1  -7    9.46    1.48
  15  -1  -7    9.58    1.49
  15   1  -7    7.94    1.37
  15  -1  -7    5.28    1.23
  15   1  -7    8.64    1.38
 -15   1   7    8.06    1.56
 -15  -1   7    5.49    1.37
  15  -1  -6  441.71    8.94
 -15  -1   6  458.58   15.44
 -15   1   6  443.97   14.83
  15  -1  -6  452.52    8.84
  15   1  -6  450.60    9.03
  15  -1  -6  455.26    9.88
  15   1  -6  428.89    9.15
 -15   1   6  428.86   14.95
 -15   1   6  457.58   10.61
  15  -1  -5   34.56    2.49
 -15  -1   5   38.03    4.58
 -15   1   5   35.05    4.13
  15  -1  -5   33.66    2.42
  15   1  -5   37.44    2.59
  15   1  -5   34.88    2.66
 -15   1   5   30.65    3.99
  15  -1  -5   34.53    2.76
  15  -1  -4  223.64    6.06
 -15  -1   4  225.12   10.40
 -15   1   4  210.24    9.74
  15  -1  -4  221.13    5.90
  15   1  -4  224.31    6.05
  15  -1  -4  235.14    6.88
 -15   1   4  210.46    9.85
  15   1  -4  221.00    6.42
  15  -1  -3   70.17    3.32
 -15  -1   3   73.03    5.89
 -15   1   3   72.85    5.67
  15   1  -3   67.87    3.25
  15  -1  -3   72.90    3.80
  15   1  -3   71.52    3.65
 -15   1   3   67.59    5.50
 -15   1   2   51.31    3.27
 -15  -1   2   59.47    5.15
 -15   1   2   53.61    4.79
  15   1  -2   57.63    2.96
  15   1  -2   59.55    3.28
  15  -1  -2   63.35    3.47
 -15   1   2   50.64    4.58
 -15  -1   1    0.68    0.76
 -15   1   1    1.31    1.08
 -15   1   1    2.29    1.29
 -15  -1   1    1.94    1.53
 -15   1   1    3.46    1.93
  15  -1  -1    2.43    0.85
  15   1  -1    1.08    0.82
  15   1  -1    0.70    0.61
 -15  -1   0  136.20    4.99
 -15   1   0  160.08    5.62
 -15  -1   0  165.05    8.42
 -15   1   0  150.99    7.86
  15  -1   0  158.36    5.43
  15   1   0  159.66    5.34
 -15   1   0  150.18    7.46
 -15  -1  -1   12.39    1.55
 -15   1  -1   15.22    1.80
 -15   1  -1   15.13    2.52
 -15   1  -1   12.84    2.42
  15   1   1   15.08    1.72
  15  -1   1   15.81    1.97
 -15  -1  -1   13.33    2.74
 -15  -1  -2  156.82    5.37
 -15   1  -2  171.25    5.95
 -15  -1  -2  172.78    8.75
 -15   1  -2  157.47    8.22
  15   1   2  171.13    5.71
  15  -1   2  172.05    5.73
 -15   1  -2  158.10    7.71
  15  -1   3    6.14    1.26
 -15  -1  -3    5.82    1.15
 -15   1  -3    4.40    1.17
 -15   1  -3    2.87    1.20
 -15  -1  -3    3.75    1.49
  15   1   3    5.17    1.15
 -15  -1  -4    1.13    0.74
 -15   1  -4    2.10    1.10
 -15   1  -4    0.88    1.28
  15  -1   4   -0.16    0.82
  15   1   4    0.39    0.92
 -15  -1  -4    1.53    1.07
 -15  -1  -5    2.24    0.88
 -15   1  -5    4.29    1.23
  15  -1   5    3.87    1.08
  15   1   5    4.23    1.25
 -15  -1  -6   17.52    1.94
 -15   1  -6   20.35    2.39
  15  -1   6   19.15    2.12
  15   1   6   19.01    2.09
 -15  -1  -7    9.36    1.42
 -15   1  -7    9.14    1.57
  15  -1   7    9.64    1.48
  15   1   7   11.67    1.63
 -15  -1  -8    2.53    0.90
 -15   1  -8    2.36    0.88
  15  -1   8    2.81    0.85
  15   1   8    3.55    1.05
 -15  -1  -9    4.50    0.90
 -15   1  -9    4.42    0.94
  15  -1   9    5.85    0.97
  15   1   9    3.68    0.83
 -15  -1 -10    0.58    0.42
 -15   1 -10    0.96    0.52
  15   1  10    1.57    0.62
  15  -3 -13    2.64    0.56
 -15   3  13    1.45    0.50
  15   3 -12   29.29    1.83
  15  -3 -12   38.05    2.13
  15  -3 -11    1.70    0.76
  15   3 -11    0.24    0.60
  15   3 -10   15.06    1.69
  15   3 -10   13.77    1.74
  15  -3 -10   16.40    1.75
  15  -3  -9    2.30    0.99
  15   3  -9    1.94    0.91
  15   3  -9    2.73    0.93
 -15  -3   9    0.98    0.70
  15  -3  -8   14.63    1.82
  15   3  -8   13.48    1.67
  15  -3  -8   12.14    1.86
 -15   3   8   13.46    2.04
 -15  -3   8   13.70    1.87
  15  -3  -7   13.52    1.71
  15   3  -7   14.87    1.77
  15  -3  -7   11.84    1.74
 -15   3   7   12.86    1.92
 -15   3   6   11.02    2.61
  15  -3  -6   10.41    1.55
 -15  -3   6   13.15    3.05
  15   3  -6   11.90    1.53
  15  -3  -6   11.61    1.81
 -15   3   6   12.25    1.86
 -15   3   5    4.65    1.98
  15  -3  -5    3.46    0.97
 -15  -3   5    4.58    2.22
 -15   3   5    5.91    2.00
  15   3  -5    2.72    0.97
  15  -3  -5    2.23    0.98
  15   3  -5    0.72    0.59
 -15   3   5    3.95    1.32
  15  -3  -4  337.62    7.87
 -15  -3   4  336.85   12.98
 -15   3   4  332.90   11.61
  15   3  -4  341.64    7.65
  15  -3  -4  348.98    8.71
  15   3  -4  332.57    7.57
 -15   3   4  336.61   13.02
  15   3  -4  328.89    7.59
 -15   3   4  341.16    8.54
 -15  -3   3  207.21    9.92
 -15   3   3  200.32    8.83
  15   3  -3  201.05    5.78
  15   3  -3  196.83    5.85
  15  -3  -3  206.42    6.60
 -15   3   3  198.06    9.67
  15   3  -3  203.69    6.09
 -15   3   2  235.16    7.23
 -15  -3   2  233.54   10.29
 -15   3   2  235.47    9.46
  15   3  -2  228.62    6.04
  15  -3  -2  251.32    7.11
 -15   3   2  237.61   10.31
  15   3  -2  237.33    6.38
 -15   3   1  330.00    8.42
 -15  -3   1  343.47   12.41
 -15   3   1  310.72   10.74
  15   3  -1  318.31    7.08
  15  -3  -1  316.85    7.91
  15   3  -1  315.45    7.41
 -15   3   1  321.60   11.77
 -15   3   0   29.76    2.58
 -15   3   0   25.98    3.33
 -15   3   0   25.72    3.16
  15   3   0   22.47    1.93
 -15  -3   0   23.77    3.30
  15  -3   0   27.72    2.39
  15   3   0   23.61    2.09
 -15   3  -1   11.21    1.75
 -15   3  -1   12.64    2.63
 -15  -3  -1   11.76    2.71
  15   3   1    7.98    1.24
 -15   3  -1   12.23    2.39
  15  -3   1    8.62    1.35
  15   3   1    8.07    1.46
 -15   3  -2    3.37    1.16
 -15   3  -2    4.79    1.79
  15   3   2    4.15    0.94
 -15  -3  -2    4.21    1.73
  15  -3   2    5.93    1.25
  15   3   2    4.55    1.23
 -15   3  -3   16.11    2.23
 -15   3  -3   13.32    2.67
  15   3   3   14.22    1.63
  15  -3   3   13.53    1.79
  15   3   3   12.46    1.75
 -15   3  -4   20.36    2.24
  15  -3   4   19.19    1.96
  15   3   4   21.09    2.28
 -15   3  -5    7.22    1.46
  15  -3   5    6.36    1.24
  15   3   5    8.49    1.63
 -15   3  -6    9.64    1.65
  15  -3   6    7.58    1.22
  15   3   6    9.88    1.69
 -15   3  -7    2.29    0.96
  15   3   7    3.70    1.10
 -15   3  -8    4.24    1.10
  15   3   8    6.12    1.28
 -15   3  -9    0.03    0.65
  15   3   9    0.17    0.65
 -15   3 -10    0.24    0.55
  15   3  10    1.23    0.58
  15  -5 -12   -0.58    0.47
  15   5 -12    0.56    0.43
 -15   5  12   -0.24    0.50
  15  -5 -11    4.89    0.93
  15   5 -11    3.76    0.85
  15   5 -10   42.56    2.49
  15   5 -10   39.00    2.52
  15  -5 -10   44.55    2.66
  15  -5  -9    3.17    1.09
  15   5  -9    3.55    0.91
  15   5  -9    4.56    1.10
  15  -5  -8    1.30    0.82
  15   5  -8    3.45    1.07
  15   5  -8    1.97    1.07
  15  -5  -7    3.55    1.03
  15   5  -7    2.34    1.03
  15  -5  -7    4.56    1.28
  15   5  -7    2.72    0.98
  15  -5  -6  148.17    5.55
  15   5  -6  148.84    5.28
  15  -5  -6  146.32    5.83
 -15   5   6  142.21    5.71
  15  -5  -5   86.53    4.23
  15   5  -5   81.07    3.85
  15  -5  -5   76.67    4.37
  15   5  -5   67.43    3.57
 -15   5   5   74.98    4.10
  15  -5  -4   78.92    4.04
 -15  -5   4   72.14    6.17
  15   5  -4   73.50    3.73
  15  -5  -4   71.34    4.16
 -15   5   4   69.17    6.33
  15   5  -4   59.51    3.46
 -15   5   4   69.56    3.87
 -15  -5   3   91.30    6.67
  15   5  -3   96.44    4.12
  15  -5  -3   91.15    4.67
 -15   5   3   92.88    6.92
  15   5  -3   85.98    4.16
 -15   5   3   87.53    4.16
 -15   5   2    8.17    2.29
  15   5  -2   10.80    1.52
 -15  -5   2    9.95    2.30
  15  -5  -2   10.09    1.67
 -15   5   2    9.56    1.46
  15   5  -2   10.56    1.69
  15  -5  -1  100.80    4.65
 -15   5   1  102.37    4.79
 -15  -5   1  105.67    6.97
  15   5  -1  107.95    4.36
 -15   5   1  104.54    7.04
  15   5  -1  113.51    4.81
 -15   5   0   11.41    1.77
 -15   5   0   10.40    2.42
 -15  -5   0   10.62    2.54
  15  -5   0   10.24    1.51
  15   5   0   10.60    1.50
  15   5   0    9.84    1.43
  15   5   0   10.88    1.72
 -15   5  -1  191.31    6.50
 -15  -5  -1  180.22    9.18
  15   5   1  189.58    5.81
  15  -5   1  179.67    6.00
  15   5   1  187.01    5.79
 -15   5  -1  185.23    9.30
 -15   5  -2   35.86    2.88
  15  -5   2   33.38    2.66
  15   5   2   35.53    2.55
  15   5   2   35.03    2.62
 -15   5  -3   53.26    3.56
  15   5   3   46.78    2.87
  15   5   3   49.16    3.13
 -15   5  -4  303.78    7.95
  15   5   4  278.33    6.81
  15   5   4  302.33    7.61
 -15   5  -5    3.93    1.19
  15   5   5    5.77    1.07
  15   5   5    5.86    1.30
  15   5   5    5.52    1.19
 -15   5  -6   71.77    3.71
  15   5   6   71.71    3.10
  15   5   6   73.06    3.68
  15   5   6   73.57    3.36
 -15   5  -7   15.03    1.83
  15   5   7   15.85    1.83
 -15   5  -8   -0.46    0.78
  15   5   8    0.18    0.66
 -15   5  -9    4.50    0.87
  15   5   9    4.17    0.83
 -15   5 -10   -0.17    0.39
  15   5  10    0.32    0.40
  15   7 -11   23.66    1.52
 -15   7  11   22.23    1.52
  15  -7 -11   21.91    1.38
  15  -7 -10    1.40    0.65
  15   7 -10    1.14    0.57
  15   7  -9   36.43    2.16
  15   7  -9   34.41    2.26
  15  -7  -9   39.68    2.34
  15  -7  -8    3.16    0.84
  15   7  -8    3.54    0.90
  15   7  -8    2.98    0.87
  15  -7  -7    0.87    0.72
  15   7  -7    2.25    0.91
  15   7  -7    1.46    0.64
  15  -7  -6    2.25    0.92
  15   7  -6    1.68    0.96
  15   7  -6    1.81    0.79
  15  -7  -5   51.73    3.30
  15   7  -5   51.38    3.09
  15  -7  -5   50.24    3.33
  15   7  -5   41.67    2.75
  15  -7  -4   13.40    1.82
  15   7  -4   17.64    2.00
  15  -7  -4   13.43    1.85
 -15   7   4   14.52    1.74
  15   7  -4   12.96    1.61
  15  -7  -3  102.26    4.69
 -15   7   3  102.33    4.37
  15   7  -3   93.09    4.44
  15   7  -2    3.97    1.12
  15  -7  -2    8.24    1.59
 -15   7   2    6.58    1.56
  15   7  -2    6.50    1.51
  15   7  -1   26.90    2.29
  15  -7  -1   25.96    2.30
 -15   7   1   24.14    2.41
  15   7  -1   26.11    2.37
 -15   7   0    8.67    1.47
  15   7   0    7.49    1.36
 -15   7   0    6.53    1.25
  15   7   0    7.48    1.38
 -15   7  -1    4.78    1.16
  15   7   1    6.66    1.33
  15   7   1    5.92    1.41
 -15   7  -2   38.29    2.82
  15   7   2   39.81    2.76
  15   7   2   36.26    2.76
 -15   7  -3   84.77    4.01
  15   7   3   86.48    3.96
  15   7   3   85.30    3.69
  15   7   3   78.43    3.90
 -15   7  -4   14.83    1.77
  15   7   4   14.21    1.71
  15   7   4   13.53    1.56
  15   7   4   12.77    1.60
 -15   7  -5  170.94    5.39
  15   7   5  178.09    5.13
  15   7   5  175.27    5.13
  15   7   5  172.84    4.89
 -15   7  -6   69.42    3.21
  15   7   6   65.42    2.91
  15   7   6   66.20    3.02
 -15   7  -7    3.91    0.81
  15   7   7    4.77    0.81
  15   7   7    5.08    0.90
 -15   7  -8   60.12    2.46
  15   7   8   58.04    2.35
  15  -9  -9    8.93    0.90
  15   9  -9   10.02    1.00
 -15   9   9    9.95    0.95
  15  -9  -8    0.29    0.45
  15   9  -8   -0.30    0.41
  15   9  -8   -0.14    0.40
 -15   9   8    0.24    0.44
  15   9  -7   18.54    1.62
  15   9  -7   19.74    1.53
  15   9  -7   17.65    1.45
 -15   9   7   17.86    1.44
  15  -9  -7   19.86    1.67
  15   9  -6    1.76    0.71
  15  -9  -6    4.21    0.96
  15   9  -6    4.24    0.88
  15   9  -6    2.90    0.64
  15  -9  -5   13.63    1.55
  15   9  -5   12.28    1.47
 -15   9   5   12.06    1.24
  15  -9  -4   -0.21    0.74
  15   9  -4    0.95    0.74
 -15   9   4    1.57    0.77
  15  -9  -3   12.46    1.68
  15   9  -3   13.46    1.66
 -15   9   3   11.22    1.46
  15  -9  -2    6.43    1.20
  15   9  -2    6.46    1.16
 -15   9   2    7.58    1.27
  15   9  -1   38.80    2.67
 -15   9   1   34.07    2.58
  15   9   0    4.52    1.16
 -15   9   0    2.94    0.96
  15   9   1   32.20    2.41
 -15   9  -1   31.59    2.50
  15   9   2   -0.64    0.81
 -15   9  -2    1.65    0.94
 -15   9  -3    5.82    0.98
  15   9   3    8.03    1.26
 -15   9  -3    7.47    1.29
 -15   9  -4    0.55    0.49
  15   9   4    0.98    0.65
 -15   9  -4   -0.01    0.70
  15   9   5    6.49    0.98
 -15   9  -5    4.65    0.94
  15   9   6   10.27    1.05
 -15   9  -6   12.28    1.22
 -15   9  -7    1.58    0.49
 -15  11   7   19.35    1.26
  15  11  -6    3.30    0.67
  15 -11  -5   35.23    1.77
  15  11  -5   33.70    1.98
  15  11  -5   32.32    1.60
 -15  11   5   33.15    1.67
  15  11  -4    0.30    0.58
  15 -11  -4   -0.34    0.42
  15  11  -4   -0.39    0.41
 -15  11   4    0.26    0.42
  15 -11  -3   33.81    1.97
  15  11  -3   34.09    1.89
 -15  11   3   30.31    1.89
  15 -11  -2    4.72    0.80
  15  11  -2    5.81    0.86
 -15  11   2    4.45    0.85
  15 -11  -1    2.65    0.67
  15  11  -1    5.26    0.91
 -15  11   1    5.26    0.95
  15 -11   0    9.20    1.15
 -15  11   0    8.95    1.24
  15  11   0    6.83    0.98
  15  11   1    0.52    0.59
 -15  11  -1    0.10    0.56
  15  11   2    2.26    0.69
 -15  11  -2    0.71    0.57
  15  11   3   11.67    1.11
 -15  11  -3    8.84    1.05
  15  11   4    4.00    0.68
 -15  11  -4    3.58    0.71
  16   0 -12   13.05    1.17
  16   0 -11   -0.26    0.57
  16   0 -11   -0.29    0.44
  16   0 -10   18.82    1.79
  16   0 -10   24.11    1.88
  16   0  -9   -0.37    0.63
 -16   0   9    1.04    0.91
  16   0  -8   60.98    3.35
  16   0  -8   58.45    3.36
 -16   0   8   57.16    3.80
  16   0  -8   54.55    3.02
  16   0  -7   -0.23    0.70
  16   0  -7   -0.70    0.83
  16   0  -7    0.07    0.77
 -16   0   7   -0.48    1.09
  16   0  -6  333.94    7.42
  16   0  -6  321.51    7.56
  16   0  -6  332.88    8.38
 -16   0   5    0.76    1.24
  16   0  -5   -0.31    0.62
 -16   0   5    0.36    1.64
  16   0  -5   -2.16    0.98
  16   0  -5    0.18    0.73
 -16   0   4   51.60    5.10
  16   0  -4   54.08    3.01
  16   0  -4   56.15    3.40
 -16   0   4   48.15    4.72
 -16   0   3    0.93    1.11
 -16   0   3    1.52    1.42
  16   0  -3    0.36    0.57
  16   0  -3    0.20    0.66
 -16   0   2   32.74    3.94
  16   0  -2   31.10    2.51
 -16   0   2   32.67    3.51
 -16   0   1    1.35    0.84
 -16   0   1   -1.04    1.45
 -16   0   0  311.30    7.97
  16   0   0  341.39    8.12
 -16   0   0  338.22   12.07
 -16   0  -1    0.69    0.78
 -16   0  -1   -0.52    1.24
  16   0   1    0.29    0.71
 -16   0  -2  109.19    4.76
 -16   0  -2  113.57    7.29
  16   0   2  115.32    4.85
 -16   0  -3   -0.51    0.87
  16   0   3   -1.16    0.92
 -16   0  -4   14.78    1.82
  16   0   4   16.27    1.95
 -16   0  -5   -0.29    0.69
  16   0   5    0.31    0.85
 -16   0  -6   -1.02    0.82
  16   0   6    0.67    0.79
 -16   0  -7   -0.56    0.73
  16   0   7   -0.68    0.81
 -16   0  -8   65.09    3.16
  16   0   8   70.33    3.21
 -16   0  -9    0.02    0.47
  16   0   9   -0.13    0.47
  16  -2 -13   13.55    0.99
  16  -2 -12   -0.28    0.42
  16   2 -12    0.26    0.40
  16   2 -11   11.31    1.32
  16  -2 -11   13.65    1.42
  16   2 -10   15.87    1.69
 -16  -2  10   14.68    1.63
  16  -2 -10   16.93    1.66
  16  -2  -9   12.00    1.55
  16   2  -9   11.25    1.62
  16   2  -9    9.75    1.47
 -16   2   9   10.65    1.73
 -16  -2   9    9.51    1.53
  16  -2  -8    1.66    0.82
  16   2  -8    2.97    0.99
  16  -2  -8    0.54    0.89
 -16   2   8    2.45    1.09
 -16  -2   8    2.81    1.04
  16  -2  -7   13.96    1.68
  16   2  -7   16.01    1.81
  16  -2  -7   15.42    1.97
 -16   2   7   14.00    1.97
 -16  -2   7   15.60    2.14
  16  -2  -6   17.75    1.89
  16  -2  -6   15.67    1.66
  16   2  -6   15.94    1.79
  16  -2  -6   18.01    2.12
  16   2  -6   15.38    1.71
 -16   2   6   19.40    2.31
  16  -2  -5   28.81    2.39
 -16   2   5   25.18    3.68
  16  -2  -5   28.26    2.17
  16   2  -5   29.10    2.35
 -16  -2   5   30.63    4.26
 -16   2   5   26.01    3.73
  16  -2  -5   30.89    2.73
  16   2  -5   27.23    2.32
 -16   2   5   30.78    2.95
  16  -2  -4  175.72    5.58
 -16  -2   4  172.67    9.40
 -16   2   4  172.94    8.92
  16   2  -4  174.22    5.41
  16   2  -4  167.48    5.58
  16  -2  -4  181.54    6.30
 -16   2   4  173.60    9.24
  16   2  -4  174.11    5.48
  16  -2  -3  171.69    5.49
 -16  -2   3  179.59    9.44
 -16   2   3  167.54    8.54
  16   2  -3  169.52    5.24
  16  -2  -3  183.44    6.24
  16   2  -3  173.94    5.71
 -16   2   3  178.49    9.14
 -16   2   2   18.16    2.18
 -16   2   2   18.54    2.96
  16   2  -2   17.35    1.79
 -16  -2   2   17.67    3.39
 -16   2   2   19.01    2.92
  16  -2  -2   19.04    2.11
  16   2  -2   17.48    1.94
 -16   2   1   87.59    4.54
 -16  -2   1   89.02    6.45
 -16   2   1   89.97    6.18
  16   2  -1   83.73    3.62
  16  -2  -1   98.38    4.51
  16   2  -1   90.85    4.12
 -16   2   1   82.67    5.90
 -16   2   0    7.15    1.47
 -16   2   0    5.99    2.04
 -16  -2   0    5.96    2.11
  16   2   0    8.75    1.34
 -16   2   0    7.66    2.01
  16  -2   0    6.73    1.34
  16   2   0    8.06    1.51
 -16   2  -1   11.28    1.74
 -16   2  -1    9.26    2.26
 -16  -2  -1   10.59    2.36
 -16   2  -1    8.13    1.84
  16  -2   1   11.68    1.62
  16   2   1    9.50    1.47
 -16   2  -2  166.13    6.17
 -16  -2  -2  169.75    8.98
 -16   2  -2  153.61    8.23
  16  -2   2  169.04    5.75
  16   2   2  169.71    5.80
 -16   2  -2  161.14    8.23
 -16   2  -3    1.09    0.97
  16  -2   3    1.33    0.95
  16   2   3    1.87    1.19
 -16   2  -4   53.64    3.51
  16  -2   4   52.06    3.29
  16   2   4   59.10    3.51
 -16   2  -5   31.21    2.71
  16  -2   5   32.55    2.56
  16   2   5   35.92    2.84
 -16   2  -6   11.48    1.98
  16  -2   6    9.46    1.51
  16   2   6    8.51    1.72
 -16   2  -7   -0.05    0.81
  16  -2   7    1.30    0.74
  16   2   7    0.78    0.93
 -16   2  -8   26.12    2.16
  16  -2   8   22.93    1.63
  16   2   8   27.51    2.15
 -16   2  -9    2.48    0.72
  16   2   9    2.14    0.70
 -16   2 -10    8.08    0.92
  16   2  10    8.12    0.86
  16  -4 -12    8.27    0.93
  16   4 -12    5.29    0.80
  16   4 -11   11.19    1.26
  16  -4 -11   11.45    1.28
  16  -4 -10    0.43    0.66
  16   4 -10   -1.02    0.72
  16   4 -10    0.58    0.60
  16   4  -9   19.22    1.86
  16   4  -9   16.27    1.85
  16  -4  -9   18.74    1.88
  16  -4  -8   12.04    1.58
  16   4  -8   12.10    1.56
  16  -4  -8   12.45    1.66
  16   4  -8   10.63    1.58
 -16  -4   8    9.55    1.40
  16  -4  -7  177.32    5.85
  16   4  -7  179.93    5.68
  16  -4  -7  170.72    6.23
 -16   4   7  170.58    6.22
  16  -4  -6    1.68    0.83
  16   4  -6    3.29    1.08
  16  -4  -6    2.64    1.28
 -16   4   6    0.18    0.99
  16  -4  -5   29.34    2.43
  16   4  -5   33.02    2.50
  16  -4  -5   33.35    2.86
  16   4  -5   28.45    2.24
 -16   4   5   29.18    2.62
  16  -4  -4   61.49    3.44
  16   4  -4   60.13    3.34
  16  -4  -4   60.11    3.83
  16   4  -4   55.45    3.26
 -16   4   4   57.71    3.55
 -16   4   3   -0.68    1.30
 -16  -4   3    1.42    1.18
  16   4  -3    1.74    0.83
  16  -4  -3    1.09    0.74
  16   4  -3    1.48    0.88
 -16   4   3    0.45    0.90
 -16  -4   2   30.78    4.00
  16   4  -2   30.03    2.35
  16  -4  -2   31.50    2.65
  16   4  -2   31.12    2.39
 -16   4   2   32.91    4.01
  16   4  -2   32.42    2.60
 -16   4   2   30.54    2.46
 -16   4   1  115.39    5.21
 -16  -4   1  117.09    7.47
  16   4  -1  104.88    4.22
  16  -4  -1  113.17    4.95
  16   4  -1  110.54    4.42
 -16   4   1  114.66    7.42
 -16   4   0  298.78    8.17
 -16  -4   0  282.54   11.56
  16   4   0  262.67    6.65
  16  -4   0  282.98    7.66
  16   4   0  272.76    7.03
 -16   4   0  288.18   11.54
 -16   4  -1  238.29    7.30
  16   4   1  221.92    6.05
  16  -4   1  228.56    6.75
  16   4   1  229.55    6.53
 -16   4  -2   33.44    2.78
  16   4   2   25.61    2.14
  16  -4   2   29.32    2.48
  16   4   2   25.81    2.35
 -16   4  -3   85.46    4.40
  16   4   3   82.64    3.64
  16  -4   3   74.76    3.77
  16   4   3   83.17    4.10
 -16   4  -4    8.64    1.81
  16   4   4    9.87    1.52
  16  -4   4    8.01    1.46
  16   4   4    9.94    1.85
 -16   4  -5   22.02    2.31
  16   4   5   21.90    2.22
 -16   4  -6   48.96    3.18
  16   4   6   50.10    3.07
 -16   4  -7    3.49    1.00
  16   4   7    0.85    0.76
 -16   4  -8   54.81    2.84
  16   4   8   57.65    2.80
 -16   4  -9    1.50    0.59
  16   4   9    2.92    0.72
  16  -6 -11    7.08    0.90
  16   6 -11    4.94    0.80
 -16   6  11    7.23    0.97
  16  -6 -10    0.41    0.55
  16   6 -10    0.94    0.52
  16   6 -10    0.84    0.65
  16  -6  -9    9.03    1.33
  16   6  -9    8.54    1.14
  16   6  -9    6.66    1.16
  16  -6  -8    5.78    1.25
  16   6  -8    6.99    1.24
  16   6  -8    5.63    1.18
  16  -6  -7    4.18    1.09
  16   6  -7    4.88    1.12
  16   6  -7    2.04    0.93
  16  -6  -6   13.03    1.71
  16   6  -6   13.54    1.77
  16  -6  -6   11.37    1.70
  16   6  -6    9.19    1.46
  16  -6  -5    1.29    0.79
  16   6  -5    4.13    1.14
  16  -6  -5    2.00    1.06
  16  -6  -4   -1.14    1.01
  16   6  -4    0.21    0.76
  16  -6  -4    0.85    0.96
  16   6  -4   -0.23    0.85
  16   6  -3  201.27    6.01
  16  -6  -3  195.75    6.57
  16   6  -3  187.60    6.03
  16   6  -2   95.59    4.29
  16  -6  -2   91.68    4.61
 -16   6   2   87.65    4.20
  16   6  -2   89.58    4.36
  16   6  -1  194.36    5.91
  16  -6  -1  194.63    6.33
 -16   6   1  186.35    6.02
  16   6  -1  197.14    6.40
 -16   6   0  176.13    6.24
  16   6   0  189.30    5.82
  16  -6   0  184.39    6.05
  16   6   0  197.38    6.48
 -16   6  -1   13.97    1.87
  16   6   1   16.15    1.78
  16  -6   1   14.08    1.63
  16   6   1   14.31    1.61
  16   6   1   16.80    2.01
 -16   6  -2   56.39    3.44
  16   6   2   50.38    2.94
  16   6   2   47.97    2.88
  16   6   2   52.23    3.32
 -16   6  -3    1.13    0.79
  16   6   3    1.57    0.81
  16   6   3    0.22    0.75
  16   6   3    1.40    0.78
 -16   6  -4    0.75    0.92
  16   6   4    0.52    0.71
  16   6   4   -0.14    0.86
  16   6   4   -0.07    0.71
 -16   6  -5   28.17    2.29
  16   6   5   23.55    1.84
  16   6   5   25.50    2.06
  16   6   5   23.56    2.02
 -16   6  -6    5.47    1.17
  16   6   6    4.77    0.89
  16   6   6    4.70    1.03
 -16   6  -7  134.10    4.17
  16   6   7  136.38    4.09
 -16   6  -8   80.31    2.88
  16   6   8   72.21    2.69
  16  -8 -10    0.90    0.37
  16   8 -10   -0.21    0.39
 -16   8  10    0.85    0.39
  16  -8  -9    1.08    0.49
  16   8  -9   -0.40    0.45
  16   8  -9    0.42    0.40
 -16   8   9   -0.22    0.44
  16  -8  -8    0.34    0.47
  16   8  -8   -0.07    0.54
  16   8  -8    1.02    0.51
  16  -8  -7   27.18    1.99
  16   8  -7   21.79    1.70
  16   8  -7   23.41    1.79
  16   8  -7   21.78    1.70
  16  -8  -6    2.42    0.89
  16   8  -6    3.61    0.90
  16   8  -6    2.54    0.65
  16  -8  -5    0.63    0.83
  16   8  -5    0.27    0.72
  16   8  -5    1.07    0.61
  16  -8  -4    0.84    0.74
  16   8  -4    1.55    0.74
  16  -8  -4    1.34    0.80
 -16   8   4    1.26    0.74
  16  -8  -3    1.16    0.78
  16   8  -3    2.24    0.99
  16  -8  -3    1.37    0.80
 -16   8   3    3.22    0.92
  16   8  -2   16.43    1.95
 -16   8   2   12.26    1.59
  16   8  -1   48.18    3.07
 -16   8   1   45.36    2.98
  16   8  -1   43.92    3.12
 -16   8   0   19.12    2.04
  16   8   0   22.46    2.16
  16   8   1   23.04    2.10
 -16   8  -1   21.51    2.10
  16   8   1   20.64    1.96
 -16   8  -2   16.63    1.75
  16   8   2   22.65    1.97
 -16   8  -2   20.40    2.07
  16   8   2   19.96    1.92
 -16   8  -3   32.66    2.25
  16   8   3   34.75    2.32
 -16   8  -3   34.83    2.55
  16   8   3   32.10    2.22
 -16   8  -4   14.21    1.46
  16   8   4   15.01    1.50
 -16   8  -4   12.89    1.57
  16   8   4   12.11    1.31
 -16   8  -5   39.45    2.22
  16   8   5   43.16    2.24
  16   8   5   38.64    1.97
 -16   8  -6    7.45    0.88
  16   8   6    7.94    0.95
  16   8   6    7.35    0.86
 -16   8  -6    9.63    1.17
 -16   8  -7   26.33    1.57
  16  10  -7    0.53    0.46
  16 -10  -7    0.51    0.37
  16  10  -6    5.50    0.83
  16 -10  -6    4.86    0.80
  16  10  -6    4.72    0.73
  16  10  -5   11.18    1.32
  16 -10  -5   10.40    1.14
  16  10  -5    9.00    1.02
  16 -10  -4    0.48    0.55
  16  10  -4    0.84    0.59
 -16  10   4   -0.48    0.45
  16 -10  -3    0.09    0.51
  16  10  -3    0.64    0.61
 -16  10   3    0.00    0.46
  16 -10  -2    0.92    0.62
  16  10  -2    0.77    0.58
 -16  10   2    0.12    0.51
  16 -10  -1    4.73    0.94
  16  10  -1    3.38    0.85
 -16  10   1    3.55    0.87
  16  10   0    0.10    0.59
 -16  10   0    0.31    0.55
  16  10   1   59.77    2.72
 -16  10  -1   54.14    2.78
  16  10   2    0.90    0.53
 -16  10  -2    1.01    0.73
  16  10   3   40.80    2.06
 -16  10  -3   41.65    2.22
  16  10   4    2.03    0.57
 -16  10  -4    1.74    0.63
  16  10   5   18.56    1.18
 -16  10  -5   18.21    1.23
  16  12  -3   11.77    0.97
  16  12  -2   12.48    1.04
 -16  12   1   35.82    1.56
 -16  12   0    1.62    0.50
  17  -1 -12    7.50    0.84
  17   1 -12    5.84    0.69
  17  -1 -11    2.40    0.68
  17   1 -11    1.20    0.53
  17   1 -10   57.44    2.94
  17  -1 -10   56.55    2.75
  17  -1 -10   62.73    2.88
  17   1  -9   35.38    2.46
 -17   1   9   36.29    2.89
 -17  -1   9   32.90    2.61
  17  -1  -9   35.68    2.33
  17   1  -8   22.32    2.02
  17   1  -8   21.41    1.96
  17  -1  -8   24.13    2.21
 -17   1   8   25.44    2.59
 -17  -1   8   22.46    2.44
  17  -1  -8   21.20    1.94
  17  -1  -7    1.96    0.68
  17  -1  -7    3.32    0.97
  17   1  -7   -0.20    0.76
  17  -1  -7   -0.06    0.88
  17   1  -7    1.57    0.85
 -17   1   7    1.13    0.88
 -17  -1   7    0.21    1.06
  17  -1  -6   20.82    1.98
  17  -1  -6   20.82    1.99
  17   1  -6   18.68    1.84
  17  -1  -6   19.72    2.16
  17   1  -6   19.94    2.11
 -17   1   6   20.41    2.37
  17  -1  -5    0.86    0.65
  17  -1  -5   -0.68    0.68
  17   1  -5   -0.32    0.73
  17  -1  -5   -0.07    0.87
  17   1  -5    0.42    0.71
 -17   1   5    1.11    0.97
 -17   1   4    0.11    1.52
  17  -1  -4    2.66    0.79
  17  -1  -4    0.91    0.58
  17   1  -4    2.01    0.82
  17  -1  -4    1.65    0.93
  17   1  -4    3.40    1.19
  17  -1  -3   47.10    2.80
 -17  -1   3   47.12    4.91
 -17   1   3   48.77    4.86
  17   1  -3   45.00    2.72
  17  -1  -3   49.00    3.32
  17   1  -3   42.12    2.94
 -17   1   3   46.47    4.60
  17  -1  -2   44.61    2.71
 -17  -1   2   50.00    5.06
 -17   1   2   41.61    4.66
  17   1  -2   44.89    2.68
  17  -1  -2   48.76    3.26
  17   1  -2   46.60    3.12
 -17   1   2   42.92    4.43
 -17   1   1   29.42    2.70
 -17  -1   1   32.09    4.07
 -17   1   1   30.42    3.88
  17  -1  -1   31.31    2.65
  17   1  -1   28.92    2.51
 -17   1   1   27.28    3.54
 -17  -1   0   -0.02    0.74
 -17   1   0    0.98    0.75
 -17   1   0    1.20    1.05
 -17   1   0   -1.07    1.27
 -17  -1   0    1.62    1.46
  17  -1   0    0.53    0.70
  17   1   0    0.29    0.77
 -17  -1  -1    6.62    1.35
 -17   1  -1    9.17    1.62
  17   1   1    6.73    1.37
  17  -1   1    5.98    1.27
 -17  -1  -2   62.28    3.53
 -17   1  -2   69.21    3.92
  17  -1   2   65.47    3.68
  17   1   2   65.81    3.75
 -17  -1  -3   12.59    1.71
 -17   1  -3   12.95    1.72
  17  -1   3   13.10    1.72
  17   1   3   13.00    1.75
 -17  -1  -4   50.66    3.11
 -17   1  -4   57.11    3.52
  17  -1   4   56.43    3.39
  17   1   4   54.32    3.35
 -17  -1  -5    7.07    1.32
 -17   1  -5    6.73    1.32
  17  -1   5    6.98    1.23
  17   1   5    7.10    1.42
 -17  -1  -6    2.46    0.89
 -17   1  -6    2.44    0.94
  17  -1   6    3.00    0.92
  17   1   6    4.30    1.12
 -17  -1  -7    1.23    0.64
 -17   1  -7    0.79    0.79
  17  -1   7    0.49    0.58
  17   1   7    1.66    0.86
 -17  -1  -8   22.06    1.55
 -17   1  -8   19.97    1.70
  17  -1   8   17.92    1.46
  17   1   8   21.70    1.72
 -17   1  -9    0.64    0.46
  17   1   9    1.53    0.51
  17  -3 -12   -0.19    0.43
  17   3 -12    0.20    0.34
  17  -3 -11    1.12    0.64
  17   3 -11    0.47    0.47
  17  -3 -10    0.43    0.57
  17   3 -10    1.23    0.79
  17  -3  -9    2.98    0.79
  17   3  -9    4.94    1.14
  17   3  -9    2.22    0.82
 -17  -3   9    3.47    0.96
  17   3  -8   33.74    2.40
  17  -3  -8   30.99    2.59
 -17   3   8   35.77    2.92
 -17  -3   8   31.24    2.55
  17  -3  -8   37.49    2.57
  17  -3  -7    9.23    1.40
  17   3  -7    8.12    1.44
  17  -3  -7    7.58    1.39
 -17   3   7    8.06    1.56
 -17  -3   7    7.86    1.47
  17  -3  -6    4.26    1.13
  17   3  -6    3.33    1.02
  17  -3  -6    6.23    1.50
 -17   3   6    3.76    1.30
  17  -3  -5   14.21    1.75
  17   3  -5   14.47    1.70
  17  -3  -5   17.00    2.19
  17   3  -5   13.35    1.54
 -17   3   5   15.41    2.04
  17  -3  -4   92.12    4.13
  17   3  -4   92.09    3.97
  17  -3  -4   94.20    4.70
  17   3  -4   91.59    4.04
  17   3  -4   91.88    4.08
 -17   3   4   90.34    4.51
  17  -3  -3   59.98    3.39
  17   3  -3   59.64    3.21
  17  -3  -3   64.89    3.81
  17   3  -3   57.12    3.29
  17   3  -3   59.94    3.48
 -17   3   3   56.48    3.46
  17   3  -2    2.68    0.83
  17  -3  -2    3.62    1.32
  17   3  -2    3.17    0.93
 -17   3   2    3.66    1.06
 -17   3   1  124.70    5.40
  17   3  -1  116.39    4.31
  17  -3  -1  130.53    5.25
  17   3  -1  120.14    4.77
 -17   3   0   22.91    2.41
  17   3   0   24.60    2.01
  17  -3   0   24.67    2.47
  17   3   0   23.58    2.19
 -17   3  -1    9.43    1.66
  17   3   1    9.45    1.27
  17  -3   1   10.86    1.62
  17   3   1   10.05    1.55
 -17   3  -2   43.12    3.20
  17  -3   2   41.44    2.94
  17   3   2   41.91    2.92
 -17   3  -3    1.08    0.87
  17  -3   3    0.28    0.69
  17   3   3    1.69    1.00
 -17   3  -4   76.88    4.07
  17  -3   4   64.62    3.45
  17   3   4   74.36    3.84
 -17   3  -5   27.74    2.58
  17  -3   5   23.06    1.96
  17   3   5   26.23    2.34
 -17   3  -6   26.13    2.26
  17  -3   6   26.72    1.95
  17   3   6   27.07    2.28
 -17   3  -7   28.43    2.23
  17   3   7   29.09    2.17
 -17   3  -8   17.12    1.57
  17   3   8   15.50    1.43
 -17   3  -9    2.05    0.60
  17   3   9   -0.56    0.47
  17   5 -11   12.91    1.19
  17  -5 -11   13.20    1.14
  17  -5 -10    8.93    1.12
  17   5 -10    7.70    1.06
  17  -5  -9    7.56    1.16
  17   5  -9    6.14    1.08
  17   5  -9    5.83    1.09
  17  -5  -8    4.12    1.12
  17   5  -8    6.42    1.19
  17   5  -8    6.44    1.26
 -17  -5   8    2.54    0.75
  17  -5  -7    2.35    0.91
  17   5  -7    2.94    0.97
  17  -5  -7    3.19    1.14
  17   5  -7    2.26    0.94
 -17  -5   7    2.45    0.91
  17  -5  -6   29.40    2.44
  17   5  -6   31.52    2.41
  17  -5  -6   28.90    2.61
  17  -5  -5   18.20    1.94
  17   5  -5   19.50    1.95
  17  -5  -5   17.61    2.11
  17   5  -5   15.47    1.71
 -17   5   5   18.11    1.99
  17  -5  -4   25.06    2.28
  17   5  -4   26.21    2.24
  17  -5  -4   20.59    2.30
  17   5  -4   25.43    2.24
 -17   5   4   20.62    2.15
  17  -5  -3    6.07    1.27
  17   5  -3    6.44    1.28
  17  -5  -3    6.79    1.46
  17   5  -3    7.21    1.34
 -17   5   3    4.37    0.97
  17   5  -2   91.06    4.02
  17  -5  -2   91.75    4.50
  17   5  -2   96.40    4.44
  17   5  -1    2.40    0.90
  17  -5  -1    0.67    0.83
  17   5  -1    1.68    0.84
 -17   5   1    2.44    0.94
  17   5  -1    0.98    0.91
 -17   5   0   18.82    2.20
  17   5   0   18.10    1.88
  17   5   0   19.42    1.87
  17  -5   0   16.17    1.88
  17   5   0   19.84    2.10
 -17   5  -1    2.28    0.99
  17   5   1    1.02    0.82
  17  -5   1    0.25    0.71
  17   5   1    1.09    0.73
 -17   5  -2  277.56    7.77
  17   5   2  247.86    6.29
  17  -5   2  251.76    6.72
  17   5   2  249.60    6.65
  17   5   2  277.68    7.53
 -17   5  -3    0.52    0.88
  17   5   3    1.45    0.80
  17  -5   3    1.49    0.71
  17   5   3    0.33    0.72
  17   5   3    1.01    0.82
 -17   5  -4   53.66    3.23
  17   5   4   41.68    2.38
  17   5   4   49.23    2.90
  17   5   4   47.64    2.96
 -17   5  -5    4.27    1.05
  17   5   5    5.65    1.18
  17   5   5    5.39    1.08
 -17   5  -6    5.59    1.20
  17   5   6    4.02    0.97
  17   5   6    5.49    0.90
 -17   5  -7   10.79    1.30
  17   5   7    8.56    1.10
 -17   5  -8    3.94    0.78
  17   5   8    4.47    0.76
  17  -7 -10    3.16    0.60
  17   7 -10    2.71    0.57
 -17   7  10    1.37    0.47
  17  -7  -9    4.61    0.84
  17   7  -9    5.87    0.83
  17   7  -9    7.27    0.96
  17  -7  -8    6.97    1.08
  17   7  -8    7.04    1.01
  17   7  -8    6.95    1.01
  17  -7  -7   16.70    1.78
  17   7  -7   19.30    1.76
  17   7  -7   14.02    1.54
  17  -7  -6    1.78    0.81
  17   7  -6    0.81    0.66
  17   7  -6    0.63    0.56
  17  -7  -5    3.19    0.98
  17   7  -5    4.23    1.09
  17  -7  -5    3.13    0.99
  17   7  -5    1.97    0.81
  17  -7  -4    4.00    1.10
  17   7  -4    5.50    1.22
  17  -7  -4    3.50    1.03
  17   7  -4    2.19    0.57
  17  -7  -3    1.03    0.90
  17   7  -3    1.77    1.01
  17  -7  -3    2.14    0.89
 -17   7   3   -0.14    0.73
  17   7  -3    1.34    0.77
  17   7  -2    0.00    0.77
  17  -7  -2    1.18    0.81
 -17   7   2    1.19    0.70
  17   7  -2    3.02    1.18
  17   7  -1    2.64    1.06
  17  -7  -1    1.96    0.89
 -17   7   1    3.46    1.02
  17   7  -1    1.05    0.85
 -17   7   0    2.05    0.91
  17   7   0    3.22    1.08
  17   7   0    3.02    1.00
 -17   7  -1    1.67    0.94
  17   7   1    1.03    0.81
 -17   7  -1    1.39    0.86
  17   7   1    0.62    0.77
 -17   7  -2   13.02    1.59
  17   7   2   13.90    1.54
  17   7   2   11.88    1.58
 -17   7  -3   44.95    2.74
  17   7   3   49.14    2.64
  17   7   3   41.18    2.33
  17   7   3   48.95    2.79
 -17   7  -4   17.51    1.74
  17   7   4   17.83    1.54
  17   7   4   13.55    1.38
  17   7   4   16.17    1.51
 -17   7  -5   43.40    2.41
  17   7   5   37.94    1.98
  17   7   5   38.09    2.09
  17   7   5   38.93    2.00
 -17   7  -6    4.73    0.83
  17   7   6    3.43    0.63
  17   7   6    2.51    0.60
 -17   7  -7    0.60    0.38
  17   7   7    1.14    0.35
 -17   7  -7    0.87    0.49
  17  -9  -8    1.45    0.50
  17   9  -7    3.15    0.61
  17  -9  -7    2.71    0.63
  17   9  -7    2.95    0.60
  17   9  -6    1.62    0.64
  17  -9  -6    1.24    0.54
  17   9  -6    1.47    0.56
  17  -9  -5    2.18    0.71
  17   9  -5    3.71    0.87
  17  -9  -4    1.57    0.71
  17   9  -4    1.27    0.69
  17  -9  -3    0.95    0.73
  17   9  -3    0.75    0.63
 -17   9   3    0.16    0.49
  17  -9  -2    6.45    1.10
  17   9  -2    4.87    0.99
 -17   9   2    5.48    1.00
  17  -9  -1   12.54    1.56
  17   9  -1   10.55    1.34
 -17   9   1    8.44    1.23
  17   9   0    5.56    1.03
 -17   9   0    5.62    1.08
  17   9   1   18.77    1.65
 -17   9  -1   19.31    1.69
  17   9   2    0.76    0.56
 -17   9  -2    2.24    0.84
  17   9   3   18.41    1.43
 -17   9  -3   19.24    1.61
  17   9   4    8.28    0.95
 -17   9  -4    9.55    1.10
  17   9   5   13.10    0.98
 -17   9  -5   15.67    1.21
  17  11  -4    0.35    0.39
 -17  11   4   -0.05    0.29
  17  11  -3    1.41    0.53
  17 -11  -3    1.57    0.49
  17  11  -3    1.86    0.56
  17 -11  -2    1.16    0.47
  17  11  -2    0.54    0.47
 -17  11   2    1.38    0.43
  17 -11  -1   -0.14    0.38
  17  11  -1    0.16    0.40
 -17  11   1    0.17    0.37
  17 -11   0    0.53    0.43
  17  11   0   -0.43    0.44
 -17  11   0    0.20    0.40
  17 -11   1   18.54    1.18
  17  11   1   18.92    1.21
 -17  11  -1   17.70    1.19
 -17  11  -2    3.19    0.55
  18   0 -11   -0.79    0.42
  18   0 -10   49.34    2.49
  18   0 -10   55.38    2.34
  18   0  -9    1.03    0.53
 -18   0   9    1.78    0.88
  18   0  -8   73.79    3.38
  18   0  -8   73.35    3.55
 -18   0   8   81.75    4.19
  18   0  -8   76.41    3.17
  18   0  -7    0.13    0.58
  18   0  -7   -0.54    0.63
  18   0  -7    0.29    0.69
 -18   0   7    0.55    1.11
  18   0  -6   12.43    1.50
  18   0  -6   12.01    1.60
 -18   0   6   15.11    2.05
  18   0  -5   -0.45    0.65
  18   0  -5   -2.94    1.08
  18   0  -4  180.25    5.23
  18   0  -4  183.13    6.16
  18   0  -3   -1.05    0.88
  18   0  -2  177.65    6.05
  18   0  -1    5.36    1.50
 -18   0   0   -0.60    0.71
  18   0   0    1.41    1.07
 -18   0  -1   -0.54    0.75
  18   0   1   -1.33    1.01
 -18   0  -2   10.24    1.56
  18   0   2   12.19    1.83
 -18   0  -3    0.70    0.78
  18   0   3   -0.54    0.79
 -18   0  -4   -0.29    0.64
  18   0   4    1.11    0.94
 -18   0  -5    0.14    0.75
  18   0   5    1.23    0.78
 -18   0  -6    7.21    1.22
  18   0   6    6.81    1.17
 -18   0  -7    0.51    0.51
  18   0   7   -0.46    0.59
 -18   0  -8   41.49    1.98
  18   0   8   42.34    2.05
  18  -2 -11    0.62    0.40
  18   2 -11    0.80    0.48
  18  -2 -10    2.25    0.68
  18   2 -10    1.68    0.66
  18  -2  -9    4.13    0.84
  18   2  -9    5.80    1.08
  18   2  -9    5.76    1.18
 -18  -2   9    6.92    1.24
  18   2  -8   93.66    3.84
  18  -2  -8   92.47    4.11
 -18   2   8   99.87    4.62
 -18  -2   8   97.00    4.38
  18  -2  -8   90.14    3.75
  18  -2  -7   17.55    1.77
  18   2  -7   19.02    1.92
  18  -2  -7   17.21    1.92
 -18  -2   7   22.30    2.58
 -18   2   7   17.58    2.12
  18  -2  -6  120.50    4.54
  18   2  -6  118.10    4.40
  18  -2  -6  125.56    5.19
  18   2  -6  118.19    4.61
 -18   2   6  123.00    5.34
  18  -2  -5    3.63    0.97
  18   2  -5    3.08    1.00
  18  -2  -5    5.28    1.29
  18   2  -5    2.82    0.92
 -18   2   5    3.74    1.21
  18  -2  -4    2.52    0.96
  18   2  -4    0.94    0.75
  18  -2  -4    4.48    1.25
  18   2  -4    2.66    0.95
  18   2  -4    2.20    0.79
 -18   2   4    2.75    1.19
  18  -2  -3   19.69    1.89
  18   2  -3   17.82    1.76
  18  -2  -3   19.59    2.18
  18   2  -3   17.62    1.90
  18   2  -3   17.49    1.82
  18  -2  -2   32.99    2.41
  18   2  -2   33.59    2.34
  18  -2  -2   36.71    2.82
  18   2  -2   33.47    2.65
 -18   2   1   23.18    2.40
  18   2  -1   24.40    1.99
  18   2  -1   23.54    2.27
  18  -2  -1   23.57    2.34
 -18   2   0   97.64    4.72
  18  -2   0  101.92    4.64
  18   2   0  101.25    4.48
 -18   2  -1  131.12    5.38
  18   2   1  130.42    5.08
  18  -2   1  129.93    5.12
 -18   2  -2    4.41    1.33
  18  -2   2    3.87    1.31
  18   2   2    0.66    0.81
 -18   2  -3    0.82    0.82
  18  -2   3    2.08    0.84
  18   2   3    2.42    1.13
 -18   2  -4   14.37    1.88
  18  -2   4   14.21    1.68
  18   2   4   15.10    1.87
 -18   2  -5    6.48    1.35
  18  -2   5    7.10    1.22
  18   2   5    6.00    1.33
 -18   2  -6    0.66    0.74
  18  -2   6    0.05    0.53
  18   2   6    0.11    0.64
 -18   2  -7    4.10    0.95
  18  -2   7    4.19    0.85
  18   2   7    3.60    0.85
 -18   2  -8    3.80    0.75
  18   2   8    3.41    0.72
  18  -4 -11    1.34    0.53
  18   4 -11    0.91    0.48
  18   4 -10   11.91    1.30
  18  -4 -10   12.83    1.22
  18  -4  -9    0.09    0.58
  18   4  -9   -0.37    0.58
  18   4  -9    1.32    0.70
 -18  -4   9    0.95    0.57
  18  -4  -8    4.40    1.01
  18   4  -8    6.15    1.12
  18   4  -8    5.99    1.17
 -18  -4   8    5.85    1.08
  18  -4  -7    0.21    0.60
  18   4  -7    0.35    0.76
  18  -4  -7   -0.82    1.00
 -18  -4   7    0.44    0.70
  18  -4  -6   17.13    1.79
  18   4  -6   16.38    1.74
  18  -4  -6   18.26    2.20
 -18   4   6   15.29    1.86
  18  -4  -5   50.24    3.02
  18   4  -5   52.80    3.05
  18  -4  -5   49.20    3.43
  18   4  -5   49.32    2.77
 -18   4   5   45.55    3.12
  18  -4  -4   11.37    1.49
  18   4  -4   11.57    1.53
  18  -4  -4   12.33    1.84
  18   4  -4    9.83    1.39
 -18   4   4    8.96    1.41
  18  -4  -3  102.53    4.33
  18   4  -3  107.37    4.22
  18  -4  -3  108.81    4.93
  18   4  -3  100.97    4.12
  18   4  -3  110.58    4.54
 -18   4   3   98.46    4.37
  18   4  -2    1.38    0.86
  18  -4  -2   -0.57    0.87
  18   4  -2    0.73    0.77
  18   4  -2    0.99    0.94
 -18   4   2   -0.53    0.84
  18   4  -1    0.99    0.76
  18  -4  -1    2.19    0.96
  18   4  -1    1.00    0.77
  18   4  -1   -0.05    0.96
 -18   4   0   18.17    2.17
  18   4   0   16.05    1.68
  18  -4   0   16.32    1.96
  18   4   0   15.31    1.67
  18   4   0   21.80    2.19
 -18   4  -1   20.90    2.28
  18   4   1   19.31    1.79
  18  -4   1   18.19    1.99
  18   4   1   17.72    1.86
 -18   4  -2  109.69    4.84
  18   4   2   99.59    3.71
  18  -4   2   95.62    4.27
  18   4   2  103.33    4.30
 -18   4  -3   16.10    1.97
  18  -4   3   17.39    1.84
  18   4   3   18.87    1.94
 -18   4  -4    2.27    0.95
  18  -4   4    1.46    0.59
  18   4   4    1.62    0.87
 -18   4  -5   31.95    2.39
  18   4   5   34.74    2.36
  18   4   5   35.84    2.33
 -18   4  -6   23.02    1.98
  18   4   6   24.89    1.91
  18   4   6   24.54    1.75
 -18   4  -7   -0.44    0.58
  18   4   7    0.21    0.54
 -18   4  -8    2.48    0.60
  18   4   8    3.65    0.67
  18  -6 -10    2.78    0.62
  18   6 -10    0.66    0.44
  18   6  -9    2.31    0.69
  18   6  -9    1.33    0.59
  18  -6  -8    4.54    0.87
  18   6  -8    5.20    0.92
  18   6  -8    3.93    0.88
  18  -6  -7   26.45    1.97
  18   6  -7   27.67    1.97
  18   6  -7   22.91    1.88
 -18  -6   7   21.73    1.71
  18  -6  -6    0.83    0.78
  18   6  -6    2.11    1.03
  18  -6  -6    2.04    1.01
  18   6  -6    1.92    0.80
  18  -6  -5   11.54    1.49
  18  -6  -5   10.08    1.57
  18   6  -5   14.47    1.62
  18  -6  -4   16.06    1.72
  18   6  -4   16.96    1.80
  18  -6  -4   16.70    1.88
  18   6  -4   15.59    1.64
  18  -6  -3    2.26    0.86
  18   6  -3    0.10    0.81
  18  -6  -3    0.43    0.75
  18   6  -3    1.27    0.75
  18   6  -2    0.23    0.71
  18  -6  -2    0.18    0.67
  18   6  -2    0.51    0.72
  18   6  -1    0.71    0.71
  18  -6  -1    1.75    0.90
 -18   6   1    1.33    0.68
  18   6  -1    2.07    1.16
  18   6   0   26.76    2.13
  18  -6   0   25.31    2.22
 -18   6   0   23.87    2.15
  18   6   0   24.98    2.40
 -18   6  -1   34.33    2.62
  18   6   1   37.10    2.38
  18  -6   1   33.09    2.37
  18   6   1   33.07    2.20
 -18   6  -1   33.59    2.44
  18   6   1   39.28    2.74
 -18   6  -2   16.67    1.92
  18   6   2   17.25    1.64
  18   6   2   16.24    1.59
  18   6   2   18.04    1.88
 -18   6  -3   21.65    1.97
  18   6   3   18.22    1.56
  18   6   3   17.30    1.62
  18   6   3   20.11    1.88
 -18   6  -4    1.34    0.76
  18   6   4    1.37    0.55
  18   6   4    1.92    0.69
  18   6   4    2.10    0.73
 -18   6  -5   15.49    1.49
  18   6   5   12.94    1.28
  18   6   5   13.92    1.23
 -18   6  -6    4.26    0.86
  18   6   6    3.04    0.68
 -18   6  -7   14.74    1.16
  18   6   7   12.32    0.98
  18  -8  -8    5.93    0.80
  18   8  -8    6.05    0.79
  18   8  -8    5.32    0.68
  18  -8  -7    1.46    0.61
  18   8  -7    0.60    0.44
  18   8  -7    0.71    0.38
  18  -8  -6   15.08    1.38
  18   8  -6   15.89    1.40
  18   8  -6   14.17    1.17
  18  -8  -5   21.20    1.76
  18   8  -5   21.14    1.75
  18  -8  -4    0.83    0.61
  18   8  -4    0.03    0.65
  18  -8  -3   29.82    2.16
  18   8  -3   33.04    2.20
  18  -8  -3   29.20    2.01
  18  -8  -2    6.56    1.12
  18   8  -2    7.98    1.21
 -18   8   2    8.53    1.10
  18  -8  -1   -0.21    0.66
  18   8  -1    1.07    0.63
 -18   8   1    0.30    0.51
  18   8   0    2.00    0.66
 -18   8   0    3.60    0.83
  18   8   1    0.35    0.60
 -18   8  -1   -0.11    0.61
  18   8   1    0.00    0.61
  18   8   2   -0.16    0.57
 -18   8  -2   -0.18    0.61
  18   8   2   -0.26    0.58
  18   8   3   14.40    1.28
 -18   8  -3   13.87    1.40
  18   8   4    0.16    0.41
 -18   8  -4   -0.81    0.56
 -18   8  -5    5.10    0.74
  18 -10  -5   15.21    1.09
  18  10  -5   14.90    1.13
  18  10  -5   13.77    1.00
  18  10  -4   -0.49    0.44
  18 -10  -4    0.09    0.40
  18  10  -4   -0.39    0.47
  18 -10  -3    5.34    0.81
  18  10  -3    5.58    0.83
  18 -10  -2    2.21    0.60
  18  10  -2    2.05    0.68
 -18  10   2    2.86    0.55
  18 -10  -1    7.49    0.90
  18  10  -1    8.53    0.96
 -18  10   1    7.02    0.85
  18 -10   0    1.05    0.49
  18  10   0    1.64    0.55
 -18  10   0    0.50    0.42
  18 -10   1    0.16    0.42
  18  10   1    0.83    0.48
 -18  10  -1    1.50    0.52
  18 -10   2    1.13    0.45
  18  10   2    1.88    0.50
 -18  10  -2    1.53    0.48
  19   1 -11    1.34    0.42
  19  -1 -10   10.36    1.03
  19   1 -10    9.95    1.12
  19  -1 -10   10.69    0.97
  19   1  -9   26.04    1.96
 -19  -1   9   27.89    2.22
  19  -1  -9   26.90    1.71
  19  -1  -8    9.27    1.16
  19   1  -8    9.88    1.29
  19   1  -8    7.73    1.11
  19  -1  -8    8.87    1.24
 -19   1   8    8.84    1.48
 -19  -1   8   10.13    1.53
  19   1  -7   12.53    1.40
  19   1  -7   12.14    1.44
  19  -1  -7   12.26    1.55
 -19   1   7   12.42    1.78
 -19  -1   7   15.54    1.95
  19  -1  -7   13.60    1.44
  19  -1  -6   19.92    1.69
  19   1  -6   20.24    1.85
  19  -1  -6   24.88    2.34
  19   1  -6   22.52    2.04
 -19  -1   6   24.10    2.54
 -19   1   6   18.95    2.18
  19  -1  -6   18.82    1.70
  19  -1  -5  100.10    3.88
  19  -1  -5   98.29    3.69
  19   1  -5   95.13    3.83
  19  -1  -5  110.66    4.77
  19   1  -5   99.40    4.38
 -19   1   5  109.02    4.90
  19   1  -4   70.20    3.30
  19  -1  -4   73.86    3.95
  19   1  -4   77.56    3.91
 -19   1   4   75.35    4.04
  19   1  -3    1.09    0.65
  19  -1  -3    1.25    1.04
  19   1  -3    0.93    0.82
  19   1  -3    2.01    0.88
  19  -1  -2  234.24    7.04
  19   1  -2  238.97    6.86
  19  -1  -1    6.00    1.49
  19   1  -1    5.95    1.40
 -19   1   0  129.41    5.33
  19  -1   0  144.12    5.37
  19   1   0  142.00    5.32
 -19  -1  -1   39.89    2.77
 -19   1  -1   47.06    3.19
  19  -1   1   48.75    3.18
  19   1   1   51.99    3.16
 -19  -1  -2    7.48    1.24
 -19   1  -2    8.40    1.58
  19  -1   2    7.63    1.38
  19   1   2    8.59    1.45
 -19  -1  -3    9.23    1.34
 -19   1  -3   10.67    1.52
  19  -1   3   10.32    1.47
  19   1   3   12.61    1.76
 -19  -1  -4    9.43    1.24
 -19   1  -4   11.53    1.57
  19  -1   4   12.69    1.62
  19   1   4   13.23    1.66
 -19  -1  -5   -0.25    0.53
 -19   1  -5   -1.44    0.86
  19  -1   5   -0.49    0.71
  19   1   5   -0.25    0.65
 -19   1  -6   12.60    1.42
  19  -1   6   11.10    1.34
  19   1   6    9.74    1.29
 -19   1  -7    3.10    0.73
  19  -1   7    2.78    0.68
  19   1   7    3.66    0.80
  19   1   8   -0.10    0.34
  19   3 -11    6.11    0.74
  19  -3 -10    1.98    0.57
  19   3 -10    1.08    0.50
  19  -3  -9    1.67    0.59
  19   3  -9    1.13    0.60
  19   3  -9    2.14    0.73
 -19  -3   9    1.95    0.68
  19   3  -8   34.89    2.22
  19   3  -8   34.38    2.43
 -19  -3   8   30.76    2.27
  19  -3  -8   33.94    2.13
  19  -3  -7    3.33    0.85
  19   3  -7    3.36    0.93
  19  -3  -7    2.88    0.96
 -19   3   7    2.72    1.04
 -19  -3   7    4.12    1.17
  19  -3  -6   38.84    2.47
  19   3  -6   37.32    2.43
  19  -3  -6   37.94    2.80
 -19   3   6   38.90    2.79
  19  -3  -5   61.95    3.18
  19   3  -5   65.06    3.21
  19  -3  -5   65.84    3.77
 -19   3   5   61.83    3.53
  19  -3  -4   15.43    1.67
  19   3  -4   17.38    1.77
  19   3  -4   18.69    1.79
  19  -3  -4   19.00    2.12
  19   3  -4   18.59    1.76
 -19   3   4   17.15    1.99
  19  -3  -3  173.22    5.41
  19   3  -3  168.57    5.10
  19  -3  -3  189.38    6.29
  19   3  -3  177.21    5.56
  19   3  -3  184.61    5.74
 -19   3   3  172.08    5.70
  19  -3  -2   84.82    3.71
  19   3  -2   77.21    3.43
  19  -3  -2   88.52    4.28
  19   3  -2   81.56    3.83
  19   3  -2   84.21    4.07
 -19   3   2   78.83    3.77
  19   3  -1   92.96    3.67
  19  -3  -1   95.97    4.45
  19   3  -1   94.58    4.15
  19   3  -1  104.53    4.49
 -19   3   0  152.73    5.90
  19   3   0  150.67    4.53
  19  -3   0  165.28    5.68
  19   3   0  154.02    5.34
 -19   3  -1   52.71    3.47
  19  -3   1   53.29    3.23
  19   3   1   59.70    3.30
 -19   3  -2   19.45    2.20
  19  -3   2   18.41    1.96
  19   3   2   19.61    1.96
 -19   3  -3   81.33    4.02
  19  -3   3   73.40    3.51
  19   3   3   81.03    3.80
 -19   3  -4    2.70    0.96
  19  -3   4    1.14    0.56
  19   3   4    3.00    0.98
 -19   3  -5    1.33    0.76
  19  -3   5    2.25    0.71
  19   3   5    1.72    0.87
 -19   3  -6   18.03    1.62
  19   3   6   17.78    1.58
  19   3   6   18.00    1.44
 -19   3  -7    0.59    0.56
  19   3   7    0.49    0.60
  19  -5 -10    3.36    0.61
  19   5 -10    4.02    0.65
  19  -5  -9   -0.22    0.47
  19   5  -9   -0.29    0.47
  19   5  -9    0.08    0.48
  19   5  -8   19.10    1.56
  19   5  -8   16.34    1.53
 -19  -5   8   17.88    1.41
  19  -5  -8   18.20    1.50
  19  -5  -7    0.41    0.70
  19   5  -7    0.64    0.65
  19   5  -7    0.86    0.65
 -19  -5   7    0.98    0.63
  19  -5  -6    8.26    1.29
  19   5  -6    8.88    1.29
  19  -5  -6    9.09    1.37
  19   5  -6    6.45    1.11
  19  -5  -5   22.72    1.94
  19   5  -5   21.66    1.87
  19  -5  -5   21.07    2.07
  19  -5  -4   63.66    3.35
  19   5  -4   64.82    3.25
  19  -5  -4   63.71    3.64
  19   5  -4   61.45    3.11
 -19   5   4   62.57    3.14
  19  -5  -3   43.72    2.78
  19   5  -3   44.23    2.63
  19  -5  -3   45.29    3.11
  19   5  -3   43.78    2.76
  19  -5  -2   17.60    1.93
  19   5  -2   18.44    1.92
  19  -5  -2   20.37    2.24
  19   5  -2   17.22    1.99
  19   5  -1   80.90    3.48
  19  -5  -1   84.80    3.98
  19   5  -1   77.74    3.35
  19   5  -1   86.46    3.95
  19   5   0   25.26    1.92
  19  -5   0   22.64    2.09
  19   5   0   22.79    1.93
 -19   5   0   23.70    1.93
  19   5   0   27.85    2.32
 -19   5  -1   63.61    3.58
  19   5   1   66.33    3.00
  19  -5   1   64.39    3.28
  19   5   1   63.89    3.08
  19   5   1   73.04    3.72
 -19   5  -2    1.37    0.94
  19   5   2    1.00    0.61
  19  -5   2    0.91    0.62
  19   5   2   -0.02    0.62
  19   5   2    0.52    0.75
 -19   5  -3   28.12    2.27
  19   5   3   23.50    1.59
  19  -5   3   24.40    1.75
  19   5   3   25.16    1.98
  19   5   3   26.20    2.11
 -19   5  -4   74.88    3.38
  19   5   4   69.25    2.98
  19   5   4   75.07    3.20
 -19   5  -5   17.86    1.61
  19   5   5   15.38    1.43
  19   5   5   15.58    1.34
 -19   5  -6  123.37    3.64
  19   5   6  112.20    3.26
 -19   5  -7    0.32    0.36
  19  -7  -9   39.27    1.60
  19  -7  -8    3.22    0.64
  19   7  -8    3.63    0.68
  19   7  -8    2.06    0.50
  19   7  -7   25.46    1.67
  19  -7  -7   27.50    1.73
  19  -7  -6    9.15    1.10
  19   7  -6    7.85    1.09
  19   7  -6    6.68    0.87
  19  -7  -5    1.07    0.72
  19   7  -5    0.95    0.57
  19   7  -5    0.54    0.48
  19  -7  -4    1.25    0.69
  19   7  -4    1.50    0.72
  19  -7  -4    1.58    0.65
  19  -7  -3    2.39    0.83
  19   7  -3    3.70    0.96
  19  -7  -3    2.84    0.79
  19  -7  -2    3.05    0.90
  19   7  -2    0.85    0.67
  19  -7  -2    3.10    0.82
  19   7  -2    3.53    0.98
  19  -7  -1   24.65    1.91
  19   7  -1   23.08    1.83
  19  -7  -1   22.83    1.76
 -19   7   1   20.30    1.63
  19   7  -1   25.16    2.00
  19   7   0    8.73    1.19
 -19   7   0    6.12    1.02
  19   7   0    9.57    1.38
  19   7   1   21.17    1.63
 -19   7  -1   18.24    1.64
  19   7   1   22.78    1.86
  19   7   2    4.37    0.82
 -19   7  -2    5.02    0.93
  19   7   2    6.61    1.01
  19   7   3    6.85    0.89
 -19   7  -3    6.66    0.99
  19   7   3    6.74    0.91
  19   7   4    5.60    0.74
 -19   7  -4    7.25    1.03
  19   7   4    5.93    0.78
 -19   7  -5   13.61    1.15
  19  -9  -6    3.83    0.59
  19   9  -6    3.77    0.54
  19  -9  -5   10.62    1.04
  19   9  -5    9.00    0.94
  19   9  -5   10.76    1.00
  19  -9  -4    4.27    0.73
  19   9  -4    4.89    0.80
  19  -9  -3   26.61    1.66
  19   9  -3   25.69    1.60
  19  -9  -2    1.95    0.62
  19   9  -2    2.48    0.67
  19  -9  -1    8.74    1.02
  19   9  -1    8.15    1.00
 -19   9   1    6.82    0.80
  19  -9   0    1.61    0.65
  19   9   0    1.84    0.50
 -19   9   0    0.90    0.41
  19  -9   1    4.04    0.75
  19   9   1    4.02    0.69
 -19   9  -1    3.17    0.66
  19  -9   2    2.60    0.62
  19   9   2    2.86    0.59
 -19   9  -2    2.54    0.60
  19  -9   3    6.47    0.75
  20   0 -10    2.97    0.62
  20   0  -9    0.34    0.47
 -20   0   8    6.30    1.20
  20   0  -7    0.01    0.59
 -20   0   7    1.18    0.97
  20   0  -6    3.10    0.80
  20   0  -6    3.42    1.13
 -20   0   6    4.33    1.29
  20   0  -5   -0.57    0.64
  20   0  -5    1.61    0.94
 -20   0   5    0.61    0.83
  20   0  -4   18.78    1.98
  20   0  -3   -0.93    0.76
  20   0  -3    0.79    0.55
  20   0  -2  193.49    6.16
  20   0  -1    0.20    0.83
  20   0   0  151.76    5.40
  20   0   1    1.09    0.96
 -20   0  -2   59.56    3.28
  20   0   2   75.48    3.70
 -20   0  -3   -0.95    0.73
  20   0   3   -0.03    0.71
 -20   0  -4   38.90    2.33
  20   0   4   47.23    2.77
 -20   0  -5   -0.09    0.58
  20   0   5   -0.12    0.55
 -20   0  -6   49.12    2.11
  20   0   6   57.11    2.50
  20   0   7    0.05    0.38
  20  -2 -10   -0.54    0.37
  20   2 -10   -0.43    0.42
  20  -2  -9    0.03    0.39
  20   2  -9    0.36    0.47
  20  -2  -9    0.46    0.41
 -20  -2   9   -0.45    0.55
  20  -2  -8    4.04    0.79
  20   2  -8    4.47    0.84
 -20   2   8    4.72    1.05
 -20  -2   8    3.09    0.85
  20  -2  -7    2.47    0.66
  20   2  -7    2.95    0.80
  20  -2  -7    3.89    0.96
 -20   2   7    5.72    1.21
 -20  -2   7    2.82    1.00
  20  -2  -6    5.59    1.02
  20   2  -6    4.84    0.89
  20  -2  -6    6.30    1.18
  20   2  -6    4.75    0.96
 -20   2   6    6.00    1.23
 -20  -2   6    3.98    1.11
  20  -2  -5   -0.43    0.52
  20   2  -5   -0.68    0.66
  20  -2  -5    1.38    0.89
  20   2  -5    0.90    0.69
 -20   2   5    0.08    0.81
  20  -2  -4    1.94    0.76
  20   2  -4    1.03    0.60
  20  -2  -4    0.31    0.88
  20   2  -4    2.18    0.86
  20   2  -4    1.03    0.63
 -20   2   4    1.29    0.92
  20  -2  -3    4.74    1.02
  20   2  -3    3.38    0.75
  20  -2  -3    5.05    1.28
  20   2  -3    2.84    0.72
  20   2  -3    3.72    1.03
 -20   2   3    2.58    1.00
  20  -2  -2   16.00    1.40
  20   2  -2   18.78    1.76
  20   2  -2   19.16    1.98
  20  -2  -2   18.55    2.01
  20   2  -2   20.13    1.94
 -20   2   2   14.73    1.72
  20  -2  -1   61.91    3.55
  20   2  -1   59.32    3.25
 -20   2   1   54.00    3.04
  20  -2   0  172.43    5.71
  20   2   0  164.03    5.44
 -20   2  -1   84.11    4.10
  20  -2   1   88.19    3.98
  20   2   1   91.35    4.00
 -20   2  -2   74.14    3.78
  20  -2   2   77.76    3.67
  20   2   2   78.54    3.68
 -20   2  -3   14.73    1.69
  20  -2   3   16.11    1.71
  20   2   3   17.39    1.79
 -20   2  -4    5.99    1.13
  20  -2   4    5.53    1.03
  20   2   4    6.77    1.19
 -20   2  -5    1.45    0.71
  20  -2   5    0.05    0.57
  20   2   5    1.47    0.71
 -20   2  -6   29.30    1.81
  20  -2   6   28.69    1.60
  20   2   6   32.77    1.90
  20   2   6   33.18    1.75
  20   2   7    0.26    0.41
  20   4 -10    7.21    0.77
  20  -4  -9    0.20    0.37
  20   4  -9   -0.80    0.50
  20  -4  -8    1.00    0.45
  20   4  -8    1.10    0.52
 -20  -4   8    0.65    0.48
  20  -4  -7   -0.35    0.48
  20   4  -7    0.46    0.57
  20  -4  -7    0.22    0.67
  20   4  -7    1.04    0.73
 -20  -4   7    0.01    0.60
  20  -4  -6   22.43    1.79
  20   4  -6   23.62    1.79
  20  -4  -6   22.05    2.00
 -20  -4   6   23.83    2.09
  20  -4  -5   16.67    1.60
  20   4  -5   14.88    1.50
  20  -4  -5   14.85    1.77
 -20   4   5   14.15    1.62
  20  -4  -4    3.82    0.94
  20   4  -4    1.80    0.71
  20  -4  -4    1.65    0.80
  20   4  -4    3.55    0.86
 -20   4   4    2.63    0.86
  20  -4  -3   88.81    3.66
  20   4  -3   80.56    3.36
  20  -4  -3   85.09    4.09
  20   4  -3   79.86    3.32
  20   4  -3   84.70    3.65
 -20   4   3   82.08    3.51
  20  -4  -2   -0.29    0.54
  20   4  -2    0.52    0.63
  20  -4  -2    0.08    0.79
  20   4  -2   -0.08    0.52
  20   4  -2    0.20    0.62
  20  -4  -1   26.47    1.99
  20   4  -1   24.11    1.84
  20  -4  -1   23.67    2.16
  20   4  -1   23.54    1.96
  20   4  -1   25.15    2.22
  20   4   0   16.46    1.49
  20   4   0   15.52    1.68
  20  -4   0   13.76    1.61
  20   4   0   15.77    1.78
  20   4   1   32.87    1.95
  20  -4   1   29.70    2.23
  20   4   1   32.88    2.29
 -20   4  -2   24.89    2.17
  20  -4   2   22.46    1.86
  20   4   2   22.80    1.89
  20   4   2   26.70    2.13
 -20   4  -3  147.20    4.86
  20  -4   3  123.52    3.97
  20   4   3  136.05    4.32
  20   4   3  157.49    4.71
 -20   4  -4    3.97    0.97
  20  -4   4    4.67    0.83
  20   4   4    3.97    0.88
  20   4   4    2.39    0.67
 -20   4  -5   48.65    2.44
  20   4   5   47.67    2.29
  20   4   5   47.67    2.16
 -20   4  -6   -0.60    0.48
  20   4   6   -0.68    0.46
  20  -6  -8   -0.21    0.41
  20   6  -8   -0.70    0.45
  20   6  -8    0.07    0.34
  20   6  -7    9.77    1.05
  20   6  -7    8.83    0.94
  20  -6  -7   10.55    1.11
  20  -6  -6    7.15    1.00
  20   6  -6    9.56    1.13
  20   6  -6    7.69    0.93
 -20  -6   6    8.12    1.02
  20  -6  -5   50.53    2.49
  20   6  -5   46.05    2.37
  20  -6  -5   45.18    2.51
  20  -6  -4   14.37    1.49
  20   6  -4   13.82    1.39
  20  -6  -4   13.96    1.54
  20   6  -4   12.38    1.17
  20  -6  -3    9.73    1.18
  20   6  -3    9.17    1.19
  20  -6  -3    9.30    1.29
  20  -6  -2   17.77    1.60
  20   6  -2   16.58    1.60
  20  -6  -2   16.63    1.65
  20   6  -2   19.28    1.72
  20  -6  -1   52.53    2.63
  20   6  -1   47.73    2.43
  20  -6  -1   42.02    2.46
  20   6  -1   49.55    2.75
  20   6   0   25.09    1.80
  20  -6   0   19.23    1.71
 -20   6   0   18.56    1.51
  20   6   0   25.32    2.18
  20   6   1   84.03    2.97
 -20   6  -1   84.34    3.11
  20   6   2    1.47    0.58
  20   6   2    0.11    0.42
 -20   6  -2    1.05    0.63
  20   6   2    1.02    0.72
  20   6   3    6.76    0.81
 -20   6  -3    7.50    0.95
  20   6   3    8.90    1.06
  20   6   4    0.53    0.48
 -20   6  -4    1.78    0.60
  20   6   4    0.28    0.41
 -20   6  -5    0.18    0.37
  20  -8  -6    3.34    0.59
  20   8  -6    3.17    0.60
  20  -8  -5   38.34    1.84
  20   8  -5   33.51    1.73
  20  -8  -4    1.61    0.60
  20   8  -4    1.42    0.52
  20  -8  -3    5.88    0.89
  20   8  -3    6.56    0.89
  20  -8  -2    0.22    0.51
  20   8  -2   -0.86    0.50
  20  -8  -1    1.00    0.54
  20   8  -1    0.36    0.48
  20  -8   0   15.23    1.27
  20   8   0   13.10    1.12
 -20   8   0   11.81    0.97
  20  -8   1    1.88    0.56
  20   8   1    1.93    0.52
 -20   8  -1    1.69    0.48
  20   8   2   13.90    0.98
 -20   8  -2   12.47    0.97
  21   1  -9   12.71    1.13
  21  -1  -9   12.44    1.03
 -21   1   8    2.24    0.74
 -21  -1   8    1.71    0.75
  21   1  -7    0.58    0.55
  21  -1  -7   -0.35    0.53
 -21   1   7   -0.62    0.76
 -21  -1   7    0.65    0.73
  21   1  -6    2.30    0.68
  21  -1  -6    2.64    0.83
  21   1  -6    3.11    0.81
 -21   1   6    2.50    1.00
 -21  -1   6    3.69    0.98
  21   1  -5   15.13    1.33
  21  -1  -5   19.53    1.84
  21   1  -5   18.29    1.71
 -21   1   5   20.54    2.00
 -21  -1   5   18.92    2.05
  21   1  -4    2.60    0.72
  21  -1  -4    2.72    1.03
  21   1  -4   -0.04    0.66
 -21   1   4    2.04    0.96
  21  -1  -3   19.35    2.02
  21   1  -3   17.37    1.89
  21   1  -3   16.75    1.53
 -21   1   3   19.25    2.03
  21  -1  -2    1.68    0.95
  21   1  -2    2.46    0.71
 -21   1   2    1.47    0.84
  21  -1  -1    2.43    1.02
  21   1  -1    2.24    0.94
  21  -1   0    0.04    0.71
  21   1   0    1.18    0.75
  21  -1   1   43.27    2.74
  21   1   1   42.72    2.74
  21  -1   2   13.74    1.57
  21   1   2   14.76    1.62
  21  -1   3    3.35    0.94
  21   1   3    1.57    0.68
 -21   1  -4   33.70    2.05
  21  -1   4   39.35    2.24
  21   1   4   38.51    2.28
  21  -1   5    2.56    0.64
  21   1   5    2.06    0.72
  21   1   6   40.85    1.85
  21   1   6   43.69    1.77
  21   3  -9    0.76    0.48
  21  -3  -8    2.55    0.54
  21   3  -8    3.90    0.73
  21   3  -8    4.51    0.88
 -21  -3   8    3.11    0.73
  21  -3  -7    4.41    0.73
  21   3  -7    5.48    0.83
  21  -3  -7    5.05    0.98
  21   3  -7    4.03    0.87
 -21  -3   7    4.56    0.95
  21  -3  -6    0.18    0.45
  21   3  -6   -0.34    0.49
  21  -3  -6    0.55    0.61
 -21   3   6    1.35    0.76
 -21  -3   6    1.15    0.76
  21  -3  -5    5.63    0.87
  21   3  -5    5.45    0.94
  21  -3  -5    7.22    1.25
 -21   3   5    6.47    1.15
  21  -3  -4    2.40    0.73
  21   3  -4    2.29    0.76
  21  -3  -4    1.49    0.94
  21   3  -4    1.04    0.61
  21   3  -4    1.90    0.70
 -21   3   4    0.92    0.63
  21  -3  -3    5.01    0.89
  21   3  -3    3.24    0.78
  21  -3  -3    5.23    1.16
  21   3  -3    4.03    0.88
  21   3  -3    3.96    0.82
 -21   3   3    6.03    1.12
  21  -3  -2    0.00    0.51
  21   3  -2    0.19    0.43
  21  -3  -2   -0.90    0.86
  21   3  -2   -0.46    0.58
  21   3  -2    0.10    0.77
 -21   3   2   -0.64    0.68
  21  -3  -1   -0.13    0.44
  21  -3  -1    0.19    0.72
  21   3  -1    0.59    0.62
  21   3  -1    1.10    0.80
  21  -3   0   32.75    1.94
  21  -3   0   32.73    2.38
  21   3   0   30.51    2.17
  21  -3   1    1.41    0.82
  21   3   1    1.40    0.69
  21   3   1    0.39    0.70
  21  -3   2    7.26    1.11
  21   3   2    8.18    1.14
  21   3   2    9.47    1.28
 -21   3  -3    7.49    1.15
  21  -3   3    6.52    1.02
  21   3   3    7.20    1.06
  21   3   3    8.69    1.13
 -21   3  -4    1.87    0.71
  21  -3   4    0.44    0.49
  21   3   4    1.25    0.61
  21   3   4    1.73    0.62
 -21   3  -5    6.96    0.94
  21   3   5    7.53    0.94
  21   3   5    7.42    0.86
  21  -5  -8    1.42    0.45
  21   5  -8    2.13    0.56
  21   5  -8    0.60    0.42
  21  -5  -7    2.56    0.55
  21   5  -7    2.44    0.65
  21   5  -7    2.55    0.61
 -21  -5   7    3.52    0.67
  21  -5  -6    0.18    0.44
  21   5  -6    1.22    0.60
  21   5  -6    1.47    0.57
 -21  -5   6    0.64    0.59
  21  -5  -5   10.28    1.11
  21   5  -5   10.29    1.11
  21  -5  -5   10.80    1.32
  21   5  -5    8.17    1.00
  21  -5  -4    0.44    0.54
  21   5  -4    0.84    0.50
  21  -5  -4    1.46    0.76
  21   5  -4   -0.17    0.43
  21  -5  -3    6.28    0.99
  21   5  -3    6.37    0.96
  21  -5  -3    5.29    0.96
  21   5  -3    6.22    1.05
  21  -5  -2    4.76    0.87
  21   5  -2    4.42    0.79
  21  -5  -2    4.29    0.91
  21   5  -2    5.21    0.99
  21  -5  -1    0.30    0.56
  21   5  -1   -0.45    0.51
  21  -5  -1    0.63    0.61
  21   5  -1    0.47    0.62
  21  -5   0   -0.09    0.52
  21   5   0   -0.48    0.43
  21  -5   0    0.15    0.52
  21   5   0    0.31    0.43
  21   5   0   -0.80    0.67
  21  -5   1   -0.06    0.47
  21   5   1   -0.12    0.41
  21  -5   1    0.02    0.52
  21   5   1    0.06    0.40
  21   5   1    1.06    0.68
  21  -5   2    5.33    0.81
  21   5   2    5.56    0.77
 -21   5  -2    6.16    0.85
  21   5   2    7.30    1.04
  21   5   3    4.04    0.67
 -21   5  -3    3.68    0.69
  21   5   3    3.60    0.69
  21   5   4   24.78    1.37
  21   5   4   29.56    1.51
  21  -7  -6    0.90    0.41
  21   7  -6    0.04    0.36
  21  -7  -5    6.77    0.80
  21   7  -5    7.77    0.85
  21  -7  -4    1.33    0.55
  21   7  -4    0.11    0.47
  21  -7  -3    4.89    0.77
  21   7  -3    4.26    0.75
  21  -7  -2    3.52    0.72
  21   7  -2    3.69    0.71
  21  -7  -2    3.24    0.56
  21  -7  -1   11.38    1.13
  21   7  -1   10.83    1.01
  21  -7   0    0.51    0.50
  21   7   0    0.27    0.36
  21  -7   1    0.57    0.38
  21   7   1    0.42    0.32
  21  -7   2    8.32    0.82
  22   0  -8    3.67    0.66
  22   0  -7   -0.47    0.39
 -22   0   7   -0.23    0.59
  22   0  -6   37.98    2.16
 -22   0   6   45.70    2.63
  22   0  -5    0.57    0.61
 -22   0   5   -0.12    0.70
  22   0  -4   69.48    3.24
 -22   0   4   69.68    3.40
  22   0  -3    0.17    0.68
 -22   0   3   -0.67    0.87
  22   0  -2    0.76    0.76
  22   0  -2   -0.16    0.58
 -22   0   2    0.45    0.66
  22   0  -1   -0.92    0.75
  22   0  -1   -0.23    0.59
  22   0   0    6.04    1.12
  22   0   1    0.40    0.73
  22   0   2   55.86    2.77
  22   0   3    0.71    0.57
  22   0   4    1.36    0.52
  22   0   5    0.34    0.37
  22   0   5    0.53    0.43
  22   2  -8   38.49    1.87
  22  -2  -8   34.54    1.57
  22   2  -7    1.10    0.60
 -22  -2   7   -0.35    0.52
  22   2  -6   13.15    1.08
  22  -2  -6   13.72    1.44
 -22   2   6   14.74    1.45
 -22  -2   6   16.55    1.63
  22   2  -5    4.82    0.77
  22  -2  -5    7.19    1.15
  22   2  -5    6.68    0.89
 -22   2   5    8.03    1.14
 -22  -2   5    7.24    1.22
  22   2  -4    4.49    0.71
  22  -2  -4    7.83    1.21
  22   2  -4    4.38    0.87
 -22   2   4    7.10    1.14
 -22  -2   4    7.54    1.32
  22  -2  -3   -0.03    0.67
  22   2  -3    0.03    0.49
  22   2  -3    0.23    0.51
 -22   2   3    0.11    0.52
  22   2  -2   12.60    1.40
  22  -2  -2   14.05    1.58
  22   2  -2   14.07    1.39
 -22   2   2   11.47    1.29
  22  -2  -1    9.88    1.37
  22   2  -1    9.43    1.22
  22   2  -1   11.63    1.36
  22   2   0   -1.48    0.65
  22   2   0   -1.29    0.68
  22  -2   1   21.78    1.78
  22   2   1   19.86    1.70
  22   2   1   20.94    1.77
  22  -2   2    1.89    0.68
  22   2   2    0.69    0.57
  22   2   2    2.18    0.78
  22  -2   3   11.16    1.15
  22   2   3   12.45    1.24
  22   2   3   14.65    1.37
  22  -2   4   13.91    1.11
  22   2   4   14.59    1.24
  22   2   4   14.58    1.20
  22   4  -7    1.04    0.43
  22   4  -7    0.53    0.37
 -22  -4   7    1.36    0.53
  22  -4  -6    1.34    0.46
  22   4  -6    1.32    0.48
  22  -4  -6    2.07    0.70
  22   4  -6    1.53    0.54
 -22  -4   6   -0.21    0.57
  22  -4  -5    0.44    0.37
  22   4  -5    0.25    0.46
  22  -4  -5    0.27    0.58
  22   4  -5    0.06    0.44
 -22  -4   5    1.17    0.72
  22  -4  -4    2.73    0.63
  22   4  -4    3.49    0.71
  22  -4  -4    3.03    0.78
  22  -4  -3    1.10    0.51
  22   4  -3    1.48    0.50
  22  -4  -3    1.64    0.69
  22   4  -3    1.71    0.61
  22  -4  -2   26.02    1.60
  22   4  -2   23.77    1.46
  22  -4  -2   26.09    1.93
  22   4  -2   25.57    1.63
  22   4  -2   30.24    1.89
  22  -4  -1   17.31    1.32
  22  -4  -1   17.02    1.57
  22   4  -1   16.25    1.34
  22   4  -1   19.02    1.56
  22  -4   0    3.96    0.69
  22  -4   0    3.88    0.84
  22   4   0    5.49    0.89
  22   4   0    6.59    1.03
  22  -4   1   20.85    1.55
  22   4   1   22.61    1.54
  22  -4   2    2.86    0.67
  22   4   2    3.20    0.65
  22   4   2    3.73    0.72
  22   4   3    1.94    0.58
  22   4   3    1.33    0.56
  22   6  -5   10.15    0.89
  22  -6  -5    8.94    0.82
  22  -6  -4    3.74    0.63
  22   6  -4    5.49    0.71
 -22  -6   4    4.67    0.77
  22  -6  -3   14.12    1.12
  22   6  -3   14.13    1.11
  22  -6  -3   10.81    1.03
  22  -6  -2   22.82    1.40
  22   6  -2   21.49    1.30
  22  -6  -2   22.49    1.42
  22  -6  -1    1.64    0.52
  22   6  -1    1.99    0.47
  22  -6  -1    2.09    0.56
  22  -6   0    9.88    0.91
  22   6   1   -0.20    0.43
  23   1  -7   -0.01    0.39
 -23  -1   7    0.86    0.53
  23   1  -6    2.15    0.51
  23  -1  -6    2.13    0.61
 -23   1   6    2.41    0.71
 -23  -1   6    1.31    0.59
  23   1  -5    0.62    0.44
  23  -1  -5    1.28    0.60
 -23   1   5    0.28    0.48
 -23  -1   5    0.49    0.58
  23  -1  -4   15.14    1.40
  23   1  -4   13.40    1.27
 -23   1   4   12.88    1.27
 -23  -1   4   15.36    1.47
  23  -1  -3    8.61    1.07
  23   1  -3    7.71    1.06
 -23   1   3    9.39    1.11
 -23  -1   3    9.57    1.26
  23  -1  -2   27.11    1.96
  23   1  -2   25.89    1.84
  23   1  -2   25.46    1.55
 -23   1   2   25.78    1.70
 -23  -1   2   25.67    1.88
  23  -1  -1   15.42    1.45
  23   1  -1   15.50    1.47
  23   1  -1   16.38    1.32
  23  -1  -1   16.26    1.26
 -23   1   1   13.25    1.16
 -23  -1   1   15.29    1.39
  23  -1   0   24.78    1.77
  23   1   0   24.50    1.77
  23   1   0   26.70    1.72
  23  -1   0   24.15    1.57
  23  -1   1    0.43    0.51
  23   1   1   -1.15    0.51
  23   1   1    0.63    0.58
 -23  -1  -1    0.36    0.47
  23  -1   2   18.22    1.39
  23   1   2   17.76    1.37
  23   1   2   18.01    1.35
  23  -1   3    2.20    0.58
  23   1   3    1.50    0.56
  23   1   3    2.10    0.55
  23   3  -6   30.46    1.56
 -23  -3   6   37.28    1.90
  23   3  -5   16.09    1.04
  23  -3  -5   16.63    1.31
  23   3  -5   15.78    1.21
 -23  -3   5   19.34    1.52
  23  -3  -4   25.94    1.70
 -23  -3   4   27.52    1.85
  23  -3  -3   25.17    1.75
  23   3  -3   22.68    1.39
  23   3  -3   26.28    1.43
  23  -3  -2   29.87    1.90
  23   3  -2   26.79    1.60
  23   3  -2   28.63    1.61
  23  -3  -1   28.25    1.82
  23   3  -1   23.31    1.53
  23   3  -1   28.49    1.64
  23  -3   0   16.27    1.39
  23   3   0   14.24    1.23
  23   3   0   18.53    1.38
  23  -3   1   29.10    1.70
  23   3   1   30.39    1.68
  23   3   1   32.37    1.76
  23  -3   2    9.14    0.91
  23   3   2    9.47    0.93
  23   3   2   11.96    1.02
  23  -5  -4    9.58    0.95
 -23  -5   4    9.39    0.99
  23  -5  -3   10.17    0.99
 -23  -5   3   11.79    1.14
  23  -5  -2    9.82    0.94
  23   5   0   21.02    1.27
 -24   0   5    1.44    0.52
  24   0  -4    7.38    0.86
 -24   0   4    7.29    0.86
  24   0  -3    0.53    0.50
 -24   0   3   -1.43    0.54
  24   0  -2    8.83    1.00
 -24   0   2    6.22    0.81
  24   0  -1   -0.31    0.46
  24   0   0   32.27    1.74
  24   0   1    0.22    0.43
  24  -2  -5    0.47    0.34
 -24  -2   5    1.40    0.51
  24  -2  -4    1.14    0.46
 -24  -2   4    0.84    0.47
  24  -2  -3   -0.08    0.41
 -24  -2   3    1.02    0.55
  24  -2  -2   18.68    1.36
  24   2  -2   16.00    1.14
 -24  -2   2   18.73    1.34
  24  -2  -1   10.85    1.09
  24   2  -1    9.37    0.91
 -24  -2   1   12.30    1.06
  24  -2   0   36.10    1.74
  24   2   0   32.62    1.59
  24   2   0   35.85    1.57
   0   0   0    0.00    0.00


TITL 2019jrh0029_res in C2/c
REM C2/c (#15 in standard setting)
CELL 1.54184  19.935420  12.830358  12.790994  90.0000  97.9756  90.0000
ZERR    7.00   0.000696   0.000371   0.000470   0.0000   0.0034   0.0000
LATT  7
SYMM -x, y,-z+1/2
SFAC C H N O S
UNIT 140.00 140.00 14.00 14.00 7.00
TREF
HKLF 4
END
_computing_structure_solution     'SHELXT 2014/5 (Sheldrick, 2014)'
;
_shelx_hkl_checksum                82210
_olex2_submission_special_instructions  'No special instructions were received'
_oxdiff_exptl_absorpt_empirical_details
;
Empirical correction (ABSPACK) includes:
- Absorption correction using spherical harmonics
- Frame scaling
;
_oxdiff_exptl_absorpt_empirical_full_max  1.355
_oxdiff_exptl_absorpt_empirical_full_min  0.807
